# Supplementary material for: Mobile gene clusters and coexpressed plant–rhizobium pathways drive partner quality variation in symbiosis
Source: Proc Natl Acad Sci U S A. 2025 Jul 29;122(31):e2411831122. doi: 10.1073/pnas.2411831122 (PMC12337268; doi:10.1073/pnas.2411831122)
Supplement: Supplementary file 2 — Dataset S01 (XLSX) [file pnas.2411831122.sd01.xlsx]

## Sheet: Traits (RNAseq reps)
Strain	ShootBiomass	EarlyLeafNumber	SecondLeafNumber	EarlyPlantHeight	SecondPlantHeight	EarlyChlorophyll	SecondChlorophyll	NodNumbers	RootBiomass	NodWeight
204	0.4725	4.5	21.75	5.425	9.05	44.475	48.5	42.5	0.25	88.586
206	0.46	4	21.75	5.525	8.55	40.9	44.825	52.75	0.2375	92.5055
278	0.425	4.5	19.5	5.075	7.9	41.675	46.6	53.5	0.2125	88.6895
283	0.41	4.75	21.25	5.625	8.1	44.9	45.15	66	0.235	98.495
141	0.3825	4.5	19.5	4.8	7.9	43.175	45.45	53.25	0.1925	100.466
199	0.38	4.25	19.5	5.425	8.35	41.775	45.8	64.75	0.23	98.8945
216	0.38	4.75	19.75	5.575	8.15	39.925	43.3	113.25	0.1925	110.516
144B	0.3725	4.25	19.75	5.1	7.8	44.425	46.225	51.25	0.24	79.0755
176A	0.35	4.75	19	5.5	7.825	39.9	44.1	71.25	0.183333	91.4155
182	0.3425	4.75	18.75	5.25	7.9	41.25	43.15	79.5	0.18	92.829
89	0.3375	4.75	16.5	5.575	7.65	39.925	40.75	88.75	0.18	72.3535
282	0.3125	3.5	15.75	4.475	7.425	39.15	41.6	57	0.1425	83.1765
230	0.26	4.5	17.25	5.375	6.95	37.85	36.75	93.75	0.135	105.302
121	0.34	4.75	18.25	5.025	7.825	37.775	44.15	94	0.1725	91.6735
335	0.21	4	13.75	4.8	6.825	32.575	36.95	115.5	0.1075	71.963
724B	0.1875	4	15.5	5.075	6.825	39.625	34.425	101.5	0.1175	66.3265
25B	0.14225	4	15	4.875	6.675	30.85	27.5	109.25	0.06275	62.1295
748B	0.1375	4	13	5.925	6.775	32.2	28.525	183.25	0.09	80.3425
31	0.131	4.25	11	5.35	7.1	30.05	28.725	130	0.0575	63.2015
746B	0.07375	3.75	11	4.425	5.875	27.45	25.9	151	0.04525	59.4943

## Sheet: ANOVA_Duncan_RNAseq_reps
Strain	ShootBiomass	post-hoc Duncan's test letter groups
204	0.4725	a
206	0.46	ab
278	0.425	abc
283	0.41	abc
141	0.3825	abcd
199	0.38	abcd
216	0.38	abcd
144B	0.3725	abcd
176A	0.35	abcd
182	0.3425	abcd
121	0.34	bcd
89	0.3375	bcd
282	0.3125	cde
230	0.26	def
335	0.21	efg
724B	0.1875	fgh
25B	0.14225	fgh
748B	0.1375	fgh
31	0.131	gh
746B	0.07375	h

## Sheet: Traits (10-replicates)
Strain	ShootBiomass	EarlyLeafNumber	SecondLeafNumber	EarlyPlantHeight	SecondPlantHeight	EarlyChlorophyll	SecondChlorophyll	NodNumbers	RootBiomass	NodWeight
141	0.437	4.5	19.6	4.05	7.26	43.97	45.84	46.6667	0.235	86.1358
204	0.39978	4.4	20.4444	4	6.92	44.0667	48.2111	35.5	0.21115	82.7376
144B	0.358	4	18	3.73	7.04	42.34	46.07	48.2222	0.2271	70.1362
182	0.357	4.6	18.8	4.48	7.03	41.5	43.39	80.3333	0.193	81.2756
176A	0.345	4.7	18.7	4.38	6.89	38.96	41.21	83.5	0.178889	83.4893
206	0.3396	4	17.3	4.37778	6.47	40.4889	44.5333	45.7	0.17938	78.19
283	0.338	4.3	18.4	4.11	7.21	41.38	44.5	65.7778	0.191	87.9737
199	0.3368	4.1	17.2	4.13	7.12	41.41	43.26	61	0.193	83.8922
278	0.3281	3.8	16.9	3.8375	6.51	42.1714	42.8	48	0.1793	66.55
89	0.308	4.5	16.5	4.23	6.52	40.88	41.61	83.5556	0.187778	62.4611
121	0.28375	4.375	16.625	4.1375	7.025	38.225	41	88.5	0.16125	77.1372
216	0.2561	3.8	14.5	3.76667	6.04	37.7	40.9889	78.1111	0.13346	77.6216
282	0.25387	3.4	15.4444	3.35556	5.87	40.975	41.1333	52.4444	0.12942	59.0472
230	0.2078	3.9	15.6667	4	5.53	37.0444	36.0444	81.5	0.1123	70.294
335	0.1562	3.5	12.1	2.975	5.27	33.675	33.06	97.2	0.09053	51.0169
724B	0.13029	3.66667	12.2222	3.37778	5.48889	37.5625	33.725	75.9	0.078724	59.952
31	0.1213	3.9	11.6	3.96	5.9	30.26	29.74	117.111	0.071	51.9144
748B	0.1034	3.9	11.7	4.08	5.93	32.01	28.38	165.1	0.081	71.4023
25B	0.09876	3.7	11.6	3.42	5.34	30.0111	27.2111	100.444	0.05024	52.3978
746B	0.06102	3.7	9.2	2.79	4.79	28.1778	26	113.8	0.0422222	46.2339
Control	0.0306625	3.625	6.125	3.0125	4.5375	26.625	21.8375	0	0.03325	0

## Sheet: ANOVA_Duncan_allreps
	ShootBiomass	groups
141	0.437	a
204	0.39978	ab
144B	0.358	abc
182	0.357	abc
176A	0.345	abc
206	0.3396	abc
283	0.338	abc
199	0.3368	abc
278	0.3281	abc
89	0.308	bcd
121	0.28375	bcd
216	0.2561	cde
282	0.25387	cde
230	0.2078	def
335	0.1562	efg
724B	0.13029	fgh
31	0.1213	fgh
748B	0.1034	fgh
25B	0.09876	fgh
746B	0.06102	gh
Control	0.0306625	h
