# Supplementary material for: Mobile gene clusters and coexpressed plant–rhizobium pathways drive partner quality variation in symbiosis
Source: Proc Natl Acad Sci U S A. 2025 Jul 29;122(31):e2411831122. doi: 10.1073/pnas.2411831122 (PMC12337268; doi:10.1073/pnas.2411831122)
Supplement: Supplementary file 3 — Dataset S02 (XLSX) [file pnas.2411831122.sd02.xlsx]

## Sheet: MedicagoA17r5+Ensifer pangenome
# Reads were aligned against Medicago A17r5.0 + Ensifer pangenome (20 strains + 02 reference strains)
Sample	Medicago	Ensifer	Total reads	Number of reads mapped	Percentage of total reads mapped	Percentage of reads aligned to Medicago
DZA_121_3253	3.1299e+07	8.38905e+06	72145430	3.9688e+07	55.0111	78.8625
DZA_121_3262	1.68021e+07	2.13305e+07	92963694	3.81326e+07	41.0188	44.0623
DZA_121_3457	3.94699e+07	8.04371e+06	79548559	4.75137e+07	59.7291	83.0707
DZA_121_3481	3.03929e+07	8.85552e+06	76547712	3.92484e+07	51.2731	77.4372
DZA_141_3153	4.47727e+07	9.36888e+06	86693617	5.41416e+07	62.4516	82.6956
DZA_141_3199	2.34972e+07	7.16058e+06	65022380	3.06577e+07	47.1495	76.6435
DZA_141_3387	4.64033e+07	5.61433e+06	70676933	5.20176e+07	73.5991	89.2069
DZA_141_3459	3.90192e+07	8.16692e+06	78668603	4.71861e+07	59.9809	82.6921
DZA_144B_3215	4.88135e+07	5.73026e+06	82535083	5.45438e+07	66.0856	89.4942
DZA_144B_3223	4.12177e+07	6.24502e+06	78034143	4.74627e+07	60.823	86.8423
DZA_144B_3239	2.82875e+07	1.26739e+07	88308435	4.09615e+07	46.3846	69.0589
DZA_144B_3243	2.30318e+07	1.17065e+07	75861120	3.47383e+07	45.792	66.3008
DZA_176A_3292	5.1862e+07	4.6775e+06	78603904	5.65395e+07	71.9296	91.727
DZA_176A_3338	2.7354e+07	4.60871e+06	60912411	3.19627e+07	52.4732	85.5809
DZA_176A_3342	4.4e+07	7.72618e+06	88162690	5.17262e+07	58.6713	85.0633
DZA_176A_3504	3.23859e+07	4.98568e+06	58065774	3.73716e+07	64.3607	86.6592
DZA_182_3305	4.75294e+07	2.14478e+06	69094196	4.96742e+07	71.8934	95.6823
DZA_182_3330	3.34147e+07	7.62159e+06	72873178	4.10362e+07	56.3119	81.4272
DZA_182_3406	4.30114e+07	5.0647e+06	64466466	4.80761e+07	74.5754	89.4653
DZA_182_3485	3.72801e+07	7.44226e+06	69489980	4.47223e+07	64.3579	83.359
DZA_199_3210	4.93777e+07	5.89086e+06	77704253	5.52685e+07	71.1268	89.3414
DZA_199_3285	3.03887e+07	4.29476e+06	61759487	3.46835e+07	56.159	87.6173
DZA_199_3364	2.53781e+07	8.7521e+06	63644874	3.41302e+07	53.626	74.3567
DZA_199_3410	3.52781e+07	8.72889e+06	75950944	4.4007e+07	57.9413	80.1648
DZA_204_3205	2.57362e+07	5.5108e+06	69197318	3.1247e+07	45.1564	82.3638
DZA_204_3339	2.26896e+07	1.11757e+07	75393739	3.38653e+07	44.9179	66.9995
DZA_204_3356	3.05498e+07	8.49194e+06	71470810	3.90417e+07	54.6261	78.2491
DZA_204_3488	5.31933e+07	3.09691e+06	74834357	5.62902e+07	75.2197	94.4983
DZA_206_3170	3.19092e+07	8.97448e+06	79168956	4.08837e+07	51.6411	78.0488
DZA_206_3229	4.37853e+07	6.97075e+06	82004954	5.07561e+07	61.8939	86.2662
DZA_206_3399	1.87759e+07	9.18249e+06	71400890	2.79584e+07	39.1569	67.1566
DZA_206_3414	4.28049e+07	6.11605e+06	78652877	4.8921e+07	62.1986	87.4981
DZA_216_3216	1.6647e+07	7.33071e+06	61332195	2.39777e+07	39.0948	69.4269
DZA_216_3316	4.70534e+07	4.11049e+06	74981114	5.11639e+07	68.2357	91.966
DZA_216_3461	4.79059e+07	6.61812e+06	81687995	5.45241e+07	66.7467	87.862
DZA_216_3476	2.53871e+07	1.03179e+07	74209895	3.5705e+07	48.1136	71.1024
DZA_230_3400	3.60581e+07	7.34014e+06	73464477	4.33983e+07	59.0738	83.0866
DZA_230_3451	2.30478e+07	1.67033e+07	89474080	3.97511e+07	44.4275	57.9804
DZA_230_3469	5.20201e+07	4.78934e+06	79825691	5.68094e+07	71.1668	91.5695
DZA_230_3513	2.59078e+07	7.70787e+06	72945277	3.36157e+07	46.0834	77.0706
DZA_25B_3236	3.84716e+07	1.2346e+07	87871422	5.08176e+07	57.8317	75.7053
DZA_25B_3340	1.41972e+07	2.12572e+07	100274239	3.54544e+07	35.3574	40.0435
DZA_25B_3420	2.67201e+07	1.48274e+07	85508217	4.15476e+07	48.589	64.3121
DZA_25B_3475	1.91113e+07	1.00069e+07	72732063	2.91182e+07	40.0348	65.6335
DZA_278_3119	4.23106e+07	8.88605e+06	84032981	5.11967e+07	60.9245	82.6433
DZA_278_3429	4.39353e+07	4.03169e+06	87301469	4.7967e+07	54.9441	91.5949
DZA_278_3450	2.57599e+07	8.01331e+06	79414602	3.37732e+07	42.5277	76.2732
DZA_278_3494	2.5496e+07	8.60726e+06	71692638	3.41032e+07	47.5686	74.7611
DZA_282_3203	2.5932e+07	8.35966e+06	72375643	3.42917e+07	47.3801	75.6219
DZA_282_3307	5.79978e+07	3.61134e+06	81259900	6.16091e+07	75.8174	94.1383
DZA_282_3413	3.4759e+07	6.31617e+06	66223587	4.10752e+07	62.025	84.6229
DZA_282_3443	1.4973e+07	1.08776e+07	66951598	2.58505e+07	38.6108	57.9213
DZA_283_3258	3.49023e+07	7.27015e+06	75770392	4.21724e+07	55.6582	82.7609
DZA_283_3287	1.98421e+07	8.06125e+06	68947791	2.79033e+07	40.4702	71.1101
DZA_283_3380	2.57933e+07	6.36435e+06	64145018	3.21576e+07	50.1327	80.2089
DZA_283_3381	3.77642e+07	7.54673e+06	79155010	4.53109e+07	57.2432	83.3446
DZA_31_3359	6.36106e+06	2.41765e+07	93445153	3.05375e+07	32.6796	20.8303
DZA_31_3379	1.62253e+07	1.80235e+07	85979040	3.42488e+07	39.8339	47.3749
DZA_31_3389	4.35259e+07	8.69979e+06	81317598	5.22257e+07	64.2243	83.3419
DZA_31_3444	2.12132e+07	1.67907e+07	91349677	3.80039e+07	41.6026	55.8185
DZA_335_3407	4.28481e+07	1.12447e+07	94077894	5.40928e+07	57.4979	79.2122
DZA_335_3431	3.57917e+07	9.20909e+06	79877078	4.50008e+07	56.3376	79.5357
DZA_335_3462	4.44114e+07	7.01202e+06	76154035	5.14234e+07	67.5255	86.3641
DZA_335_3503	1.35708e+07	1.19224e+07	68475981	2.54933e+07	37.2295	53.233
DZA_724B_3255	1.57866e+07	1.94677e+07	101008425	3.52543e+07	34.9024	44.7792
DZA_724B_3353	5.19606e+07	7.57463e+06	88111166	5.95353e+07	67.5683	87.2771
DZA_724B_3363	4.21691e+07	6.69007e+06	74153854	4.88592e+07	65.889	86.3075
DZA_724B_3403	2.05185e+07	7.51582e+06	63886694	2.80343e+07	43.8813	73.1907
DZA_746B_3293	1.14432e+07	1.6055e+07	76689345	2.74981e+07	35.8565	41.6144
DZA_746B_3318	1.25989e+07	1.16723e+07	66741987	2.42713e+07	36.3658	51.9088
DZA_746B_3344	3.69488e+07	1.12414e+07	85546724	4.81902e+07	56.332	76.6728
DZA_746B_3385	2.55097e+07	1.03128e+07	77790789	3.58225e+07	46.0498	71.2114
DZA_748B_3124	3.16143e+07	1.38025e+07	91794212	4.54168e+07	49.4767	69.6093
DZA_748B_3197	4.01282e+07	8.99896e+06	81919880	4.91271e+07	59.9697	81.6823
DZA_748B_3314	8.36349e+06	1.63997e+07	72926498	2.47632e+07	33.9564	33.7739
DZA_748B_3327	1.33646e+07	1.39101e+07	72110053	2.72747e+07	37.8238	48.9999
DZA_89_3275	2.35701e+07	1.63444e+07	92027055	3.99145e+07	43.3726	59.0514
DZA_89_3446	4.38158e+07	7.15784e+06	80935400	5.09736e+07	62.9807	85.9578
DZA_89_3452	2.99428e+07	5.3726e+06	81383655	3.53154e+07	43.3937	84.7868
DZA_89_3468	1.00844e+07	1.71813e+07	80437075	2.72657e+07	33.897	36.9857

## Sheet: MedicagoA17r5+Sm1021 reference
# Reads were aligned against Medicago A17r5.0 + Smel 1021 reference
Sample	Medicago	Ensifer	Total reads	Number of reads mapped	Percentage of total reads mapped	Percentage of reads aligned to Medicago
DZA_121_3253	3.1329e+07	9.83279e+06	72145430	4.11617e+07	57.0539	76.1118
DZA_121_3262	1.44498e+07	4.75317e+07	92963694	6.19815e+07	66.6729	23.3131
DZA_121_3457	3.9589e+07	1.29221e+07	79548559	5.2511e+07	66.0113	75.3917
DZA_121_3481	2.93374e+07	2.14804e+07	76547712	5.08179e+07	66.3872	57.7305
DZA_141_3153	4.49907e+07	1.53664e+07	86693617	6.03571e+07	69.6212	74.5409
DZA_141_3199	2.42896e+07	9.85444e+06	65022380	3.41441e+07	52.5113	71.1387
DZA_141_3387	4.71755e+07	7.31897e+06	70676933	5.44944e+07	77.1036	86.5693
DZA_141_3459	3.95393e+07	7.00675e+06	78668603	4.6546e+07	59.1672	84.9466
DZA_144B_3215	4.90923e+07	5.75289e+06	82535083	5.48452e+07	66.4508	89.5107
DZA_144B_3223	4.07724e+07	1.61759e+07	78034143	5.69483e+07	72.9786	71.5954
DZA_144B_3239	2.77399e+07	1.63473e+07	88308435	4.40873e+07	49.9242	62.9205
DZA_144B_3243	2.31807e+07	2.40021e+07	75861120	4.71828e+07	62.1963	49.1296
DZA_176A_3292	5.25369e+07	4.26526e+06	78603904	5.68022e+07	72.2638	92.491
DZA_176A_3338	2.85113e+07	8.99531e+06	60912411	3.75066e+07	61.5746	76.0167
DZA_176A_3342	4.45864e+07	7.28318e+06	88162690	5.18696e+07	58.8339	85.9587
DZA_176A_3504	3.30299e+07	9.93e+06	58065774	4.29599e+07	73.9848	76.8854
DZA_182_3305	4.7989e+07	1.83512e+06	69094196	4.98241e+07	72.1105	96.3168
DZA_182_3330	3.34685e+07	1.80547e+07	72873178	5.15232e+07	70.7025	64.958
DZA_182_3406	4.33173e+07	7.369e+06	64466466	5.06863e+07	78.6243	85.4615
DZA_182_3485	3.72791e+07	1.06182e+07	69489980	4.78973e+07	68.927	77.8313
DZA_199_3210	4.97555e+07	5.43357e+06	77704253	5.51891e+07	71.0245	90.1546
DZA_199_3285	3.12497e+07	6.86013e+06	61759487	3.81099e+07	61.7069	81.9991
DZA_199_3364	2.43845e+07	2.43593e+07	63644874	4.87438e+07	76.5872	50.0259
DZA_199_3410	3.55679e+07	1.26713e+07	75950944	4.82392e+07	63.5136	73.7324
DZA_204_3205	2.69815e+07	1.34044e+07	69197318	4.0386e+07	58.3635	66.8092
DZA_204_3339	2.28534e+07	2.44706e+07	75393739	4.7324e+07	62.7692	48.2913
DZA_204_3356	3.07753e+07	1.30782e+07	71470810	4.38534e+07	61.3585	70.1775
DZA_204_3488	5.36752e+07	2.9158e+06	74834357	5.6591e+07	75.6217	94.8476
DZA_206_3170	3.18378e+07	2.18343e+07	79168956	5.36721e+07	67.7944	59.3191
DZA_206_3229	4.31154e+07	2.26342e+07	82004954	6.57496e+07	80.1776	65.5751
DZA_206_3399	1.93026e+07	1.63189e+07	71400890	3.56214e+07	49.8893	54.188
DZA_206_3414	4.30553e+07	6.18752e+06	78652877	4.92428e+07	62.6078	87.4347
DZA_216_3216	1.83824e+07	1.8064e+07	61332195	3.64464e+07	59.4246	50.4368
DZA_216_3316	4.76238e+07	1.22294e+07	74981114	5.98532e+07	79.8244	79.5676
DZA_216_3461	4.82789e+07	6.223e+06	81687995	5.45019e+07	66.7196	88.5821
DZA_216_3476	2.56002e+07	1.3645e+07	74209895	3.92453e+07	52.8841	65.2314
DZA_230_3400	3.62183e+07	7.97209e+06	73464477	4.41904e+07	60.152	81.9597
DZA_230_3451	1.852e+07	5.00745e+07	89474080	6.85945e+07	76.6641	26.9993
DZA_230_3469	5.26061e+07	5.15067e+06	79825691	5.77567e+07	72.3536	91.0821
DZA_230_3513	2.66703e+07	1.53657e+07	72945277	4.20361e+07	57.6268	63.4463
DZA_25B_3236	3.87084e+07	1.59982e+07	87871422	5.47067e+07	62.2576	70.7563
DZA_25B_3340	1.33837e+07	5.02507e+07	100274239	6.36344e+07	63.4604	21.0322
DZA_25B_3420	2.24609e+07	3.40604e+07	85508217	5.65213e+07	66.1004	39.7389
DZA_25B_3475	1.97709e+07	1.70773e+07	72732063	3.68482e+07	50.663	53.655
DZA_278_3119	4.25193e+07	8.74355e+06	84032981	5.12629e+07	61.0033	82.9437
DZA_278_3429	4.43752e+07	3.12427e+07	87301469	7.56179e+07	86.6169	58.6835
DZA_278_3450	2.63984e+07	1.36667e+07	79414602	4.00651e+07	50.4506	65.8888
DZA_278_3494	2.56271e+07	2.98961e+07	71692638	5.55232e+07	77.4462	46.1557
DZA_282_3203	2.62828e+07	1.9457e+07	72375643	4.57398e+07	63.1977	57.4616
DZA_282_3307	5.85784e+07	3.59952e+06	81259900	6.21779e+07	76.5173	94.2109
DZA_282_3413	3.49484e+07	1.2971e+07	66223587	4.79194e+07	72.36	72.9316
DZA_282_3443	1.50692e+07	3.37261e+07	66951598	4.87953e+07	72.8815	30.8824
DZA_283_3258	3.5162e+07	1.70436e+07	75770392	5.22056e+07	68.8997	67.3529
DZA_283_3287	1.95464e+07	1.7083e+07	68947791	3.66294e+07	53.1262	53.3626
DZA_283_3380	2.50984e+07	2.18423e+07	64145018	4.69407e+07	73.179	53.4683
DZA_283_3381	3.75669e+07	1.22037e+07	79155010	4.97706e+07	62.8774	75.4801
DZA_31_3359	6.5266e+06	4.58536e+07	93445153	5.23802e+07	56.0545	12.4601
DZA_31_3379	1.44527e+07	4.42411e+07	85979040	5.86938e+07	68.2652	24.624
DZA_31_3389	4.38834e+07	9.25484e+06	81317598	5.31382e+07	65.3465	82.5835
DZA_31_3444	2.09976e+07	2.14717e+07	91349677	4.24693e+07	46.491	49.4419
DZA_335_3407	4.2915e+07	1.59103e+07	94077894	5.88253e+07	62.5283	72.9533
DZA_335_3431	3.60985e+07	9.1975e+06	79877078	4.5296e+07	56.7072	79.6947
DZA_335_3462	4.50405e+07	7.23757e+06	76154035	5.22781e+07	68.6478	86.1556
DZA_335_3503	1.30582e+07	3.01964e+07	68475981	4.32546e+07	63.1676	30.1891
DZA_724B_3255	1.79563e+07	3.35028e+07	101008425	5.14591e+07	50.9454	34.8944
DZA_724B_3353	5.29573e+07	6.48749e+06	88111166	59444827	67.4657	89.0865
DZA_724B_3363	4.28043e+07	6.09118e+06	74153854	4.88955e+07	65.9379	87.5424
DZA_724B_3403	2.22582e+07	1.67832e+07	63886694	39041427	61.1104	57.0119
DZA_746B_3293	1.04769e+07	3.43444e+07	76689345	4.48213e+07	58.4453	23.3748
DZA_746B_3318	1.223e+07	2.65535e+07	66741987	3.87834e+07	58.1095	31.534
DZA_746B_3344	3.68944e+07	1.14991e+07	85546724	4.83935e+07	56.5696	76.2384
DZA_746B_3385	2.54251e+07	1.04626e+07	77790789	3.58876e+07	46.1335	70.8463
DZA_748B_3124	3.1791e+07	1.82268e+07	91794212	5.00178e+07	54.489	63.5594
DZA_748B_3197	4.07328e+07	8.14146e+06	81919880	4.88743e+07	59.6611	83.342
DZA_748B_3314	8.7326e+06	3.74575e+07	72926498	4.61901e+07	63.3379	18.9058
DZA_748B_3327	1.40463e+07	1.74133e+07	72110053	3.14596e+07	43.6273	44.6488
DZA_89_3275	2.3172e+07	2.9519e+07	92027055	5.2691e+07	57.256	43.9772
DZA_89_3446	4.40904e+07	6.94363e+06	80935400	5.10341e+07	63.0553	86.3941
DZA_89_3452	3.01149e+07	3.64391e+07	81383655	6.6554e+07	81.7781	45.2489
DZA_89_3468	9.73027e+06	3.76936e+07	80437075	4.74239e+07	58.9578	20.5176
