# Supplementary material for: Mobile gene clusters and coexpressed plant–rhizobium pathways drive partner quality variation in symbiosis
Source: Proc Natl Acad Sci U S A. 2025 Jul 29;122(31):e2411831122. doi: 10.1073/pnas.2411831122 (PMC12337268; doi:10.1073/pnas.2411831122)
Supplement: Supplementary file 4 — Dataset S03 (XLSX) [file pnas.2411831122.sd03.xlsx]

## Sheet: 1021-based-PAV
ProteinID	LocusTags	Decription	CorrelationCoefficient_ShootBiomass	p-value	Cluster_label	S. mel 1021 pSymA location	WGCNA Module	DZA_204	DZA_206	DZA_278	DZA_283	DZA_141	DZA_199	DZA_216	DZA_144B	DZA_176A	DZA_182	DZA_121	DZA_89	DZA_282	DZA_230	DZA_335	DZA_724B	DZA_25B	DZA_748B	DZA_31	DZA_746B	seq_type
WP_010967262.1	SM_RS26100	2-hydroxyacid dehydrogenase	-0.522786	0.0180287	C1	275, 787 - 277,776	7	P	P	A	A	P	P	A	A	A	P	P	P	A	A	A	A	A	A	A	A	pSymA
WP_010967263.1	SM_RS26105	L-idonate 5-dehydrogenase	-0.522786	0.0180287			7	P	P	A	A	P	P	A	A	A	P	P	P	A	A	A	A	A	A	A	A	pSymA
WP_010967274.1	SM_RS26155	class I SAM-dependent methyltransferase	-0.624219	0.0032639	C2	286,919 - 288,703	35	P	P	P	P	P	P	A	P	A	P	P	P	P	A	A	A	A	P	A	A	pSymA
WP_234826226.1	SM_RS26160/SM_RS32125	Lrp/AsnC family transcriptional regulator	-0.624219	0.0032639			35	P	P	P	P	P	P	A	P	A	P	P	P	P	A	A	A	A	P	A	A	pSymA
WP_010967276.1	SM_RS26165	nuclear transport factor 2 family protein	-0.624219	0.0032639			35	P	P	P	P	P	P	A	P	A	P	P	P	P	A	A	A	A	P	A	A	pSymA
WP_010967277.1	SM_RS26170	nuclear transport factor 2 family protein	-0.624219	0.0032639			35	P	P	P	P	P	P	A	P	A	P	P	P	P	A	A	A	A	P	A	A	pSymA
WP_028011575.1	SM_RS27305	hypothetical protein	0.560668	0.0101246	C3	529,340 – 539,369	17	A	A	A	A	A	A	P	P	A	A	A	A	A	A	A	A	P	P	P	P	pSymA
WP_010967494.1	SM_RS27310	ABC transporter substrate-binding protein	0.588967	0.00628917			17	A	A	A	A	A	A	P	P	P	A	A	A	A	A	A	P	P	P	P	P	pSymA
WP_010967495.1	SM_RS27315	ABC transporter permease	0.588967	0.00628917			17	A	A	A	A	A	A	P	P	P	A	A	A	A	A	A	P	P	P	P	P	pSymA
WP_010967496.1	SM_RS27320	ABC transporter permease	0.588967	0.00628917			17	A	A	A	A	A	A	P	P	P	A	A	A	A	A	A	P	P	P	P	P	pSymA
WP_010967497.1	SM_RS27325	ABC transporter ATP-binding protein	0.588967	0.0124196			17	A	A	A	A	A	A	P	P	P	A	A	A	A	A	A	P	P	P	P	P	pSymA
WP_010967498.1	SM_RS27330	GntR family transcriptional regulator	0.588967	0.00628917			17	A	A	A	A	A	A	P	P	P	A	A	A	A	A	A	P	P	P	P	P	pSymA
WP_010967499.1	SM_RS27335	glutamate-1-semialdehyde 2,1-aminomutase	0.588967	0.0124196			17	A	A	A	A	A	A	P	P	P	A	A	A	A	A	A	P	P	P	P	P	pSymA
WP_010967500.1	SM_RS27340	acetolactate synthase	0.588967	0.0200887			17	A	A	A	A	A	A	P	P	P	A	A	A	A	A	A	P	P	P	P	P	pSymA
WP_010967501.1	SM_RS27345	SDR family oxidoreductase	0.588967	0.0124196			17	A	A	A	A	A	A	P	P	P	A	A	A	A	A	A	P	P	P	P	P	pSymA
WP_010967502.1	SM_RS27350	response regulator transcription factor	0.588967	0.0124196			17	A	A	A	A	A	A	P	P	P	A	A	A	A	A	A	P	P	P	P	P	pSymA
WP_010968046.1	SM_RS30170	SGNH/GDSL hydrolase family protein	-0.511488	0.0211587	C4	1,129,777 – 1,150,712	7	P	P	A	A	P	P	A	A	A	P	A	P	A	A	A	A	A	A	A	A	pSymA
WP_010968047.1	SM_RS30175	ABC transporter permease	-0.511488	0.0157979			7	P	P	A	A	P	P	A	A	A	P	A	P	A	A	A	A	A	A	A	A	pSymA
WP_010968048.1	SM_RS30180	ABC transporter permease	-0.511488	0.0211587			7	P	P	A	A	P	P	A	A	A	P	A	P	A	A	A	A	A	A	A	A	pSymA
WP_010968049.1	SM_RS30185	sugar ABC transporter ATP-binding protein	-0.511488	0.0115832			7	P	P	A	A	P	P	A	A	A	P	A	P	A	A	A	A	A	A	A	A	pSymA
WP_010968050.1	SM_RS30190	ABC transporter substrate-binding protein	-0.511488	0.0211587			7	P	P	A	A	P	P	A	A	A	P	A	P	A	A	A	A	A	A	A	A	pSymA
WP_010968053.1	SM_RS30210	TetR/AcrR family transcriptional regulator	-0.511488	0.0211587			7	P	P	A	A	P	P	A	A	A	P	A	P	A	A	A	A	A	A	A	A	pSymA
WP_010968054.1	SM_RS30215	VOC family protein	-0.511488	0.0211587			7	P	P	A	A	P	P	A	A	A	P	A	P	A	A	A	A	A	A	A	A	pSymA
WP_010968056.1	SM_RS30220	phospholipase D-like domain-containing protein	-0.511488	0.0211587			7	P	P	A	A	P	P	A	A	A	P	A	P	A	A	A	A	A	A	A	A	pSymA
WP_014531263.1	SM_RS30230	nuclear transport factor 2 family protein	-0.511488	0.0211587			7	P	P	A	A	P	P	A	A	A	P	A	P	A	A	A	A	A	A	A	A	pSymA
WP_010968060.1	SM_RS30245	MarR family transcriptional regulator	-0.511488	0.0157979			7	P	P	A	A	P	P	A	A	A	P	A	P	A	A	A	A	A	A	A	A	pSymA
WP_010968061.1	SM_RS30250	alpha/beta hydrolase	-0.511488	0.0157979			7	P	P	A	A	P	P	A	A	A	P	A	P	A	A	A	A	A	A	A	A	pSymA
WP_010968062.1	SM_RS30255	GMC family oxidoreductase	-0.511488	0.0211587			7	P	P	A	A	P	P	A	A	A	P	A	P	A	A	A	A	A	A	A	A	pSymA
SM_RS30270	SM_RS30270	alpha/beta hydrolase	-0.511488	0.0211587			7	P	P	A	A	P	P	A	A	A	P	A	P	A	A	A	A	A	A	A	A	pSymA
WP_010968067.1	SM_RS30275	lytic transglycosylase family protein	-0.511488	0.0211587			7	P	P	A	A	P	P	A	A	A	P	A	P	A	A	A	A	A	A	A	A	pSymA
WP_017276623.1	SM_RS30650	ATP-binding cassette domain-containing protein	0.513561	0.0205543	C5	1,230,146 – 1,248,604	19	A	A	A	A	A	A	A	A	A	P	A	P	A	P	A	A	P	A	P	P	pSymA
WP_190311207.1	SM_RS30655	amino acid ABC transporter permease	0.513561	0.0205543			19	A	A	A	A	A	A	A	A	A	P	A	P	A	P	A	A	P	A	P	P	pSymA
WP_010968135.1	SM_RS30660	ABC transporter substrate-binding protein	0.513561	0.0205543			19	A	A	A	A	A	A	A	A	A	P	A	P	A	P	A	A	P	A	P	P	pSymA
WP_010968136.1	SM_RS30665	RidA family protein	0.513561	0.0205543			19	A	A	A	A	A	A	A	A	A	P	A	P	A	P	A	A	P	A	P	P	pSymA
WP_010968137.1	SM_RS30670	ABC transporter permease	0.513561	0.0205543			19	A	A	A	A	A	A	A	A	A	P	A	P	A	P	A	A	P	A	P	P	pSymA
WP_010968138.1	SM_RS30675	ABC transporter permease	0.513561	0.0205543			19	A	A	A	A	A	A	A	A	A	P	A	P	A	P	A	A	P	A	P	P	pSymA
WP_010968140.1	SM_RS30685	ABC transporter substrate-binding protein	0.513561	0.0205543			19	A	A	A	A	A	A	A	A	A	P	A	P	A	P	A	A	P	A	P	P	pSymA
WP_010968141.1	SM_RS30690	thiamine pyrophosphate-binding protein	0.513561	0.0205543			19	A	A	A	A	A	A	A	A	A	P	A	P	A	P	A	A	P	A	P	P	pSymA
WP_010968142.1	SM_RS30695	aldehyde dehydrogenase	0.513561	0.0205543			19	A	A	A	A	A	A	A	A	A	P	A	P	A	P	A	A	P	A	P	P	pSymA
WP_041170014.1	SM_RS30700	histidine utilization repressor	0.513561	0.0205543			19	A	A	A	A	A	A	A	A	A	P	A	P	A	P	A	A	P	A	P	P	pSymA
WP_010968144.1	SM_RS30705	UbiD family decarboxylase	0.513561	0.0205543			19	A	A	A	A	A	A	A	A	A	P	A	P	A	P	A	A	P	A	P	P	pSymA
WP_010968145.1	SM_RS30710	UbiX family flavin prenyltransferase	0.513561	0.0205543			19	A	A	A	A	A	A	A	A	A	P	A	P	A	P	A	A	P	A	P	P	pSymA
WP_010968146.1	SM_RS30715	aspartate/glutamate racemase family protein	0.513561	0.0205543			19	A	A	A	A	A	A	A	A	A	P	A	P	A	P	A	A	P	A	P	P	pSymA
WP_010968147.1	SM_RS30720	FAD-binding oxidoreductase	0.513561	0.0205543			19	A	A	A	A	A	A	A	A	A	P	A	P	A	P	A	A	P	A	P	P	pSymA
WP_010968148.1	SM_RS30730	FAD/NAD(P)-binding oxidoreductase	0.513561	0.0448812			19	A	A	A	A	A	A	A	A	A	P	A	P	A	P	A	A	P	A	P	P	pSymA
WP_010968149.1	SM_RS30735	UTRA domain-containing protein	0.513561	0.0205543			19	A	A	A	A	A	A	A	A	A	P	A	P	A	P	A	A	P	A	P	P	pSymA
WP_080590796.1	SM_RS30740	TIGR02444 family protein	0.513561	0.0205543			19	A	A	A	A	A	A	A	A	A	P	A	P	A	P	A	A	P	A	P	P	pSymA
WP_080590597.1	SM_RS29920	DUF2934 domain-containing protein	-0.566015	0.00928258	C6	1,085,457 – 1,087,539	35	P	P	P	P	P	P	P	P	A	P	P	P	P	P	P	P	A	P	A	A	pSymA
WP_041169997.1	SM_RS29925	hypothetical protein	-0.566015	0.00928258			35	P	P	P	P	P	P	P	P	A	P	P	P	P	P	P	P	A	P	A	A	pSymA
WP_017269715.1	SM_RS29930	hypothetical protein	-0.566015	0.000798358			35	P	P	P	P	P	P	P	P	A	P	P	P	P	P	P	P	A	P	A	A	pSymA
WP_010968007.1	SM_RS29935	DUF1488 domain-containing protein	-0.566015	0.00928258			35	P	P	P	P	P	P	P	P	A	P	P	P	P	P	P	P	A	P	A	A	pSymA
WP_010967204.1	SM_RS00850	IS256-like element ISRm3 family transposase	-0.546136	0.0127302			7	P	A	P	A	P	P	A	P	P	P	A	P	A	A	A	A	A	A	A	A	Chromosome
SM_RS20255	SM_RS20255	IS630-like element ISRm10-1 family transposase	0.61544	0.00387043			17	A	A	P	A	A	A	A	A	A	A	A	A	A	A	A	A	P	P	P	P	pSymB
SM_RS30605	SM_RS30605	IS3 family transposase	0.513561	0.0205543			19	A	A	A	A	A	A	A	A	A	P	A	P	A	P	A	A	P	A	P	P	pSymA

## Sheet: pangenome-PAV
Gene.group	Ref.id	Protein	Gene ontology annotation	Product	CorrelationCoefficient_ShootBiomass	p_value	PanCluster	DZA_2A4	DZA_2A6	DZA_278	DZA_283	DZA_P4P	DZA_P99	DZA_2P6	DZA_P44B	DZA_P76A	DZA_P82	DZA_P2P	DZA_89	DZA_282	DZA_23A	DZA_335	DZA_724B	DZA_25B	DZA_748B	DZA_3P	DZA_746B	seq_type
group_6820	RV993_18990	WP_018098784.1	GO:0003677 - DNA binding [Evidence IEA]; GO:0003700 - DNA-binding transcription factor activity [Evidence IEA]	Rrf2 family transcriptional regulator	-0.598243	0.00533026	panC1	A	A	P	A	A	A	P	P	P	A	A	A	A	P	P	P	P	P	P	P	pSymA
group_10923	RV993_18985	WP_020487185.1	GO:0016491 - oxidoreductase activity [Evidence IEA]; GO:0050660 - flavin adenine dinucleotide binding [Evidence IEA]	NAD(P)/FAD-dependent oxidoreductase	-0.598243	0.00533026	panC1	A	A	P	A	A	A	P	P	P	A	A	A	A	P	P	P	P	P	P	P	pSymA
group_5108	RV993_21420	WP_015242251.1	GO:0000160 - phosphorelay signal transduction system [Evidence IEA]	response regulator	-0.538167	0.0143741	panC2	A	A	A	A	A	A	P	A	A	A	A	A	A	P	A	A	P	A	P	P	pSymA
group_7139	RV993_21405	WP_015242248.1	GO:0009055 - electron transfer activity [Evidence IEA]; GO:0020037 - heme binding [Evidence IEA]	c-type cytochrome	-0.538167	0.0143741	panC2	A	A	A	A	A	A	P	A	A	A	A	A	A	P	A	A	P	A	P	P	pSymA
group_387	RV993_21395	WP_015242246.1	GO:0016491 - oxidoreductase activity [Evidence IEA]	molybdopterin cofactor-binding domain-containing protein	-0.538167	0.0143741	panC2	A	A	A	A	A	A	P	A	A	A	A	A	A	P	A	A	P	A	P	P	pSymA
group_6574	RV993_21400	WP_011971001.1	GO:0046872 - metal ion binding [Evidence IEA]; GO:0051536 - iron-sulfur cluster binding [Evidence IEA]; GO:0051537 - 2 iron, 2 sulfur cluster binding [Evidence IEA]	(2Fe-2S)-binding protein	-0.538167	0.0143741	panC2	A	A	A	A	A	A	P	A	A	A	A	A	A	P	A	A	P	A	P	P	pSymA
group_10517	RV993_21410	WP_015242249.1	NA	hypothetical protein	-0.538167	0.0143741	panC2	A	A	A	A	A	A	P	A	A	A	A	A	A	P	A	A	P	A	P	P	pSymA
group_10823	RV993_21425	WP_015242252.1	NA	hypothetical protein	-0.538167	0.0143741	panC2	A	A	A	A	A	A	P	A	A	A	A	A	A	P	A	A	P	A	P	P	pSymA
group_11338	RV993_21430	WP_015242253.1	NA	DUF3313 domain-containing protein	-0.538167	0.0143741	panC2	A	A	A	A	A	A	P	A	A	A	A	A	A	P	A	A	P	A	P	P	pSymA
group_1315	RV993_21415	WP_015242250.1	NA	ATP-binding protein	-0.538167	0.0143741	panC2	A	A	A	A	A	A	P	A	A	A	A	A	A	P	A	A	P	A	P	P	pSymA
group_6328	RV993_19005	NA	GO:0010181 - FMN binding [Evidence IEA]; GO:0016491 - oxidoreductase activity [Evidence IEA]	flavin reductase family protein	-0.598243	0.00533026	panC3	A	A	P	A	A	A	P	P	P	A	A	A	A	P	P	P	P	P	P	P	pSymA
group_10113	RV993_19000	WP_006383969.1	NA	hypothetical protein	-0.598243	0.00533026	panC3	A	A	P	A	A	A	P	P	P	A	A	A	A	P	P	P	P	P	P	P	pSymA
group_10114	RV993_19010	WP_014989653.1	NA	Fic family protein	-0.598243	0.00533026	panC3	A	A	P	A	A	A	P	P	P	A	A	A	A	P	P	P	P	P	P	P	pSymA
group_943	RV992_26375	WP_014990317.1	GO:0016614 - oxidoreductase activity, acting on CH-OH group of donors [Evidence IEA]; GO:0050660 - flavin adenine dinucleotide binding [Evidence IEA]	GMC family oxidoreductase N-terminal domain-containing protein	0.511488	0.0211587	panC4	P	P	A	A	P	P	A	A	A	P	A	P	A	A	A	A	A	A	A	A	pSymA
group_1553	RV992_26380	WP_014531244.1	GO:0022857 - transmembrane transporter activity [Evidence IEA]; GO:0055085 - transmembrane transport [Evidence IEA]	MFS transporter	0.511488	0.0211587	panC4	P	P	A	A	P	P	A	A	A	P	A	P	A	A	A	A	A	A	A	A	pSymA
group_2471	RV993_24400	WP_017263998.1	GO:0000976 - transcription cis-regulatory region binding [Evidence IEA]; GO:0003700 - DNA-binding transcription factor activity [Evidence IEA]; GO:0043565 - sequence-specific DNA binding [Evidence IEA]; GO:0006351 - DNA-templated transcription [Evidence IEA]; GO:0006355 - regulation of DNA-templated transcription [Evidence IEA]; GO:0045892 - negative regulation of DNA-templated transcription [Evi…	LacI family DNA-binding transcriptional regulator	-0.667786	0.00129333	panC5	A	A	A	A	A	A	A	P	A	A	A	A	A	A	A	A	P	P	P	P	pSymA
group_5167	RV993_24375	WP_003526921.1	GO:0003677 - DNA binding [Evidence IEA]; GO:0003700 - DNA-binding transcription factor activity [Evidence IEA]	GntR family transcriptional regulator	-0.667786	0.00129333	panC5	A	A	A	A	A	A	A	P	A	A	A	A	A	A	A	A	P	P	P	P	pSymA
group_9548	RV993_24360	WP_014989553.1	GO:0003824 - catalytic activity [Evidence IEA]	sugar phosphate isomerase/epimerase family protein	-0.667786	0.00129333	panC5	A	A	A	A	A	A	A	P	A	A	A	A	A	A	A	A	P	P	P	P	pSymA
group_4624	RV993_24385	WP_003526923.1	GO:0005524 - ATP binding [Evidence IEA]; GO:0016887 - ATP hydrolysis activity [Evidence IEA]; GO:0042626 - ATPase-coupled transmembrane transporter activity [Evidence IEA]; GO:0140359 - ABC-type transporter activity [Evidence IEA]	amino acid ABC transporter ATP-binding protein	-0.667786	0.00129333	panC5	A	A	A	A	A	A	A	P	A	A	A	A	A	A	A	A	P	P	P	P	pSymA
group_10685	RV993_24365	WP_020479288.1	GO:0016491 - oxidoreductase activity [Evidence IEA]	FAD-dependent oxidoreductase	-0.667786	0.00129333	panC5	A	A	A	A	A	A	A	P	A	A	A	A	A	A	A	A	P	P	P	P	pSymA
group_3090	RV993_24370	WP_003501631.1	GO:0016787 - hydrolase activity [Evidence IEA]; GO:0097367 - carbohydrate derivative binding [Evidence IEA]; GO:0005975 - carbohydrate metabolic process [Evidence IEA]	SIS domain-containing protein	-0.667786	0.00129333	panC5	A	A	A	A	A	A	A	P	A	A	A	A	A	A	A	A	P	P	P	P	pSymA
group_3693	RV993_24390	WP_014989547.1	GO:0042626 - ATPase-coupled transmembrane transporter activity [Evidence IEA]; GO:0140359 - ABC-type transporter activity [Evidence IEA]; GO:0006865 - amino acid transport [Evidence IEA]	amino acid ABC transporter permease	-0.667786	0.00129333	panC5	A	A	A	A	A	A	A	P	A	A	A	A	A	A	A	A	P	P	P	P	pSymA
group_10629	RV993_24405	WP_003525917.1	NA	PfkB family carbohydrate kinase	-0.667786	0.00129333	panC5	A	A	A	A	A	A	A	P	A	A	A	A	A	A	A	A	P	P	P	P	pSymA
group_11079	RV993_24355	WP_017277176.1	NA	NADH:flavin oxidoreductase	-0.667786	0.00129333	panC5	A	A	A	A	A	A	A	P	A	A	A	A	A	A	A	A	P	P	P	P	pSymA
group_3572	RV993_24380	WP_003501635.1	NA	ornithine cyclodeaminase	-0.667786	0.00129333	panC5	A	A	A	A	A	A	A	P	A	A	A	A	A	A	A	A	P	P	P	P	pSymA
group_4244	RV993_24395	WP_014989546.1	NA	ABC transporter substrate-binding protein	-0.667786	0.00129333	panC5	A	A	A	A	A	A	A	P	A	A	A	A	A	A	A	A	P	P	P	P	pSymA
group_11086	RV992_32200	WP_014989851.1	GO:0003700 - DNA-binding transcription factor activity [Evidence IEA]; GO:0043565 - sequence-specific DNA binding [Evidence IEA]; GO:0006355 - regulation of DNA-templated transcription [Evidence IEA]	helix-turn-helix domain-containing protein	0.624219	0.0032639	panC6	P	P	P	P	P	P	A	P	A	P	P	P	P	A	A	A	A	P	A	A	pSymA
group_10306	RV992_32210	WP_017267827.1	NA	VOC family protein	0.624219	0.0032639	panC6	P	P	P	P	P	P	A	P	A	P	P	P	P	A	A	A	A	P	A	A	pSymA
group_11117	RV994_30525	WP_017270550.1	NA	hypothetical protein	0.624219	0.0032639	panC6	P	P	P	P	P	P	A	P	A	P	P	P	P	A	A	A	A	P	A	A	pSymA
group_11230	RV992_32195	WP_014989852.1	NA	SRPBCC domain-containing protein	0.624219	0.0032639	panC6	P	P	P	P	P	P	A	P	A	P	P	P	P	A	A	A	A	P	A	A	pSymA
group_11395	RV992_32235	WP_003530985.1	NA	hypothetical protein	0.624219	0.0032639	panC6	P	P	P	P	P	P	A	P	A	P	P	P	P	A	A	A	A	P	A	A	pSymA
group_9698	RV992_32260	WP_018493028.1	NA	hypothetical protein	0.624219	0.0032639	panC6	P	P	P	P	P	P	A	P	A	P	P	P	P	A	A	A	A	P	A	A	pSymA
group_9888	RV992_32205	NA	NA	glutathione S-transferase	0.624219	0.0032639	panC6	P	P	P	P	P	P	A	P	A	P	P	P	P	A	A	A	A	P	A	A	pSymA
