# Supplementary material for: Mobile gene clusters and coexpressed plant–rhizobium pathways drive partner quality variation in symbiosis
Source: Proc Natl Acad Sci U S A. 2025 Jul 29;122(31):e2411831122. doi: 10.1073/pnas.2411831122 (PMC12337268; doi:10.1073/pnas.2411831122)
Supplement: Supplementary file 5 — Dataset S04 (XLSX) [file pnas.2411831122.sd04.xlsx]

## Sheet: pangenome_gene_counts
gene_id	length	chr	type	def	species	Strain_1021	Strain_MABNR56	DZA_121_3253	DZA_121_3262	DZA_121_3457	DZA_121_3481	DZA_141_3153	DZA_141_3199	DZA_141_3387	DZA_141_3459	DZA_144B_3215	DZA_144B_3223	DZA_144B_3239	DZA_144B_3243	DZA_176A_3292	DZA_176A_3338	DZA_176A_3342	DZA_176A_3504	DZA_182_3305	DZA_182_3330	DZA_182_3406	DZA_182_3485	DZA_199_3210	DZA_199_3285	DZA_199_3364	DZA_199_3410	DZA_204_3205	DZA_204_3339	DZA_204_3356	DZA_204_3488	DZA_206_3170	DZA_206_3229	DZA_206_3399	DZA_206_3414	DZA_216_3216	DZA_216_3316	DZA_216_3461	DZA_216_3476	DZA_230_3400	DZA_230_3451	DZA_230_3469	DZA_230_3513	DZA_25B_3236	DZA_25B_3340
group_0	13506		panaroo_cluster		Sinorhizobium			21892.4	74315.5	23505.1	28262.9	0	0	0	0	5.5401	0	1.69383	0	55.0968	0	0	0	12.3708	0	0	13.2674	10.8755	5.13669	0	0	0	0	0	0	0	0	0	0	0	4.6993	0	0	1.73434	0	0	0	0	0
group_1	9543		panaroo_cluster		Sinorhizobium			0	0	0	0	0	0	0	19.9894	0	0	0	0	0	2.9991	0.987817	0	0	44.8426	0	0	0	0	0	0	0	0	0	0	0	0	0	0	0	0	0	5.761	0.925536	0	0.921743	0	0	0
group_10	5610		panaroo_cluster		Sinorhizobium	SM_RS15355	V7S97_RS08175	9504.11	29588.3	9637.16	10868	7178.99	9181.72	5566.64	10842	7301.39	7622.13	13868.1	11806.8	5886.85	4473.44	10727.9	4815.61	2356.24	7871.32	5344.14	8116.92	7335.04	4632.96	11321.7	10014.7	6621.28	13070.9	11413.4	3552.17	8720.71	9622.47	12643.3	8260.7	5660.05	4798.02	8463.02	14779.2	8696.44	22798.5	6241.82	9473.59	10482.8	28905.1
group_100	3156		panaroo_cluster		Sinorhizobium			0	0	0	0	0	0	0	9.78947	0	0	0	0	0	0	5.30495	0	0	17.7261	0	0	0	0	0	0	0	0	0	0	0	0	0	0	0	0	0	0	0	0	1.03788	0	0	0
group_1000	1563		panaroo_cluster		Sinorhizobium	SM_RS08750	V7S97_RS18310	2833.51	6833.85	2365.77	2517.15	3564.36	2204.6	1622.17	3053.31	1868.27	1592.83	3961.6	2699.16	1877.91	1661.42	3082.59	1425.13	617.634	1814.74	2127.21	2214.16	2144.9	1444.44	2666.66	2431.16	1332.08	2867.33	2325.66	856.194	2812.3	1649.47	2866.03	2024.49	2947.01	1317.52	2338.94	3075.08	2731.84	5270.24	1505.27	2316	4774.99	6784.58
group_10000	1485		panaroo_cluster		Sinorhizobium	SM_RS13015	V7S97_RS22750	1966.06	6241.41	1844.68	2396.67	1455.63	1829.63	1085.42	2485.46	1554.75	1394.87	3198.44	2468.7	1275.3	1102.05	2401.52	997.348	452.108	1434.1	1201.5	1671.71	1703.76	882.499	2544.57	2156.95	1510.06	2551.7	2424.93	805.24	1757.49	1808.54	2835.44	1724.27	1120.02	1038.64	1936.32	3160.99	1988.61	4970.14	1324	1920.78	2011.21	6015.93
group_10001	366		panaroo_cluster		Sinorhizobium	SM_RS23870	V7S97_RS25745_pseudo	178.144	408.029	192.947	134.596	120.75	168.852	72.4292	197.437	107.12	156.298	356.89	179.825	94.3378	112.58	202.406	99.0411	34.0903	113.486	144.133	122.584	137.331	96.5249	206.595	243.766	167.276	208.833	144.927	80.2252	157.759	101.634	188.558	142.415	105.368	80.9136	134.851	239.142	216.777	384.605	117.96	220.258	193.76	534.476
group_10002	1983		panaroo_cluster		Sinorhizobium			0	0	0	0	0	0	0	1.43652	0	0	0	0	4.55731	0	0	0	18.8254	4.62527	0	0	7.05821	0	0	0	12.7404	0	0	0	0	0	0	0	0	2.3117	0	0	0	0	0	0	1779.25	5364.33
group_10003	996		panaroo_cluster		Sinorhizobium			1108.38	3347.2	1062.51	1291.1	0	0	0	1.83184	887.619	588.853	1831.45	1326.25	596.002	577.166	1289.85	508.201	0	8.85127	615.413	4.8765	2.07022	5.42763	0	0	5.45393	0	0	0	1057.16	976.359	1277.28	908.264	0	8.93745	0	0.931699	0	0	0	0	14.0951	0
group_10004	186		panaroo_cluster		Sinorhizobium	SM_RS16580	V7S97_RS09125	9.5427	104.234	36.1932	17.1544	15.6421	39.2153	8.8292	29.7139	22.2401	3.46643	36.6023	40.5758	12.8695	10.561	17.3894	14.8522	0	36.8877	20.7505	21.7321	22.2325	0	40.5025	50.6548	0	33.1406	55.1964	5.31749	15.0933	21.963	24.242	18.3142	3.76137	17.5008	24.8727	24.3143	20.0953	69.1513	9.78279	11.2238	33.1419	89.8972
group_10005	396		panaroo_cluster		Sinorhizobium	SM_RS20685	V7S97_RS28930	184.18	575.877	180.874	219.961	166.596	152.055	101.065	269.668	196.929	145.269	303.283	259.61	160.248	86.7145	197.087	88.6341	37.3164	149.274	242.472	151.187	208.918	75.282	248.768	172.118	162.943	205.641	222.911	111.126	159.177	192.181	184.907	161.243	93.6093	57.8134	221.697	266.615	255.032	530.245	162.714	172.541	270.494	525.331
group_10006	1710		panaroo_cluster		Sinorhizobium	SM_RS26660	V7S97_RS07080	1587.77	5685.07	1476.13	2112.25	1295.08	1662.09	919.939	1872.17	1330.11	1177.44	2842.59	2501.81	1084.79	818.339	2023.85	868.397	331.632	1539.42	965.655	1472.43	1386.78	857.776	2261.84	1825.38	1171.36	2279.76	1892.45	667.883	1440.25	1522.57	1893.12	1365.15	813.146	890.606	1612.45	2376.87	1838.11	4698.29	1148.62	1557.05	1669.48	5879.38
group_10007	1044		panaroo_cluster		Sinorhizobium	SM_RS28675	V7S97_RS01040	995.273	2836.67	879.728	935.469	861.341	866.644	583.697	1259.7	865.086	717.559	1480.26	1182.56	619.026	451.033	1098.18	588.618	233.39	808.725	719.369	851.305	849.624	448.363	1252.39	1026.23	661.778	1191.05	1207.7	442.668	853.899	701.24	1170.49	923.21	460.783	486.445	965.625	1367.78	1107.66	2382.79	676.257	800.941	1151.02	2832.58
group_10008	756		panaroo_cluster		Sinorhizobium	SM_RS14950	V7S97_RS24830	974.396	2761.98	841.891	1011.69	588.785	691.275	449.344	968.597	692.098	693.886	1248.87	1084.33	487.017	429.917	916.977	373.334	213.926	664.75	362.931	654.403	794.48	382.127	1023.77	1007.04	539.449	1131.72	1049.84	266.217	805.858	719.946	1015.91	767.425	355.88	322.107	870.972	1185.98	784.021	2285.28	539.853	829.799	925.365	2654.51
group_10009	645		panaroo_cluster		Sinorhizobium	SM_RS13060	V7S97_RS22845	703.941	2305.21	696.734	725.799	468.368	604.745	495.339	769.682	552.628	418.159	1057.57	824.145	483.877	297.049	761.582	318.856	168.111	514.717	324.121	606.175	547.359	338.265	765.189	760.94	469.93	743.06	873.441	143.735	640.911	636.117	833.425	627.174	437.087	281.384	609	1085.64	765.502	1716.72	459.766	738.079	698.467	1883.23
group_1001	1563		panaroo_cluster		Sinorhizobium	SM_RS06265	V7S97_RS15845	2278.58	6058.67	1943.68	2235.34	1815.45	2236.38	1187.2	2875.13	1975.62	1583.81	3772.52	2580.8	1572.61	1155.89	2636.9	1131.81	689.35	1776.54	1299.16	1828.14	2121.09	1393.77	2329.68	2576.28	1971.9	2592.63	2564.47	990.001	2163.33	2054.91	3023.53	1970.37	1342.84	1103.7	2328.21	3666.95	2673.46	5223.63	1723.82	2377.16	2461.36	6468.43
group_10010	729		panaroo_cluster		Sinorhizobium	SM_RS31750;SM_RS31755	V7S97_RS22835	845.008	2472.94	853.192	1141.07	677.959	867.71	600.865	1014.94	636.861	749.175	1611.68	1045.57	619.512	472.951	1032.09	472.209	188.689	628.21	433.412	811.593	742.655	445.171	1047.36	893.556	637.805	1081.76	1129.21	317.788	923.061	1051.3	1197.65	810.314	568.165	437.712	847.394	1296.24	971.706	2007.4	593.954	808.472	1145.38	2395.1
group_10011	1236		panaroo_cluster		Sinorhizobium	SM_RS30645	V7S97_RS06250	0	0	0	2.09029	0	0	0	0	0	0	0	0	9.78915	3.7356	0	0	296.79	793.805	0	1017.97	13.2298	0	0	2.65058	0	0	0	0	0	0	0	0	2.80517	0	0	0	1212.06	2515.56	608.771	966.682	1111.69	3487.02
group_10012	900		panaroo_cluster		Sinorhizobium	SM_RS10645	V7S97_RS20210	1081.56	3495.34	1162.04	1346.26	825.996	982.629	689.92	1405.89	882.944	924.311	1703.02	1382.44	840.604	525.364	1261	709.954	262.537	826.839	817.579	844.504	975.261	631.44	1454.93	1284.39	920.974	1588.62	1237.47	412.51	1096.19	1125.56	1551.35	1055.41	648.422	573.637	1062.69	1815.49	1296.85	2722.18	823.894	993.012	1194.48	3399.27
group_10013	246		panaroo_cluster		Sinorhizobium	SM_RS15120	V7S97_RS07730	227.241	226.521	108.895	87.21	118.256	141.352	56.911	103.036	77.197	115.345	264.355	142.108	80.1717	38.7532	121.056	95.1569	46.48	77.5693	88.9705	75.0604	118.225	72.0167	102.029	160.247	170.638	213.78	82.3738	44.4724	142.537	125.185	89.2044	124.7	743.026	283.762	189.634	237.885	107.185	256.989	53.293	108.465	273.069	242.748
group_10014	603		panaroo_cluster		Sinorhizobium			0	0	0	0	0	0	0	0	0	0	0	0	0	0	0	0	0	0	0	0	0	0	0	0	0	0	0	0	0	0	0	0	151.297	99.4624	224.429	474.949	0	0	0	0	450.81	856.054
group_10015	858		panaroo_cluster		Sinorhizobium	SM_RS08660	V7S97_RS18215	978.43	3097.91	1022.24	1269.11	853.434	887.168	478.685	1146.99	991.185	788.577	1600	1203.21	769.321	498.35	1264.29	564.121	247.593	765.605	611.332	869.463	871.583	469.585	1366.96	1156.88	707.397	1317.02	1087.79	406.22	949.356	787.984	1111.61	902.072	543.025	513.551	1031.7	1485.35	1242.88	2499.68	668.112	972.255	1248.76	2963.17
group_10016	1419		panaroo_cluster		Sinorhizobium	SM_RS10695	V7S97_RS20265	2003.55	7506.7	2273.57	2973.6	1503.93	2115.55	1405.47	2704.17	1507.29	1859.67	2851.48	3039.24	1249.03	1084.94	2296.92	1094.64	406.341	1913.12	1064.05	2089.22	1729.67	1244.65	2737.74	2475.44	1459.21	2690.57	2760.64	996.62	1990.58	2834.57	2896.53	1899.35	1103.56	1026.01	2080.86	3814.78	1941.9	4986.16	1491.12	1976.64	2163.74	6806.91
group_10017	696		panaroo_cluster		Sinorhizobium	SM_RS24425	V7S97_RS25210	535.726	1420.87	407.257	526.482	324.488	475.433	276.737	669.549	474.765	366.182	903.391	531.142	333.73	280.751	551.13	211.953	145.095	503.054	246.245	441.277	415.745	232.604	465.139	626.769	346.922	656.671	663.994	307.669	567.331	502.735	726.041	518.568	252.261	240.516	534.772	920.566	641.152	1431.02	419.559	517.712	559.341	1790.51
group_10018	1596		panaroo_cluster		Sinorhizobium	SM_RS23930	V7S97_RS25685	1909.72	6375.27	1963.49	2778.08	1381.36	1784.92	1275.8	2171.4	1294.88	1638.43	3701.63	2689.68	1046.83	991.68	2070.66	1031.32	423.428	1478.2	955.307	1669.28	1373.81	872.599	2318.97	1959.59	1473.27	2390.45	2046.54	861.653	1881.92	2056.7	2549.86	1632.92	1141.7	1040.7	1698.15	2569.68	2120.17	4299.71	1239.4	1976.99	2102.06	6158.05
group_10019	423		panaroo_cluster		Sinorhizobium			0	0	0	0	0	0	0	0	0	0	0	0	0	0	0	0	0	0	0	0	6.33787	0	0	0	0	0	0	0	0	0	0	0	12.5952	0	0	0	0	0	0	0	576.011	1775.99
group_1002	1563		panaroo_cluster		Sinorhizobium	SM_RS04920	V7S97_RS14510	2751.74	7295.76	2634.58	3022.48	2925.12	2542.05	1885.39	2706.45	1759.69	2455.43	4098.19	4455.12	1573.18	1574.23	2380.79	1721.62	644.372	2399.81	1476.03	2235.64	1857.56	1487.16	2954.38	3173.41	1990.73	4253.89	3098.5	1188.22	3438.35	2983.62	3243.5	1979.99	3163.6	1608.82	2236.52	3503.08	2257.29	5263.65	1606.77	2730.97	3941.3	6930.17
group_10020	435		panaroo_cluster		Sinorhizobium			0	0	0	0	441.511	401.209	250.406	748.819	0	0	0	0	42.427	0	0	0	0	0	0	0	391.159	160.102	507.909	586.316	238.999	504.514	526.058	214.343	0	0	0	0	0	0	0	0	0	0	0	0	0	0
group_10021	537		panaroo_cluster		Sinorhizobium	SM_RS22045	V7S97_RS27550	545.031	1093.27	435.206	371.859	358.789	378.548	242.132	511.418	395.409	307.991	797.681	518.794	318.558	256.181	492.593	224.591	118.451	326.354	266.909	349.952	373.239	251.216	431.523	472.01	352.193	419.593	447.766	174.532	364.055	306.353	645.869	347.182	190.823	164.765	444.573	571.233	532.707	1031.92	259.688	483.247	501.865	1114.81
group_10022	372		panaroo_cluster		Sinorhizobium	SM_RS07590	V7S97_RS17145	272.559	535.46	191.037	228.5	157.356	179.694	65.9418	222.836	109.393	99.1309	407.777	237.422	142.802	80.3217	209.749	120.117	69.1972	95.8127	167.616	124.422	176.117	52.7017	241.023	209.783	145.393	238.954	217.486	69.6896	179.244	181.502	154.692	160.652	127.915	93.1596	178.99	371.322	284.543	642.822	136.323	181.655	260.525	797.357
group_10023	1650		panaroo_cluster		Sinorhizobium	SM_RS22510	V7S97_RS27085	1712.24	5004.48	1651.95	1959.07	1232.07	1564.54	972.994	2199.87	1357.33	1116.72	2728.95	2219.59	1135.71	862.688	1850.99	882.153	393.914	1466.64	997.816	1340.66	1220.37	837.61	2015.6	1583.96	1376.7	2168.82	2028.19	594.48	1441.99	1415.43	2157.53	1473.7	1162.16	899.3	1707.38	2610.81	2020.62	4222.57	1214.64	1745.1	1970.91	5173.08
group_10024	333		panaroo_cluster		Sinorhizobium	SM_RS31655		528.342	3.42455	0	0	426.403	398.472	0	5.9217	150.719	272.926	411.212	288.254	0	0	0	0	23.4553	110.071	392.365	306.207	117.27	205.086	294.284	131.031	193.074	150.798	235.495	134.928	284.659	112.916	241.423	149.708	150.823	254.111	362.534	527.675	281.936	502.268	122.419	93.4427	500.264	1197.19
group_10025	219		panaroo_cluster		Sinorhizobium		V7S97_RS00205	86.6159	166.425	24.0107	36.791	42.3366	59.5271	14.6825	62.1087	64.6922	5.78988	136.528	35.035	41.7747	8.01183	25.6548	22.2418	9.77696	21.0093	24.8361	27.5285	36.0091	22.3709	36.5192	24.7324	36.1171	24.681	28.6213	1.99212	48.9732	13.7716	37.9279	48.7529	22.0975	11.3316	69.9402	93.7633	62.4238	138.817	31.5781	46.384	67.5354	155.223
group_10026	276		panaroo_cluster		Sinorhizobium		V7S97_RS02935	0	0	0	0	0	0	0	0	0	0	0	0	0	0	0	0	0	0	0	0	0	0	0	0	0	0	0	0	119.301	147.268	213.156	119.14	0	0	0	0	118.392	217.493	94.2191	154.894	4.02677	0
group_10027	558		panaroo_cluster		Sinorhizobium	SM_RS16530	V7S97_RS09075	585.888	1480.58	499.764	587.286	508.162	495.501	227.963	666.138	450.303	427.821	871.08	643.824	403.156	207.964	581.479	310.802	124.239	458.084	345.728	501.859	464.245	281.703	558.012	613.655	371.8	727.539	608.736	142.958	635.501	310.281	739.743	533.107	315.757	267.107	514.976	787.705	737.145	1135.44	382.92	536.64	808.039	1581.45
group_10028	1632		panaroo_cluster		Sinorhizobium	SM_RS19890	V7S97_RS29730	1339.06	4082.2	1288.83	1354.95	1448.2	1322.72	760.136	1642.85	1252.5	1123.51	2892.44	1989.69	1086	803.75	1729.1	747.928	330.184	1060.35	716.834	1039.8	1203.26	807.319	1525.31	1532.92	1045.08	1732.32	1414.09	591.563	1438.2	989.469	1679.82	1349.69	865.867	451.467	1314.42	2145.53	1962.38	3201.38	881.699	1383.17	1683.23	4279.48
group_10029	699		panaroo_cluster		Sinorhizobium	SM_RS19465	V7S97_RS30115	704.292	1767.3	553.347	574.683	626.635	698.245	377.525	708.984	563.007	522.127	1185.58	1059.87	411.764	409.71	716.255	470.408	173.366	578.908	408.014	503.83	493.495	250.099	653.104	555.128	618.657	740.675	677.074	295.787	878.936	975.174	675.69	559.458	552.65	364.441	510.25	758.668	631.679	1222.82	404.214	745.354	869.344	1800.75
group_1003	1563		panaroo_cluster		Sinorhizobium	SM_RS01620	V7S97_RS11285	2177.35	7013.98	2273.71	2831.46	1925.7	2161.81	1461.75	2772.05	1631.81	1782.23	3368.14	3163.78	1440.24	969.145	2483.15	1358.78	668.621	1767.97	1295.74	2008.43	1876.85	1165.46	2659.86	2319.21	1730.7	2864.51	2473.26	889.065	2302.66	2411.45	2987.89	1962.88	1457.47	1266.16	2245.99	3367.74	2098	5398.62	1599.08	2150.52	2295.63	6285.41
group_10030	1365		panaroo_cluster		Sinorhizobium	SM_RS18170	V7S97_RS31425	1409.47	4397.3	1285.65	1477.87	1152.08	1159.08	662.549	1646.13	1206.34	1164.94	2481.65	1573.79	978.28	664.448	1602.81	778.933	371.941	1062.09	719.095	1100.67	969.663	763.636	1479.39	1340.6	1031.11	1484.73	1620.26	499.528	1230.84	1101.63	1840.67	1217.71	724.657	514.052	1171.07	1951.57	1445.31	3315.12	790.438	1361.32	1314.42	4770.24
group_10031	843		panaroo_cluster		Sinorhizobium	SM_RS25320	V7S97_RS05900	829.111	2228.92	670.244	921.728	671.236	681.086	386.24	883.936	621.108	619.069	1246.32	733.678	496.689	419.602	813.879	354.561	192.845	445.374	437.73	619.791	549.971	454.677	698.733	791.723	513.433	833.104	699.528	222.532	697.46	655.23	997.808	613.257	333.433	266.968	764.601	1123.52	804.122	1790.43	474.023	835.661	918.45	2575.69
group_10032	276		panaroo_cluster		Sinorhizobium			0	0	0	0	0	0	2.52924	0	208.431	157.544	524.323	270.144	124.542	245.707	316.606	126.487	0	0	166.902	0	0	0	0	0	0	0	0	0	0	0	0	0	0	0	0	0	276.145	602.035	211.101	377.548	0	0
group_10033	663		panaroo_cluster		Sinorhizobium	SM_RS07220	V7S97_RS16780	886.486	1984.66	602.012	747.121	570.724	631.772	353.021	860.652	551.64	568.508	1300.89	892.709	526.707	379.072	724.088	354.264	168.341	486.895	354.508	525.31	580.452	355.82	674.49	719.68	605.804	738.367	734.996	286.095	679.56	513.107	851.888	629.97	396.706	347.133	545.268	1024.62	747.736	1520.18	507.676	782.747	1224.01	1967.61
group_10034	483		panaroo_cluster		Sinorhizobium			0	0	0	0	0	0	0	0	1.9042	0	0	0	1.2255	0	0	0	129.041	358.541	0	411.374	2.93291	0	0	0	0	0	0	0	0	0	0	0	325.751	262.596	602.555	839.626	1.21689	0	0	0	3.11355	3.20022
group_10035	564		panaroo_cluster		Sinorhizobium			0	0	0	0	573.7	477.249	348.633	796.452	1.95339	0	0	0	69.3036	0	0	0	160.118	400.044	0	451.159	511.441	311.269	545.402	618.624	347.648	716.501	525.907	148.496	0	0	0	0	0	0	0	0	5.23137	0	0	0	0	3.07766
group_10036	93		panaroo_cluster		Sinorhizobium	21_refound_1003_pseudo		0	0	0	0	18.0757	95.763	38.1715	56.3553	0	0	0	0	1.04712	0	0	0	8.68762	11.0937	0	34.3751	34.0103	9.55128	34.5685	51.3025	3.18306	37.621	27.3858	8.97946	0	0	0	0	0	0	0	0	0	0	0	0	0	0
group_10037	288		panaroo_cluster		Sinorhizobium	SM_RS10405	V7S97_RS19970	167.441	281.71	97.5893	123.123	125.659	100.119	69.4734	138.527	124.338	51.5608	206.086	86.3279	79.7987	36.3212	169.816	69.9221	10.4016	55.8871	142.76	96.8667	106.443	50.2078	119.326	102.351	48.9571	112.334	105.825	43.0257	130.695	60.8278	82.0057	146.012	33.2118	26.683	115.093	167.119	176.876	359.77	85.6616	116.059	123.356	369.261
group_10038	345		panaroo_cluster		Sinorhizobium			0	0	0	0	0	0	0	0	0	0	0	0	1.2216	0	0	0	0	0	0	0	0	0	0	0	0	0	0	0	0	0	0	0	119.847	42.7459	139.741	168.045	0	0	0	0	271.401	687.644
group_10039	696		panaroo_cluster		Sinorhizobium	SM_RS02300	V7S97_RS11995	807.399	2585.32	724.138	1058.96	577.287	754.079	394.53	857.579	569.962	553.091	1091.8	897.351	433.592	363.38	764.695	372.81	188.872	565.978	413.235	595.951	567.048	418.116	864.245	809.846	603.062	829.894	800	244.763	711.74	777.436	896.918	605.375	387.569	381.005	624.786	1156.51	817.98	1630.2	448.792	647.042	742.172	2091.6
group_1004	1563		panaroo_cluster		Sinorhizobium	SM_RS15825	V7S97_RS08640	2161.75	7002.79	2141.59	2700.16	1851.49	2266.9	1317.65	2775.67	1702.63	1670.77	3559.63	2757.27	1670.55	1195.93	2528.21	1276.71	572.373	1768.88	1375.37	1876.14	1898.29	1251.72	2961.04	2463.1	1691.54	3054.85	2654.77	981.096	2508.96	2015.58	3160.91	1998.07	1576.14	1141.45	2112.81	3344.67	2299.92	5234.87	1575.36	2240.86	2828.21	6782.37
group_10040	1281		panaroo_cluster		Sinorhizobium	SM_RS11010	V7S97_RS20570	1688.74	5380.31	1593.59	1851.67	1216.11	1814.35	912.281	2259.22	1416.04	1575.66	2886.29	2040.63	1117.08	843.963	1899.69	784.911	397.925	1237.18	1029.28	1323.04	1532.74	909.696	2257.28	1754.6	1175.4	2570.48	2133.18	726.124	1711.43	1660.71	2245.63	1571.02	969.527	812.418	1713.24	2657.2	1885.7	5022.83	1183.43	1859.44	1789.76	5375.22
group_10041	903		panaroo_cluster		Sinorhizobium	SM_RS17525	V7S97_RS32090	900.658	2359.11	810.427	860.465	754.471	779.448	449.465	1144.8	849.761	581.652	1728.52	983.605	629.65	529.835	1059.13	396.198	182.924	507.09	360.871	624.933	808.781	501.954	945.125	817.475	757.595	977.396	946.822	400.63	803.12	809.387	1156.37	719.01	583.985	356.803	893.473	1252.66	1004.81	1865	610.216	876.597	1126.4	2500.42
group_10042	765		panaroo_cluster		Sinorhizobium	SM_RS11220	V7S97_RS20785	1092.14	2585.17	895.467	905.078	832.66	880.83	570.296	1029.3	713.086	828.48	1681.52	1409.42	592.374	435.847	881.207	583.218	298.127	788.443	626.507	748.249	808.924	564.043	864.945	1087.18	669.737	1306.55	995.156	372.721	1272.47	896.981	887.747	799.222	931.583	437.982	897.658	1319.62	1019.71	2168.11	619.555	901.407	1387.4	2697.57
group_10043	156		panaroo_cluster		Sinorhizobium			226.831	557.085	137.173	203.116	180.722	222.017	120.492	230.229	214.176	182.703	419.927	357.295	109.64	91.8176	243.584	109.677	138.906	189.879	128.25	173.205	148.699	81.9636	237.961	241.256	131.299	371.331	217.44	89.9763	249.049	233.374	499.725	206.64	82.7294	75.9566	207.656	247.658	0	0	0	0	311.959	660.9
group_10044	732		panaroo_cluster		Sinorhizobium	SM_RS17635	V7S97_RS31965	535.637	1760.67	551.105	677.488	468.209	613.552	332.258	733.398	478.3	696.004	1012.5	970.891	379.519	290.032	547.67	268.752	116.082	514.574	331.308	501.242	403.932	280.933	594.204	667.228	456.366	750.071	623.594	213.151	638.89	658.398	731.145	559.649	350.867	279.972	581.715	960.012	624.398	1347.74	316.198	444.495	652.052	1794.82
group_10045	855		panaroo_cluster		Sinorhizobium	SM_RS27620		0	0	0	0	0	0	0	0	0.928273	0	0	0	0	0	0	0	0	0	0	0	0	0	0	0	0	0	0	0	0	0	0	0	0	0	0	0	0	0	0	0	0	0
group_10046	825		panaroo_cluster		Sinorhizobium	SM_RS28035	V7S97_RS00385	4647.81	5626.4	3145.8	3661.75	686.476	627.255	319.879	802.748	1187.49	3186.99	4863.22	6087.46	763.179	1581.61	1138.68	2171.73	386.589	2222.06	1809.61	1815.41	984.687	1867.34	2992.49	2851.52	1643.88	4003.19	1565.8	614.572	4224.88	1873.26	1370.04	1018.01	4746.57	2044.08	865.535	1246.59	1199.01	3758.13	1010.2	3423.39	5633.18	2831.75
group_10047	2085		panaroo_cluster		Sinorhizobium	21_refound_1004_pseudo	V7S97_RS06830	2219.12	6651.74	2030.92	2208.82	2549.74	2713.58	1377.36	3529.44	2510.35	2011.3	5537.27	3387.22	1534.45	1153.43	2749.08	1347.06	770.351	2498.26	1170.32	2419.78	2285.53	1606.39	3107.58	2877.32	2169.86	3853.97	3048.4	1257.69	1971.78	1736.61	2456.23	1938.45	12.9401	1.03022	0	0.935081	2421.36	5283.62	1485.65	2309.11	2597.82	7073.47
group_10048	903		panaroo_cluster		Sinorhizobium	SM_RS30100	V7S97_RS02620	967.11	2846.63	825.91	1098.71	760.753	977.974	486.388	1072.31	753.307	636.711	1725.19	1077.39	613.178	423.325	1093.15	435.776	206.149	636.936	553.95	747.961	749.826	398.363	994.056	876.232	580.36	1179.29	1044.76	439.775	839.63	708.468	844.748	727.747	488.338	454.419	883.784	1148.01	1200.61	2622.75	672.209	867.271	1100.3	2976.08
group_10049	567		panaroo_cluster		Sinorhizobium	SM_RS18050	V7S97_RS31545	457.453	1103.11	414.158	481.676	393.228	457.167	247.477	526.724	396.379	282.397	895.606	476.058	281.033	198.23	527.909	198.73	117.106	268.257	225.575	298.941	303.285	291.642	425.431	506.039	292.829	533.697	459.902	171.139	422.265	169.384	587.611	363.106	141.88	141.316	387.028	541.419	502.512	1036.94	275.672	386.963	464.454	1324.4
group_1005	1563		panaroo_cluster		Sinorhizobium	SM_RS13255	V7S97_RS23045	2143.25	6502.86	2117.59	2627.93	1730.6	1972.48	1002.3	2604.58	1991.79	2306.72	4057.57	3269.15	1434.09	1269.36	2474.52	1294.74	863.976	2476.56	1008.62	2292.92	1839.56	1486.65	2531.69	2674.39	2232.36	3290.59	2624.21	1134.05	3413.66	3049.45	2850.75	2241.06	1721.53	1318.75	2266.09	3534.42	2467.39	4443.2	1507.06	2171.53	2999.4	6362.13
group_10050	1128		panaroo_cluster		Sinorhizobium	SM_RS09460	V7S97_RS18960	1107.74	3601.23	1112.27	1248.9	933.573	1319.15	572.447	1558.29	1058.96	1019.09	2012.63	1523.82	826.832	612.305	1431.66	649.527	307.301	893.381	803.775	960.008	1079.3	583.358	1555.91	1319.32	882.606	1494.89	1486.84	594.823	1072.04	1123.24	1576.05	1067.26	655.192	591.654	1175.58	2127.99	1424.3	3294.81	897.425	1076.49	1409.47	4266.49
group_10051	525		panaroo_cluster		Sinorhizobium	SM_RS24390	V7S97_RS25245	398.436	967.049	349.49	471.261	356.282	409.086	222.79	458.966	326.509	327.358	718.118	484.794	317.03	276.672	509.342	189.798	109.499	284.54	179.612	294.941	309.294	212.107	391.931	399.923	235.229	462.07	385.03	99.2994	381.639	306.442	558.169	355.2	356.576	209.572	381.117	472.47	491.019	772.922	310.095	346.69	556.669	1156.01
group_10052	888		panaroo_cluster		Sinorhizobium			496.681	1365.7	640.302	521.442	553.801	619.322	281.199	685.826	524.152	345.689	848.127	875.185	403.765	291.448	682.689	318.985	145.507	386.014	112.891	527.213	526.757	298.847	492.865	678.602	399.351	641.496	799.138	334.049	400.41	269.946	887.239	597.422	305.02	234.535	739.267	1045.36	6.53301	0	0	0	688.555	1691.44
group_10053	510		panaroo_cluster		Sinorhizobium	SM_RS19815	V7S97_RS29800	322.119	967.392	281.396	274.643	341.694	220.735	127.487	452.867	293.774	199.923	697.985	436.319	333.299	210.858	449.601	154.422	78.7997	324.026	147.674	284.885	274.156	160.345	302.936	313.242	186.263	367.239	325.348	173.806	449.3	261.439	469.85	342.914	118.061	170.995	351.604	452.244	522.32	702.55	250.208	419.8	424.456	1068.7
group_10054	423		panaroo_cluster		Sinorhizobium	SM_RS31065	V7S97_RS05155	291.257	567.2	222.881	178.976	286.424	271.804	176.078	346.211	199.209	62.9473	602.283	316.248	180.158	69.7493	280.998	104.827	73.4105	141.182	159.972	197.307	323.273	139.47	355.872	325.526	104.687	430.974	335.297	76.7865	217.139	105.817	230	222.747	84.6654	59.1713	260.227	232.565	272.591	532.761	99.5138	198.641	257.308	800.031
group_10055	408		panaroo_cluster		Sinorhizobium	SM_RS09125	V7S97_RS18645	404.918	949.366	243.01	274.07	348.216	308.94	169.821	357.964	237.917	155.121	485.897	370.621	184.547	138.346	353.837	150.044	82.6426	200.406	215.482	216.535	318.002	162.293	347.16	287.549	198.467	475.442	359.744	114.122	365.674	380.136	359.713	303.347	219.706	80.2327	261.684	378.63	349.991	754.317	191.714	282.369	415.554	993.888
group_10056	519		panaroo_cluster		Sinorhizobium	SM_RS28280	V7S97_RS00635	373.314	1005.6	285.561	267.171	340.215	348.612	131.969	454.603	309.996	277.816	609.007	379.521	263.878	252.134	365.306	197.756	96.2317	245.954	189.793	295.857	286.339	182.453	381.528	343.479	221.576	396.529	325.599	125.703	313.129	156.143	303.319	314.615	247.22	133.526	281.193	369.562	427.337	1101.86	242.283	399.422	684.975	1147.71
group_10057	300		panaroo_cluster		Sinorhizobium	SM_RS28270	V7S97_RS00625	154.585	270.725	97.1745	118.131	100.717	50.1165	63.7582	159.476	129.668	54.9669	259.564	146.507	100.377	45.83	123.958	55.1763	24.0583	92.6563	126.517	111.828	134.158	70.9036	104.111	140.736	77.9913	153.77	120.85	35.6291	97.5211	84.5324	105.566	84.4283	71.899	68.0537	122.479	122.328	131.775	410.225	83.0217	123.527	137.288	352.231
group_10058	633		panaroo_cluster		Sinorhizobium	SM_RS00405	V7S97_RS10065	751.248	2420.99	723.814	781.627	705.598	624.987	465.245	747.725	505.315	662.27	1248.8	1121.44	439.443	249.217	662.398	388.323	154.362	507.921	430.654	504.256	659.389	331.848	891.633	751.892	444.601	1122.24	851.196	260.082	691.009	907.471	931.745	663.842	473.454	396.388	602.473	947.033	701.378	1823.69	440.434	635.238	957.041	2234.09
group_10059	186		panaroo_cluster		Sinorhizobium	SM_RS05045	V7S97_RS14630	24.7003	43.5764	28.608	10.5183	7.53643	14.4306	6.09858	26.3652	17.1464	6.94021	34.8201	33.8965	11.6202	17.4723	8.7583	4.72562	0	5.30229	16.0888	12.1244	21.6622	11.7785	23.3024	28.5692	0	11.4014	31.7626	10.3959	24.1075	4.59008	21.3627	31.5214	4.61348	14.527	15.0204	47.6799	42.8698	101.57	6.23809	6.1594	36.0223	57.4527
group_1006	1563		panaroo_cluster		Sinorhizobium	SM_RS18840	V7S97_RS30745	1862.22	4976.09	1458.83	2001.92	1420.41	1582.97	953.334	2107.09	1404.85	880.5	2907.65	2276.64	1118.77	874.204	2132.38	893.087	414.594	1170.96	957.55	1423.92	1411.97	924.824	1781.64	1791.41	1272.38	2127.18	1900.31	824.43	1750.67	1492.8	2334.95	1441.64	926.03	787.098	1541.07	2297.26	1860.39	3984.79	1121.51	1786.72	2080.2	5247.63
group_10060	591		panaroo_cluster		Sinorhizobium	SM_RS19045	V7S97_RS30540	617.377	1429.21	259.778	434.194	380.663	456.984	182.37	665.313	345.02	264.556	934.924	432.247	307.42	221.362	587.403	214.697	92.6835	232.931	244.86	342.92	465.178	231.547	504.069	447.448	299.721	561.111	511.434	271.598	425.542	322.892	732.57	455.91	265.531	186.59	497.478	657.983	597.374	1035.88	324.354	504.403	446.922	1558.98
group_10061	264		panaroo_cluster		Sinorhizobium	SM_RS10270	V7S97_RS19775	132.348	260.528	126.191	113.551	58.3575	75.779	24.6422	86.3914	72.3413	50.8785	205.632	141.25	54.1016	34.8348	69.4605	19.4337	24.6481	77.2426	61.7266	61.4184	99.5796	75.7268	95.0687	103.609	64.3447	118.049	123.671	39.1214	158.205	86.3166	210.337	104.624	64.3444	72.3884	84.4766	140.611	126.282	393.691	50.4095	88.8513	129.63	245.386
group_10062	453		panaroo_cluster		Sinorhizobium	SM_RS03795	V7S97_RS13380	438.573	1930.54	464.085	597.895	762.648	502.994	318.184	489.263	402.247	500.158	901.049	979.389	202.382	183.686	423.02	207.185	103.324	333.986	250.772	409.699	334.265	305.436	625.339	470.229	412.215	1511.59	747.317	197.982	657.139	566.149	477.046	359.991	952.638	245.509	373.635	595.863	350.073	1549.3	404.275	618.601	805.417	2010.58
group_10063	807		panaroo_cluster		Sinorhizobium	SM_RS02695	V7S97_RS12320	1183.58	4438.39	1112.63	1383.83	775.934	1020.24	594.739	1430.73	699.676	881.151	1622.41	1521.62	644.962	379.381	1286.94	601.205	284.483	781.557	545.531	760.001	825.99	466.051	1390.48	1296.9	645.443	1326.25	1193.62	476.405	920.399	795.453	1268.38	888.381	610.808	423.53	991.326	1534.06	953.397	2932.7	691.024	1042.08	1120.31	3827.3
group_10064	624		panaroo_cluster		Sinorhizobium	SM_RS15735	V7S97_RS08545	873.144	1881.95	653.864	663.712	775.457	615.972	363.061	953.512	724.115	448.73	1431.07	897.641	626.39	357.227	953.006	317.778	165.176	539.008	454.265	621.873	682.355	332.229	695.065	884.159	447.789	1105.65	798.175	373.914	731.176	552.849	939.676	748.026	477.054	336.192	761.655	1233.23	945.265	1557.99	535.798	804.263	1291.74	1962.14
group_10065	915		panaroo_cluster		Sinorhizobium	SM_RS23700	V7S97_RS25915	932.166	2635.41	787.529	1119.73	752.312	965.395	477.153	1207.64	770.987	531.644	1709.87	1318.51	628.367	537.409	1051.75	610.55	214.673	675.469	451.785	702.938	608.455	429.777	852.343	879.808	692.425	1057.6	941.038	379.484	931.704	901.033	1302.89	847.245	620.338	403.033	896.749	1420.53	984.699	1994.66	637.991	820.701	1076.49	2913.48
group_10066	435		panaroo_cluster		Sinorhizobium			0	0	0	0	0	0	0	0	0	0	0	0.876135	0	0	0	0	0	0	0	0	3.38423	0	0	0	0	0	0	0	207.489	67.2302	155.79	175.544	0	0	0	0	0	0	0	0	0	0
group_10067	330		panaroo_cluster		Sinorhizobium			0	0	0	0	258.072	221.044	154.178	292.403	0	0	0	0	17.9353	0	0	0	63.1719	178.651	0	162.571	180.365	138.355	169.386	265.864	240.471	207.299	209.321	81.7131	0	1.58372	0	0	0	0	0	0	2.88097	0	0	0	0	0
group_10068	270		panaroo_cluster		Sinorhizobium			0	0	0	0	0	0	0	0	0	0	0	0	0	0	0	1.9137	0	0	0	0	0	0	0	0	0	0	3.12663	0	0	0	0	0	0	0	0	0	0	0	0	0	0	0
group_10069	981		panaroo_cluster		Sinorhizobium			0	0	0	0	0	0	0	0	0	0	0	0	9.35324	0	0	0	2.55112	6.32907	0	0	8.66338	5.0965	0	0	0	0	0	0	0	0	0	0	0	0	0	0	0	3.42659	0	0	1247.97	3781.85
group_1007	1560		panaroo_cluster		Sinorhizobium			0	0	0	0	0	0	0	0	0	0	0	0	0	2.75697	0	0	0	4.97486	0	0	3.88996	0	0	0	4.66314	0	0	0	0	0	0	0	0	0	0	0	0	0	0	0	15.8494	0
group_10070	837		panaroo_cluster		Sinorhizobium			1154.47	3261.06	1009.22	1057.68	0	0	0	3.82936	0	0	0	2.16247	3.14908	0	0	0	0	2.98518	0	0	0	0	0	0	0	0	0	0	0	0	0	0	0	0	0	0	0	0	0	0	0	0
group_10071	1779		panaroo_cluster		Sinorhizobium	21_refound_1005_pseudo	V7S97_RS01680	1905.76	4881.99	1516.22	1870.61	1661.84	1680.76	850.554	2148.24	1387.56	1031.96	3437.85	2119.65	1078.47	687.221	2055.66	832.618	439.054	1219.66	677.604	1350.03	1377.74	754.98	1572.84	1699.83	1201.58	2281.71	1703.11	739.392	1514.9	960.981	2097.15	1527.33	812.643	661.664	1881.57	2528.95	2113.46	4178.44	1081.64	1708.66	1881.16	6208.04
group_10072	969		panaroo_cluster		Sinorhizobium			0	0	0	0	1020.8	909.018	686.684	1260.33	3.60962	0	0.861412	51.3569	780.991	501.199	1275.06	576.66	258.393	819.289	570.944	778.213	772.636	587.445	993.553	1069.99	644.399	1209.19	1049.01	355.813	956.452	858.531	1230.43	863.372	564.083	460.214	916.182	1184.6	9.51581	0	0	0	1176.15	3130.35
group_10073	162		panaroo_cluster		Sinorhizobium			0	0	0	0	34.6926	49.9255	14.0972	55.2378	1.49982	0	0	0	23.3205	7.27012	22.9844	2.30465	23.1166	28.1669	8.30353	25.5678	30.8581	75.1946	21.2671	41.2092	47.6546	56.1625	40.2829	25.1717	52.6939	36.0259	168.066	39.867	3.54393	7.59455	30.6146	32.8219	1.28391	0	0	0	58.7592	78.8729
group_10074	537		panaroo_cluster		Sinorhizobium	SM_RS19680	V7S97_RS29920	8.46717	0	0	0	268.601	269.685	204.924	344.886	260.216	201.856	619.462	471.924	267.078	196.024	377.986	191.194	81.9052	237.852	161.04	248.838	283.604	191.649	378.268	367.677	276.142	534.255	308.094	166.075	348.283	305.326	329.199	302.347	358.16	226.409	301.96	498.666	3.42234	0	0	0	829.545	1192.88
group_10075	939		panaroo_cluster		Sinorhizobium	SM_RS02780	V7S97_RS12405	1181.09	3438.7	1049.7	1273.87	881.317	1226.89	589.158	1362.45	922.491	845.616	1894.64	1421.23	690.653	674.347	1316.12	572.13	303.442	865.205	915.938	967.088	1005.41	584.916	1379.85	1208.72	923.238	1415.11	1332.06	492.268	1170.46	959.833	1524.04	1019.38	539.225	565.032	1119.04	1825.3	1158.16	2823.28	796.661	1070.89	1268.71	3702.87
group_10076	525		panaroo_cluster		Sinorhizobium	SM_RS11770		442.779	993.001	405.641	341.302	0	0	0	2.72513	277.702	268.351	666.314	393.544	23.5719	0	0	0	88.9497	264.373	0	331.103	376.316	155.003	433.167	446.42	203.918	518.95	380.631	162.983	284.047	181.507	348.954	389.944	144.736	101.28	369.468	624.591	420.865	655.425	243.806	377.449	521.17	1093.7
group_10077	249		panaroo_cluster		Sinorhizobium			0	0	0	0	0	0	0	0	104.015	248.357	346.724	282.639	0	0	0	0	0	2.68379	0	0	0	0	0	0	0	0	0	0	159.244	143.341	348.083	118.861	0	0	0	0	0	0	0	0	422.683	589.36
group_10078	384		panaroo_cluster		Sinorhizobium	SM_RS25260	V7S97_RS05835	293.711	624.52	313.259	245.626	280.263	209.483	142.577	341.491	232.088	143.286	492.156	414.969	187.588	166.215	238.251	186.276	60.8015	239.77	205.733	187.508	216.926	134.606	319.492	242.748	110.696	297.937	243.356	74.8735	262.117	108.189	146.901	214.282	171.656	122.022	218.637	285.723	372.288	626.166	177.743	291.412	709.491	952.847
group_10079	612		panaroo_cluster		Sinorhizobium	SM_RS11790		536.234	1402.86	486.062	478.377	27.9881	19.9473	19.116	19.7495	425.256	391.71	900.515	681.851	77.4609	12.8067	14.4126	0.96844	165.053	382.912	33.1083	486.37	504.646	341.178	584.681	628.03	340.698	687.368	597.628	211.637	570.192	442.41	748.465	611.375	215.323	207.032	633.803	908.378	742.049	1109.88	271.25	667.46	617.784	1512.22
group_1008	1560		panaroo_cluster		Sinorhizobium		V7S97_RS03350	0	0	0	0	0	0	0	0	0	0	0	0	0	0	0	0	0	0	0	0	0	0	0	0	0	0	0	0	0	0	0	0	0	0	0	0	0	0	0	0	0	0
group_10080	684		panaroo_cluster		Sinorhizobium			2.03755	0	0	0	609.225	606.212	281.765	818.837	512.098	306.804	1266.33	610.938	30.3401	0	0	0.983143	161.617	447.752	0	539.46	489.111	271.123	528.081	706.592	425.343	811.514	659.244	239.467	541.873	379.512	644.396	627.504	0	0	0	0	4.87069	0	0	0	666.758	2094.74
group_10081	567		panaroo_cluster		Sinorhizobium		V7S97_RS02490	0	0	0	0	0	0	0	0	2.86983	0	0	1.98531	222.831	178.663	518.647	176.977	1.81821	5.3032	200.746	0	7.16302	0	0	0	0	0	27.3304	0	0	0	0	0	278.245	172.962	468.847	604.512	0	4.88731	0	0	664.998	1636.54
group_10082	360		panaroo_cluster		Sinorhizobium	SM_RS16540	V7S97_RS09085	299.537	646.292	213.623	247.556	537.929	389.621	201.429	302.385	308.718	422.091	699.677	608.672	423.344	491.438	441.062	523.215	105.613	374.027	467.145	210.645	319.029	468.423	507.748	629.306	194.061	277.158	243.946	94.68	545.042	615.276	504.026	226.711	1374.13	525.067	369.735	454.327	319.765	586.143	152.523	393.421	785.588	631.478
group_10083	1719		panaroo_cluster		Sinorhizobium	SM_RS17870	V7S97_RS31725	1920.91	5175.11	1672.39	1884.43	1218.45	1618.66	895.112	2108.59	1549.92	1109.32	2983.77	2202.02	1264.68	937.427	1971.31	957.534	436.978	1226.72	1078.57	1573.02	1390.01	813.079	2165.14	1888.86	1343.97	2239.68	2039.12	627.522	1686.05	1865.61	2380.05	1544.54	1318.79	760.518	1831.8	2601.97	1939.49	4140.57	1175.6	1720.74	2990.04	5590.63
group_10084	267		panaroo_cluster		Sinorhizobium		V7S97_RS18905	131.307	171.166	74.2682	81.0629	85.1	65.8427	44.923	102.86	1.20924	0	0	0	35.7389	29.6462	97.8435	32.3797	0	0	33.6287	3.12749	0	0	0.947955	2.79765	0	0.937415	0	0	0	0	0	0	0	0	3.12729	1.08159	0	0	0	0	0	1.18817
group_10085	174		panaroo_cluster		Sinorhizobium	SM_RS32535		0	0	0	0	0	0	0	0	52.3439	31.796	32.5002	46.4388	2.67356	0	0	0	7.18532	39.2542	0	36.5168	25.2645	19.2749	20.489	70.2242	25.6052	83.6286	41.5459	39.8203	54.1924	36.3183	30.5551	35.1927	69.503	54.1359	65.67	52.9615	40.7213	65.5721	20.8939	37.2154	48.7262	60.479
group_10086	384		panaroo_cluster		Sinorhizobium	SM_RS27290	V7S97_RS00060	0	0	0	0	0	0	0	2.70745	0	0	0	0	16.7229	0	0	0	36.1784	141.506	0	105.826	174.892	104.137	178.19	167.927	145.807	149.639	212.917	115.806	106.692	102.946	194.486	141.129	89.2639	70.3955	193.615	232.514	0.931719	0	0	0	308.956	559.537
group_10087	879		panaroo_cluster		Sinorhizobium	SM_RS04630	V7S97_RS14215	1271.62	3377.01	1150.94	1584.03	1276.12	1255.32	889.074	1320.96	961.252	1034.97	1971.15	1853.33	865.043	722.646	1281.72	685.253	297.279	1110.45	799.422	1220.42	949.394	826.311	1512.69	1283.58	829.522	1842.52	1372.23	518.176	1445.86	1219.65	1338.38	919.763	1249.19	654.421	1191.17	1741.37	1304.13	3149.94	844.893	1185.01	1556.26	3148.3
group_10088	471		panaroo_cluster		Sinorhizobium	SM_RS31660		0	0	0	0	0	2.07521	0	0	212.842	144.525	639.138	323.297	2.67599	11.8997	0	0	85.5223	193.721	0	200.864	214.047	153.655	273.265	298.055	239.311	284.672	328.394	113.436	271.23	152.089	348.379	219.485	214.675	174.599	280.349	456.537	346.853	632.368	209.735	321.007	392.984	847.905
group_10089	510		panaroo_cluster		Sinorhizobium	SM_RS21995	V7S97_RS27605	278.148	516.848	353.948	179.552	207.869	240.3	168.789	324.664	235.246	168.215	405.751	226.337	233.704	126.113	330.831	188.215	87.4541	206.304	50.0076	186.522	245.817	130.373	231.428	410.244	158.327	295.241	292.085	150.492	177.856	177.644	424.077	306.908	128.108	102.206	369.513	535.776	402.929	207.137	183.227	276.524	437.844	568.39
group_1009	1557		panaroo_cluster		Sinorhizobium	SM_RS15420	V7S97_RS08230	2345.67	7002.71	2297.65	2875.88	1888.28	2429.93	1324	3019.8	1801.34	2001.28	3645.99	2844.61	1506.67	1190.52	2696.75	1150.88	610.619	2030.26	1255.25	1898.48	1960.98	1104.83	2820.06	2574.09	1589.78	3210.23	2554.03	846.727	2263.93	2336.19	2681.43	2121.4	1351.88	1122.92	2286.25	3810	2381.42	5317.22	1535.19	2331.69	3055.93	7266.24
group_10090	432		panaroo_cluster		Sinorhizobium	SM_RS25910	20_refound_913_pseudo	0	0	0	0	217.528	268.469	159.515	348.174	252.209	120.445	704.229	407.09	50.1822	0	0	0	0	6.95238	0	0	259.364	175.429	341.846	273.088	0	0	0	0	387.069	321.638	353.775	302.076	299.888	282.623	279.531	423.496	0	0	0	0	794.146	957.985
group_10091	798		panaroo_cluster		Sinorhizobium	SM_RS05980	V7S97_RS15575	1080.78	2678.14	1010.58	1251	886.714	935.043	608.056	1312.44	834.668	843.724	1648.4	1363.16	757.416	547.645	1274.83	563.196	329.866	770.642	544.633	884.594	851.537	649.682	1092.83	1204.81	735.62	1207.45	1142.86	393.711	1003.82	999.331	1333.51	939.653	847.687	520.143	952.848	1678.97	1206.13	2329.21	720.462	1004.74	1185.83	2984.88
group_10092	303		panaroo_cluster		Sinorhizobium	SM_RS10165	V7S97_RS19660	262.779	485.07	165.924	174.2	141.646	166.91	71.8428	240.844	212.196	114.805	380.482	206.198	139.079	65.661	148.838	90.083	47.1598	129.224	122.02	141.381	186.344	85.4138	171.901	235.709	69.6637	215.314	219.495	101.783	189.986	144.808	284.27	159.866	196.097	104.697	195.274	263.961	198.035	440.584	115.783	149.673	392.631	651.735
group_10093	243		panaroo_cluster		Sinorhizobium	SM_RS01610	V7S97_RS11275	141.548	210.922	73.8412	73.5502	63.021	110.33	72.5039	108.263	99.2861	29.7647	174.442	75.5372	80.7668	65.6338	63.943	55.3867	29.7419	62.2181	68.5968	44.3364	94.5952	54.7454	51.9916	113.844	63.3327	86.5295	64.8724	41.3221	134.037	85.0042	57.8761	98.4836	177.575	102.703	92.6423	173.718	138.08	158.046	63.3655	94.9864	208.259	268.008
group_10094	1833		panaroo_cluster		Sinorhizobium	SM_RS31745	V7S97_RS21935	7.15556	0	0	12.4888	2104.5	2567.79	1161.27	3411.84	2541.07	2005.09	6426.14	3646.75	1742.7	1416.27	3312.02	1529.31	606.061	1634.52	1306.98	1886.93	2998.03	1398.33	3681.17	3544.58	1593.21	2885.62	2778.07	1081.71	3784.6	1896.17	3520.44	3115.12	1318.03	1025.97	2353.68	3917.1	5249.04	8802.09	2699.46	3685.05	2652.29	7001.65
group_10095	492		panaroo_cluster		Sinorhizobium	SM_RS08815	V7S97_RS18370	398.018	1075.64	278.086	334.848	375.222	440.354	202.327	510.228	304.698	206.775	645.735	477.705	315.335	133.177	524.28	202.139	91.2632	306.166	220.51	321.479	391.169	194.169	433.623	347.382	288.298	533.138	337.352	221.201	356.159	295.757	405.997	432.455	238.004	221.306	333.429	507.596	478.124	1015.81	272.307	322.607	458.578	1223.73
group_10096	489		panaroo_cluster		Sinorhizobium		V7S97_RS21950	540.337	1374.42	506.207	492.319	322.551	382.519	221.016	549.041	379.464	288.601	865.548	600.589	264.406	239.745	439.889	156.476	0	0	217.64	0.929597	8.71594	0	0	0	0	0	0	0	424.784	309.063	631.536	399.941	4.32426	0	0	0	0.927468	0	0	0	0	0
group_10097	678		panaroo_cluster		Sinorhizobium		V7S97_RS06425	0	0	0	0	0	0	0	0	0	0	0	0	0	0	0	0	0	0	0	0	0	0	0	0	0	0	0	0	0	0	0	0	0	0	0	0	611.591	1206.02	321.878	502.948	0	0
group_10098	273		panaroo_cluster		Sinorhizobium	SM_RS12375	V7S97_RS22120	358.756	415.945	128.984	95.646	195.924	98.4667	64.0419	154.629	145.444	130.615	385.139	146.342	82.2573	37.7615	89.5117	104.656	41.3264	63.1716	44.468	95.2661	185.995	26.2312	133.701	283.038	56.898	184.166	152.648	52.321	140.421	80.2622	105.828	139.096	380.925	156.511	246.049	306.916	137.995	253.595	82.6888	100.914	596.988	431.531
group_10099	585		panaroo_cluster		Sinorhizobium			0	0	0	0	0	0	0	0.949848	5.20355	0	0	0	3.14547	0	0	0	89.5432	313.877	0	374.679	6.35311	0	0	0	0	0.883321	10.2491	0	431.58	307.518	492.068	469.63	280.641	199.76	479.086	608.349	11.0236	0	0	0	594.826	1847.72
group_101	3156		panaroo_cluster		Sinorhizobium			0	0	0	0	0	0	0	0	0	0	0	52.7777	2307.42	2030.62	4727.12	1950.76	0	12.7558	1811.89	2.07719	5.67822	0	0	0	0	0	0	0	0	0	0	0	0	0	0	0	0	0	0	0	0	0
group_1010	1557		panaroo_cluster		Sinorhizobium	SM_RS12740	V7S97_RS22485	2633.17	7557.59	2233.55	2925.34	2017.28	2098.98	1280.51	2531.74	1628.17	1336.16	3629.06	3067.51	1581.47	1194.12	2514.27	1059.45	555.415	1530.08	1238.77	1609.21	2065.31	950.82	2555.03	2294.77	1647.06	2985.85	2645.79	1054.32	2415.21	1703.08	2947.27	2073.08	1476.02	1040.53	2068.9	3321.75	2545.89	5536.33	1483.52	2149.13	2741.36	6993.33
group_10100	1134		panaroo_cluster		Sinorhizobium			0	0	0	0	2.21434	0	0	0	0	0	0	0	0	0	0	0	0	0	0	0	0	0	0	0	0	0	0	0	0	0	0	4.13968	32382.6	11514.5	6397.46	10755.1	0	0	0	0	40848.5	8491.52
group_10101	405		panaroo_cluster		Sinorhizobium			0	0	0	0	0	0	0	0	3.97311	0	0	0	0	0	0	0	0	0	0	0	0	3.39425	0	0	0	0	0	0	0	0	0	0	118.785	52.4283	182.032	259.245	0	0	0	0	206.24	902.456
group_10102	1032		panaroo_cluster		Sinorhizobium	SM_RS00005_1;SM_RS00005	V7S97_RS09660	1378.28	4050.09	1213.47	1326.05	1259.7	1227.1	685.863	1867.99	1037.54	709.708	2032.8	1625.56	834.008	671.995	1493.1	730.492	401.281	1118.81	865.041	1061.85	1116.36	542.44	1362.57	1401.65	761.095	1573.27	1515.98	538.406	1375.86	1315.49	1921.98	1333.94	853.698	662.657	1298.69	1879.57	1519.97	2994.15	976.688	1283.95	1532.98	3865.23
group_10103	279		panaroo_cluster		Sinorhizobium	SM_RS15665	V7S97_RS08475	184.247	279.826	129.873	110.799	118.215	135.744	94.2138	182.028	102.584	106.465	267.344	137.475	70.5337	77.1091	154.417	77.4574	37.8002	88.4343	120.553	110.53	181.213	100.466	100.126	170.4	132.457	144.239	147.746	60.7914	137.013	59.2139	146.535	132.602	104.84	36.8644	127.262	201.453	212.878	298.734	103.8	103.187	193.807	337.914
group_10104	357		panaroo_cluster		Sinorhizobium	SM_RS12620	V7S97_RS22365	385.333	678.69	348.528	301.36	491.651	222.061	214.507	242.378	221.692	226.487	534.211	422.431	169.687	191.532	184.242	173.45	60.9495	259.629	149.994	237.62	235.164	228.184	299.469	322.588	261.057	522.715	314.085	167.432	361.852	211.969	465.066	219.478	512.991	152.49	172.476	306.648	263.607	617.118	168.255	422.555	682.851	698.673
group_10105	237		panaroo_cluster		Sinorhizobium	SM_RS20145		0	0	0	0	0	0	0	0	0	0	0	0	0	0.982775	0	0	0	0	0	0	52.1246	26.5879	72.3685	63.0015	0	0	0	0	0	0	0	0	16.7463	37.6803	68.0729	96.7719	0	0	0	0	0	0
group_10106	690		panaroo_cluster		Sinorhizobium	SM_RS25725		0	0	0	0	875.765	838.055	420.883	1005.69	7.13621	10.2693	1.6564	11.9537	39.9242	0	0	0	144.28	416.48	0	463.428	419.697	320.764	592.778	920.629	342.521	610.033	492.484	266.828	0	0	0	0	0	4.61924	0	0	11.8701	0	0	0	298.978	877.253
group_10107	1611		panaroo_cluster		Sinorhizobium			0	0	0	0	1293.11	1705.24	917.212	2017.24	1402.57	1078.64	3169.93	1962.71	1134.91	783.994	1908.78	854.851	378.687	1261.99	826.384	1312.29	1373.41	875.209	1856.54	1827.49	1330.07	1848.93	1848.74	683.798	0	0	0	2.60003	1277.6	777.079	1563.75	2434.03	1858.11	4055.27	1242.61	1917.43	0	1.59385
group_10108	1038		panaroo_cluster		Sinorhizobium			0	0	0	0	0	0	0	0	777.333	566.083	1925.96	1214.65	0.93215	6.4941	0	0	0	0	0	0	0	0	0	0	0	0	0	0	1019.96	624.27	1074.92	889.319	0	0	0	0	0	0	0	0	0	0
group_10109	267		panaroo_cluster		Sinorhizobium	SM_RS07150	V7S97_RS16710	301.719	264.652	110.018	89.9075	125.312	81.2594	43.4288	113.797	65.0747	63.2885	347.39	156.643	60.3273	48.593	107.388	52.9845	27.2422	83.2848	70.127	91.8588	78.5879	51.7795	110.974	124.571	94.3142	231.067	120.09	41.9781	168.49	45.3432	133.333	135.604	159.377	48.2315	98.8094	134.258	136.673	288.903	60.4576	165.793	225.164	349.641
group_1011	1557		panaroo_cluster		Sinorhizobium			0	0	0	0	0	0	0	0	0	0	0	0	0	0	0	0	0	0	0	0	0	0	0	0	0	0	0	0	0	0	0	0	0	0	5.47706	0	2972.94	5173.02	1675.89	2381.93	3.3935	0
group_10110	1122		panaroo_cluster		Sinorhizobium	SM_RS05595	V7S97_RS15190	1314.51	3590.32	1397.95	1169.51	1291.82	1489.7	845.174	2382.61	1381.54	715.829	2414.59	1560.81	1286.5	897.668	2193.48	1101.16	350.332	926.918	653.56	1089.23	1300.9	611.381	1443.88	1782.59	738.304	1724.41	1664.59	741.937	1320.07	714.299	1798.91	1491.28	715.716	519.373	1575.56	2490.78	1803.83	2777.85	908.267	1371.04	1715.35	3941.04
group_10111	363		panaroo_cluster		Sinorhizobium		V7S97_RS29385	0	0	0	0	0	0	0	0	3.03275	0	0	3.49725	201.517	121.746	378.796	137.382	4.75486	2.67934	202.505	0	283.892	136.894	255.88	314.427	0	1.68767	0	0	402.856	205.229	591.825	343.703	0	0	0	0.767465	0	3.82508	0	0	0	0
group_10112	132		panaroo_cluster		Sinorhizobium	SM_RS32400	V7S97_RS32050	2.04156	55.5057	10.8822	2.04665	0	0	0	17.0074	15.7984	9.44021	60.0034	15.4397	15.1424	0	0	0	0	0	36.6943	2.68119	10.3304	0	17.7001	12.2285	0	9.99382	11.2653	0	30.9937	5.43646	32.3395	20.5623	0	0	1.64123	3.18804	8.41285	59.6611	7.31532	0	11.8621	14.4406
group_10113	960		panaroo_cluster		Sinorhizobium			0	0	0	0	0	1.03591	0	1.60437	433.798	458.009	1502.31	612.65	344.57	305.945	741.373	244.512	25.6169	6.12907	255.18	0	10.0922	0	0	0	1.60636	0	0	0	0	0	0	0	379.762	231.913	667.113	768.021	894.898	1373.77	352.627	626.582	859.611	2152.53
group_10114	1185		panaroo_cluster		Sinorhizobium			0	0	0	0	4.41818	2.77594	0	1.85461	932.865	941.202	2257.55	2338.06	750.51	565.408	1418.59	584.308	10.498	17.8197	556.578	0	10.1135	2.79669	0	0	0	0	26.3098	0	0	0	0	0	717.172	597.494	1358.09	1793.5	1365.28	2428.45	729.446	1167.87	1675.35	3723.56
group_10115	159		panaroo_cluster		Sinorhizobium			0	0	0	0	0	0	0	0	0	0	0	0	0	0	0	0	66.8673	31.2123	0	44.6044	0	0	0	0	23.183	60.1771	64.3295	22.466	0	0	0	0	29.4458	1.35244	53.6638	68.948	0	0	0	0	0	0
group_10116	396		panaroo_cluster		Sinorhizobium	SM_RS06705	V7S97_RS16275	403.803	929.357	227.935	293.617	453.647	216.137	190.812	331.971	222.716	191.907	559.593	546.374	169.993	158.031	315.456	217.954	93.8927	277.882	220.232	227.968	201.841	101.074	325.558	376.287	103.941	567.534	269.49	61.4621	424.705	175.655	195.521	248.702	342.105	94.6207	256.322	416.381	275.442	777.413	113.963	257.989	524.271	828.259
group_10117	132		panaroo_cluster		Sinorhizobium	SM_RS32375	V7S97_RS17625	1.78283	1.23304	0	0	27.0587	0	3.24517	11.6572	1.30691	12.3437	1.52192	2.05727	13.4957	0	10.0417	3.96302	0	0	14.1721	3.06652	5.25039	0	1.54692	3.40032	0	9.73655	3.26377	0	8.26521	0	0	0	0	2.72494	3.67383	0	6.29121	13.3749	2.52595	0	2.22662	3.65783
group_10118	909		panaroo_cluster		Sinorhizobium	SM_RS12155	V7S97_RS21890	0	0	0	0	828.135	1021.74	580.861	1419.25	965.307	741.237	1653.02	1198.98	738.687	522.674	1256.54	555.93	297.764	805.699	457.833	816.6	976.973	481.004	1084.26	1127.87	558.626	1267.38	1200.95	480.015	900.813	735.433	1209.56	1114.24	511.362	396.532	1012.11	1539.31	1325.78	2591.13	713.081	946.755	1175.39	3182.16
group_10119	75		panaroo_cluster		Sinorhizobium	SM_RS31875	V7S97_RS29905	0	0	0	0	0	0	0	0	0	0	0	0	0	0	0	0	0	0	0	0	0	0	0	0	0	0	0	0	0	0	0	0	0	0	0	0	0	0	0	0	0	1.1362
group_1012	1554		panaroo_cluster		Sinorhizobium	SM_RS05225	V7S97_RS14805	3389.2	9292.35	3238.88	4339.54	3124.48	3139.87	3487.93	2585.94	1905.51	3394.12	5046.07	9309.16	1604.26	1804.1	2606.28	2720.13	642.421	4117.94	1956.97	3084.13	1856.63	1607.25	3551.86	3789.26	2484.19	4920.5	3606.3	1041.68	4093.71	2693.25	3287.66	2006.06	3449.21	2044.37	2155.75	3668.26	2218.3	7002.67	1677.39	3784.36	4986.48	7674.98
group_10120	168		panaroo_cluster		Sinorhizobium			0	0	0	0	44.5716	92.2879	32.5138	73.5778	49.1752	18.4025	139.338	44.9019	40.5114	35.5672	113.701	20.0861	28.3692	53.4562	13.4235	40.0596	46.379	45.1738	56.1164	53.6279	34.9627	73.614	52.0189	16.0277	0	0	0	0	55.7774	15.3879	85.8015	98.6162	1.62891	0	0	0	114.176	103.921
group_10121	438		panaroo_cluster		Sinorhizobium	SM_RS30830	V7S97_RS04915	258.594	710.101	236.898	278.714	265.589	252.848	168.012	349.155	169.588	188.232	437.513	337.672	171.492	62.5658	287.658	113.288	48.3857	176.789	79.95	240.009	277.883	247.732	364.772	496.976	284.836	336.198	265.682	115.181	297.154	256.568	219.17	219.11	109.836	114.054	232.565	337.788	269.07	501.856	175.821	216.895	270.383	742.502
group_10122	714		panaroo_cluster		Sinorhizobium	SM_RS25140	V7S97_RS05705	545.404	1480.31	421.102	653.168	515.756	544.76	219.754	616.577	457.808	308.582	1066.1	601.385	342.726	296.543	551.601	174.978	157.268	339.964	327.107	435.681	485.448	302.707	549.748	478.896	348.019	547.926	605.242	181.521	545.18	279.894	824.622	518.488	269.486	203.659	480.375	746.225	643.024	1122.96	333.472	527.819	698.94	1677.88
group_10123	432		panaroo_cluster		Sinorhizobium	SM_RS26155	V7S97_RS06640	217.578	839.828	231.459	356.796	1.30098	0	1.55178	3.52719	187.232	292.477	395.1	306.962	3.81548	0	0	0	118.876	340.442	0	393.425	1.19239	0	1.39926	1.85331	215.707	351.436	238.444	94.7426	223.004	359.335	188.957	243.994	0	0	0	0	6.17103	0	0	0	0	3.5368
group_10124	372		panaroo_cluster		Sinorhizobium	SM_RS05090	V7S97_RS14675	221.036	589.174	161.721	207.173	181.873	233.862	125.003	283.421	173.701	118.617	336.614	287.993	147.502	94.9177	188.464	146.238	56.4319	172.389	172	123.812	203.263	100.886	265.371	219.835	148.599	252.291	204.075	107.006	208.801	183.173	185.404	212.861	86.1727	165.557	137.738	296.707	303.946	578.165	139.405	160.665	195.084	647.436
group_10125	795		panaroo_cluster		Sinorhizobium		V7S97_RS02755	0	0	0	0	586.566	817.284	375.591	936.745	7.35044	0	0	0	70.1094	2.28736	0	0	0	6.82519	0	0	524.796	324.529	738.644	737.841	609.085	951.91	739.015	300.142	681.348	347.019	867.508	631.081	0	0	0	0	0	7.58804	0	0	710.594	2059.67
group_10126	672		panaroo_cluster		Sinorhizobium	SM_RS02345	V7S97_RS12040	735.115	2074.99	625.601	660.93	565.403	689.317	344.123	949.674	639.705	448.467	1129.04	634.424	487.879	354.926	820.627	245.443	182.794	573.16	544.8	602.451	758.673	341.976	671.265	732.859	529.526	909.323	740.245	254.877	714.21	620.559	843.553	723.706	396.228	376.804	736.878	1091.25	805.581	1933.17	498.917	589.578	793.909	2276.77
group_10127	174		panaroo_cluster		Sinorhizobium	SM_RS31305	V7S97_RS21330	79.6638	134.159	46.1478	60.2379	23.3356	77.9825	18.5593	49.9007	23.6052	23.2049	95.2381	40.3972	29.7383	18.942	38.0068	17.8286	7.87594	22.2827	11.6109	24.4616	29.9356	5.35739	41.2106	33.341	57.4807	53.5415	49.1958	12.8824	50.7134	8.69172	42.3686	29.4448	20.058	15.0244	52.1768	49.3982	45.3257	82.8953	17.3122	39.1279	32.7813	131.578
group_10128	885		panaroo_cluster		Sinorhizobium			1781.97	4020.4	1213.09	1467.97	24.9383	0	1.5464	0	2.77714	0	0	0	1.50911	0	0	0	0	45.7419	0	0	0.613135	0	0	0	0	0	0	0	0	0	0	0	494.13	329.919	634.986	1787.16	0	0	0	0	0	0
group_10129	639		panaroo_cluster		Sinorhizobium	SM_RS26950	V7S97_RS07365	484.037	1480.37	415.224	449.61	433.632	438.566	307.834	506.631	438.329	373.682	762.835	690.335	382.401	249.672	594.58	265.463	133.805	436.619	190.045	402.976	305.846	236.786	507.655	566.658	274.452	737.893	560.697	210.271	536.394	437.023	587.668	486.949	362.516	255.3	462.912	624.17	476.483	1062.15	341.878	510.425	580.967	1531.57
group_1013	1554		panaroo_cluster		Sinorhizobium	SM_RS00110	V7S97_RS09765	1925.54	5871.38	2047.56	2154.78	1858.31	2262.39	1276.12	2783.48	1826.11	1592.87	3566.35	3082.17	1457.37	1088.79	2539.78	1309.67	611.296	1809.63	1372.38	1911.06	1823.81	1181.95	2540.58	2517.02	1510.67	2732.39	2545.95	926.478	2272.42	2133.98	3050.93	2102.52	1293.39	980.251	2200.56	3560.58	2158.09	5011.53	1616.37	2293.35	2803.34	6844.87
group_10130	183		panaroo_cluster		Sinorhizobium			83.0119	188.322	85.7903	101.993	0	0	0	0	49.6013	54.5523	161.591	77.7769	31.2514	46.0338	92.5922	39.2902	0	0	8.68648	0	0	0	0	0	0	0	0	0	0	0	0	0	45.2172	20.1367	53.399	58.6567	0	0	0	0	0	0
group_10131	1368		panaroo_cluster		Sinorhizobium	SM_RS27610		0	0	0	0	0	0	0	0	0	0	0	0	1.62201	0	0	0	0	0	0	0	0	0	0	0	0	0	0	0	0	0	0	0	0	0	0	0	0	0	0	0	0	0
group_10132	1023		panaroo_cluster		Sinorhizobium	SM_RS28200	V7S97_RS00555	1.63518	0	0	0	3237.62	1493.75	1643.07	1205.98	712.891	1075.57	2060.14	2883.12	1029.02	1347.1	1192.82	2013.89	327.626	1977.76	1793.32	1840.94	733.995	1433.07	2054.35	2432.35	1307.79	2514.17	1460.33	622.099	2734.19	923.395	1343.52	870.211	1470.78	1057.4	891.957	1528.92	13.4591	2.35912	0	0	6954.92	3787.62
group_10133	411		panaroo_cluster		Sinorhizobium			618.41	1194.56	265.675	459.952	215.768	241.261	123.989	321.143	216.194	128.765	470.926	238.517	360.84	318.754	931.306	317.391	85.9644	181.688	95.5358	209.264	158.001	81.8154	284.497	205.813	133.063	362.542	242.964	131.08	0	0	0	0	138.154	85.2243	225.124	335.509	618.525	966.448	447.41	747.811	298.66	885.401
group_10134	660		panaroo_cluster		Sinorhizobium		V7S97_RS02975	0	0	0	0	0	0	0	0	5.44419	0	0	0	3.91215	0	0	0	4.5579	0	0	0	0	0	0	0	0	0	0	0	0	0	0	0	0	0	0	0	521.849	1102.56	315.834	475.45	596.18	1391.9
group_10135	282		panaroo_cluster		Sinorhizobium			0	0	0	0	0	0	0	0	0	0	0	0	0	0	0	0	0	0	0	0	0	0	0	0	0	0	0	0	0	0	0	0	45.2912	34.2603	96.4922	117.632	0	0	0	0	151.121	500.394
group_10136	921		panaroo_cluster		Sinorhizobium		V7S97_RS23380	794.554	1632.2	839.268	742.379	619.939	791.868	464.19	1013.9	0	0	0	11.2718	482.446	339.197	954.593	483.142	0	4.21565	148.765	7.4411	5.37153	0	0	0	15.5946	0	0	0	1661.01	1115.32	2755.09	1911.95	0	0	0	0	0	0	0	0	0	0
group_10137	147		panaroo_cluster		Sinorhizobium	21_refound_1006_pseudo		0	0	0	0	34.3416	51.2616	11.9134	23.4575	0	0	0	0	1.13893	0	0	0	0	3.55064	0	14.6519	17.6796	40.6752	17.0285	25.9468	60.175	52.0133	15.5745	27.895	0	0	0	0	0	0	0	0	0	0	0	0	0	0
group_10138	468		panaroo_cluster		Sinorhizobium	SM_RS22645	V7S97_RS26950	342.007	856.06	302.982	278.272	308.836	331.076	180.689	472.213	291.821	194.237	662.776	316.839	203.612	170.573	358.167	136.442	90.9538	280.603	170.122	253.936	277.336	142.972	338.139	273.119	186.451	316.144	394.291	127.522	270.343	195.514	380.277	310.869	208.521	123.552	365.64	418.416	349.694	581.228	228.191	313.169	346.572	917.169
group_10139	2016		panaroo_cluster		Sinorhizobium			2603.94	7969.69	2632.7	2950.91	0	0	0	0	0	0	0	0	8.66347	0	0	0	1.01501	10.8138	0	16.6067	0	0	0	0	0	0	0	0	0	0	0	0	0	0	0	0	0	0	0	0	0	0
group_1014	1554		panaroo_cluster		Sinorhizobium	SM_RS21750	V7S97_RS27850	1648.26	5721.38	1494.98	2369.75	1276.26	1494.8	740.013	1884.07	1316.03	1191.04	2832.56	2222.98	996.766	749.333	1821.76	819.345	425.942	1411.03	773.672	1317.15	1276.89	742.325	2209.63	1781.29	1194.4	2113.57	1863.16	563.355	1574.89	1521.4	1954.74	1523.91	826.396	732.386	1603.42	2345.32	1751.28	4321.67	1130.93	1655.6	1570	5614.28
group_10140	483		panaroo_cluster		Sinorhizobium	SM_RS30860	V7S97_RS04945	210.353	368.412	190.018	155.065	253.727	171.769	109.581	258.485	171.394	81.0709	373.268	300.668	137.25	100.636	258.584	137.466	58.6268	137.043	105.019	173.592	164.667	69.7284	237.923	195.167	158.657	310.064	248.356	77.6264	154.151	138.175	277.912	224.014	126.537	72.8003	166.24	240.217	225.986	499.283	112.584	167.864	447.449	651.079
group_10141	423		panaroo_cluster		Sinorhizobium			649.527	1541.54	368.299	532.863	0	0	0	0	0	0	0	0	2.21392	0	0	2.00025	0	0	0	0	0	0	0	0	0	0	7.12624	0	0	0	0	0	0	0	0	0	0	0	0	0	0	0
group_10142	858		panaroo_cluster		Sinorhizobium	SM_RS13410	V7S97_RS23190	1661.99	4298.15	1407.59	1669.06	1160.04	1240.86	754.888	1564.11	1088.59	1535.38	2422.27	2024.34	794.897	691.029	1453.62	1084.64	296.441	940.583	987.662	1112.94	1151.01	818.711	1556.24	1632.79	1239.09	2583.55	1706.59	586.684	3481.17	2120.12	1720.61	1252.01	1885.49	857.521	1226.66	1873.07	1325.36	3471.28	827.156	1604.57	5291.03	4310.52
group_10143	405		panaroo_cluster		Sinorhizobium	SM_RS11850	V7S97_RS21575	409.189	872.949	279.493	280.543	263.987	298.114	137.39	355.499	248.545	174.805	461.418	286.147	223.791	126.428	324.256	139.019	94.2033	239.089	203.342	210.295	252.369	152.731	300.941	300.208	161.752	391.156	302.074	72.8539	247.609	219.442	216.454	231.988	159.184	134.102	252.207	417.357	368.277	664.087	177.393	234.735	571.667	904.473
group_10144	249		panaroo_cluster		Sinorhizobium	SM_RS23410	V7S97_RS26245	78.9008	184.384	55.7649	59.7505	79.4105	90.781	37.3406	108.046	47.6356	70.4289	115.351	129.87	54.2289	68.2178	71.6591	38.272	16.8271	35.5076	57.1722	37.2793	43.7492	29.1327	86.8635	53.1364	78.647	103.233	81.282	16.7892	79.8605	57.5199	115.532	81.8362	50.6423	21.0007	80.2609	115.426	76.5524	179.411	35.2633	76.7102	105.717	268.273
group_10145	1191		panaroo_cluster		Sinorhizobium	SM_RS27200	V7S97_RS07650	1264.88	3657.44	1034.81	1334.43	974.249	1096.74	685.23	1461.15	1012.99	676.638	2188.32	1359.01	906.342	513.745	1638.84	691.08	282.747	922.229	795.25	1056.28	1133.58	653.308	1383.14	1271.22	805.474	1511.3	1216.79	448.861	1249.39	817.263	1324.12	1046.14	557.599	488.233	1226.59	1849.88	1443.88	2993.72	824.205	1297.13	1375.1	3898.36
group_10146	651		panaroo_cluster		Sinorhizobium	SM_RS27190	V7S97_RS07635	543.58	1222.45	380.75	347.121	528.18	388.054	246.003	609.474	420.431	215.291	1069.88	590.221	321.937	221.609	561.996	250.308	147.047	395.306	139.143	429.308	462.56	270.39	525.996	630.572	399.267	628.52	514.123	239.087	543.006	297.563	697.527	510.161	324.306	164.102	448.405	751.676	592.267	1206.9	348.495	571.779	678.29	1667.2
group_10147	366		panaroo_cluster		Sinorhizobium	SM_RS25925		0	0	0	0	229.709	183.5	89.9187	232.51	0	0	0	2.88219	15.5496	0	0	0	77.3664	138.31	0	163.226	196.258	88.6868	259.92	193.099	134.507	268.128	172.116	100.864	0	0	0	0	0	0	0	0	9.27373	0	0	0	0	0
group_10148	684		panaroo_cluster		Sinorhizobium			0	0	0	0	0	0	0	0	0	0	0	0	0	0	0	0	0	0	0	0	0	0	0	0	0	0	6.39981	0	0	0	0	0	0	0	0	0	0	0	0	0	0	0
group_10149	2829		panaroo_cluster		Sinorhizobium			0	0	0	0	0	0	0	0	0	0	0	0	0	3.58039	0	0	0	1.80968	0	0	0	0	0	0	0	0	103.095	0	0	0	0	0	0	6.69054	0	0	1.92159	0	0	0	5.43688	0
group_1015	1554		panaroo_cluster		Sinorhizobium			0	0	0	0	1978.28	1238.27	1152.92	1598.54	0	0	0	0	0	0	0	0	0	0	0	0	1.04865	0	0	0	9.41568	0	0	0	0	0	0	0	0	0	0	0	0	0	0	0	0	0
group_10150	270		panaroo_cluster		Sinorhizobium			268.734	894.852	213.29	275.999	0	0	0	4.63789	0	0	0	0	0	0	0	0	4.24646	0	0	0	0	0	0	0	0	0	0	0	0	0	0	0	0	0	0	0	0	0	0	0	0	0
group_10151	444		panaroo_cluster		Sinorhizobium	SM_RS14490	V7S97_RS24370	651.086	1413.93	512.903	502.353	377.485	265.75	202.581	511.094	287.862	234.198	715.925	387.165	266.653	180.348	445.514	240.979	108.484	265.332	226.62	245.142	348.394	203.17	398.012	342.494	228.996	480.846	373.183	155.79	418.457	218.309	367.942	350.701	241.507	149.335	319.256	501.797	409.613	916.464	203.946	279.646	465.236	1071.18
group_10152	1038		panaroo_cluster		Sinorhizobium	SM_RS12250	V7S97_RS09820	1.49994	0	0	0	170.924	114.596	134.747	364.529	1871.8	801.297	5405.55	1814.77	479.347	0	0	0	963.648	693.836	0	4.84961	2060.5	1260.92	0	543.938	2733.3	1819.55	2387.11	0	2560.32	1234.25	3988.9	2547.84	5.94041	0	0	663.553	5.01218	1315.84	0	1620.75	621.704	1075.03
group_10153	420		panaroo_cluster		Sinorhizobium			0	0	0	0	0	0	0	0	0	0	0	0	0	0	0	0	0	5.918	0	0	0	0	0	0	0	0	0	0	261.427	94.6456	273.984	144.027	305.865	148.819	212.435	274.271	0	0	0	0	0	0
group_10154	261		panaroo_cluster		Sinorhizobium	SM_RS17435	V7S97_RS32180	114.265	162.373	59.6209	43.1583	95.8885	146.58	72.4516	138.151	147.074	25.2652	216.194	79.4494	67.0561	22.8846	172.472	50.4785	25.7713	51.4384	71.4765	52.5631	73.3636	42.2746	51.695	45.3785	45.8245	65.9117	29.6418	26.4176	199.974	121.133	314.933	193.499	8.06545	18.3184	54.8261	92.753	166.545	230.115	108.157	162.821	118.814	256.146
group_10155	267		panaroo_cluster		Sinorhizobium		V7S97_RS19885	919.229	1342.83	530.598	407.775	568.322	395.127	236.229	551.715	0	0	0	23.0492	353.128	310.829	628.059	369.34	0	0	336.428	0	0	0	0	0	6.48815	0	0	0	0	0	0	0	0	0	0	0	0	0	0	0	0	0
group_10156	297		panaroo_cluster		Sinorhizobium	SM_RS03925	V7S97_RS13515	370.689	327.551	225.831	124.235	405.988	114.864	191.466	246.777	320.071	272.084	807.022	485.164	203.454	88.008	216.362	188.284	120.041	302.159	169.646	320.799	280.924	125.384	237.928	684.535	79.9779	425.254	258.42	67.3965	590.372	156.705	153.721	251.974	375.27	266.607	267.843	443.611	251.239	332.007	223.156	271.885	2815.89	398.468
group_10157	2055		panaroo_cluster		Sinorhizobium		V7S97_RS19890_pseudo	1530.91	5046.9	1637.14	1807.69	1434.31	1270.69	1003.34	1787.69	0	0	0	22.3385	1020.35	1093.61	1935.61	1039.08	0.479453	26.0099	943.049	0	13.7995	0	0	0	9.609	0	0	0	0	0	0	0	5.97926	1.75384	0	0	0	0	0	0	0	0
group_10158	723		panaroo_cluster		Sinorhizobium	SM_RS08150	V7S97_RS17715	1023.87	2004	707.102	701.449	667.868	756.481	375.17	934.895	551.886	443.273	1319.77	781.321	491.027	352.779	911.482	401.778	168.985	462.938	323.763	623.465	694.488	372.953	738.92	773.921	415.715	907.758	766.057	328.256	678.131	534.497	1002.95	758.18	386.42	293.516	737.538	1306.51	874.259	1452.72	419.123	705.262	878.762	2029.53
group_10159	1518		panaroo_cluster		Sinorhizobium	SM_RS08140	V7S97_RS17705	1933.73	6468.7	2165.65	2378.94	1600.2	2037.03	1085.72	2618.28	1699.39	1931.09	3066.31	2647.92	1339.26	1183.57	2566.7	1036.21	567.11	1727.55	1302.89	1734.31	1852.43	1090.39	2438.24	2429.42	1451.33	2796.39	2365.69	719.782	1996	2637.91	2328.58	1902.19	1053.11	1119.36	1920.76	3023.46	2365.45	5189.96	1483.87	1951.91	1945.02	6226.6
group_1016	1554		panaroo_cluster		Sinorhizobium			0	0	0	0	0	0	0	0	1181.81	932.218	2843.92	1947.71	0	0	0	0	0	0.907963	1.00691	0	0	0	0	0	0	0	0	0	0	0	0	0	0	0	0	0	0	0	0	0	0	0
group_10160	168		panaroo_cluster		Sinorhizobium	SM_RS31430	V7S97_RS05620	11.4343	32.4819	4.18671	5.74037	31.9902	5.78528	16.2561	16.8122	11.1928	13.1922	20.1985	18.1071	9.97096	1.49607	16.5341	8.04412	2.82498	7.56764	3.90191	19.8579	9.44185	0	34.0727	35.4726	0	13.2223	3.067	3.79889	12.3926	2.55568	23.5059	15.3258	6.42074	2.01515	21.0483	21.4909	12.1408	56.3002	7.58065	7.77429	31.8511	36.6554
group_10161	405		panaroo_cluster		Sinorhizobium	SM_RS12380	V7S97_RS22125	490.71	796.169	240.109	298.209	386.384	205.362	195.179	385.002	306.361	186.463	591.534	386.406	199.867	88.5505	364.626	203.893	97.4609	297.501	152.009	312.778	361.23	169.694	244.735	433.744	136.278	445.788	295.736	142.739	384.563	157.297	376.403	293.379	359.056	208.924	433.267	489.926	352.793	733.916	189.512	288.831	1417.3	1023.43
group_10162	786		panaroo_cluster		Sinorhizobium	SM_RS25130	V7S97_RS05695	650.829	2614.48	693.333	750.41	616.888	705.399	390.127	885.808	571.628	532.555	1198.5	1142.55	557.395	381.945	718.947	347.139	205.957	592.309	425.988	637.569	517.017	529.494	965.413	773.231	486.775	824.02	990.477	316.608	821.831	881.637	921.986	485.604	538.507	353.807	716.271	1024.75	787.685	1960.98	422.164	704.387	832.53	2528.76
group_10163	126		panaroo_cluster		Sinorhizobium	21_refound_1007	V7S97_RS31890	0	1.59416	4.41986	0	4.65652	0	0	4.61553	1.22445	0	0	0	0	0	7.41706	0	0	2.11714	6.82782	0	9.41215	0	1.99995	8.30384	0	3.22014	2.00576	1.98796	0	0	0	1.95433	0	0	3.65336	4.2049	0	9.74757	0	0	2.23165	4.46635
group_10164	156		panaroo_cluster		Sinorhizobium		V7S97_RS06860	0	0	0	0	0	0.62553	0	0	0	0	0	0.468138	1.91184	0	0	0	0.72272	0	0	0	0	0	0	0	0	0	0	0	80.8947	40.3863	181.37	69.5252	0	0	0	0	0	0	0	0	0	0
group_10165	1386		panaroo_cluster		Sinorhizobium			0	0	0	0	0	0	0	0	0	0	0	0	0	0	0	0	21.3496	152.347	0	104.264	0	0	0	0	0	0	0	0	0	0	0	0	0	0	0	0	0	0	0	0	0	0
group_10166	147		panaroo_cluster		Sinorhizobium	SM_RS02965	V7S97_RS12590	5.46252	9.58655	2.17079	2.31006	5.43544	0	4.19904	11.6032	12.0813	3.29465	9.32619	2.02776	15.6196	0	8.67907	4.17133	0	2.79811	10.9952	4.23628	15.0131	0	5.04228	8.45123	29.5684	2.98547	12.8317	5.90813	4.61284	0	0	7.78297	2.65273	1.71493	15.0608	17.2914	17.5429	41.4665	10.5781	13.586	21.3567	10.6779
group_10167	825		panaroo_cluster		Sinorhizobium	SM_RS14130	V7S97_RS23955	850.233	3180.75	838.754	1212.14	875.906	893.28	603.847	1260.21	663.894	808.832	1453.09	1263.27	626.318	459.394	969.11	524.796	205.807	791.834	620.646	765.442	767.533	452.244	1218.06	1173.79	614.638	1195.55	1230.31	409.186	920.872	938.585	1241.6	915.669	545.796	536.215	876.738	1574.88	989.862	2163.47	597.288	998.728	921.942	2562.74
group_10168	735		panaroo_cluster		Sinorhizobium	SM_RS21830;SM_RS31965	V7S97_RS27770	745.65	1389.32	511.38	563.776	331.658	307.72	180.355	459.169	493.44	289.988	1381.47	744.567	456.041	275.839	740.818	318.983	220.242	452.066	441.426	403.613	600.366	288.321	778.938	650.948	310.462	762.171	593.613	265.296	714.473	465.538	648.881	555.052	371.535	307.902	762.033	728.298	729.591	1603.08	348.207	513.673	931.124	2025.89
group_10169	825		panaroo_cluster		Sinorhizobium	SM_RS15845	V7S97_RS08665	939.458	2950.26	954.287	1052	770.228	901.142	588.306	1193.89	699.093	825.798	1549.11	1187.44	704.556	572.661	1013.84	495.569	239.959	798.512	576.119	870.239	813.005	530.284	1155.91	1055.73	1001.25	1182.65	1205.68	360.35	1089.48	965.076	1332.16	878.394	843.203	562.176	969.616	1393.79	1056.41	2150.62	706.731	1004.25	1306.28	2360.41
group_1017	1554		panaroo_cluster		Sinorhizobium			0	0	0	0	0	0	0	0	0	0	0	0	0	0	0	0	0	0	0	0	0	0	0	0	0	0	0	0	1147.42	637.395	963.756	671.248	0	0	0	0	0	0	0	0	0	0
group_10170	423		panaroo_cluster		Sinorhizobium			0	0	0	0	0	0	0	1.99193	321.632	108.987	704.749	432.456	8.45101	0	0	0	97.9326	195.307	0	258.658	0	0	0	0	0	0	0	0	0	0	0	0	0	0	0	0	0	0	0	0	0	2.14256
group_10171	1209		panaroo_cluster		Sinorhizobium	SM_RS19645	V7S97_RS29955	0.865174	0	0	0	2.09513	0	0	1.82161	11.7168	0	0	36.7825	646.893	542.517	1356.03	539.465	266.167	991.857	707.291	953.37	898.116	622.24	1281.98	1090.03	847.57	1513.85	1203.78	393.881	0	0	0	0	550.51	496.465	970.932	1631.42	9.94261	0	0	0	1270.43	3804.67
group_10172	204		panaroo_cluster		Sinorhizobium	SM_RS28290	V7S97_RS00645	57.9635	152.532	42.9942	54.918	43.7598	93.138	28.8449	61.8486	62.1064	54.5358	135.135	154.781	51.8146	68.9112	120.08	36.882	15.3945	39.7778	87.295	18.9918	56.2413	19.0063	50.467	58.2829	25.5164	50.3332	52.6359	13.8141	50.5825	21.8053	56.121	81.0015	22.2379	30.1248	50.6225	54.2625	76.8738	164.853	36.8855	77.9565	52.9036	202.237
group_10173	1191		panaroo_cluster		Sinorhizobium	SM_RS28755		1358.97	3845.23	1188.14	1564.77	966.65	1331.48	706.528	1538.09	1014.66	1053.59	2265.02	1590.75	876.483	654.454	1426.51	681.935	42.9708	76.4763	683.535	69.6887	982.64	788.515	1587.57	1389.08	965.726	1609.64	1299.67	478.388	105.026	27.3842	61.1498	54.1725	692.612	445.925	1173.16	1826.98	1540.15	2976.28	741.5	1368.01	1274.55	3873.31
group_10174	585		panaroo_cluster		Sinorhizobium		V7S97_RS19860	432.454	1063.65	325.745	336.831	206.936	164.227	62.0102	255.757	0	0	0	0	156.46	126.8	293.976	80.4532	0	0	90.8315	0	0	0	0	0	0	0	0	0	0	0	0	0	0	1.5165	0	0	0	0	0	0	0	0
group_10175	1206		panaroo_cluster		Sinorhizobium	SM_RS22100	V7S97_RS27495	1276.17	3274.62	1093.91	1285.94	1127.93	1078.3	589.172	1545.35	1075.51	870.813	2115.89	1496.02	878.549	679.515	1442.1	627.673	379.643	929.381	711.76	877.668	965.494	614.067	1277.06	1162.39	947.101	1424.14	1296.41	409.855	1290.49	969.623	1444.01	989.324	790.145	554.146	1186.15	1767.88	1366.84	2679.45	770.349	1171.62	1522.06	3620.7
group_10176	834		panaroo_cluster		Sinorhizobium			0	0	0	0	0	0	0	0	0	0	0	0	0	0	0	0	0	0	0	0	0	0	0	0	0	0	0	0	0	0	0	0	325.885	170.737	367.128	661.285	0	0	0	0	532.092	1682.56
group_10177	486		panaroo_cluster		Sinorhizobium			0	0	0	0	0	0	0	0	0	0	0	0	0	0	0	0	0	0	0	0	0	5.65698	0	0	0	0	0	0	0	0	0	0	0	0	0	5.69402	0	0	0	0	420.228	1272.4
group_10178	204		panaroo_cluster		Sinorhizobium			696.482	1736.66	530.649	605.098	243.123	217.29	38.3966	616.239	394.515	40.4965	76.355	136.869	75.4565	0	201.42	9.201	0.500317	9.801	14.6899	43.6901	0	0	0	0	122.155	490.695	342.368	211.457	296.698	27.8683	443.866	356.371	4.28749	60.9771	109.068	251.914	123.772	328.413	14.4437	3.10936	19.097	59.3252
group_10179	318		panaroo_cluster		Sinorhizobium			0	0	0	0	1.8434	0	0	0.773808	160.399	121.604	330.958	168.397	134.187	116.425	352.643	84.9923	0	4.48692	66.6151	0	0	0	0	0	0	0	0	0	0	0	0	0	215.728	100.766	199.863	304.239	191.897	213.208	144.337	206.046	236.699	550.401
group_1018	1554		panaroo_cluster		Sinorhizobium		V7S97_RS03505	0	0	0	0	0	0	0	0	0	0	0	0	6.18062	0	0	0	0	0	0	0	0	0	0	0	0	0	0	0	301.976	103.491	342.076	177.611	0	0	0	0	0	0	0	0	0	0
group_10180	330		panaroo_cluster		Sinorhizobium			0	0	0	0	0	0	1.56581	0	0	0	0	0	0	0	0	0	0.640731	2.81818	0	0	7.89031	3.82877	0	0	0	0	0	0	0	0	0	0	0	0	0	0	0	0	0	0	2396.63	1547.66
group_10181	444		panaroo_cluster		Sinorhizobium	SM_RS09930	V7S97_RS19415	526.58	1166.29	366.56	421.739	346.426	468.788	211.58	453.771	348.224	337.665	629.479	497.969	330.936	223.622	460.021	245.501	132.735	267.97	383.949	340.907	415.511	197.652	465.378	412.877	315.579	563.815	478.901	151.197	464.951	267.041	455.488	426.941	225.445	223.197	423.663	620.315	507.174	984.873	248.379	383.483	469.009	1186.18
group_10182	489		panaroo_cluster		Sinorhizobium			38.3103	52.9679	41.7933	29.4524	0	0	0	0	0	0	0	0	4.79863	0	0	0	0	4.29747	0	0	0	0	0	0	0	0	0	0	605.523	226.679	762.428	357.294	0	0	0	0	17.2796	39.483	0.785921	24.185	0	0
group_10183	294		panaroo_cluster		Sinorhizobium	SM_RS08260	V7S97_RS17800	168.428	280.642	97.7272	125.49	161.825	127.811	75.258	175.062	102.37	52.528	223.777	155.944	125.88	111.653	147.751	64.6862	31.7879	69.8714	112.349	80.0416	162.375	22.2707	97.8821	108.926	52.7366	143.479	140.913	111.898	176.352	57.0689	102.772	164.001	110.593	81.1266	132.696	213.219	153.101	316.353	91.6728	105.53	244.205	386.769
group_10184	702		panaroo_cluster		Sinorhizobium	SM_RS05330	V7S97_RS14930	819.664	2409.97	684.214	1046.64	842.019	842.779	474.129	1031.01	585.205	490.357	1357.97	1098.62	540.239	424.651	990.926	398.473	242.654	503.812	330.221	606.505	744.286	422.834	810.478	809.853	690.367	1301.86	992.464	326.207	1088.51	778.869	1142.74	750.636	882.002	416.88	720.57	1020.24	937.037	1798.32	518.254	802.377	1215.63	2288.7
group_10185	531		panaroo_cluster		Sinorhizobium	SM_RS25055	V7S97_RS05610	432.86	1149.55	227.116	375.991	342.892	300.832	202.558	545.8	310.224	188.431	763.208	409.903	280.757	165.135	430.308	186.747	121.966	271.886	169.131	275.477	381.983	164.891	313.345	412.914	168.762	458.555	392.996	109.775	411.961	119.701	464.771	386.458	200.584	108.568	429.89	454.376	548.996	1056.36	224.226	447.479	610.522	1171.12
group_10186	597		panaroo_cluster		Sinorhizobium			0	0.780355	0	0	573.326	394.159	308.908	567.311	431.051	355.078	1045.04	782.83	1.63356	0	0	0	141.766	419.328	0	464.96	379.262	321.987	516.194	531.866	403.844	746.284	550.165	260.55	0	35.589	0	0	0	0	0	0	2.19044	0	0	0	1084.57	2549.61
group_10187	399		panaroo_cluster		Sinorhizobium	SM_RS08280	V7S97_RS17820	456.786	613.989	263.15	274.75	322.234	195.735	124.779	356.104	255.221	171.355	439.686	272.818	293.315	133.644	393.777	183.23	86.3893	187.876	186.773	209.52	343.891	195.795	250.651	265.415	182.623	282.229	312.014	83.9463	301.052	156.075	296.578	254.899	375.523	129.379	282.531	341.072	355.13	734.436	218.015	293.606	616.41	845.921
group_10188	627		panaroo_cluster		Sinorhizobium		V7S97_RS05790	38.7574	160.036	49.8916	38.4288	0	0	4.41052	0.589759	1050.28	961.248	2194.65	1567.41	679.238	616.817	1455.95	612.564	255.513	757.301	505.37	818.198	12.0029	0	0	0	0	6.01039	1.99824	0	60.7462	35.4277	34.4334	61.8175	27.3968	13.1619	98.3939	114.805	1309.32	2750.57	807.898	1150.19	1719.18	3668.83
group_10189	1680		panaroo_cluster		Sinorhizobium	SM_RS30220		0	0	0	0	1271.31	1035.38	668.06	1652.6	0	0	0	0	135.662	0	0	0	332.465	970.139	0	1090.11	1062.06	569.874	1599.22	1742.04	909.547	1733.83	1356.1	580.173	1389.52	940.732	1719.38	1310.06	0	0	0	0	17.8999	0	0	0	0	0
group_1019	1551		panaroo_cluster		Sinorhizobium	SM_RS08175	V7S97_RS17730	2938.27	6885.43	2407.85	2985.05	3392.17	2496.63	1888.1	3022.59	1840.77	2159.43	4497.56	4184.42	1701.05	1712.67	2854.42	1588.4	652.396	2533.74	1463.9	2243.9	2017.1	1559.62	2708.43	3158.48	2064.39	4890.75	3027.24	946.009	3580.33	2300.05	2654.02	2191.69	3110.91	1322.67	2229.58	3382.55	2497.31	5800.65	1611.19	2731.21	4092.02	6137.53
group_10190	264		panaroo_cluster		Sinorhizobium	SM_RS03140		0	0	0	0	0.98389	0	0	0	199.075	596.306	467.291	371.473	36.287	6.76046	0	0	84.351	327.571	0	314.179	181.524	247.015	208.875	838.586	181.175	112.281	250.931	48.1202	284.624	442.052	82.0557	122.504	1024.79	1147.23	1166.84	482.664	108.316	202.596	140.065	141.169	1657.37	204.404
group_10191	165		panaroo_cluster		Sinorhizobium	SM_RS01095	V7S97_RS10760	28.041	50.627	32.08	25.7498	0	0	0	0	14.5218	4.54998	6.17261	20.7678	0	0	0	0	0	6.25495	0	17.0368	8.49108	12.1218	7.70558	15.5299	0	11.3682	13.5068	12.059	14.1523	4.17572	8.02844	15.8332	0	0	9.70617	11.8529	10.1067	22.4227	2.92609	3.46702	9.6811	26.9719
group_10192	1095		panaroo_cluster		Sinorhizobium		V7S97_RS10755	0	0	0	0	1119.56	1424.67	850.059	1934.47	4.57603	0	0	7.2134	785.351	652.272	1882.92	701.473	0	0	516.799	0	12.8328	0	0	0	13.6627	0	0	0	8.68332	0	0	0	0	0	0	0	0	0	0	0	0	0
group_10193	225		panaroo_cluster		Sinorhizobium			0	0	0	0	10.2463	1.42692	2.35103	3.90392	119.097	55.5923	273.044	110.996	2.05547	0	1.21531	0	0	2.83319	8.80276	0.813978	2.22478	0	1.35994	2.87396	0	1.36825	1.54505	0	0	0	0	0	41.9858	30.6807	81.3393	107.686	111.08	95.0274	67.413	120.042	4.55607	8.24021
group_10194	282		panaroo_cluster		Sinorhizobium			0	0	0	0	0	0	0	0.899989	141.528	106.877	447.898	161.107	16.4344	0	0	0	0	0	0	0	0	0	0	0	0	0	0	0	0	0	0	0	63.0104	39.1651	91.9764	95.8628	139.648	236.081	93.7755	143.949	0	0
group_10195	540		panaroo_cluster		Sinorhizobium			0	0	0	0	0	0	0	0	7.05667	0	0	4.75613	0	0	0	0	0	0	0	0	1.03299	0	0	0	0	0	0	0	624.457	686.708	780.69	488.435	0	0	0	1.85541	0	0	0	0	5.18313	0
group_10196	297		panaroo_cluster		Sinorhizobium	SM_RS05365	V7S97_RS14965	803.003	574.921	471.416	405.066	1429.64	301.324	640.614	378.625	342.963	485.293	636.119	518.528	1003.08	356.462	602.346	566.634	80.3307	359.404	369.269	291.518	457.233	308.89	218.04	1074.45	187.721	496.011	266.806	140	527.857	471.049	136.618	179.187	1863.35	896.319	934.888	465.351	474.145	496.886	451.915	561.048	3119.82	578.208
group_10197	207		panaroo_cluster		Sinorhizobium	SM_RS23000		0	0	0	0	25.4291	35.0947	9.27983	44.1936	0	0	0	0	0	0	0	0	23.5583	33.3718	0	48.7515	7.96868	0	0	0	14.8106	18.0066	21.3795	9.10534	0	0	0	0	17.0984	4.03613	35.9735	46.4673	0	0	0	0	0	0
group_10198	1647		panaroo_cluster		Sinorhizobium			1.94258	0	0	0	0	0.991671	0	0	0	0	0	3.15862	68.7833	0	0	3.26241	8.43608	0	0	0	0	4.29558	0	0	0	0	10.6486	0	0	0	0	0	0	0	1.01256	0	1820.26	3324.34	930.954	1222.04	2.04167	0
group_10199	255		panaroo_cluster		Sinorhizobium	SM_RS12660	V7S97_RS22405	143.999	308.627	55.8293	83.4554	75.9213	111.271	46.4752	117.522	53.7766	94.7421	125.723	89.7097	62.0961	44.2266	64.7434	48.4592	13.2625	60.6151	125.879	61.8497	78.3233	50.7492	113.068	71.5454	62.901	122.213	94.2193	30.4044	139.729	84.5764	118.905	107.677	82.4216	30.4823	73.1485	144.163	116.934	193.718	55.712	52.5463	151.204	253.116
group_102	3150		panaroo_cluster		Sinorhizobium	SM_RS18775	V7S97_RS30810	3759.67	10082.4	3556.83	3758.3	3247.65	4060.72	2194.26	4418.53	2999.11	2835.27	6220.26	4925.31	2618.11	2069.64	4274.89	2051.45	966.84	2911.56	2163.04	2699.41	2713.23	1910.4	4139.25	3640.66	2642.08	4556.95	3786.98	1296.08	3958.09	3271.74	4715.35	3009.38	2982.62	1864.33	3441.22	5192.14	3939.93	8370.1	2414.93	3828.71	5029.89	10626.5
group_1020	1551		panaroo_cluster		Sinorhizobium	SM_RS01655	V7S97_RS11320	1860.92	6753.85	2108.82	2588.84	1670.87	1973.04	1206.49	2473.85	1575.84	1414.15	2879.98	2661.01	1233.38	797.599	2272.52	1091.49	542.22	1795.09	1056.21	1588.95	1469.09	1024.52	2505.14	2215.53	1394.93	2482.47	2384.08	918.709	1708.08	2055.35	2762.05	1668.42	1120.75	959.511	1964.86	3230.08	1910.96	4625.36	1453.75	2101.82	1948.75	6440.19
group_10200	150		panaroo_cluster		Sinorhizobium			0	0	0	0	0	0	0	0	0	0	0	0	0	0	0	0	0	0	0	0	0	0	0	0	0	0	0	0	0	0	0	0	0	0	0	0	0	0	0	0	0	0
group_10201	294		panaroo_cluster		Sinorhizobium	SM_RS09400	20_refound_914_pseudo	169.553	247.613	135.032	111.392	126.789	115.186	45.8631	135.208	148.861	73.0032	237.849	126.767	100.481	48.7524	146.337	47.9608	43.8395	68.2442	37.1554	59.8513	129.972	52.4505	93.0703	151.126	65.195	214.405	137.964	112.982	122.199	81.6954	143.063	138.117	88.8572	35.4443	109.396	191.891	171.238	288.602	78.3202	96.8442	199.897	329.338
group_10202	363		panaroo_cluster		Sinorhizobium	SM_RS23130	V7S97_RS26530	347.922	881.047	387.322	365.06	226.109	311.341	210.154	374.456	245.5	357.95	585.507	470.776	184.797	139.464	309.084	224.112	65.8019	170.125	257.445	245.395	260.952	137.615	340.121	356.687	201.893	448.67	311.687	159.399	248.841	251.973	362.447	212.22	194.179	219.817	278.151	468.489	297.499	725.343	209.042	237.295	432.407	1090.94
group_10203	342		panaroo_cluster		Sinorhizobium	21_refound_1008_pseudo	V7S97_RS31885	326.23	606.187	277.863	260.765	418.869	199.983	181.361	203.828	165.061	203.174	429.028	437.105	158.439	194.622	199.789	197.871	76.2021	253.081	309.293	241.715	195.792	163.27	183.882	267.35	145.839	325.292	212.68	48.9368	332.971	260.672	173.225	199.694	310.397	294.006	235.746	237.006	258.023	554.925	176.036	202.958	971.379	606.694
group_10204	1020		panaroo_cluster		Sinorhizobium			0	0	0	0	985.581	1046.57	596.175	1317.78	0	0	0	0	4.17587	3.07848	0	0	284.162	699.412	0	1047.4	5.3138	0	0	0	4.25909	0	0	0	0	0	0	0	0	0	0	0	20.1187	0	0	0	0	0
group_10205	276		panaroo_cluster		Sinorhizobium	SM_RS06240		96.1874	236.699	87.5196	134.455	0	0	0	0	75.3741	60.3639	168.592	178.336	36.7824	0	0	3.27382	29.3715	56.4201	0	111.307	78.6024	49.9443	111.893	118.149	61.7769	168.224	78.1657	65.4657	123.198	88.1024	111.576	94.3108	117.322	87.6887	135.991	151.899	148.709	444.312	77.3503	88.0494	209.972	360.996
group_10206	723		panaroo_cluster		Sinorhizobium			0	0	0	0	0	0	0	1.82572	0	0	0	0	0	0	0	0	0	0	0	0	0.970413	0	0	0	0	0	0	0	0	0	0	0	423.265	195.605	459.545	513.175	0	0	0	0	676.393	1309.79
group_10207	153		panaroo_cluster		Sinorhizobium	SM_RS08610	V7S97_RS18165	28.4838	52.65	17.4619	12.9417	24.1674	11.6828	8.90954	17.7006	2.74041	1.87144	2.0672	11.7299	3.12764	0	4.9455	3.23676	0	8.83761	5.6029	5.3558	3.58417	8.48852	9.52519	4.91681	0	12.6663	4.4879	3.57509	22.3572	8.40572	1.54122	11.9064	0	2.70201	10.536	8.30279	9.87299	50.7748	4.4404	5.62913	25.9039	24.0686
group_10208	1587		panaroo_cluster		Sinorhizobium			0	0	0	0	0	5.09156	0	0	5.89669	0	0	23.2564	1020.03	882.297	2238.45	1295.71	0	0	398.607	4.83789	2.18665	6.16484	0	0	5.16428	0	0	0	0	5.83581	0	0	0	0	0	0	0	0	0	0	0	0
group_10209	375		panaroo_cluster		Sinorhizobium	SM_RS12390	V7S97_RS22135	222.979	706.566	249.822	466.03	94.1624	197.626	150.49	261.352	157.337	295.273	344.007	269.699	157.744	66.406	273.033	158.605	36.2988	208.004	186.782	163.647	182.757	148.955	360.009	186.726	127.723	268.712	239.53	87.6118	184.139	224.58	190.91	203.403	129.088	135.643	212.215	325.734	251.435	781.326	108.013	172.33	312.6	774.607
group_1021	1551		panaroo_cluster		Sinorhizobium	SM_RS18805	V7S97_RS30780	1544.44	5001.9	1613.29	2201.74	1412.57	1482.55	913.892	1948.62	1322.54	1114.32	2730.87	2059.56	1154.47	926.585	2004.75	821.614	411.188	1078.53	904.008	1283.55	1445.18	835.054	1808.13	1744.18	1165.3	2056.73	1985.19	756.829	1527.16	1295.17	2262.86	1506.95	649.4	798.838	1652.46	2398.4	1779.62	4017.26	1246.96	1710.62	1770.29	5251.83
group_10210	342		panaroo_cluster		Sinorhizobium			0	0	0	0	0	0	0	0	1.81457	0	0	6.06833	146.064	213.987	212.51	194.395	90.6221	198.66	147.122	224.727	212.568	192.215	401.746	363.975	0	3.18432	3.59442	0	0	0	0	0	0	4.40943	0	0	2.41449	0	0	0	386.534	848.751
group_10211	357		panaroo_cluster		Sinorhizobium	SM_RS30165	V7S97_RS02700	0	0	0	0	177.481	153.647	79.7863	177.156	143.832	146.215	299.123	150.219	121.796	67.0149	232.567	91.0507	53.5701	62.7218	39.7279	110.634	115.956	65.3068	140.862	159.749	65.7067	165.469	163.533	74.949	152.49	79.7484	199.062	131.505	98.3943	73.7073	147.006	338.881	193.962	241.014	79.9938	195.305	323.383	424.99
group_10212	333		panaroo_cluster		Sinorhizobium		V7S97_RS13180	0	0	0	0	158.487	205.93	101.188	251.433	0	0	0	0.92258	168.399	84.9512	322.017	101.806	0	2.32681	112.601	0	0	0	0	0	0	0	0	0	1.76332	0	0	0	0	0	0	0	0	0	0	0	0	0
group_10213	222		panaroo_cluster		Sinorhizobium			177.299	240.894	101.72	81.1917	89.3173	181.526	48.1309	140.834	133.112	88.0637	355.163	63.0974	87.9239	99.5292	212.994	32.9481	0	0	48.7425	0	0	0	0	0	111.823	108.32	86.9484	51.901	0	0	0	0	0	0	0	0	148.122	149.433	82.7961	228.014	0	0.64213
group_10214	1197		panaroo_cluster		Sinorhizobium			1126.17	4231.35	1157.14	1530.6	1.00462	0	0	0	10.4981	0	0	35.6656	595.743	618.748	1279.07	620.201	313.715	1201.82	722.851	1145.86	15.2178	6.27552	0	0	11.8692	0	26.1737	0	0	0	0	0	599.888	527.634	1119.95	1672.48	19.085	0	0	0	1287.79	4049.27
group_10215	450		panaroo_cluster		Sinorhizobium			337	1317.44	401.413	466.348	0	0	0	0	3.49807	0	0	0	0	0	0	0	0	0	0	0	0	0	0	0	0	0	0	0	0	0	0	0	0	0	0	0	0	0	0	0	0	0
group_10216	90		panaroo_cluster		Sinorhizobium	SM_RS26190		0	0	0	0	4.08688	15.357	0	13.3415	0	0	0	0	4.87636	0	0	0	0	0	0	1.42325	2.9483	0	3.28102	4.89493	0	10.5757	13.9157	1.68409	0	0	0	0	0	0	0	0	0	0	0	0	0	0
group_10217	1215		panaroo_cluster		Sinorhizobium	SM_RS11710	V7S97_RS21270	1595.14	4579.67	1522.49	1917.05	1188.7	1539.54	791.073	1955.3	1357.57	989.509	2468.51	1949.68	1112.1	755.974	2001.09	731.708	383.694	1211.18	898.796	1417.06	1419.39	782.172	1941.04	1789.78	1055.13	1875.78	1884.28	609.936	1665.55	1497.63	2085.47	1539.31	894.949	720.534	1671.47	2567.12	1808.85	3789.32	1133.33	1614.85	1758.23	5074.04
group_10218	177		panaroo_cluster		Sinorhizobium	SM_RS31275	V7S97_RS17990	13.4528	37.3892	14.6543	24.9567	23.7137	21.0592	14.1179	26.9804	19.4472	8.75979	34.5686	50.0266	12.7053	17.0259	24.936	6.34422	2.97006	23.6145	6.71153	15.6402	34.0349	14.9192	14.9707	33.5114	65.1786	40.0205	32.0711	10.4949	28.3713	34.3852	40.541	20.2921	44.9388	9.28094	23.426	32.6864	19.8846	69.0387	13.6208	58.7308	68.9528	118.024
group_10219	906		panaroo_cluster		Sinorhizobium			6890.64	19106.6	5996.85	7233.61	0	0	1.21166	14.4928	0	0	0	0	9.94071	0	0	0	7.24055	41.81	0	8.76496	1.13646	5.62864	0	0	4.76632	0	0	0	0	0	0	0	0	0	0	0	1.03352	0	0	0	0	0
group_1022	1551		panaroo_cluster		Sinorhizobium	SM_RS26340	V7S97_RS06750	1460.44	3625.14	1147.22	1285.71	1419.43	1240.58	739.249	1567.34	1182.12	1231.61	2773.8	1687.97	881.269	712.465	1517.27	704.298	433.15	1021.01	682.373	1128.75	1092.02	780.929	1389.46	1538.99	1054.49	1667.77	1448.93	694.853	1423.09	970.484	1595.58	1217.95	669.288	494.034	1272.63	1875.14	1723.98	3127.61	981.657	1480.13	1877.27	4504.55
group_10220	120		panaroo_cluster		Sinorhizobium			0	0	0	0	0	0	0	0	0	0	0	0	0	0	0	0	0	0	0	0	0	0	0	0	0	0	0	0	0	0	0	0	0	0	0	0	1.3833	16.8783	8.13847	4.50778	0	8.90706
group_10221	519		panaroo_cluster		Sinorhizobium	SM_RS14200	V7S97_RS24025	715.959	1490.58	512.062	552.271	664.889	523.968	406.38	652.168	423.796	531.769	968.347	873.157	359.475	268.164	486.584	413.141	112.85	424.324	321.981	486.138	393.109	265.616	553.693	630.094	373.326	1046.04	600.279	157.035	791.031	480.942	670.67	455.768	670.604	317.236	453.746	764.304	555.856	1329.34	306.543	542.702	803.259	1408.08
group_10222	345		panaroo_cluster		Sinorhizobium	SM_RS29965	20_refound_915_pseudo	185.109	311.486	160.886	137.734	149.161	157.42	87.9825	168.654	114.797	112.849	305.38	196.931	16.2363	0	0	0	38.9604	112.095	0	165.251	162.872	75.2854	146.649	196.734	87.217	264.999	172.775	65.7502	226.852	70.055	195.807	212.465	116.477	62.8941	109.892	243.457	173.695	368.848	65.4483	136.324	0	0
group_10223	894		panaroo_cluster		Sinorhizobium	21_refound_1009_pseudo	V7S97_RS02550	741.171	2397.75	648.985	865.508	738.76	680.616	371.425	780.018	580.056	347.772	1403.97	868.189	481.048	292.468	865.12	270.443	169.235	677.682	396.386	617.403	635.01	318.231	702.098	700.723	455.786	870.134	804.008	294.685	747.846	664.401	778.738	724.39	421.463	355.027	742.323	888.843	917.301	2228.28	414.566	758.983	732.287	2255.59
group_10224	276		panaroo_cluster		Sinorhizobium	SM_RS25950		0	0	0	0	92.3359	206.626	47.4351	221.952	0	0	0	1.10157	16.2722	0	0	0	19.3446	52.1256	0	83.6707	87.0071	130.697	147.287	182.953	64.13	127.307	111.642	25.3997	0	0	0	0	0	0	0	0	0	0	0	0	0	0
group_10225	888		panaroo_cluster		Sinorhizobium	SM_RS20125	V7S97_RS29490	714.841	1852.63	659.484	746.806	392.433	466.315	183.158	543.921	2.94565	4.90522	2.13117	13.0401	409.421	385.205	886.229	430.058	24.7274	85.6381	322.915	86.7539	186.253	77.0044	174.43	141.115	0	0.621351	0	0	1.40842	0	2.07444	0.71097	262.363	272.431	663.872	1017.94	952.434	1691.47	517.502	818.401	354.45	1244.92
group_10226	861		panaroo_cluster		Sinorhizobium	SM_RS18450	V7S97_RS31135	680.919	2532.45	716.256	878.888	602.671	652.717	408.381	934.502	624.789	644.375	1224.22	859.942	524.233	293.339	803.03	416.591	150.063	561.972	539.495	592.887	686.729	256.049	1117.85	795.295	495.103	909.691	806.956	301.88	621.256	664.905	868.782	617.63	370.596	285.225	782.034	1328.64	764.614	2258.78	522.14	720.352	812.381	2602.14
group_10227	90		panaroo_cluster		Sinorhizobium	SM_RS32160	V7S97_RS07120	0	0	0	0	0	0	0	0	0	0	0	0	0	0	0	0	0	0	0	0	0	0	0	0	0	0	0	0	0	0	0	0	0	0	0	0	0	0	0	0	0	0
group_10228	639		panaroo_cluster		Sinorhizobium			0	3.70093	0	0	1585.91	1632.01	820.252	2009.34	7.2758	0	0	10.7032	141.921	0	0	0	421.487	1068.03	0	1259.28	4.94151	0	0	0	0	0	0	0	0	0	0	0	1090.07	807.483	1585.67	2459.33	8.02524	0	0	0	1.82029	0
group_10229	1005		panaroo_cluster		Sinorhizobium		V7S97_RS00760	805.716	2298.46	781.65	705.656	873.446	827.492	544.637	1266.6	697.786	507.411	1544.2	930.007	532.564	279.239	1127.36	358.725	252.717	650.372	371.855	549.032	725.283	375.054	765.891	753.146	487.575	1111.21	689.181	299.784	787.672	607.33	956.221	750.186	324.517	206.086	766.85	1054.1	959.699	1835.62	504.159	726.761	809.466	2859.58
group_1023	1551		panaroo_cluster		Sinorhizobium			0	0	0	0	0	0	0	0.87134	0	0	0	0	0	0	0	0	0	1.85507	0	0	0	0	0	0	0	0	48.4338	0	0	0	0	0	0	0	0	0	0.86801	0	0	0	0	0
group_10230	369		panaroo_cluster		Sinorhizobium	SM_RS26705	V7S97_RS07145	0	0	0	0	0	0	0	0	0	3.39012	0	0	15.8457	0	0	0	0	0	0	0	0	0	0	0	0	0	2.07745	0	115.609	92.984	112.147	116.995	0	0	0	0	0	0	0	0	0.934581	0
group_10231	267		panaroo_cluster		Sinorhizobium	SM_RS25315	V7S97_RS05890	126.665	288.725	76.233	67.5553	40.6747	64.1281	33.1793	59.4763	85.5025	74.6252	112.881	107.141	42.5353	24.2316	93.8	32.2295	10.3969	30.7073	40.2261	31.2254	77.2939	14.4045	90.369	68.4981	57.5817	90.4846	69.6321	3.98253	83.9012	32.9434	59.8372	100.163	73.0957	33.0779	88.4517	161.022	88.2535	186.564	38.0792	72.4282	129.568	280.432
group_10232	186		panaroo_cluster		Sinorhizobium			0	0	0	0	637.818	577.949	267.192	836.557	277.079	104.352	599.579	348.657	36.332	0	0	0	284.089	356.564	0	381.988	530.502	457.767	506.854	596.214	565.536	806.089	521.108	338.135	0	0	0	0	0	0	0	0	4.1139	0	0	0	0	0
group_10233	468		panaroo_cluster		Sinorhizobium	SM_RS10160	V7S97_RS19655	509.714	1457.36	444.897	435.192	275.945	424.638	238.727	606.697	355.964	302.298	696.178	526.514	267.412	184.733	415.821	176.619	110.312	336.219	302.323	325.693	390.02	176.284	551.065	487.138	331.186	532.735	504.09	157.23	403.154	196.696	500.27	417.091	254.347	163.988	446.317	710.545	528.358	1114.07	246.832	436.16	539.189	1316.47
group_10234	264		panaroo_cluster		Sinorhizobium	SM_RS19050	V7S97_RS30535	110.017	203.274	81.3588	56.365	68.9941	69.5195	36.8195	134.985	81.6779	22.536	132.023	125.637	70.4876	41.8879	84.5915	25.6216	8.91899	37.9555	83.1932	69.1071	87.7768	53.7286	115.428	84.1301	39.6665	68.1984	72.8906	5.29962	79.7454	63.7667	53.507	61.6462	51.2978	49.101	90.1174	87.2728	120.441	347.83	39.6228	50.3639	87.856	228.635
group_10235	1191		panaroo_cluster		Sinorhizobium	SM_RS15295	V7S97_RS08115	1784.12	4506.37	1784.99	1770.07	2725.89	1688.31	1578.18	1826.49	1189.15	1193.48	2427.19	2465.84	1189.69	1098.51	1883.75	1268.11	405.648	1226.38	1251.31	1336.81	1092.9	720.81	1267.72	1485.04	1166.31	2086.75	1729.99	629.311	1544.05	1296.54	1818.48	1311.63	1447.75	815.418	1600.84	2437.45	1783.97	3403.03	1030.55	1621.45	3497.6	6471.89
group_10236	1308		panaroo_cluster		Sinorhizobium	SM_RS15835	V7S97_RS08650	1695.13	6003.26	1661.01	2229.77	1240.3	1407.12	1093.78	2081.13	1263.79	1290.34	2265.93	2258.95	1022.58	796.163	2015.22	910.587	375.461	1344.38	829.493	1369.56	1391.83	706.041	2007.58	1764.18	1041.47	2127.61	2000.98	624.719	1358.91	1531.72	1962.72	1547.58	923.336	690.336	1444.49	2804.67	1623.79	3913.84	1002.3	1575.54	1750.46	5347.48
group_10237	297		panaroo_cluster		Sinorhizobium	SM_RS26735	V7S97_RS07170	228.194	261.587	166.327	134.87	7.26271	0	0	0	164.124	182.322	580.448	536.583	23.4	0	0	1.13863	0	0.990915	1.1689	8.96255	2.94289	0	0.912785	1.32499	0	2.59597	5.70405	5.59871	511.23	299.982	201.185	271.929	2.60339	0	0	1.60573	0	2.02974	0	0	431.425	328.835
group_10238	285		panaroo_cluster		Sinorhizobium	SM_RS05440	V7S97_RS15035	101.629	242.996	94.887	69.9372	70.7965	77.0775	32.905	127.403	180.306	36.9444	258.818	150.11	72.4389	65.7182	104.968	57.9372	47.6349	54.5997	60.8023	90.9193	119.577	34.5325	131.077	137.966	53.0046	140.972	124.436	26.7163	119.659	39.3006	95.4958	115.19	21.2842	46.9797	113.231	212.696	161.236	326.945	60.6682	133.122	81.6878	344.392
group_10239	303		panaroo_cluster		Sinorhizobium	SM_RS17540	V7S97_RS32070	104.444	276.978	97.2486	88.2702	107.276	124.353	71.2935	133.151	113.13	72.4476	220.897	183.598	95.3555	57.9281	108.068	69.3657	24.2135	99.5133	78.3871	91.9879	69.2346	61.8364	112.846	124.675	62.9279	170.976	177.485	62.701	164.941	51.6316	140.021	119.279	74.8688	65.7886	152.03	151.216	148.862	301.126	115.066	199.033	144.599	335.253
group_1024	1551		panaroo_cluster		Sinorhizobium			1947.85	5018.48	1644.88	1671.13	1489.31	1344.4	835.115	1914.59	1394.99	1131.98	3146.99	2166.12	999.997	922.291	2233.78	828.744	7.18734	34.0981	769.165	3.1935	1346.91	905.932	1958.73	1745.64	1105.98	2106.65	1822.9	692.752	0	0	0	0	882.395	646.871	1633.62	2554.56	2233.67	4173.36	1070.95	1726.81	0.994563	0
group_10240	339		panaroo_cluster		Sinorhizobium			0	0	0	0	363.514	300.504	171.617	403.134	0	0	0	0	12.9382	0	0	0	2.82697	0	0	0	268.705	220.538	232.807	328.735	215.16	427.552	280.54	111.844	0	0	0	0	0	0	0	0	0	0	3.26879	0	0	0
group_10241	222		panaroo_cluster		Sinorhizobium	SM_RS19825	20_refound_916_pseudo	86.9116	208.162	55.13	102.065	42.7966	39.1248	30.8254	52.2578	76.4112	78.6992	291.44	108.355	53.2889	50.2142	56.7596	19.9669	35.8675	30.1045	41.1125	56.183	55.7041	18.0659	52.7415	54.0757	27.9493	79.8208	41.3081	30.3398	98.6621	70.0804	190.508	96.796	42.2803	35.5163	48.7588	76.7572	120.658	267.19	67.6594	144.931	113.592	341.838
group_10242	183		panaroo_cluster		Sinorhizobium	SM_RS32155	V7S97_RS07115	0	0	0	0	0	0	0	0	0	0	0	0	1.05707	0	0	0	0	0	0	0	0	0	0	0	0	0	0	0	11.3379	0	32.5889	21.0812	0	0	0	0	0	0	0	0	0	0
group_10243	1428		panaroo_cluster		Sinorhizobium		20_refound_917	1583.51	2862.21	916.716	1485.01	1938.24	1996.97	1116.6	2588.88	1100.38	961.542	1969.58	1798.69	544.682	531.553	908.917	486.63	415.542	1084.1	346.348	870.204	1945.63	1293.12	2699.22	2593.34	891.496	1316.26	1230.75	380.936	3020.15	2813.87	3377.25	2530.66	0	0	0	0	976.436	2114.73	544.493	876.231	889.666	1702.36
group_10244	489		panaroo_cluster		Sinorhizobium	21_refound_1010_pseudo		0	0	0	0	0	0	0	0	0	0	0	0	118.063	0	0	0	0	0	0	0	0	0	0	0	0	0	0	0	0	0	0	0	0	0	0	0	63.9828	0	0	0	0	0
group_10245	1260		panaroo_cluster		Sinorhizobium			0	0	0	0	0	0	0	0	0	0	0	0	0	0	0	0	0	0	0	0	0	0	0	0	0	0	0	0	0	0	0	0	0	0	0	0	0	0	0	0	0	0
group_10246	1239		panaroo_cluster		Sinorhizobium			0	2.80104	0	0	5245.14	2198.82	2034.53	1800.78	1035.91	1049.2	2274.38	1984.17	835.451	864.998	1437.94	790.225	970.219	4241.42	604.895	3407.43	1784.13	2306.34	2892.52	4023.41	1903.52	4442.96	2083.35	878.842	1855.66	889.544	1308.67	1198.87	1045.53	666.899	1133.84	1525.13	35.2869	0	0	0	2247.29	3937.31
group_10247	192		panaroo_cluster		Sinorhizobium			0	0	0	0	125.608	131.237	48.9095	99.7768	97.7344	50.5693	205.497	75.8745	0	0	3.46081	0	61.6582	53.2232	0	57.7828	91.0507	180.243	86.7223	76.8171	55.8614	114.584	71.3467	39.7768	0	0	0	0	0	0	0	0	1.96981	0	0	0	107.776	272.911
group_10248	1530		panaroo_cluster		Sinorhizobium			0	0	0	0	5.19388	2.79694	0	19.6239	0	0	0	4.76727	384.532	1.35384	157.663	32.8705	415.972	988.921	0	1120.92	2267.31	919.465	2230.75	2444.91	0	2.87765	167.128	2.28475	6406.07	5267.18	8223.46	6370.03	0	0	2.49233	2.30771	1793.54	3529.52	924.721	1539.24	4.33738	2.17125
group_10249	894		panaroo_cluster		Sinorhizobium			773.973	3103.52	1033.83	1413.84	2.01129	1.94453	2.65646	6.12532	696.731	1052.98	1579.1	1320.96	1103.17	1094.82	2274.73	1066.47	235.616	843.684	1237.06	825.166	22.2857	0	0	0	647.54	1086.87	938.971	364.316	0	17.5068	0	0	1041.38	986.237	1729.97	2631.68	975.41	2429.32	690.827	983.893	1.87612	3.2525
group_1025	1551		panaroo_cluster		Sinorhizobium			0	0	0	0	0	0	0	0	0	0	0	0	2.03916	0	0	0	2.21771	7.30076	0	0	1831.45	1240.22	2601.03	2528.49	0	0	0	0	0	0	0	0	0	0	0	0	0	0	0	0	0	0
group_10250	654		panaroo_cluster		Sinorhizobium			0	0	0	0	0	0	0	1.68776	0	0	0	0	0	0	0	0	0	0	0	0	0	0	0	0	0	0	0	0	0	0	0	0	0	0	0	1.82255	0	0	0	0	651.66	1926.42
group_10251	219		panaroo_cluster		Sinorhizobium	SM_RS08455	V7S97_RS18000	60.7907	115.857	36.8209	5.04495	53.023	29.4293	32.6294	48.6028	37.3527	11.5284	106.345	31.266	40.904	16.2591	43.7762	14.3408	31.2195	46.5425	47.6194	44.1424	39.7281	0	47.8828	36.5084	32.0261	63.9908	50.3911	11.0617	60.3458	23.5585	55.0714	39.1826	3.938	14.9688	51.4648	58.1604	106.429	287.075	37.4993	60.282	80.6391	127.74
group_10252	129		panaroo_cluster		Sinorhizobium			3.29034	8.43336	5.33805	3.18605	39.951	16.8849	21.2949	44.6785	24.5506	0.848707	36.5145	36.0698	2.69007	0	0	0	35.0254	32.3001	0	25.967	33.7418	16.7387	30.9845	29.1714	20.3714	20.4563	27.1058	5.4021	30.734	17.7753	11.069	29.7283	0	1.8859	1.20068	2.60545	4.11578	29.3875	3.49635	0	45.1298	35.8635
group_10253	258		panaroo_cluster		Sinorhizobium			412.248	1037.34	320.639	290.105	377.903	538.198	143.995	643.412	483.329	279.474	1065.43	532.333	256.301	235.945	522.519	202.159	148.464	328.752	90.4869	387.548	470.593	220.772	482.399	408.042	526.792	599.567	447.458	220.081	439.128	136.783	676.911	314.86	174.324	124.189	375.307	558.419	34.6494	51.8797	30.4411	20.314	454.727	1436.19
group_10254	267		panaroo_cluster		Sinorhizobium			136.365	412.717	173.331	155.611	156.888	125.656	88.1294	169.353	114.565	170.394	337.781	279.312	107.243	116.28	206.837	99.5143	65.9538	181.509	46.0195	130.181	143.36	80.5266	171.962	207.497	101.256	160.059	151.897	29.4809	100.216	120.697	198.082	106.67	86.3263	48.1739	215.453	257.443	5.41526	0	1.52294	0	0	3.01954
group_10255	2349		panaroo_cluster		Sinorhizobium			0	0	0	0	2513.14	2373.42	1683.18	2926.23	1681.9	1511.97	3871.75	3182.73	332.712	7.94338	0	0	553.844	1693.57	0	1886.38	1457.85	1055.14	2121.74	2298.75	1707.93	2688.94	2276.51	853.426	0	1.7292	0	0	0	0	0	6.28712	40.2497	0	4.67698	0	0	7.87019
group_10256	423		panaroo_cluster		Sinorhizobium			2.01161	14.543	0.90366	0	258.955	299.376	137.574	362.203	9.96368	0	23.6725	35.3736	0.937604	0	0	0	79.3573	169.228	0	185.196	222.901	120.473	342.237	289.37	154.887	401.656	362.366	115.289	19.3607	1.29496	4.00328	9.54141	0	0	0	0	0	0	0	0	0	0
group_10257	198		panaroo_cluster		Sinorhizobium		V7S97_RS07500	0	0	0	0	0	0	0	0	0	0	0	0	0	0	0	0	0	0	0	0	0	0	0	0	0	0	0	0	32.9432	28.4419	28.4295	17.8602	0	0	0	0	0	0	0	0	0	0
group_10258	1869		panaroo_cluster		Sinorhizobium			8602.23	12495.8	7845.99	7535.09	0	0	0	0	2.04926	0	0	0	5.3201	0	0	0	3.19972	0	0	1.04634	0	2.08488	0	0.870968	0	0	0	0	0	0	0	0	0	0	0	0	3687.89	11245.8	3978.12	9100.44	5.14694	0.910676
group_10259	1623		panaroo_cluster		Sinorhizobium			0	6.97283	0	0	0	0	0	0	4.91028	0	95.1851	46.2129	274.868	64.4939	99.8462	26.5473	24.4174	0	12.2381	0	2319.33	1730.58	3578.17	3418.49	2767.15	4948.24	3888.57	1775.55	0	0	0	0	0	0	0	0	98.7943	236.607	61.4663	88.8159	1011.63	3266.21
group_1026	1551		panaroo_cluster		Sinorhizobium	SM_RS30505		0	0	0	0	0	0	0	0	0	0	0	0	0	0	0	0	0	0	0	0	0	0	0	0	0	0	0	0	0	0	0	0	0	0	0	0	0	0	0	0	0	0
group_10260	258		panaroo_cluster		Sinorhizobium			180.106	420.349	145.835	193.829	0	0	0	0	0	0	0	0	0	0	0	0	0	0	0	0	0	0	0	0	5.33226	0	0	0	0	0	0	0	0	0	0	0	0	0	0	0	150.216	325.822
group_10261	420		panaroo_cluster		Sinorhizobium		V7S97_RS05575	273.571	636.4	214.129	241.717	0	0	0	0.879108	216.747	218.655	422.054	219.326	130.92	108.806	240.511	148.392	0	6.35352	145.524	0	0	7.23127	0	0.798872	0	0	0.831179	0	218.854	94.8554	262.569	150.91	188.525	136.031	252.438	327.961	314.96	714.399	234.997	287.747	482.748	732.634
group_10262	267		panaroo_cluster		Sinorhizobium			0	5.10645	0	0	55.5699	64.8953	39.3048	110.448	111.028	71.7103	270.839	136.755	70.0677	28.8455	70.3485	23.9119	57.9864	55.3908	76.174	61.3117	94.212	38.047	52.1015	49.5825	27.8231	76.412	69.5207	27.3341	90.7887	63.1469	124.001	67.7273	45.7154	25.4634	115.118	121.065	139.008	275.363	45.981	92.3366	136.317	313.853
group_10263	2319		panaroo_cluster		Sinorhizobium	SM_RS04895	V7S97_RS14485	3122.35	10191	3244.61	4443.08	2486	3549.76	1825.66	4101.09	2458.42	2404.33	5221.01	4272.29	2228.04	1942.02	3816.03	1739.19	915.037	2684.05	1763.07	2971.51	2647.24	1689.41	4522.93	3681.83	2852.62	4402.72	3992.09	1341.39	3198.45	3506.25	4255.32	3136.38	1983.87	1902.45	3423.4	5193.49	3484.71	7573.62	2291.66	3279.32	3369.33	9894.3
group_10264	756		panaroo_cluster		Sinorhizobium			0	0	0	0	0	0	0	0	0	0	0	0	0	0	0	0	0	0	0	0	0	0	0	0	0	0	0	0	0	0	0	0	357.464	157.285	403.338	589.92	0	0	0	0	819.049	1911.26
group_10265	621		panaroo_cluster		Sinorhizobium		V7S97_RS02485	0	0	0	0	0	1.77845	0	0	0	0	0	2.23138	322.658	235.561	570.793	280.008	0.977523	14.5184	202.105	0	2.93111	0	0	0	0	0	12.633	0	0	0	0	0	383.693	229.549	431.027	637.785	0	0	0	0	1695.88	1582.92
group_10266	2103		panaroo_cluster		Sinorhizobium	SM_RS20335;SM_RS31945	V7S97_RS29265	0	0	0	0	0	0	0	9.21986	10.2628	0	0	0	0	0	3.59777	0	0.86937	2.52885	0	0	1475.68	1077.52	2040.37	1876.98	0	26.8372	46.54	0	0	0	0	0	0	0	0	0	0	4.14717	0	0	0	0
group_10267	2076		panaroo_cluster		Sinorhizobium			0	0	0	0	4.02595	4.78157	4.46798	0	3.62321	0	0	0	10.8763	8.58603	0	0	0.962573	8.03768	0	0	11.8948	0	0	0	0	0	0	0	1981.14	1699.81	2633.47	1936.54	9.34957	0	0	0	0	0	0	0	2551.9	7766.82
group_10268	2001		panaroo_cluster		Sinorhizobium	SM_RS01115	V7S97_RS10780	2879.28	8598.29	2945.1	3092.73	8.24019	7.13044	0	13.391	2492.9	1888.41	4811.18	3371.64	1892.17	1548.31	3470.88	1622.57	880.461	2263.97	1374.76	2371.09	2533.7	1568.25	3250.22	3029.09	1991.64	3487.34	3389.05	1165.39	2842.04	2295.12	3477.25	2744.3	1617.73	1125.42	2843.53	4495.35	3284.31	6978.61	2078.5	2879.19	3169.96	8823.46
group_10269	270		panaroo_cluster		Sinorhizobium	SM_RS06535	V7S97_RS16115	187.691	401.342	206.349	159.727	172.16	162.441	81.377	88.5678	83.0451	62.4063	208.026	112.01	83.3445	43.0798	110.956	119.792	73.9183	106.839	65.1416	131.822	99.8928	53.0779	117.931	108.309	106.183	161.771	86.1637	45.468	135.344	78.3423	103.785	136.291	66.1596	66.2289	115.273	154.55	119.59	281.233	84.6506	58.9613	157.092	239.055
group_1027	1548		panaroo_cluster		Sinorhizobium	SM_RS07140	V7S97_RS16700	2527.13	5824.32	2171.38	2032.52	2219.9	2046.43	1188.69	2866.26	1779.25	1652.86	3861.18	3013.55	1570.1	1339.65	2443.14	1476.06	628.369	1908.28	1226.31	1909.9	1805.52	1021.54	2145.49	2481.67	1660.44	3194.6	2309.12	994.213	2674.29	1930.94	2459.13	1882.99	2328.08	1033.73	2117.45	3224.45	2361.79	4075.83	1377.91	2406.35	4074.42	5973.83
group_10270	1644		panaroo_cluster		Sinorhizobium	SM_RS13170	V7S97_RS22955	2124.08	8800.33	2464.12	3192.28	1506.87	1842.66	1258.51	2628.74	1599.07	2646.15	3283.81	3658.27	1280.67	893.282	2396.74	1303.75	438.252	2045.93	1045.42	2263.19	1714.28	1037.92	3159.59	2629.46	1571.38	2992.78	2993.88	1021.07	2707.75	2935.15	2983.75	2014.52	2224.4	2096.68	3840.02	6078.22	2013.4	6157.41	1456.86	2294.75	2731.58	7886.02
group_10271	927		panaroo_cluster		Sinorhizobium	SM_RS30455	V7S97_RS06470	779.509	2068.42	638.793	667.039	728.446	626.038	386.433	883.608	720.377	492.93	1437.53	939.364	559.236	306.428	887.197	382.151	246.917	527.286	353.903	647.418	637.13	428.564	751.981	787.955	443.353	1001.55	704.385	398.597	790.99	416.969	730.027	677.597	379.91	232.143	759.343	905.686	859.077	1760.07	485.679	707.838	833.825	2475.03
group_10272	450		panaroo_cluster		Sinorhizobium			0	0	0	0	0	0	0	0	0	0	0	0	0	0	0	0	0	9.35067	0	0	0	0	0	0	0	0	0	0	0	0	0	0	109.449	97.33	245.497	349.825	0	0	0	0	219.136	715.456
group_10273	135		panaroo_cluster		Sinorhizobium		V7S97_RS02455	0	0	0	0	0	0	0	0	2.75211	0	0	0	2.4116	37.9348	31.0938	1.98071	3.63036	5.04278	6.81729	7.21067	0	0	0	0	21.5372	8.13736	22.5028	0.950707	16.9591	20.7174	30.8813	29.4786	0	0	1.37651	7.22049	0	0	0	0	11.6815	26.7574
group_10274	849		panaroo_cluster		Sinorhizobium	SM_RS30015	V7S97_RS02540	1384.94	4257.91	1321.1	1330.47	1525.29	1107.25	653.834	1530.04	1199.02	970.296	2595.93	1778.96	847.563	670.396	1637.03	690.305	323.109	1077.53	623.45	1156.93	1009.71	681.104	1357.48	1206.96	1075.01	1814.49	1353.6	453.571	1374.37	993.033	1613.25	1150.97	839.449	523.378	1313.09	1922.44	1541.01	3322.76	1065.12	1515.12	1898.4	4562.2
group_10275	1398		panaroo_cluster		Sinorhizobium	SM_RS00500	V7S97_RS10170	1697.02	4858.07	1804.33	1763.17	1597.62	1801.55	961.926	2194.29	1428.57	1445.73	2736.74	2240.17	1273.57	1082.01	2186.4	1080.98	543.405	1510.12	1048.87	1654.45	1538.35	952.418	2073.73	1957.58	1446.8	1994.37	2155.38	959.552	1830.71	1742	2337.82	1658.42	1031.36	1052.01	1960.23	2764.96	2130.99	4190.6	1262.24	1778.2	2147.16	4770.08
group_10276	1344		panaroo_cluster		Sinorhizobium		V7S97_RS00030	1398.87	4106.79	1236.19	1588.47	1285.75	1255.66	639.808	1623.46	1106.84	890.826	2436.48	1737.02	829.507	523.814	1601.62	646.562	0	26.8587	581.15	2.13504	23.1083	21.2035	0	6.98382	10.0802	7.32581	34.8319	0	1387.39	760.802	1440.31	1140.04	856.721	503.826	1336.32	2017.51	1456.77	2953.64	895.961	1277.07	1518.62	4945.3
group_10277	594		panaroo_cluster		Sinorhizobium	SM_RS00400	V7S97_RS10060	694.602	2076.21	611.053	769.086	509.11	606.683	310.774	704.848	456.873	634.503	1036.55	749.448	421.608	296.678	703.83	339.697	125.18	601.549	389.071	626.97	482.397	325.513	806.588	674.384	469.775	879.242	729.805	171.268	688.956	964.292	1051.72	587.27	359.612	343.143	551.912	924.565	633.574	1559.74	392.449	628.259	601.385	2074.56
group_10278	2772		panaroo_cluster		Sinorhizobium		V7S97_RS02785	0	0	0	0	0	0.846027	0	1.86108	6.54559	0	0	14.7269	4.04405	3.76872	0	0	9.59237	9.44455	0	0	0.764135	0	0	0	0	0	0	0	2445.29	2690.99	3935.62	1957.33	0	9.68193	0	0	0	2.93265	0	0	20.7677	4.41763
group_10279	1254		panaroo_cluster		Sinorhizobium	SM_RS21290	V7S97_RS28320	1295.96	4320.89	1193.29	1575.73	1073.91	1235.05	685.166	1658	1003.59	1142.01	2160.65	1728.75	833.146	665.341	1458.97	687.487	321.277	1094.7	786.205	984.971	952.129	664.52	1594.85	1385.77	1153.59	1572.71	1492.9	514.222	1117.3	1472.75	1596.25	1008.95	715.104	568.442	1218.41	1919.48	1623.28	3615.29	821.468	1442.57	1455.64	4342.95
group_1028	1548		panaroo_cluster		Sinorhizobium	SM_RS11350	V7S97_RS20915	2069.03	5584.3	1780.74	2419.27	1694.1	1680.08	1050.65	2490.54	1784.34	1315.54	3487.46	2603.38	1408.41	1157.32	2355.7	1078.24	604.123	1685.52	837.835	1780.02	1745.22	1162.75	2159.76	2249.98	1693.99	2595.07	2353.68	804.597	1950.33	1725.44	2751.92	1721.1	1505.62	1070	1939.34	3141.96	2449.96	5071.37	1279.65	2310.51	3148.24	4973.93
group_10280	1707		panaroo_cluster		Sinorhizobium	SM_RS30900	V7S97_RS04985	1920.9	4977.1	1591.57	1639.24	1476.52	1693.68	922.361	2056.71	1628.17	1251.05	3374.76	2051.31	1274.83	782.317	2010.57	812.143	466.155	1394.35	1045.62	1436.01	1533.35	879.185	1930.43	1797.55	1274.67	2136.23	1987.48	683.973	1771.87	1049.54	2461.65	1676.96	835.498	638.168	1718.46	2509.29	2203.15	4417.08	1200.59	1690.24	2036.3	5658.07
group_10281	1152		panaroo_cluster		Sinorhizobium	SM_RS28225	V7S97_RS00580	1144.82	3442.8	985.396	1036.67	905.247	1059.83	597.224	1394.08	905.168	729.195	2040.03	1503.65	629.509	709.415	1149.22	599.857	295.842	925.281	621.102	955.373	917.243	515.975	1181.93	1225.75	850.23	1404.96	1137.73	434.121	1169.27	896.666	1207.78	903.84	633.294	513.496	1075.54	1610.57	1274.61	2966.01	735.008	1018.47	1516.67	3685.44
group_10282	1170		panaroo_cluster		Sinorhizobium	SM_RS01585	V7S97_RS11250	1741.57	6340.77	1925.36	2364.22	1265.05	1775.19	1017.6	2207.16	1227.55	1431.86	2833.85	2467.27	1153.56	825.424	1921.94	907.36	425.467	1558.49	953.72	1547.45	1554.57	914.8	2289.47	2042.51	1479	2394.15	2346.53	777.215	1739.41	2084.03	2659.83	1640.06	987.495	1049.07	1784.65	2604.17	1860.01	4567.94	1220.21	1976.14	2280.14	5720.29
group_10283	174		panaroo_cluster		Sinorhizobium	SM_RS23075	V7S97_RS26600	43.9432	56.998	62.2651	26.6658	42.9471	15.1105	15.0374	32.9387	27.5856	24.4229	113.541	35.2541	64.0672	65.1872	26.6641	53.8348	5.56906	9.96314	28.3539	6.22277	35.8304	25.0165	22.8203	47.1552	36.9169	20.1386	15.1898	17.561	25.2072	30.3727	7.07553	17.9764	54.4739	27.9788	38.0406	23.6826	29.2964	66.5187	30.3408	61.0292	85.6819	53.2852
group_10284	1113		panaroo_cluster		Sinorhizobium	SM_RS25785	V7S97_RS03295	0	0	0	0	5.5778	0	0	3.68352	972.603	689.999	2098.88	1249.76	12.3599	0	0	14.2988	294.263	804.718	0	808.251	17.8777	0	0	0	725.112	1287.44	985.771	366.419	1154.31	665.324	1244.93	896.631	584.571	443.552	1165.5	1453.35	1350.51	2272.57	683.579	937.234	1222.22	3265.46
group_10285	1062		panaroo_cluster		Sinorhizobium	SM_RS25915		0	0	0	0	753.066	695.138	398.324	1126.52	6.7465	0	0.712149	12.5126	66.9082	0	0	0	279.947	631.706	0	633.72	722.145	485.057	864.357	846.902	990.145	1194.01	691.682	497.947	0	0	0	0	0	0	0	0	14.115	0	0	0	0	5.32214
group_10286	897		panaroo_cluster		Sinorhizobium	SM_RS30575	V7S97_RS02905	0	0	0	0	906.882	983.276	463.634	1130.76	9.57246	0	0	5.02028	81.4319	0	0	0	9.81912	0	0	0	760.275	402.087	943.99	1185.15	0	0	0	0	943.139	829.83	1054.7	825.822	0	0	0	0	1109.06	2215.39	659.909	885.46	17.0456	2.65624
group_10287	1041		panaroo_cluster		Sinorhizobium	SM_RS30150	V7S97_RS02680;V7S97_RS02685	962.843	3459.21	1008.59	1060.23	895.809	1019.18	546.633	1275.86	834.033	1023.95	1767.67	1296.46	723.942	436.411	1094.65	439.081	219.809	747.8	670.015	886.538	765.726	550.216	1235.23	1072.52	604.382	1269.21	1463.38	381.26	901.16	945.383	1105.96	879.288	566.712	395.704	988.741	1499.08	1216.05	2610.99	642.343	944.432	958.359	3483.85
group_10288	1038		panaroo_cluster		Sinorhizobium			1069.8	3204.04	879.696	1340.15	0	0	0	0	716	580.011	1639.71	1297.38	362.582	232.513	608.565	311.25	0	0	227.775	0	0.975437	0	0	0	0	0	11.5503	0	0	0	0	0	621.327	465.111	986.165	1618.08	865.19	1473.39	450.762	786.463	0	0
group_10289	1020		panaroo_cluster		Sinorhizobium			0	0	0	0	6.7534	0	1.06472	0	762.908	739.638	1750	1610.43	0	0	0	1.00082	0	6.67184	0	0	5.29192	0	0	0	580.92	1151.46	907.856	522.475	0	0	0	0	366.784	230.17	553.412	719.018	0	0	0	0	0	0
group_1029	1548		panaroo_cluster		Sinorhizobium	SM_RS23680	V7S97_RS25945	1733.82	4998.32	1362.73	1646.47	1463.1	1463.37	794.058	2141.15	1365.68	1381.04	3002.95	1919.52	1030.19	700.532	1810.53	838.488	363.621	1321.12	943.209	1204.16	1288.41	699.166	1961.7	1509.07	1259.69	1842.78	1622.78	604.837	1607.89	1329.02	2027.79	1448.11	899.068	755.404	1623.88	2530.91	1929.14	4314.46	1189.48	1757.63	1871.26	5505.89
group_10290	375		panaroo_cluster		Sinorhizobium	SM_RS28400	V7S97_RS00750	246.977	641.089	223.166	235.069	273.861	278.909	129.561	299.889	199.278	84.9187	610.512	335.246	193.717	109.99	315.306	114.79	53.0854	171.469	82.8468	204.658	219.783	201.533	277.239	281.623	243.498	299.531	242.487	103.509	231.58	158.525	207.871	155.163	181.364	117.202	242.351	329.572	284.742	629.453	158.618	272.119	353.44	704.156
group_10291	546		panaroo_cluster		Sinorhizobium			0	0	0	0	0	0	0	0	529.077	345.373	1142.26	577.134	1.14297	0	0	0	151.102	370.275	0	375.073	1.19914	0	0	0	327.648	591.331	552.098	205.413	0	0	0	0	0	0	0	0	8.09903	0	0	0	4.47164	0.940308
group_10292	930		panaroo_cluster		Sinorhizobium	SM_RS19670	V7S97_RS29930	0	1.81767	0	0	705.143	657.535	325.145	918.143	772.857	608.629	1589.17	1080.9	553.921	411.408	937.043	301.751	181.327	478.958	327.176	476.253	578.001	342.52	786.244	785.083	478.792	820.637	747.61	338.666	646.049	579.538	1190.73	680.476	346.424	339.699	743.976	1002.77	13.2351	0	0	0	955.568	2424.47
group_10293	540		panaroo_cluster		Sinorhizobium	SM_RS19660	V7S97_RS29940	0	0	0	0	363.641	384.714	125.497	408.37	315.33	333.514	713.437	489.255	299.279	136.816	377.668	167.243	90.3661	273.262	237.102	264.707	298.416	146.81	340.64	340.737	268.148	449.863	452.225	153.174	363.711	365.906	521.442	442.83	160.692	110.743	351.667	559.461	9.50681	0	0	0	430.474	1242.31
group_10294	456		panaroo_cluster		Sinorhizobium	SM_RS15115	V7S97_RS07725	490.822	1080.67	351.028	447.426	381.5	352.582	264.779	537.96	355.968	226.826	707.749	533.167	292.189	171.338	428.994	212.304	109.136	326.297	215.06	291.237	357.542	258.912	509.048	429.686	285.85	488.363	488.661	266.662	389.256	315.003	441.803	425.727	393.53	183.226	353.192	478.997	477.402	945.683	193.267	380.048	587.479	1154.73
group_10295	594		panaroo_cluster		Sinorhizobium	SM_RS25905	V7S97_RS03170	0	0	0	0	373.823	351.033	274.85	674.954	301.056	288.851	722.046	455.255	44.6082	0	0	0	155.117	313.977	0	369.413	423.744	175.86	552.056	467.571	310.207	598.186	496.314	182.18	391.955	323.567	513.576	450.038	294.377	167.23	414.832	648.618	2.67732	0	0	0	595.206	1481.8
group_10296	1077		panaroo_cluster		Sinorhizobium	SM_RS30125;SM_RS32310	V7S97_RS02645	1077.81	2577.2	702.116	946.866	1788.7	1955.45	792.513	2333.94	694.783	487.751	1753.75	980.99	812.406	387.904	1134.96	466.709	619.375	1249.44	493.746	1428.68	1859.88	941.417	1733.69	1782.54	1138.23	2267.18	2184.71	613.363	824.607	660.021	1200	812.784	423.066	408.55	916.111	1338.44	1038.85	2181	577.474	968.73	1286.23	3034.32
group_10297	519		panaroo_cluster		Sinorhizobium	SM_RS28680	V7S97_RS01045	550.185	1358.06	558.03	587.419	676.118	404.117	322.59	496.58	316.312	515.87	927.146	810.41	381.453	211.976	509.631	349.485	145.94	590.328	249.066	549.493	390.57	240.545	503.149	662.328	197.189	862.144	461.182	161.269	984.486	611.686	410.741	413.964	678.922	415.246	556.949	686.858	508.709	1205.82	336.076	576.84	2803.56	1860.57
group_10298	717		panaroo_cluster		Sinorhizobium			0	0	0	0	0	0	0	1.14873	520.715	634.011	1071.63	800.712	461.808	351.56	930.416	388.272	0	0.888153	361.052	0	4.69881	0	0	2.31023	0	0	0	0	0	0	0	0	0	0	0	0	685.233	1137.55	438.619	585.276	0.93908	0
group_10299	489		panaroo_cluster		Sinorhizobium	SM_RS02305	V7S97_RS12000	541.406	1358.32	471.903	476.319	347.291	430.683	231.585	641.616	365.265	174.079	697.293	397.771	334.251	199.941	471.823	204.402	134.61	302.404	220.641	345.107	406.256	258.027	380.629	501.213	345.539	458.614	448.988	183.917	351.403	149.486	595.186	462.007	196.778	170.786	514.123	606.364	498.878	877.799	380.344	360.359	506.583	1300.99
group_103	3150		panaroo_cluster		Sinorhizobium			0	0	0	0	0	0	0	0	3.68748	0	0	0	3.89205	0	0	0	0	4.31104	0	0	16.3652	0	0	0	0	0	0	0	0	0	0	0	0	0	0	0	0	0	0	0	0	2.8745
group_1030	1548		panaroo_cluster		Sinorhizobium	SM_RS20415	V7S97_RS29185	0	0	0	0	5.28481	0	5.60618	8.29983	12.4351	0	4.50195	3.09186	16.3099	0	0	3.22243	370.4	1122.07	0	1377.1	1217.99	829.259	1569.05	1753.11	0	0	27.1258	0	1435.27	1329.5	2179.29	1442.59	861.136	630.484	1558.07	2239.14	20.4083	0	1.00823	0	1583.96	4612.13
group_10300	195		panaroo_cluster		Sinorhizobium	21_refound_1011	V7S97_RS29805	46.9142	54.8533	29.8154	23.8754	24.8595	20.6005	9.23111	30.1884	15.7844	7.5932	96.2999	34.6349	30.4441	1.72979	34.9473	11.5671	0	12.45	38.5529	7.36383	27.2379	2.81735	34.7166	21.3642	2.52494	29.3057	11.663	0	11.4753	50.9027	21.0141	42.974	3.1701	8.18298	26.9178	37.7478	45.9297	88.8829	15.5937	13.6551	33.3011	84.0692
group_10301	681		panaroo_cluster		Sinorhizobium	SM_RS19820	V7S97_RS29795	514.316	1325.31	500.26	582.117	446.477	374.751	235.182	544.891	506.951	427.838	982.025	685.94	350.341	256.206	559.683	252.408	173.004	347.187	278.765	371.049	384.599	245.682	543.39	488.246	362.502	588.011	530.602	201.821	624.354	356.167	684.075	478.147	295.43	193.579	424.085	674.872	671.838	1649.65	291.693	587.331	579.262	1668.41
group_10302	729		panaroo_cluster		Sinorhizobium			0	0	0	0	655.71	575.823	362.243	979.253	0.969564	0	0	0	66.5564	0	0	0	181.457	507.098	0	661.848	525.982	369.713	683.859	730.923	528.744	982.282	719.482	293.803	0	0	0	0	0	0	0	0	5.64313	0	0	0	5.14119	3.47568
group_10303	810		panaroo_cluster		Sinorhizobium			0	0	0	0	0	0	0	1.85069	0	0	0	0	0	0	0	0	0	0	0	0	0	0	0	0	0	0	16.5027	0	0	0	0	0	0	0	1.00257	0	0	0	0	0	0	0
group_10304	219		panaroo_cluster		Sinorhizobium	SM_RS20150		0	0	0	0	0	0	0	0	76.9078	39.5046	190.955	118.668	4.89375	0	0	0	0	0	0	0	32.0766	21.5404	50.6274	59.5487	0	0	0	0	97.1485	73.1274	123.319	60.5186	33.7579	21.7968	29.5309	56.6363	0	0	0	0	181.557	205.848
group_10305	123		panaroo_cluster		Sinorhizobium	SM_RS32495		0	0	0	0	0	0	0	0	0	0	0	0	0	0	0	0	0	0	0	0	0	0	0	0	0	0	0	0	0	0	0	0	0	0	0	0	0	0	0	0	0	0
group_10306	429		panaroo_cluster		Sinorhizobium		V7S97_RS06660	393.273	763.685	277.916	246.252	272.757	366.285	191.563	365.137	234.052	165.115	660.467	271.565	6.14721	0	0	2.50479	117.202	227.774	0	206.066	296.32	148.339	323.985	349.521	177.695	310.522	288.232	76.5896	247.151	180.34	302.033	256.249	0	0	0	0	1.90668	0	0	0	0	0
group_10307	420		panaroo_cluster		Sinorhizobium	SM_RS20115	V7S97_RS29505	245.254	437.974	274.957	165.009	299.872	292.082	176.482	386.217	241.006	246.31	459.717	370.454	162.983	74.9562	256	100.729	83.9116	180.382	42.6796	215.231	182.118	138.593	233.184	291.523	148.033	221.456	409.274	120.076	240.328	230.676	367.991	285.603	100.164	129.321	237.319	378.89	296.571	357.061	101.205	206.175	449.884	687.974
group_10308	417		panaroo_cluster		Sinorhizobium	SM_RS25930		0	0	0	0	302.884	260.719	138.802	328.402	0	0	0	1.77334	17.6399	0	0	0	76.04	180.944	0	146.759	218.735	209.911	245.013	207.349	192.335	283.355	221.749	87.3018	0	0	0	0	0	0	0	0	4.9278	0	0	0	0	0
group_10309	258		panaroo_cluster		Sinorhizobium	21_refound_1012_pseudo	V7S97_RS31895	115.346	203.402	89.2831	104.288	108.745	79.3792	49.7841	65.1906	77.7498	81.7107	126.898	107.858	54.6947	44.9975	77.5515	47.9723	19.7485	62.8139	68.917	44.4044	55.742	35.3654	65.7455	68.5974	22.808	104.659	79.4513	8.65425	63.7226	114.767	75.0088	75.2996	75.4028	49.8364	81.2717	62.7318	65.843	269.298	65.657	59.8386	120.461	286.594
group_1031	1548		panaroo_cluster		Sinorhizobium			0	0	0	0	0	0	0	0.877251	0	0	0	0	0	0	0	5.94342	0	0	0	0	0	0	0	0	0	0	25.9557	0	0	0	0	0	0	0	0	0	0	0	0	0	0	0
group_10310	654		panaroo_cluster		Sinorhizobium			0	0	0	0	0	0	0	0	0	0	0	0	0	0	0	0	0	0	0	0	0	6.55333	0	0	0	0	0	0	0	0	0	1.60773	0	0	0	0	0	0	0	0	406.773	1147.8
group_10311	387		panaroo_cluster		Sinorhizobium	21_refound_1013_pseudo		0	0	0	0	208.33	204.825	93.6687	331.107	0	0	0	7.02703	6.13622	0	0	0	84.2269	154.147	0	160.474	0	0	0	0	131.56	273.113	202.335	118.977	0	0	0	0	104.069	112.714	285.141	321.365	3.38277	0	0	0	0	0
group_10312	900		panaroo_cluster		Sinorhizobium	21_refound_1014_pseudo	V7S97_RS02545	697.755	2289.76	802.048	868.369	745.487	709.767	392.018	871.665	585.611	609.535	1172.21	1124.8	533.834	469.43	867.328	346.862	214.313	742.035	542.038	704.215	723.981	383.631	861.877	702.145	521.896	867.173	823.439	288.83	779.282	650.33	840.046	674.375	488.308	339.227	726.588	989.898	896.724	2039.39	509.808	594.745	852.867	2559.35
group_10313	1038		panaroo_cluster		Sinorhizobium			1333.87	4091.44	1309.11	1353.2	3.10127	0	0	0.941965	1045.4	1030.26	2172.89	1344.67	1354.25	1119.56	2770.54	1227.44	336.778	1061.46	1733.82	961.894	23.1352	2.01479	0	0	844.729	1492.42	1297.08	523.235	0	0	0	0	1210.13	1043.24	2417.75	3598.49	1416.09	3267.74	891.567	1236.26	1.96424	0
group_10314	126		panaroo_cluster		Sinorhizobium		V7S97_RS07505	0	0	0	0	0	0	0	0	0	0	0	0	0	0	0	0	0	0	0	0	95.3268	78.726	89.1407	77.0237	0	0	0	0	14.0851	0	4.50851	15.7683	0	0	0	0	0	0	0	0	0	0
group_10315	375		panaroo_cluster		Sinorhizobium	SM_RS29115		0	0	0	0	2.59558	0	0	2.86241	3.02886	12.8774	9.20325	0	0	0	0	0	1.07149	0	0	0	150.459	86.6058	200.058	195.616	22.6386	0	1.77498	1.07497	1.81356	0	0	0	0	0	0	0	0	0	0	0	12.7045	6.57925
group_10316	5007		panaroo_cluster		Sinorhizobium		V7S97_RS03030	5236.16	16652.5	5344.04	6233.97	4229.28	5294.08	2819.1	6097.54	4033.68	3827.68	9480.69	6792.46	522.563	20.9612	1.06406	0	1371.31	4394.93	3.74579	4377.71	4047.1	2931.54	6487.56	5652.32	14.042	2.51152	0	0	9629.1	7167.14	10770.3	7380.78	0	5.1489	7.10438	4.40677	6282.48	13521.3	3417.85	5383.97	45.9116	8.6286
group_10317	1140		panaroo_cluster		Sinorhizobium		V7S97_RS02885	0	0	0	0	0	0	0	2.88995	7.69994	0	0	0	9.45255	0	0	0	11.8457	9.97541	0	0	0	0	0	0	4.64836	0	0	0	2113.94	1424.37	1972.54	1406.45	7.61278	0	0	0	890.189	1782.1	516.728	904.921	2141.88	5052.1
group_10318	603		panaroo_cluster		Sinorhizobium	SM_RS32580;SM_RS19990		0	0	0	0	0	0	0	0	0	0	0	0	0	0	0	0	0	0	0	0	0	0	0	0	0	0	0	0	0	0	0	0	0	0	0	0	0	0	0	0	0	0
group_10319	567		panaroo_cluster		Sinorhizobium			646.598	1941.19	459.479	628.708	466.65	395.838	278.364	618.907	490.872	285.339	959.54	615.518	317.453	283.385	792.611	265.987	134.701	417.45	296.825	478.404	461.488	239.041	540.606	533.692	344.574	640.009	471.594	244.366	585.895	286.826	603.479	524.895	314.495	137.658	498.894	722.701	7.739	0	0	0	590.532	2371.55
group_1032	1548		panaroo_cluster		Sinorhizobium			5.45015	0	0	0	0	0	0	0	1618.68	1251.23	3375.43	2380.98	0	0	0	0	0	0	0	0	0	0	0	0	0	0	0	0	0	0	0	0	0	0	0	0	0	0	0	0	0	0
group_10320	1164		panaroo_cluster		Sinorhizobium	SM_RS23090	V7S97_RS26585	2459.63	3673.69	2040.96	1326.12	4102.89	975.982	1645.58	917.125	705.706	1439.33	2867.33	6340.86	942.078	1480.04	990.527	1605.57	504.2	2783.43	2156.45	1470.2	873.605	1842.63	1839.2	2646.64	1075.87	2599.39	1512.81	306.344	8231.82	2475.83	2196.35	769.852	3141.09	1008.54	1371.5	1802.98	953.962	3385.35	845.703	1966.94	4618.31	5244.37
group_10321	822		panaroo_cluster		Sinorhizobium			0	0	0	0	0	0	0	0	0	0	0	0	0	0	0	0	0	11.6014	0	0	0	0	0	0	0	0	7.86257	0	0	0	0	0	0	0	0	0	0	0	0	0	0	0
group_10322	483		panaroo_cluster		Sinorhizobium	SM_RS32125;SM_RS32120	V7S97_RS06645	348.409	977.266	259.369	256.133	266.022	241.013	162.018	323.207	292.352	187.326	649.6	581.686	8.04416	0	0	0	152.212	347.096	0	327.45	290.72	93.6243	345.961	322.462	258.43	531.884	359.425	151.399	267.402	232.507	414.759	217.896	0	0	0	0	10.0984	0	0	0	2.88642	0
group_10323	315		panaroo_cluster		Sinorhizobium	SM_RS20110	V7S97_RS29510	122.178	285.973	84.0428	66.0586	137.775	111.219	80.5056	139.988	108.102	131.715	374.175	205.746	67.4016	37.2991	98.8138	34.6404	53.1139	85.8808	63.4849	103.695	145.266	68.3588	200.621	226.535	78.3024	156.931	152.361	41.2535	134.546	56.0409	206.246	144.065	64.7291	46.6156	97.1105	191.702	156.861	270.896	92.4137	54.7204	165.903	474.665
group_10324	1551		panaroo_cluster		Sinorhizobium	SM_RS30465	V7S97_RS06460	1479.43	4847.79	1304.46	1395.24	1842.7	1328.45	810.262	1727.21	1121.99	874.682	2644.13	1771.2	1066.37	807.364	1819.37	681.323	370.357	1272.96	839.249	1137.42	1195.72	839.247	1650.74	1632.71	971.342	2198.57	1434.25	675.963	1873.42	1124.69	1942.17	1397.94	1005.63	598.935	1537.26	2062.33	1849.78	4037.15	1058.13	1414.09	2113.3	4787.76
group_10325	132		panaroo_cluster		Sinorhizobium			0	0	0	0	0	0	0	0	0	0	0	0.749142	7.00751	0	17.9779	0.885547	0	0	10.1229	0	0	0	0	2.78597	0	0	0	0	0	0	0	0	0	5.10312	8.50846	25.2698	1.85168	3.17634	0	1.46788	7.9074	1.1417
group_10326	297		panaroo_cluster		Sinorhizobium			83.9367	315.482	159.858	151.359	0	0	0	0	0	0	0	0	0	0	0	0	0	0	0	0	0	0	0	0	0	0	0	0	0	0	0	0	0	0	0	0	0	0	0	0	0	0
group_10327	282		panaroo_cluster		Sinorhizobium	SM_RS29955	V7S97_RS02420	90.8325	168.22	81.9233	77.4971	97.6569	65.0109	46.1784	92.1269	65.9816	83.0526	165.262	60.3118	2.20338	0	0	0	36.4465	46.5251	0	25.754	64.0933	48.7731	67.1414	115.34	31.4649	63.2363	86.269	22.5198	60.5619	43.3238	81.5445	67.4739	69.8341	37.2193	106.414	184.461	60.074	100.141	52.0101	111.048	0	0
group_10328	1530		panaroo_cluster		Sinorhizobium	SM_RS26875		1724	4246.03	1359.63	1448.88	6.46345	0	0	0	1049.31	852.948	2499.31	1570.87	421.991	416.217	976.012	284.198	25.6835	18.7809	316.418	0	1009.12	863.492	1576.46	1442.81	2.52206	0	226.164	0	2.87967	5.52318	1.07964	0	689.617	503.49	1444.48	2065.8	3359.91	6792.96	2219.26	2999.05	6.80052	9.02683
group_10329	348		panaroo_cluster		Sinorhizobium		V7S97_RS06685_pseudo	110.971	228.567	57.6762	61.5645	59.7707	85.6869	28.3775	77.6562	55.3008	39.3195	160.796	50.74	0	0	0	0	16.505	39.4814	0	31.5458	45.9886	37.2484	50.0723	87.6016	34.3566	71.9344	56.8749	10.1112	53.7797	39.0653	9.06091	59.0771	0	0	0	0	0	0	0	0	1.26153	2.37635
group_1033	1545		panaroo_cluster		Sinorhizobium	SM_RS01950	V7S97_RS11630	3363.36	7619.86	2787.3	3353.03	3644.28	2341.48	2144.34	2732.37	1932.49	2632.09	4754.61	4964.75	1760.24	2476.28	2703.57	2424.53	676.251	2536.07	2061.38	2453.65	1872.23	1827.05	3007.7	3808.89	2223.12	6072.62	3404.26	1021.98	5162.11	2961.57	3571.54	2091.41	4906.02	1726.35	2259.01	3840.92	2390.65	5842.35	1922.19	2982.01	6182.87	7160.98
group_10330	225		panaroo_cluster		Sinorhizobium			0	0	0	0	0	0	0	0	0	0	0	0	0	0	0	0	48.5703	84.0511	0	112.69	0.960129	0	0	0	0	0	0	0	0	0	0	0	0	0	0	0	0	0	0	0	0	0
group_10331	1191		panaroo_cluster		Sinorhizobium	SM_RS27210	V7S97_RS07660	1250.64	3540.24	1121.47	1199.84	1009.58	1114.52	622.604	1518.32	985.183	594.08	2124.89	1486.31	862.827	640.265	1430.79	566.295	295.402	1013.4	701.179	928.321	1043.77	621.382	1295.34	1303.17	816.691	1656.77	1250.64	486.049	1044.74	1071.64	1571.2	988.983	823.221	476.324	1174.38	1788.51	1454.77	3160.93	806.002	1093.73	1447.77	3845.35
group_10332	876		panaroo_cluster		Sinorhizobium	SM_RS05600		1503.36	3230.95	1242.66	1309.54	14.4273	3.86872	0	7.04101	890.525	855.885	1966.96	1461.6	156.711	6.20101	0	0	335.225	1044.92	0	1177.04	1067.47	570.201	1468.05	1298.87	807.381	1532.44	1515.34	597.826	1095.82	873.913	1503.54	1229.84	793.749	631.241	1239.64	2109.34	1301.93	2361.63	699.82	1008.45	1565.94	3517.28
group_10333	1584		panaroo_cluster		Sinorhizobium			0	0	0	0	0	0	0	0	0	0	0	0	0	0	0	0	0	0	0	0	1.61996	0	0	0	0	0	0	0	0	0	0	0	845.736	457.858	623.462	1268.88	0	0	0	0	0	0.836202
group_10334	1278		panaroo_cluster		Sinorhizobium	SM_RS23770	V7S97_RS25845	1241.26	4590.34	1296.84	1678.38	870.317	1239.16	783.891	1555.32	1060.2	1082.32	2029.55	1716.09	788.12	535.044	1402.69	680.316	312.669	998.616	769.936	1011.79	944.165	504.408	1488.86	1381.89	891.425	1786.3	1573.64	533.971	1235.66	1093.26	1900.97	1094.83	554.999	645.728	1214.05	1862.38	1404.93	3686.47	1013.97	1321.41	1394.21	4614.43
group_10335	408		panaroo_cluster		Sinorhizobium		V7S97_RS00130	0	0	0	0	0	0	0	0	0	0	0	0	0	0	0	0	30.3472	25.3842	0	45.0145	0	2.50202	0	0	0	0	0	0	850.684	477.48	465.104	479.789	408.273	463.782	676.369	932.561	0	0	0	0	691.646	2066.36
group_10336	714		panaroo_cluster		Sinorhizobium		20_refound_918_pseudo	0	0	0	0	0	0	0	0	773.711	507.506	1328.34	843.282	0	0	0	0	0	6.53944	0	0	2.02433	1.18564	0	0	0	0	0	0	0	0	0	0	0	0	0	0	0	0	0	0	1.06046	0
group_10337	312		panaroo_cluster		Sinorhizobium			0	0	0	0	792.767	218.975	359.213	398.901	457.427	465.761	1401.16	716.193	260.836	184.352	362.867	154.887	113.606	259.254	160.867	267.605	340.126	186.979	216.091	582.066	193.018	379.014	279.804	136.216	0	0	0	0	647.123	224.143	547.576	542.631	313.902	365.729	229.736	338.65	3495.27	760.133
group_10338	912		panaroo_cluster		Sinorhizobium		V7S97_RS02960	0	0	0	0	0	0	0	0	0.908921	0	0	0	5.66642	0	0	0	0	0	0	0	3.78471	0	0	0	0	0	0	0	0	0	0	0	0	0	1.8261	0	919.391	2118.04	449.933	669.045	878.001	2329.4
group_10339	219		panaroo_cluster		Sinorhizobium	SM_RS29960	V7S97_RS02425	57.6064	74.2327	34.3488	41.8255	51.4316	51.2321	18.9672	41.6622	38.1618	24.0653	112.095	62.4402	6.23158	0	0	0	8.0712	39.4409	0	21.6039	54.6923	10.1654	42.1873	44.2518	25.4965	55.0303	36.2254	5.40689	34.8221	39.4357	52.7916	42.3744	28.671	17.0884	37.9307	53.9909	78.2971	132.876	18.3257	62.3518	0	0
group_1034	1545		panaroo_cluster		Sinorhizobium	SM_RS11645	V7S97_RS21205	1854.05	6315.03	1911.61	2459.96	1528.27	1888.18	1115.14	2345.89	1622.06	1605.11	3069.8	2775.33	1420.33	995.581	2400.19	1141.08	476.493	1991.95	1169.23	1919.9	1747.06	915.558	2692.94	2271.88	1481.21	2747.61	2489.52	862.747	1943.34	1956.49	2736.66	1941.42	1315.28	1010.21	2100.56	3398.85	2303.23	4875.07	1554	2057.67	2237.74	6153.66
group_10340	369		panaroo_cluster		Sinorhizobium		V7S97_RS02985	213.755	539.016	178.324	177.552	191.015	124.905	76.7172	303.94	205.673	138.318	469.32	339.364	29.7266	0	0	0	31.4894	64.7091	0	99.7167	187.553	90.7036	208.846	183.86	136.93	404.439	304.949	155.18	213.707	130.743	241.986	254.92	0	0	0	0	288.237	672.586	206.424	184.126	280.529	827.116
group_10341	387		panaroo_cluster		Sinorhizobium			1.7129	0	0	0	759.124	642.375	345.107	873.272	705.099	522.761	1611.43	882.856	102.767	0	1.82719	4.58238	0	33.1168	0	0	679.376	371.71	915.915	866.76	498.166	1102.11	789.007	293.649	833.769	374.745	1051.26	738.403	0	0	0	0	0.829955	0	0	0	10.985	0
group_10342	162		panaroo_cluster		Sinorhizobium			126.569	145.077	93.4716	45.7665	53.9726	61.2956	41.6653	98.4971	80.6422	1.77504	196.611	72.3308	4.75557	0	0	0	32.7725	54.905	0	50.0209	51.3405	38.3123	50.6035	62.257	44.3802	66.2309	63.6004	26.7897	0	0	0	0	50.9276	29.0506	86.4198	103.936	0	0	0	0	0	0
group_10343	1164		panaroo_cluster		Sinorhizobium	SM_RS13590		0	0	0	0	282.577	433.085	74.5188	288.984	0	0	0	0	60.6385	0	0	12.1378	0	0	0	0	0	460.262	0	0	0	0	0	0	512.29	0	0	0	521.798	0	0	0	1564.04	1418.82	498.069	1391.4	4087.8	5345.87
group_10344	315		panaroo_cluster		Sinorhizobium			0	0	0	0	0	0	0	0	199.726	162.839	486.205	233.198	0	0	0	0	0	0	0	0	0	0	0	0	0	0	0	0	238.97	113.092	341.199	224.143	0	0	0	0	0	0	0	0	0	0
group_10345	732		panaroo_cluster		Sinorhizobium	SM_RS19810	V7S97_RS29815	567.074	1199.97	584.132	471.595	542.214	460.667	335.805	485.727	431.99	354.019	954.222	755.149	404.639	281.669	543.881	346.804	123.367	430.782	169.636	425.204	347.058	265.449	352.794	534.059	297.521	559.256	573.472	178.472	426.052	330.174	526.184	525.969	344.368	247.209	586.001	870.685	554.832	627.485	321.499	517.45	1011.24	1264.49
group_10346	303		panaroo_cluster		Sinorhizobium	SM_RS19805	V7S97_RS29820	130.785	237.73	71.8537	95.2807	121.252	64.0473	67.3871	185.461	130.755	63.3023	227.184	114.639	76.8562	52.0892	121.256	62.4664	22.2835	63.5295	40.9128	78.7751	105.189	33.289	86.6416	88.6108	44.0187	115.576	103.959	77.9819	166.726	73.6074	180.988	162.927	53.6936	43.0859	86.6308	101.564	237.793	335.658	112.264	187.314	227.314	399.593
group_10347	177		panaroo_cluster		Sinorhizobium			142.037	280.645	208.689	79.6214	342.249	231.015	128.835	414.402	195.876	77.4649	390.671	237.233	265.541	90.9748	314.458	224.296	72.8206	148.916	137.032	223.951	363.399	91.5194	311.156	263.169	120.882	308.114	274.337	58.0603	194.807	16.6147	129.277	206.492	54.002	19.3487	444.938	320.698	335.593	841.656	130.473	293.175	293.325	625.873
group_10348	1623		panaroo_cluster		Sinorhizobium	21_refound_1015	V7S97_RS03305	304.006	428.693	165.036	226.323	97.5494	769.553	181.956	191.506	458.551	1269.42	1283.59	1371.09	179.117	180.248	574.153	125.239	38.2304	137.134	131.423	121.695	87.0491	85.4438	148.078	182.895	144.893	228.141	181.963	322.213	0	0	0	0	86.5627	110.991	285.412	291.491	178.017	528.104	71.514	294.065	2982.38	6953.45
group_10349	882		panaroo_cluster		Sinorhizobium	SM_RS30585	V7S97_RS02915	0	0	0	0	925.399	889.75	449.325	1130.41	3.92793	0	0	0	78.2052	0	0	0	7.17827	0	0	0	598.996	496.919	781.132	897.699	0	0	0	0	790.064	487.496	925.62	703.195	0	0	0	0.821195	960.352	2132.42	557.923	699.243	13.296	0
group_1035	1545		panaroo_cluster		Sinorhizobium	SM_RS25240	V7S97_RS05815	1479.55	4155.07	1403.61	1561.55	1135.3	1283.34	869.553	1786.36	1336.13	851.602	2747.58	1597.08	1069	870.74	1911.33	793.083	375.797	1131.85	709.464	1255.33	1258.25	675.506	1514.93	1446.81	1099.31	1762.57	1483.46	586.59	1500.3	1037.04	1502.94	1261.18	870.184	621.218	1583.37	2207.82	1703.3	3885.34	1004.58	1438.2	1794.24	4390.8
group_10350	894		panaroo_cluster		Sinorhizobium	SM_RS30450	V7S97_RS06475	937.452	1934.06	801.906	829.241	710.431	524.423	365.346	859.377	744.758	904.632	1593.19	1396.19	1459.63	1774	1984.89	1710.45	170.948	702.115	1588.86	797.357	558.999	426.431	779.904	986.671	380.263	782.552	785.575	352.951	1196.22	898.155	1056.43	746.164	3972.69	2207.92	2469.03	1985.91	827.795	1442.35	515.015	933.425	2324.34	2403.34
group_10351	831		panaroo_cluster		Sinorhizobium	SM_RS32225;SM_RS32220		0	0	0	0	0	0	0	0	0	0	0	0	0	0	0	0	0	3.87237	0	0	0	0	0	0	0	0	0	0	0	0	0	0	10.9412	0	0	0	0	0	0	0	0	0
group_10352	1077		panaroo_cluster		Sinorhizobium	21_refound_1016_pseudo		0	0	0	0	710.82	989.551	565.047	1366.01	903.012	714.749	1640.8	1305.75	2.7271	4.74361	0	1.86029	0	25.8525	0	0	22.2673	0	0	6.42765	1.7073	0	24.074	0	1.91751	0	0	0	8.99319	2.14002	11.1086	0	3.37426	0	0	0	11.3611	0
group_10353	486		panaroo_cluster		Sinorhizobium			0	0	0	0	0	0	0	2.3832	301.517	228.763	751.927	374.997	233.096	446.384	516.696	213.368	0	44.2587	191.794	0	3.65842	0	0	0	0.84623	0	14.2331	0	0	0	0	0	210.856	142.848	473.281	518.815	379.822	599.639	244.296	324.58	0	0
group_10354	390		panaroo_cluster		Sinorhizobium		V7S97_RS23760	0	0	0	0	552.915	635.235	0	755.769	0	0	0	0	442.802	279.733	373.497	206.402	0	5.69031	899.079	0	0	6.51606	0	0	0	0	0	0	0	0	0	0	0	0	0	0	0	0	0	0	0	0
group_10355	1530		panaroo_cluster		Sinorhizobium		V7S97_RS07985	1195.54	4580.15	1243.57	1304.51	0	0	0	0	0	0	1.08774	44.8096	843.901	909.851	1995.41	795.518	434.196	1015.97	862.862	973.998	724.998	0	1440.16	1206.47	1856.92	2779.16	1725.31	1555.94	1938.66	1367.26	2172.02	2123.42	327.948	253.756	614.401	978.552	31.6398	8.6926	2.41107	0	3045.85	9469.27
group_10356	489		panaroo_cluster		Sinorhizobium		20_refound_919_pseudo	471.305	944.665	223.526	257.512	282.81	295.702	127.918	515.507	1694.4	568.767	3204.76	1768	488.387	0	0	0	351.626	526.114	0	630.091	2782.85	1692.05	3117.08	2908.54	994.694	1628.66	1649.23	881.106	2083.26	1612.73	3199.29	2046.58	575.718	305.646	1137.32	1395.57	1947.26	3121.63	945.499	1483.62	3872.66	8691.88
group_10357	1260		panaroo_cluster		Sinorhizobium	SM_RS20250		0	0	0	0	0	0	0	0	0	0	0	0	0	0	0	0	0	0	0	1.3888	1.67111	0	0	1.12254	0	0	0	0	6.86247	1.91902	3.46539	0	0	0	0	0	791.751	1604.79	384.826	658.818	0	12.8357
group_10358	459		panaroo_cluster		Sinorhizobium		V7S97_RS07220	0	0	0	0	341.959	558.395	399.118	779.384	1115.8	1099.14	2499.66	2187.5	2028.45	2232.1	4259.73	2031.67	205.588	506.916	2138.2	357.606	595.913	345.072	671.357	584.013	375.605	657.13	630.007	375.655	0	0	0	0.71563	1522.18	753.615	1490.16	2299.17	760.911	1220.44	476.599	746.04	800.123	1706.9
group_10359	231		panaroo_cluster		Sinorhizobium	SM_RS16115		51.0317	225.306	50.0432	59.0848	0	0	0	1.42951	0	0	0	0	0	0	0	0	0	0	0	0	95.3262	39.2969	78.3963	70.1373	0	0	0	0	0	0	0	0	0	0	0	0	0	0	0	0	0	0
group_1036	1542		panaroo_cluster		Sinorhizobium	SM_RS04180	V7S97_RS13770	2999.21	7513.56	2510.37	2806.12	1663.88	2167.21	1199.18	2819.93	2099.31	2679.12	4755.54	3404.03	1455.02	1104.1	2630.33	1199.67	632.195	1627.1	1399.31	2103.14	1985.57	1246.64	2528.8	2444.78	1787.67	2992.52	2555.57	930.161	2355.81	2378.58	3157.39	2207.57	1756.52	1232.88	2090.19	3745.86	2455.7	5509.92	1662.01	2262.39	2566.93	6937.07
group_10360	246		panaroo_cluster		Sinorhizobium			0	0	0	0	0	0	0	0	38.853	32.0787	93.1153	36.9185	0	0	0	0	0	0	0	0	0	0	0	0	0	0	0	0	0	0	0	0	0	0	0	0	0	0	0	0	0	0
group_10361	1458		panaroo_cluster		Sinorhizobium			0	0	0	0	4.18384	0	0	0	1254.52	736.919	2442.5	1624.88	36.5276	0	2.38	0	0	11.3792	0	0	0	0	0	0	0	0	0	0	33.8934	22.0936	14.6872	35.1724	494.555	335.613	759.613	1060.8	0	0	0	0	0	0.783518
group_10362	933		panaroo_cluster		Sinorhizobium	SM_RS26775	V7S97_RS07225	1019.39	2642.62	828.759	817.63	1160	827.914	651.6	1175.33	783.275	693.049	1851.84	1942.87	793.904	968.524	1251.15	1281.93	312.648	855.39	1106.89	1010.83	807.517	389.628	950.298	1127.19	619.745	1533.54	1031.38	449.597	886.589	462.668	992.934	756.54	845.267	465.756	980.937	1298.56	1084.57	2112.08	578.533	936.675	1523.28	3019.07
group_10363	489		panaroo_cluster		Sinorhizobium			1.00981	0.996269	0	0	142.608	135.105	54.9616	163.903	81.7768	91.8084	246.594	167.075	2.05241	0	1.25201	0	47.3369	108.783	0	101.433	134.801	83.2633	154.768	107.387	130.257	155.005	141.752	39.3884	465.014	280.847	622.953	452.617	1.04196	0	0	1.97053	34.7944	64.1231	7.45057	18.6039	163.296	452.867
group_10364	1200		panaroo_cluster		Sinorhizobium		V7S97_RS21425	0	0	0	0	1676.9	1842.4	990.439	2337.64	1777.8	1098.31	3499.06	2517.44	0	13.3393	0	0	209.977	892.369	0	706.465	1543.59	1092.52	2190.89	1999.49	1059.03	2369.04	2162.75	608.553	0	16.8062	0	0	619.105	360.065	935.073	1193.56	19.1841	0	0	0	0	0
group_10365	1113		panaroo_cluster		Sinorhizobium			713.961	1209.78	539.036	474.126	675.651	1135.65	83.7178	321.058	1094.29	170.957	1494.93	0	377.919	419.414	615.123	170.63	201.202	128.501	877.129	815.245	1058.79	357.574	3.62571	2.43016	393.517	1008.57	1.08329	250.326	5.59277	0	0	0	0	0	0	0.857267	6.34042	653.825	0	0	1872.47	1972.26
group_10366	204		panaroo_cluster		Sinorhizobium	SM_RS26715	V7S97_RS07150	270.793	221.28	138	96.4841	409.569	230.896	156.426	134.541	221.678	113.586	887.352	345.728	48.4059	78.9982	49.634	29.8137	53.3538	136.059	53.1698	161.113	83.9968	81.9913	108.469	169.076	178.704	160.746	173.081	71.7453	237.87	43.5868	183.246	80.9472	227.315	50.4232	115.317	115.246	92.498	122.055	76.3072	192.431	355.63	183.37
group_10367	1200		panaroo_cluster		Sinorhizobium			0	0	0	0	572.63	547.921	350.427	912.878	0	0	2.15218	0	0	0	0	5.11634	0	0	0	0	0	1.79258	7.42271	0	0	0	0	0	0	0	0	0	280.793	209.893	671.834	860.555	0	0	0	0	7.37215	0
group_10368	384		panaroo_cluster		Sinorhizobium	SM_RS30595		0	0	0	0	0	0	0	0	170.487	113.902	421.743	226.452	0	0	0	0	0	0	0	0	1.995	0	0	0	0	0	0	0	0	0	0	0	0	0	0	0	0	0	0	0	0	0
group_10369	330		panaroo_cluster		Sinorhizobium	SM_RS32730		0	0	0	0	0	0	0	0	107.439	179.885	283.64	369.437	0	0	0	0	0	0	0	0	0	0	0	0	0	0	0	0	0	0	0	0	0	0	0	0	0	0	0	0	0	0
group_1037	1545		panaroo_cluster		Sinorhizobium	SM_RS12980	V7S97_RS22715	0	0	0	4.75803	1677.36	1974	1010.39	2644.48	1786.08	1208.4	3598.82	2300.31	1246.11	1061.96	2575.02	909.159	556.759	1453.05	898.93	1522.37	1740.71	984.701	2094.23	2227.54	1353.81	2619.03	2341.86	955.37	1795.43	1433.36	2905.27	1890.62	1166.39	852.853	1996.08	3192.28	2289.17	4793.67	1455.02	2083.95	2215.07	6431.07
group_10370	684		panaroo_cluster		Sinorhizobium			0	0	0	0	7.14172	0.849121	0	0	524.234	360.557	1071.98	620.89	313.562	229.459	937.139	303.301	0	7.43497	241.798	1.04921	9.53606	0	0	0	0	0	0.877894	0	361.418	126.238	381	266.914	487.462	435.944	891.106	1389.69	0	0	0	0	1.09613	0
group_10371	258		panaroo_cluster		Sinorhizobium			98.7811	190.277	69.0932	46.461	400.134	308.844	97.0685	444.303	415.527	363.325	1116	526.813	233.95	174.358	499.388	124.46	103.039	249.58	132.54	206.532	288.863	174.975	258.361	277.459	222.887	331.945	265.615	78.605	4.21354	16.7544	4.02063	4.21049	184.729	139.695	375.011	478.237	33.2165	40.0912	13.6282	11.8819	332.15	609.962
group_10372	261		panaroo_cluster		Sinorhizobium			344.342	816.387	259.533	286.698	274.623	339.849	141.161	335.368	347.488	282.366	910.384	493.466	148.24	169.922	316.185	132.92	122.02	246.435	56.1547	224.922	221.465	221.893	282.49	287.486	295.262	364.765	327.194	131.895	339.207	82.0732	333.592	224.932	115.134	136.416	231.517	463.012	164.788	245.837	78.9405	143.247	389.452	749.623
group_10373	213		panaroo_cluster		Sinorhizobium	SM_RS25885	20_refound_920	0	0	0	0	143.091	141.046	61.7035	207.193	112.38	80.1499	236.089	107.276	2.55245	0	0	0	18.5253	95.2793	0	104.673	91.9105	82.4815	167.629	168.59	26.6847	128.85	58.5967	24.1083	20.3895	39.5833	37.872	29.8454	0	0	0	0	4.64021	0	0	0	123.286	357.943
group_10374	393		panaroo_cluster		Sinorhizobium		V7S97_RS02310	0	0	0	0	0	0	0	0	278.928	229.275	589.595	382.222	0	0	0	0	0	0	0	0	0	0	0	0	0	0	0	0	0	0	0	0	0	0	0	0	0	0	0	0	4.29773	0
group_10375	234		panaroo_cluster		Sinorhizobium	SM_RS25895	20_refound_921_pseudo	0	0	0	0	611.029	602.655	350.572	811.25	602.511	510.601	1217.15	899.387	86.0452	0	0	0	225.726	588.279	0	589.065	463.1	396.511	647.866	699.598	406.418	758.394	760.551	232.376	647.646	418.701	805.757	590.616	0	0	0	0	22.4616	0	0	0	1136.73	2083.41
group_10376	369		panaroo_cluster		Sinorhizobium	SM_RS15360	V7S97_RS08180	327.406	928.798	305.347	326.591	170.554	183.038	97.428	268.722	222.338	127.11	529.269	244.188	148.422	82.1931	181.603	121.976	52.6149	134.422	67.9779	226.277	238.659	96.2796	212.738	254.944	133.333	278.277	240.56	103.017	163.331	248.872	257.285	266.036	109.461	116.219	249.496	348.45	301.441	507.831	144.228	164.942	258.677	655.983
group_10377	2142		panaroo_cluster		Sinorhizobium	SM_RS21080	V7S97_RS28540	2333.86	8322.82	2291.66	2946.62	1844.46	2284.47	1303.87	2927.94	2046.91	2399.28	3938.26	3594.52	1415.88	1293.71	2761.64	1332.12	596.872	2107.82	1230.42	2145.82	1672.09	1113.48	3004.1	2485.79	1686.69	3195.64	3100.82	884.515	2210.5	2554.03	3343.8	2118.51	1386.37	1042.47	2360.42	3845.78	2314.84	5962.77	1543.45	2489.95	2555.44	8131.75
group_10378	426		panaroo_cluster		Sinorhizobium		V7S97_RS06410	0	0	0	0	0	0	0	0	0	0	0	0	0	0	0	0	0	0	0	0	0	0	0	0	0	0	0	0	0	0	0	0	0	0	0	0	427.316	726.644	205.227	322.289	0	0
group_10379	639		panaroo_cluster		Sinorhizobium	SM_RS07925	V7S97_RS17480	841.108	2384.3	642.564	736.964	490.64	713.311	349.548	765.153	645.598	384.603	1228.41	887.56	499.981	255.19	682.405	292.977	177.158	535.969	373.562	651.936	582.559	405.835	837.717	815.256	713.095	816.45	824.04	277.566	678.353	499.294	798.55	716.249	321.026	249.697	568.317	1056.18	895.736	1861.4	539.951	712.196	821.819	2132.21
group_1038	1542		panaroo_cluster		Sinorhizobium	SM_RS16615	V7S97_RS09170	2310.45	6825.19	2273.98	2652.04	2195.76	2279.22	1768.97	2887.6	1703.43	1507.26	3680.5	3084.94	1352.32	1165.44	2708.5	1279.85	574.472	1769.32	1235.54	1964.1	1906.75	1031.44	2553.11	2482.62	1607.81	3021.84	2775.25	930.831	2419.92	2356.82	3131.86	2004.91	1483.29	1090.86	2257.57	3663.02	2282.69	5591.52	1498.47	2323.32	2952.46	6313.35
group_10380	1503		panaroo_cluster		Sinorhizobium			0	0	0	0	7.01663	0	0	4.8617	3.92466	0	0	20.4553	10.3629	0	0	0.913152	0	12.6309	0	0	11.8891	0	0	0	1.0203	0	0	0	2309.21	1738.83	2944.39	2275.27	1589.42	929.675	2003.63	2839.27	0	0	0	0	16.323	0
group_10381	1218		panaroo_cluster		Sinorhizobium	SM_RS06575	V7S97_RS16145	1565.84	4684.08	1475.03	1874.54	1182.21	1389.62	849.783	1968.6	1236.02	1029.01	2393.88	1857.7	1069.87	664.766	1859.29	777.402	367.12	1145.79	705.619	1248.18	1293.44	834.935	1782.21	1542.91	1069.14	1869.82	1865.51	682.774	1450.42	1424.62	1781.7	1622.97	844.392	744.98	1532.82	2316.96	1901.74	3578.19	1175.34	1455.46	1734.75	4586.07
group_10382	348		panaroo_cluster		Sinorhizobium	SM_RS08030	V7S97_RS17585	217.662	502.174	116.452	219.433	136.309	179.505	85.813	303.845	148.094	63.5275	320.108	218.846	93.5768	71.8981	217.285	83.6452	37.5235	174.921	109.009	126.786	161.334	92.1053	174.992	169.13	74.1776	265.95	198.43	67.3262	143.097	57.6763	161.614	186.722	103.498	60.7869	126.071	277.02	235.231	431.352	101.682	133.652	189.825	668.06
group_10383	822		panaroo_cluster		Sinorhizobium			729.974	2166.04	581	844.634	4.37763	0	0	4.59351	1.04317	0	0	7.51642	421.361	389.046	950.374	370.678	5.06509	15.5662	488.825	0	604.75	439.574	813.957	783.941	0	0	17.2082	0	832.111	580.552	932.35	730.634	468.772	406.973	710.627	989.947	0	3.42985	0	0	9.89022	4.44212
group_10384	1170		panaroo_cluster		Sinorhizobium	SM_RS17515	V7S97_RS32100	1238.62	3702.16	1178.81	1643.87	854.105	1047.02	543.132	1410.57	1023.74	960.379	2031.07	1699.41	783.479	702.197	1373.45	638.504	322.731	1003.15	583.63	1047.39	1126.42	547.855	1553.64	1362.16	784.688	1605.63	1497.77	633.585	1019.19	1141.22	1872.64	990.921	743.496	569.339	1251.66	1963.75	1355.44	2777.66	858.86	1128.15	1387.57	3524.33
group_10385	1116		panaroo_cluster		Sinorhizobium	SM_RS29870	V7S97_RS02330	984.846	3623.95	1075.12	1151.58	885.367	1187.73	568.128	1385.64	819.592	837.046	1966.86	1471.34	581.215	508.177	1163.67	610.669	4.61601	35.2452	504.407	0	837.378	580.418	1162.58	1106.01	642.718	1453.46	1328.89	372.32	855.139	1074.1	1266.95	872.611	548.879	440.984	922.158	1542.36	1176.9	2537.54	717.234	1207.76	1073.09	3838.23
group_10386	261		panaroo_cluster		Sinorhizobium			118.235	426.662	101.645	125.232	0	0	0	0	0	0	0	0	0	0	0	0	0	0	0	0	0	0	0	0	0	0	0	0	0	0	0	0	0	0	0	0	0	0	0	0	0	0
group_10387	627		panaroo_cluster		Sinorhizobium	SM_RS31530	V7S97_RS19255	770.083	2480.25	817.098	857.773	413.704	493.733	290.746	671.09	313.485	867.448	732.905	808.865	290.774	246.357	619.253	469.12	84.6337	386.589	283.08	306.113	211.525	157.313	598.842	467.095	217.917	551.964	532.257	160.2	590.215	572.599	425.221	386.188	400.666	186.518	296.918	604.861	332.058	989.094	202.684	376.447	611.523	1109.35
group_10388	1236		panaroo_cluster		Sinorhizobium	SM_RS07735	V7S97_RS17290	3671.88	6591.87	3033.08	2712.31	3072.04	1760.97	1353.88	2209.82	1494.14	1928.37	4302.29	4305.91	1381.3	1339.88	2177.81	1537.92	614.536	1984.37	2055.25	1935.87	1347.81	878.876	1929.53	1983.94	1251.46	3779.79	2159.25	867.088	3623.38	1526.28	2216.41	1772	2546.21	1269.21	2016.3	2874.45	2010.15	4147.54	1136.56	1964.3	5513.6	5001.54
group_10389	318		panaroo_cluster		Sinorhizobium	SM_RS24395	V7S97_RS25240	164.617	275.365	92.4982	114.219	114.336	100.358	75.8538	156.996	100.277	96.7674	290.461	121.394	90.6938	46.5348	142.743	69.7653	25.5777	97.3874	128.881	108.113	117.789	47.1437	104.293	144.663	46.3758	152.209	97.4633	22.3747	124.917	117.313	177.886	93.6884	107.702	52.4039	117.833	136.162	138.132	376.366	66.9465	118.091	325.753	381.295
group_1039	1542		panaroo_cluster		Sinorhizobium	SM_RS14310	V7S97_RS24135	2294.64	6943.22	2123.99	2536.47	1738.35	2226.74	1415.17	2952.63	1723.44	1503.01	3224.13	2701.15	1424.33	1090.49	2622.82	1094.1	478.61	1750.89	1290.62	1858.05	1934.38	1069.08	2550.91	2440.22	1574.54	2724.69	2500.49	1037.26	2166.15	2160.08	2874.11	2111.87	1300.02	1133.64	2148.1	3501.64	2296.22	5075.45	1487.25	2206.57	2343.7	6901.01
group_10390	570		panaroo_cluster		Sinorhizobium	SM_RS30980	V7S97_RS05070	494.477	1301.17	387.37	418.153	355.859	549.565	289.603	647.588	361.574	379.654	916.297	440.039	385.64	222.64	564.385	231.298	139.827	306.694	336.119	413.847	410.08	210.332	703.972	498.422	338.054	604.525	632.571	145.289	478.52	317.669	593.182	438.797	263.453	186.618	485.048	668.26	612.242	1242.39	354.845	451.694	565.811	1563.1
group_10391	1134		panaroo_cluster		Sinorhizobium	SM_RS22560	V7S97_RS27035	1031.99	4138.57	1266.6	1770	733.576	1047.37	709.211	1431.81	859.623	926.073	1668.96	1632.23	651.529	516.308	1169.82	559.367	237.168	878.4	765.531	987.808	787.909	490.361	1571.77	1208.54	856.657	1161.95	1340.89	400.051	1102.65	1323.95	1616.86	944.311	563.957	622.875	955.146	1858.52	1087.13	3332.92	720.455	1188.14	1144.52	4237.71
group_10392	414		panaroo_cluster		Sinorhizobium	SM_RS04795	V7S97_RS14380	399.009	834.453	300.951	364.797	326.123	283.866	167.481	346.807	280.01	152.882	579.418	523.618	259.655	175.43	318.722	140.069	84.5909	212.384	367.468	275.578	272.75	154.417	248.005	367.825	259.727	454.729	313.506	84.0422	389.438	379.828	450.05	270.482	260.739	172.503	307.862	462.173	366.347	1107	239.658	288.96	416.362	903.193
group_10393	180		panaroo_cluster		Sinorhizobium			0	0	0	0	0	0	0	0	0	0	0	0	40.7169	38.4057	77.9197	29.8866	0	0	11.4723	0	0	0	0	0	0	0	0	0	55.5163	118.203	168.82	46.4255	93.0641	27.7876	65.7156	87.1488	0	0	0	0	66.9974	226.103
group_10394	843		panaroo_cluster		Sinorhizobium	SM_RS12905	V7S97_RS22645	962.254	3090.1	968.074	874.713	797.086	992.69	529.164	1066.03	705.29	637.188	1538.9	1095.59	645.809	530.743	1209.87	595.27	245.237	701.816	546.939	596.383	775.612	385.455	1065.86	916.587	769.913	1114.06	1008.1	368.927	761.357	779.581	1072.07	798.231	501.662	461.4	920.708	1264.99	1091.29	2066.45	587.312	682.69	971.791	2863.81
group_10395	207		panaroo_cluster		Sinorhizobium	SM_RS32505	V7S97_RS13140	155.941	161.628	101.199	73.7961	38.9606	45.6442	32.4086	53.4123	20.2161	23.8277	41.7538	23.2072	43.694	21.3361	32.1955	15.2623	5.37003	21.568	43.9725	28.1238	50.7288	3.50354	60.9607	55.0729	17.3207	47.1917	20.4922	4.50549	18.7185	39.4164	14.2596	20.9264	15.997	18.7113	23.0147	32.3675	21.0107	63.8149	11.2656	21.0494	31.3563	70.4547
group_10396	141		panaroo_cluster		Sinorhizobium	SM_RS31215	V7S97_RS13130	13.6495	26.7068	4.74215	10.9786	15.8283	3.4771	0	13.6266	4.21859	9.46557	10.681	0	1.40971	0	1.63637	1.62047	0	1.07195	10.1622	2.67941	3.43771	0	3.98829	3.35342	0	13.5975	0.775292	0	0.976636	2.42097	1.55416	4.58447	0	0.54479	2.38335	16.0553	10.6202	19.3671	9.85405	0	12.7021	5.83858
group_10397	984		panaroo_cluster		Sinorhizobium	SM_RS18535	V7S97_RS31050	1960.1	3724.46	1687.25	1686.29	1510.64	1041.6	830.508	1168.09	792.565	1138.91	2314.12	2363.2	653.904	761.003	1085.2	966.46	340.321	1140.67	748.042	1150.43	964.889	1055.82	1460.36	2012.74	961.67	1907.61	1305.51	436.443	1623	1458.58	1641.44	1052.14	1667.3	772.833	1059.11	1496.71	1204.75	2968.4	862.851	1927.62	1841.77	2810.63
group_10398	288		panaroo_cluster		Sinorhizobium	SM_RS28055	V7S97_RS00405	67.2963	167.31	40.9258	78.5816	107.342	82.6544	101.794	114.959	80.2665	46.009	212.908	164.637	68.4147	47.6656	94.2843	58.4728	29.9089	67.1142	65.3718	83.3827	94.6471	88.6702	111.942	137.498	99.5878	216.979	139.633	46.1909	167.816	121.266	109.542	96.3762	55.0982	37.9178	87.3407	98.3394	88.2109	202.171	43.52	86.5539	132.593	270.531
group_10399	504		panaroo_cluster		Sinorhizobium	SM_RS28045	V7S97_RS00395	499.576	1144.4	289.246	379.376	467.399	309.11	214.884	345.165	374.88	256.225	813.843	439.297	209.47	196.719	345.681	296.228	90.4872	408.907	222.786	253.39	274.781	224.823	358.693	401.641	285.131	554.222	389.757	107.776	532.943	235.621	447.925	316.134	298.672	143.751	263.307	376.096	518.466	1170.27	279.997	434.169	633.079	1222.57
group_104	3147		panaroo_cluster		Sinorhizobium	SM_RS00990	V7S97_RS10645	5491.9	14791	5557.62	6085.83	4761.56	5192.47	3954.34	6083.08	3665.44	4003.02	7257.41	7530.54	3207.12	3003.13	5632.81	3368.49	1375.15	4878.13	2970.67	4323.96	4092.42	2900.66	6329.28	5839.43	4038.86	6957.72	6403.87	2176.72	6301.66	5654.47	6486.19	4218.1	4297.64	3280.28	4704.75	7117.78	4755.81	10959.1	3511.39	5522.01	7992.06	13113.3
group_1040	1542		panaroo_cluster		Sinorhizobium	SM_RS23985	V7S97_RS25625	1608.05	4723.22	1664.13	1841.12	1627.99	1635.16	960.728	1951.37	1246	1115.91	2819	2239.88	1067.91	940.085	1775.2	1065.04	419.929	1276.18	914.833	1319.18	1281.46	892.006	1733.96	1679.16	1267.3	1815.58	1643.86	700.332	1707.57	896.668	2193.25	1409.37	1139.57	776.612	1634.59	2237.86	1704.68	3434.78	1070.46	1713.21	2448.25	4915.85
group_10400	444		panaroo_cluster		Sinorhizobium	SM_RS22125	V7S97_RS27470	299.368	729.756	216.405	294.646	219.777	223.626	122.602	357.564	220.19	99.8366	443.567	270.305	176.709	102.585	303.975	146.819	59.9266	220.391	166.038	179.239	176.411	141.204	237.945	213.715	174.211	319.775	241.449	51.5164	286.779	146.606	217.399	237.765	137.413	102.908	205.469	344.108	339.258	679.063	128.614	274.288	329.155	838.014
group_10401	222		panaroo_cluster		Sinorhizobium	SM_RS22115	V7S97_RS27480	39.7086	51.4173	29.4049	14.5263	22.933	25.0146	26.36	56.3162	31.9326	49.9919	78.662	56.181	27.5274	11.6748	34.7198	21.1908	11.2584	21.5501	52.1356	42.6342	37.5757	16.839	42.136	48.668	36.2447	50.3985	62.8549	13.4141	84.3136	18.761	31.8111	41.4294	18.7904	26.2606	33.3009	43.3166	49.1219	79.1054	23.2285	16.6711	33.1914	70.7251
group_10402	1092		panaroo_cluster		Sinorhizobium	SM_RS26270	V7S97_RS06595	1139.92	3411.11	1240.54	1490.64	893.887	1014.34	579.851	1142.99	844.501	735.647	2162.26	1760.78	756.174	539.869	1183.46	666.468	239.785	768.331	671.215	823.903	832.774	590.743	1139.37	1157.51	702.551	1137.26	941.384	422.45	1264.22	893.081	1438.11	1015.82	798.155	544.377	899.827	1333.37	1213.86	2696.39	710.774	1072.1	1280.25	3330.59
group_10403	801		panaroo_cluster		Sinorhizobium	SM_RS26280	V7S97_RS06605	817.245	2454.71	710.045	908.029	767.299	569.229	443.588	753.584	508.192	469.971	991.89	917.29	415.849	326.235	623.628	315.496	210.893	667.034	295.614	656.006	547.777	373.946	788.543	848.923	570.093	1026.89	742.613	292.584	617.772	615.409	777.184	567.093	411.685	292.305	626.967	909.778	763.377	1758.53	474.132	629.021	634.023	1902.03
group_10404	300		panaroo_cluster		Sinorhizobium			0	0	0	0	0	0	0	0	158.587	70.1003	381.713	121.939	2.01819	0	0	0	0	0	0	0	0	0	0	0	67.8779	81.0777	108.639	14.8633	115.355	50.0907	111.155	83.076	0	0	0	0	0	0	0	0	91.4482	376.599
group_10405	702		panaroo_cluster		Sinorhizobium	SM_RS28255	V7S97_RS00610	761.203	1482.62	701.795	772.822	374.073	408.41	305.385	521.416	311.765	187.86	777.067	574.383	299.297	271.197	623.722	291.672	88.2013	304.329	227.297	350.31	408.002	294.489	560.515	547.065	397.641	617.997	553.023	208.094	361.036	279.492	521.892	345.428	305.38	199.878	406.334	677.649	585.657	1049.14	346.623	614.516	587.72	1600.75
group_10406	456		panaroo_cluster		Sinorhizobium	SM_RS21105	V7S97_RS28515	316.73	841.878	190.475	289.661	320.944	217.289	142.888	331.13	282.204	103.074	532.51	297.825	205.511	127.587	395.949	165.157	73.6126	159.606	168.239	238.58	316.874	176.634	322.92	311.661	217.79	319.467	267.739	133.064	338.802	270.49	360.99	242.561	194.927	147.132	232.167	373.168	352.302	734.229	181.356	310.006	398.015	942.72
group_10407	723		panaroo_cluster		Sinorhizobium			0	0	0	0	0	0	0	0	1.87369	0	0	0	0.938126	0	0	0	7.85303	4.74019	0	0	5.77946	0	0	0	0	0	0	0	0	0	0	0	0	1.07776	0	0	0	0	0	0	593.92	2378.2
group_10408	249		panaroo_cluster		Sinorhizobium	SM_RS22445	V7S97_RS27150	89.065	90.2285	59.9091	36.7808	38.1494	64.8339	22.1435	43.7906	79.6432	42.3825	165.544	54.0455	34.8739	45.7365	60.5111	55.4727	9.94761	17.8636	31.004	19.7953	47.0473	27.7479	44.5903	55.0124	41.28	77.4813	51.4554	21.2983	51.5212	17.4467	61.758	45.9504	22.8016	16.8982	46.6919	53.1524	75.8	128.898	32.0028	74.5414	108.15	126.335
group_10409	984		panaroo_cluster		Sinorhizobium	SM_RS19030	V7S97_RS30555	1036.82	3321.61	959.919	990.819	781.495	1017.73	484.467	1222.29	827.972	697.458	1695.48	1330.08	502.005	498.51	1035.28	477.687	212.004	818.205	628.487	744.292	721.379	385.581	1046.25	949.672	700.414	1151.5	1060.16	346.447	966.836	744.86	1370.82	782.902	486.367	414.937	835.873	1310.28	1064.58	2460.71	733.269	825.615	1132.51	3110.7
group_1041	1542		panaroo_cluster		Sinorhizobium	SM_RS19545	V7S97_RS30040	1735.49	5352.11	1477.1	2010.72	1229.48	1648.12	1033.99	2013.18	1361.23	1214.28	2936.39	2126.73	1064.98	1037.85	1738.57	971.438	364.893	1249.36	935.629	1215.62	1283.57	919.258	1783.54	1669.41	1327.68	2058.26	1660.25	776.064	1578.44	1771.06	2249.04	1354.76	1017.81	881.474	1672	2452.68	1886.27	3850.52	1178.32	1553.86	1709.24	5198.59
group_10410	801		panaroo_cluster		Sinorhizobium			0	1.17898	0	0	0	0	3.31434	0	517.284	506.275	1339.38	856.724	362.146	332.008	938.761	398.419	0	8.78654	317.785	0	0	0.835686	0	0	0	0	0	0	0	0	0	0	410.622	312.307	780.894	972.649	0	0	0	0	0	0
group_10411	831		panaroo_cluster		Sinorhizobium	SM_RS27890	V7S97_RS00240	0	0	0	0	660.809	653.326	429.35	924.18	549.975	694.166	1334.63	1210.45	517.064	328.895	828.068	521.309	150.731	715.018	540.03	629.372	573.486	395.085	985.916	790.909	511.659	972.538	815.539	380.567	944.923	1096.04	865.898	722.396	403.992	526.266	718.092	970.618	5.87742	0	0	0	946.012	2666.58
group_10412	1071		panaroo_cluster		Sinorhizobium	SM_RS17135	V7S97_RS32475	930.782	2793.97	980.399	1424.68	787.208	957.364	627.905	1161.5	805.834	655.319	1711.01	1165.34	741.14	588.154	1234.95	593.123	241.846	778.338	484.827	976.477	690.051	442.069	1133.01	1153.55	729.521	1028.22	1017.32	383.561	754.188	1201.12	1216.6	819.871	629.995	487.673	904.936	1256.32	1028.6	2223.32	730.544	1037.63	1074.56	2924.52
group_10413	1467		panaroo_cluster		Sinorhizobium	SM_RS26315	V7S97_RS06725	1621.54	4011.31	1271.39	1497.78	1174.66	1540.56	794.417	1969.33	1274.83	769.456	2603.17	1614.9	938.791	704.696	1740.84	773.269	486.852	1083.81	661.678	1118.45	1323.23	719.765	1435.66	1442.79	1012.1	1651.27	1559.85	607.311	1392.98	913.687	1855.3	1361.06	955.45	524.69	1243.97	1934.27	1705.58	3188.99	1051.76	1445.64	1666.05	4656.52
group_10414	309		panaroo_cluster		Sinorhizobium		V7S97_RS06735	219.49	667.104	171.551	205.866	132.644	157.61	109.121	219.383	137.034	68.6915	401.596	228.456	113.635	81.4738	287.427	72.9506	43.054	138.619	80.8028	157.14	148.033	95.9212	234.491	171.727	205.772	279.405	195.413	77.322	158.89	60.9351	196.734	144.773	100.318	142.934	148.873	257.836	173.187	473.45	103.358	196.707	218.263	601.424
group_10415	369		panaroo_cluster		Sinorhizobium	SM_RS28760	V7S97_RS01125	201.621	881.22	258.499	200.957	229.663	381.775	91.6121	335.675	193.532	104.899	496.716	291.175	135.493	60.5697	303.752	105.466	51.6389	126.099	201.987	152.419	155.21	138.615	308.258	209.669	215.292	242.557	295.353	90.501	169.953	91.9204	215.439	168.1	206.969	198.558	247.033	371.795	266.649	590.371	142.397	248.825	263.474	704.222
group_10416	591		panaroo_cluster		Sinorhizobium	SM_RS09140	V7S97_RS18660	606.448	1810.91	497.14	623.372	544.181	512.269	309.005	763.909	497.163	244.082	1022.33	740.007	416.149	276.517	701.639	322.075	168.234	437.184	478.845	537.719	572.425	331.8	653.05	635.842	390.829	758.383	598.043	278.209	505.97	788.992	672.478	621.009	413.402	350.374	584.367	984.126	822.185	1544.07	402.471	647.217	948.074	1672.85
group_10417	234		panaroo_cluster		Sinorhizobium	SM_RS05435	V7S97_RS15030	86.5778	102.764	61.2443	55.9933	71.5101	48.9834	23.9159	79.4898	31.293	23.4742	135.421	82.6615	33.2493	19.4537	51.2629	36.8755	6.91117	41.2149	35.3266	55.2506	61.3254	25.277	72.4694	43.8107	55.0335	53.0791	57.5277	8.96444	59.4909	32.1143	112.797	60.7597	89.2636	13.4633	56.2814	94.0874	97.6709	155.317	42.1465	50.9499	66.5041	162.984
group_10418	1110		panaroo_cluster		Sinorhizobium	SM_RS31090	V7S97_RS05180	1168.67	2984.65	923.804	1009	1097.43	1062.31	557.175	1590.71	903.009	700.999	2274.7	1532.35	739.053	492.404	1301.55	514.635	269.474	775.083	468.192	932.735	916.154	479.293	1024.19	1153.91	729.315	1719.52	1183.63	541.912	1053.69	626.311	1324.45	980.431	651.998	357.916	1023.59	1543.5	1235.58	2402.56	679.411	1070.15	1291.66	3708.95
group_10419	951		panaroo_cluster		Sinorhizobium	SM_RS31080	V7S97_RS05170	876.621	2733.99	747.733	947.574	838.716	906.166	549.821	1046.81	692.994	742.164	1445.61	1284.01	584.644	414.439	969.456	424.205	250.871	939.124	523.234	740.155	599.627	508.802	992.849	865.331	584.021	1054.68	1090.85	339.308	699.753	838.879	999.928	714.005	632.279	391.002	880.432	1253	936.581	2361.13	626.465	857.695	993.971	3003.13
group_1042	1542		panaroo_cluster		Sinorhizobium	SM_RS27015	V7S97_RS07430	45658.7	40588	98063.8	77040.9	238765	42465.1	139158	8910.61	19593.5	81223	76547.6	233962	17627.9	99827.5	20859	85661.4	21730.1	145775	111029	126744	18320.4	50877.6	70036	89723	30584.5	140271	68500.4	26076.8	147132	82060.9	84718	20977	184248	53337.9	19651	43711.3	8711.56	58178.7	16307.4	50664.6	116246	27087.6
group_10420	1185		panaroo_cluster		Sinorhizobium	SM_RS31145	V7S97_RS05230	1219.2	2948.78	1048.69	1287.34	968.841	1200.25	558.217	1430.81	938.319	727.833	2029.57	1349.16	664.522	579.136	1041.3	448.646	296.388	880.143	637.944	969.556	943.429	583.447	1320.62	1273.49	1024.84	1475.07	1237.08	513.057	1099.03	949.54	1219.61	1033.56	667.647	493.033	995.57	1746.61	1299.86	2419.61	618.582	1092.07	1380.78	3411.21
group_10421	321		panaroo_cluster		Sinorhizobium			821.033	2081.23	529.939	564.983	537.722	470.037	249.906	682.991	1037.89	545.713	2251.74	1109.68	57.5014	2.51119	0	0	157.858	345.264	0	387.869	364.755	272.603	415.307	386.17	359.745	650.481	625.321	225.867	491.585	297.924	901.606	639.836	349.476	201.489	519.421	866.828	14.0048	21.5696	0	0	1390.33	3736.19
group_10422	159		panaroo_cluster		Sinorhizobium			0	0	0	0	0	0	0	0	0	0	0	0	0	0	0	0	0	0	0	0	5.258	0	0	0	0	0	0	0	0	0	0	0	15.3628	3.28796	46.9229	92.536	52.9584	58.6242	59.7895	148.182	58.1251	110.734
group_10423	537		panaroo_cluster		Sinorhizobium	SM_RS04365	V7S97_RS13950	450.14	1728.42	599.862	855.682	567.627	475.58	449.84	667.128	370.706	432.297	723.446	824.733	375.058	205.555	666.45	304.313	105.614	421.803	379.238	531.573	460.179	290.638	719.38	643.456	310.783	847.607	631.691	250.586	592.629	671.772	449.082	387.885	310.374	232.412	471.887	656.48	475.921	1201.55	426.153	463.016	538.201	1553.59
group_10424	1065		panaroo_cluster		Sinorhizobium	SM_RS28960	V7S97_RS01330	1186.97	3518.05	981.835	1149.95	926.193	1203.34	643.063	1285.07	847.505	741.061	1839.13	1259.46	640.241	457.045	1313.3	626.677	352.514	871.151	533.344	1059.12	862.34	433.714	1146.91	1214.51	832.329	1588.63	1243.58	488.726	1151.29	972.607	1386	893.888	658.683	452.502	1073.09	1602.8	1266.56	2760.76	823.871	1196.36	1309.19	3525.72
group_10425	1191		panaroo_cluster		Sinorhizobium	SM_RS20855	V7S97_RS28765	1098.15	3416.38	1140.16	1441.63	1128.8	1179.01	659.853	1414.79	1039.31	980.084	2340.79	1883.34	905.616	724.401	1196.26	707.99	264.893	885.509	907.156	907.055	996.995	677.035	1369.95	1253.73	928.717	1484.98	1199.13	498.384	1254.56	1211.22	1530.74	1013.22	821.414	646.403	1089.92	1400.9	1359.67	3073.01	791.142	1088.1	1843.18	3797.95
group_10426	954		panaroo_cluster		Sinorhizobium	SM_RS17155	V7S97_RS32455	990.546	3458.72	878.946	1160.47	653.689	630.841	494.311	1038.14	685.073	578.796	1464.17	1281.85	566.665	455.182	979.973	454.185	231.204	611.066	542.753	624.891	722.26	337.434	1136.2	1089.14	612.319	1065.58	1102.56	393.114	807.555	739.811	1403.95	790.722	418.142	340.108	882.03	1298.56	960.287	2284.1	610.167	957.79	994.477	3252.64
group_10427	2337		panaroo_cluster		Sinorhizobium			3393.62	10183.8	3419.46	3795.26	0	0	0	1.93661	12.0572	0	0	52.976	2030.61	1684.25	4453.54	1631.7	0	1.96702	1426.53	4.23689	35.2703	0	0	0	10.8004	0	0	0	0	0	0	0	0	0	0	0	0	0	0	0	0	0
group_10428	891		panaroo_cluster		Sinorhizobium	SM_RS05030	V7S97_RS14615	1196.2	4097.5	1201.76	1430.37	877.418	1190.81	536.553	1502.95	910.993	718.27	1919.97	1471.83	809.062	533.189	1252.63	576.586	355.534	988.118	653.654	889.446	921.029	769.288	1354	1333.76	736.943	1418.38	1388.75	428.584	1245.53	929.219	1505.03	1050.8	692.323	597.271	1134.67	1807.99	1405.09	2921.49	792.151	1053.36	1291.15	3695.68
group_10429	1227		panaroo_cluster		Sinorhizobium	SM_RS20770	V7S97_RS28845	1268.57	4041.68	1271.41	1681.43	1050.62	1177.45	648.886	1405.05	1035.69	778.315	2122.41	1483.17	879.896	768.175	1484.23	775.108	246.27	976.081	851.284	1012.07	1085.27	592.175	1421.54	1305.69	934.728	1675.2	1284.61	579.95	1252.8	1008.45	1828.91	1098.48	862.385	667.213	1213.86	1804.91	1545.84	3158.52	932.77	1394.98	1475.7	4406
group_1043	1542		panaroo_cluster		Sinorhizobium			0	0	0	0	0	3.57977	0	0	5.56059	0	0	8.22279	8.73596	0	0	0	0	0	0	0	1632.86	844.63	1946.76	1978.54	0	0	0	0	0	36.4936	0	0	0	0	0	1.69541	0	0	0	0	0	0.82047
group_10430	4620		panaroo_cluster		Sinorhizobium	SM_RS27270	V7S97_RS00005	6995.15	24862.5	6532.07	8897.83	4040.19	5323.67	3043.09	6424.74	4457.47	4822.23	9282.42	7251.31	3120.92	2947.57	5877.94	2686.13	1350.2	4516.56	3051.82	4808.21	3801.34	2542.77	6779.61	5997.59	4590.82	6641.37	6528.59	2168.92	4833.98	5318.44	8024.08	4489.06	3004.42	2658.92	5308.94	8770.89	5499.04	14412	3936.59	5977.99	5845.49	18554
group_10431	1806		panaroo_cluster		Sinorhizobium	SM_RS23300	V7S97_RS26360	2288.96	6495.96	2132.62	2225.66	1607.74	1913.2	1131.62	2629	1791.97	1318.93	3710	2581.11	1415.73	1148.74	2274.86	977.48	564.718	1616.16	1159.65	1630.92	1566.04	1085.68	2447.08	2030.68	1553.25	2692.98	2516.32	819.818	1993.55	2478.77	2877.53	1807.05	1203.42	1054.67	2081.85	2885.46	2317.94	5078.03	1412.13	2133.26	2204.46	6843.03
group_10432	846		panaroo_cluster		Sinorhizobium	SM_RS25445	V7S97_RS06025	802.876	2136.12	728.701	759.193	665.755	649.311	380.117	845.817	562.898	389.753	1287.4	835.725	569.261	415.514	997.859	423.904	211.519	642.992	507.358	573.862	533.934	288.793	765.437	773.144	511.519	1003.22	810.957	376.562	730.887	608.073	849.493	666.047	490.9	342.833	939.156	1289.45	837	1939.13	520.931	799.036	982.595	2496.21
group_10433	489		panaroo_cluster		Sinorhizobium	SM_RS05395	V7S97_RS14990	659.068	1493.56	523.995	557.126	474.786	344.504	219.595	564.003	321.959	271.283	839.074	430.233	366.642	254.696	515.84	251.755	153.974	317.515	351.362	314.014	381.06	164.004	431.069	368.47	238.341	500.799	399.019	205.757	352.871	241.466	421.166	396.692	180.243	169.133	351.231	603.75	510.544	1084.24	303.421	377.986	509.938	1262.95
group_10434	237		panaroo_cluster		Sinorhizobium			0	0	0	0	90.5125	200.644	60.3245	193.973	0	0	0	0	0.902305	0	0	0	53.4048	133.175	0	135.635	0	0	0	0	0	0	0	0	0	0	0	0	0	0	0	0	0.804856	0	0	0	0	0
group_10435	990		panaroo_cluster		Sinorhizobium	SM_RS19900	V7S97_RS29720	853.673	2201.33	829.315	915.799	757.921	628.697	385.944	1010.61	789.823	649.729	1617.7	1296.1	532.405	419.224	1146.66	495.922	211.663	594.053	438.817	590.317	631.771	354.902	898.64	787.448	483.211	1074.03	778.116	431.841	750.239	838.712	1002.89	714.225	438.306	331.772	743.241	1023.35	973.46	1890.26	619.728	777.576	924.273	2603.04
group_10436	297		panaroo_cluster		Sinorhizobium	SM_RS19910	V7S97_RS29710	129.704	279.889	105.87	97.3741	216.232	90.6018	98.7505	141.444	78.9338	46.1815	267.004	202.57	71.0443	69.9123	83.2807	68.7914	27.4465	57.8071	50.689	88.4628	66.1135	71.5153	181.011	146.939	58.668	181.911	141.326	61.2957	148.953	63.4444	97.4091	82.6417	57.1015	26.9206	89.7411	110.761	106.834	197.907	76.7806	112.365	249.016	291.122
group_10437	777		panaroo_cluster		Sinorhizobium		V7S97_RS05035	809.193	2065.63	712.577	785.174	671.347	630.994	306.885	962.725	540.582	378.293	1124.99	778.651	493.706	367.566	849.653	355.788	180.165	384.774	360.144	570.027	624.883	481.521	735.282	709.571	558.821	878.756	680.752	317.777	871.47	714.499	924.122	631.34	598.028	277.083	746.136	1029.85	909.21	1707.84	473.226	597.807	957.295	2595.5
group_10438	456		panaroo_cluster		Sinorhizobium	SM_RS05220	V7S97_RS14800	416.294	1345.12	486.151	578.706	256.867	373.983	258.03	499.998	422.704	374.466	671.104	468.491	315.201	146.334	408.311	219.57	80.0648	368.745	332.24	429.866	327.69	162.292	609.791	494.931	210.651	497.466	537.129	184.269	451.017	593.003	390.878	357.397	218.71	307.293	457.171	475.422	494.44	1092.08	249.835	373.059	424.801	1024.93
group_10439	1689		panaroo_cluster		Sinorhizobium			0	5.20623	0	0	0	0	0	0	0	0	0	0	148.925	5.94332	0	0	0	9.14446	0	0	1.90923	0	0	0	0	0	0	0	0	0	0	0	474.795	354.303	699.985	1218.02	0	0	0	0	1348.73	3991.73
group_1044	1542		panaroo_cluster		Sinorhizobium	SM_RS03055		0	0	0	0	0	0	0	0	0	0	0	0	0	0	0	0	0	0	0	0	0	0	0	0	0	0	0	0	0	0	0	0	0	0	0	0	0	0	0	0	0	0
group_10440	795		panaroo_cluster		Sinorhizobium	SM_RS24750	V7S97_RS05305	545.499	2415.17	653.048	856.922	600.05	819.563	513.664	860.643	477.391	443.516	983.249	1001.55	430.461	245.682	698.447	364.665	181.998	692.551	433.044	690.339	513.03	414.651	909.114	838.36	490.962	1073.2	900.568	290.264	667.979	590.614	758.335	560.16	523.766	367.081	554.388	872.314	596.219	1725.49	459.119	374.826	870.061	2626.64
group_10441	1434		panaroo_cluster		Sinorhizobium	SM_RS21210	V7S97_RS28410	1697.6	5158.47	1462.45	1769.69	1226.73	1451.37	854.706	1928.99	1224.48	1710	2915.13	1956.34	1057.64	783.429	1799.83	945.586	460.517	1189.49	1055.81	1271.26	1213.61	773.693	1895.46	1682.81	1087.62	1987	1843.41	617.962	1485.22	1467	2129.41	1315.22	848.503	664.989	1435.1	2429.54	1669.43	3736.24	1151.12	1574.12	1762.81	5542.51
group_10442	240		panaroo_cluster		Sinorhizobium	SM_RS27260		0	0	0	0	0	0	0	0	0	0	0	1.6363	38.2933	56.5832	84.4297	82.7677	23.2682	54.4119	47.3559	47.7432	82.2791	56.6143	43.8736	78.2699	80.1078	100.047	86.5796	6.99702	0	0	0	0	105.524	47.4322	102.855	157.83	84.3334	207.65	40.5336	173.534	164.247	454.773
group_10443	168		panaroo_cluster		Sinorhizobium	SM_RS31465	V7S97_RS07695	11.3306	29.8142	8.34311	10.1319	18.9632	32.0564	22.065	37.1138	8.62111	16.7611	24.8302	9.88072	5.63409	0	10.1325	9.0776	12.0219	33.1332	24.5186	30.6771	23.7851	59.9843	62.6607	39.9693	64.391	61.1237	36.5029	7.27135	10.1516	22.7133	0	14.4965	23.4868	8.76065	19.5317	39.9826	13.3676	35.3252	7.09618	7.54261	24.093	45.341
group_10444	918		panaroo_cluster		Sinorhizobium	SM_RS14180	V7S97_RS24000	1180.57	3660.94	1031.94	1254.62	1003.07	1375.61	737.473	1650.12	893.427	998.375	1749.43	1212.08	871.035	603.566	1604.56	723.561	340.994	798.815	884.343	820.324	951.512	517.529	1270	1240.78	613.417	1476.15	1448.9	401.85	1006.12	1173.96	1592.21	999.942	688.359	522.462	1139.08	1910.2	1310.51	2608.05	746.669	1033.84	1132.17	3455.85
group_10445	3075		panaroo_cluster		Sinorhizobium	SM_RS10745	V7S97_RS20315	4640.68	15738.2	4871.78	5579.44	3661.69	4781.72	2913.94	5966.4	4014.45	3620.72	7213.52	5823.05	3020.3	2377.68	5586.42	2404.98	1172.16	4202.13	2388.51	4131.2	4003.37	2472.81	5727.83	5429.3	3731.91	6374.62	6049.36	2188.57	4171.18	4360.35	6556.76	4452.93	2792.64	2468.22	4911.95	7663.39	5323.05	11616.7	3274.77	5193.59	5337.27	14702.8
group_10446	213		panaroo_cluster		Sinorhizobium	SM_RS19725	V7S97_RS29875	42.7538	145.369	45.4663	27.9087	30.5005	18.5811	10.9462	51.4958	23.553	23.232	68.4319	62.6472	37.2526	56.7728	82.9967	28.5825	3.14009	36.5247	24.9551	18.3456	41.6441	86.4961	67.8044	74.7287	37.7721	30.8777	31.419	1.96153	61.1769	43.2121	40.1877	75.8111	17.3372	17.944	17.9086	39.2733	31.3389	39.2319	13.6471	32.3563	36.5069	66.1577
group_10447	615		panaroo_cluster		Sinorhizobium	SM_RS19325	V7S97_RS30260	712.669	1617.02	352.905	569.486	390.598	419.807	254.678	594.289	446.918	325.183	911.43	678.637	412.564	298.951	554.122	279.206	151.976	308.779	291.235	327.777	421.289	252.546	626.733	605.473	458.41	684.192	552.499	225.055	477.439	296.274	701.308	400.853	227.955	116.853	464.541	628.14	638.35	1378.46	302.35	475.459	517.407	1791.88
group_10448	1311		panaroo_cluster		Sinorhizobium	SM_RS10445	V7S97_RS20010	0	0.956158	0	0	1303.64	1283.55	840.998	1680.04	1242.92	1188.57	2409.02	2002.29	1066.64	653.77	1942.19	680.586	437.989	1077.39	888.715	1335.42	1527.07	795.764	1674.35	1655.34	1236.94	1980.74	1881.07	657.529	1555.95	1129.31	1819.34	1563.72	842.458	709.686	1548.53	2117.85	1853.72	3925.6	1043.32	1393.05	1604.66	4723.32
group_10449	1134		panaroo_cluster		Sinorhizobium	SM_RS17890	V7S97_RS31705	1087.13	3285.52	941.912	1231.81	865.53	890.178	527.31	1253.01	1018.46	832.671	2020.49	1291.34	761.076	520.237	1428.25	614.335	280.842	773.616	566.25	777.537	848.588	487.098	1243.12	1118.17	693.096	1411.94	1214.01	512.035	889.949	695.219	1309.1	900.824	566.394	333.134	995.367	1578.98	1193.14	2587.19	866.008	981.368	1263.43	3867.25
group_1045	1539		panaroo_cluster		Sinorhizobium	SM_RS07830	V7S97_RS17385	2334.51	7273.24	2185.29	2731.66	1969.41	2337.92	1314.01	2994.06	1642.28	1932.04	3520.65	2978.38	1399.13	1224.71	2838.22	1198.7	569.557	1894.48	1444.46	1922.78	1807.3	1316.02	2788.6	2284.82	1774.97	3034.72	2745.01	922.421	2108.9	2320.04	2736.28	1999.35	1428.28	1192.97	2333.07	3366.83	2337.85	5624.06	1501.48	2283.42	2574.67	7187.26
group_10450	3186		panaroo_cluster		Sinorhizobium	SM_RS25980	V7S97_RS06700	0	3.26872	4.86457	0	0	0.95186	0	7.20878	2678.15	3020.19	5878.33	5080.23	22.0214	6.01352	4.75906	0	1.75738	16.5825	0	3.22185	14.7094	0	0	0	0	6.53369	0	0	3497.62	3402.84	4769.85	3164.78	0	6.40255	0	0	0	0	4.70424	0	16.5875	0
group_10451	405		panaroo_cluster		Sinorhizobium	SM_RS14485	V7S97_RS24365	584.154	1187.29	297.055	341.334	263.468	302.887	154.434	416.499	250.192	178.742	418.165	309.755	204.765	139.165	364.425	160.438	88.4726	174.143	139.026	232.907	330.198	174.735	240.369	298.377	201.139	308.214	293.448	67.6153	312.676	136.026	256.603	234.445	167.322	117.724	254.048	379.693	298.707	687.714	167.09	246.45	318.995	766.903
group_10452	234		panaroo_cluster		Sinorhizobium	SM_RS01395	V7S97_RS11050	542.186	355.478	251.806	168.403	209.388	153.447	172.546	138.686	339.206	368.333	717.433	430.392	291.109	273.01	227.633	175.042	235.707	276.413	257.407	285.377	448.87	907.958	256.247	890.558	814.183	238.947	200.737	362.339	527.397	634.604	228.496	447.507	1009.36	752.715	519.687	238.097	316.381	439.76	822.164	775.12	462.861	256.197
group_10453	738		panaroo_cluster		Sinorhizobium	SM_RS22325	V7S97_RS27270	691.224	1923.81	527.793	678.745	505.952	624.1	358.898	779.331	565.025	466.623	1108.38	928.325	398.216	327.139	754.436	352.382	170.289	559.552	362.312	459.443	462.194	294.541	690.9	619.035	384.468	679.001	599.702	283.454	514.603	546.75	715.898	595.794	421.611	244.692	603.597	770.627	713.921	1531.91	351.572	583.552	696.047	2239.06
group_10454	234		panaroo_cluster		Sinorhizobium	SM_RS04155	V7S97_RS13745	119.736	257.661	79.9888	57.6363	34.3906	48.0882	54.0694	83.8255	79.9077	167.281	99.4341	149.392	59.4547	10.2443	60.9413	33.4871	16.84	105.703	40.0961	79.3559	67.6863	13.6144	113.876	83.7759	37.0631	160.775	87.7455	1.93183	136.024	56.674	105.739	60.501	69.6749	59.2448	69.7147	112.45	99.9829	238.304	33.2253	57.6672	124.255	185.774
group_10455	822		panaroo_cluster		Sinorhizobium			923.17	3031.96	851.691	1191.58	12.6584	0	0	0	2.83078	5.72957	0	26.5492	494.103	391.743	1105.02	433.178	0	12.5705	408.171	0	0	2.10229	0	0	3.07507	0	0	1.0504	0	0	0	0	544.775	407.295	941.72	1176.73	0	0	0	0	0	0
group_10456	1329		panaroo_cluster		Sinorhizobium	SM_RS19915	V7S97_RS29705	1162.22	3007.26	1121.68	1095.85	12.2539	0	0	2.76695	974.409	881.932	2077.22	1615.21	787.776	592.086	1314.91	685.797	255.399	886.036	447.753	1019.43	943.6	536.865	1349.51	1481.98	900.615	1695.56	1493.54	521.542	1052.96	805.888	1487.48	1186.44	737.773	477.101	1213.58	2093.01	1557.77	2281.78	863.177	1442.75	1538.68	3325.03
group_10457	1401		panaroo_cluster		Sinorhizobium	SM_RS29390	V7S97_RS01740	1263.76	3266.35	1208.23	1232.67	1109.67	1109.34	658.115	1353.69	999.357	657.271	2151.02	1273.48	918.795	531.278	1384.52	524.247	404.01	1028.29	707.335	1176.11	961.495	670.653	1306.72	1280.44	909.556	1327.78	1297.48	544.006	1121.49	787.859	1455.47	1065.59	676.265	522.792	1177.51	1744.06	1611.69	2650.98	839.882	1267.29	1371.7	3414.48
group_10458	951		panaroo_cluster		Sinorhizobium	SM_RS29400	V7S97_RS01750	759.996	2336.52	732.803	827.567	712.622	789.389	436.723	1030.19	695.373	555.535	1470.05	1042.63	607.26	364.383	999.64	467.096	188.975	616.69	668.195	595.844	783.798	430.556	815.009	829.985	671.493	962.088	980.436	301.071	690.837	479.325	1084.26	884.042	521.12	161.102	628.828	1055.9	1074.14	1960.16	550.906	823.404	1004.63	2575.99
group_10459	1002		panaroo_cluster		Sinorhizobium	SM_RS04865	V7S97_RS14455	1229.64	4278.38	1405.39	1524.14	1079.83	1349.57	825.092	1619.83	1044.97	1168.74	2043.23	1818.91	747.032	543.36	1336.96	837.669	266.414	1154.26	777.944	1103.44	1057.04	672.965	1557.99	1478.32	1028.04	1705.23	1469.89	459.09	1254.24	1265.03	1491.2	1041.78	890	729.071	1120.25	2115.65	1271.58	3200.24	908.53	1192.44	1283.77	3935.87
group_1046	1539		panaroo_cluster		Sinorhizobium	SM_RS04845	V7S97_RS14435	4410.34	8561.62	3289.84	3539.64	3610.24	3056.4	2103.32	2742.26	2332.13	3580.07	5578.44	4782.75	2023.9	2690.67	2749.5	2845.25	812.578	3952.55	2023.46	3241.5	2407.19	3221.1	4963.54	4369.78	3693.94	6049.17	3770.39	1357.42	6252.38	6226.12	4860.17	2893.56	7277.9	4028.2	2347.41	4108	2936.69	6001.16	2123.67	3937.95	6646.4	6712.6
group_10460	903		panaroo_cluster		Sinorhizobium			0	0	0	0	1.10195	0	0	2.90393	1.97924	0	0	6.13102	66.037	0	0	0	251.623	592.266	0	674.366	5.28762	0	0	0	491.812	1170.74	863.251	378.506	0	0	0	0	530.07	456.746	987.916	1297.2	1339.84	2550	647.646	979.062	5.15657	6.06185
group_10461	2226		panaroo_cluster		Sinorhizobium	SM_RS22010	V7S97_RS27585	2488.83	7907.68	2283.63	2726.1	1630.09	2205.6	1310.93	2957.51	2090.09	1782.07	3856.93	3219.88	1577.46	1237.21	2703.8	1366.68	521.965	1948.45	1086.09	2074.59	1942.78	1240.54	3066.98	2741.5	1854.08	3015.13	2833.04	1199.25	2375.15	2206.82	3046.01	2295.66	1281.87	855.529	2315.77	3511.14	2729.06	6208.71	1743.13	2321.98	2737.11	8283.59
group_10462	1314		panaroo_cluster		Sinorhizobium	SM_RS29940	V7S97_RS02405	1002.42	3154.73	900.882	1318.05	938.829	1006.83	565.99	1241.14	845.464	563.558	1887.97	1269.79	149.654	7.7433	0	3.14735	302.36	939.014	0	947.902	964.284	683.617	1275.81	1181.86	746.721	1447.22	1183.63	395.321	1210.28	794.478	1284.86	1086.77	444.468	389.931	1033.8	1440.24	1284.34	2565.94	749.81	1049.82	9.84835	6.90968
group_10463	882		panaroo_cluster		Sinorhizobium	SM_RS25390	V7S97_RS05970	747.935	2507.52	748.171	850.283	603.123	839.884	439.455	1102.67	575.108	591.646	1379.67	1071.4	440.086	472.805	814.322	400.924	210.107	624.72	628.154	809.071	533.039	389.801	1075.34	867.399	584.118	976.982	997.32	328.93	737.33	700.429	1160.99	646.831	356.208	244.616	731.297	1273.05	900.243	2036.4	545.895	797.566	769.838	2591.32
group_10464	1788		panaroo_cluster		Sinorhizobium	SM_RS19425	V7S97_RS30155	1920.39	6353.64	1943.22	2288.48	1623.77	1890.7	1092.88	2472.13	1658.04	1343.27	3077.42	2432.87	1365.56	1090.82	2329.44	1136.42	448.872	1419.82	1266.12	1561.32	1507.07	822.619	2297.45	2154.08	1445.22	2222.86	2168.19	841.995	1773.43	1564.44	2435.16	1706.55	1072.77	889.523	1944.92	3036.94	2120.26	4249.04	1246.81	1696.85	2343.85	6441.59
group_10465	741		panaroo_cluster		Sinorhizobium	SM_RS16810;SM_RS16820	V7S97_RS09355	889.369	2332.87	846.447	1022.32	719.609	842.833	415.935	898.241	620.776	686.262	1270.28	1102.55	521.585	312.424	1226.46	482.383	236.253	669.355	683.179	690.929	659.992	467.046	967.537	835.082	579.795	939.049	992.433	350.987	750.088	706.819	1052.21	674.973	504.006	435.487	806.803	1208.88	841.018	1813.49	560.589	765.641	933.171	2213.89
group_10466	345		panaroo_cluster		Sinorhizobium	SM_RS23390	V7S97_RS26265	166.135	417.827	96.1874	116.438	206.305	181.257	90.8037	232.86	188.564	196.646	327.9	270.541	100.312	102.846	139.087	94.3494	48.0718	156.473	116.532	167.376	126.399	73.0235	188.443	182.659	188.47	216.271	154.998	76.6234	222.326	168.57	307.756	162.07	129.293	84.9045	185.337	309.678	174.343	404.154	99.1399	137.355	183.8	548.915
group_10467	705		panaroo_cluster		Sinorhizobium	SM_RS22895	V7S97_RS26705	769.408	2686.27	669.549	769.273	596.864	671.534	481.422	807.37	460.924	651.829	1010.59	1057.35	353.653	306.116	601.812	382.509	119.197	572.913	377.013	632.251	401.841	342.22	812.34	782.785	566.134	1082.3	795.02	183.396	697.626	648.746	1106.91	553.688	544.55	414.88	616.972	1107.56	702.769	1620.95	424.751	630.667	907.1	2527.11
group_10468	777		panaroo_cluster		Sinorhizobium	SM_RS27345		0	0	0	0	0	0	0	0	614.218	599.857	1392.28	728.301	519.055	313.811	853.576	341.981	2.00926	3.59385	389.388	0	9.17186	0	0	0	4.22787	0	0	0	0	0	0	0	373.057	245.757	736.008	1109.16	0	0	0	0	831.998	2490.49
group_10469	252		panaroo_cluster		Sinorhizobium	SM_RS12185	V7S97_RS21920	79.3328	222.362	80.5032	79.9033	102.794	66.8266	62.8266	125.775	50.5218	38.2155	160.719	138.917	70.8327	35.59	98.1084	62.6033	8.83947	81.9386	52.2831	51.9398	65.7297	14.3494	62.3281	69.5627	14.2958	119.902	115.874	43.7656	102.024	43.5893	134.017	93.7295	52.4238	39.6159	81.3274	124.026	85.3325	169.883	27.4624	75.6916	119.077	245.233
group_1047	1539		panaroo_cluster		Sinorhizobium	SM_RS11440	V7S97_RS21000	2363.44	6885.99	2049.57	2548.26	1579.17	2002.4	1196.84	2543.81	1549.54	1612.28	3462.89	2668.87	1471.19	1015.11	2540.96	1114.18	525.958	1587.38	1283.53	1737.55	1890.24	934.67	2866.97	2236.56	1614.11	2686.61	2634.87	894.105	1874.25	2071.28	2950.28	1873.54	1250.38	1029.28	2232.17	3459.31	2297.3	5029.7	1391.44	2183.04	2338.92	6784.53
group_10470	87		panaroo_cluster		Sinorhizobium	SM_RS32355	V7S97_RS05085	80.3422	190.06	44.5333	63.8809	149.474	53.9895	52.9962	72.5737	66.8067	98.2202	124.244	65.3215	44.8292	1.14459	48.9482	24.2134	9.36705	51.0637	24.1774	33.2456	56.103	38.0421	57.6454	77.9158	60.9307	109.103	85.0363	43.97	72.3858	29.0127	48.0488	57.6173	9.57679	22.7117	53.6619	104.372	55.8284	171.68	35.8546	43.2822	66.9038	154.855
group_10471	1653		panaroo_cluster		Sinorhizobium	SM_RS23910	V7S97_RS25705	1774.85	5069.9	1631.13	2046.37	1198.13	1718.49	953.609	2024.57	1400.03	1364.45	3063.82	2242.06	1148.42	987.725	2034.74	978.507	510.769	1477.59	1127.74	1373.03	1311.25	805.318	2137.15	1793.41	1457.96	2147.11	2085.68	629.647	1774.38	1757.77	2255.88	1412.33	1057.13	765.899	1927.21	2838.19	2052.74	4295.26	1245.68	1852.91	1880.02	5301.41
group_10472	375		panaroo_cluster		Sinorhizobium	SM_RS03285	V7S97_RS12820	273.267	919.744	299.566	173.078	180.593	290.989	116.722	286.288	144.383	204.04	446.902	271.717	244.316	144.004	294.12	159.576	73.2847	200.886	125.05	221.458	193.12	121.601	240.796	357.531	194.84	366.932	264.713	87.8518	296.387	323.351	329.345	230.827	185.896	140.687	278.485	454.318	302.191	531.315	170.325	157.591	422.078	621.452
group_10473	816		panaroo_cluster		Sinorhizobium	SM_RS21225	V7S97_RS28395	831.384	2071.71	684.268	746.819	707.577	718.768	300.125	897.88	672.65	571.711	1336.43	879.94	489.027	331.425	822.537	341.503	220.144	642.533	450.701	598.201	662.119	447.113	774.867	785.997	695.426	1459.73	832.099	295.858	812.353	564.428	1043.62	619.282	334.91	338.204	701.222	1083.29	759.831	1599.1	462.234	729.399	895.857	2341.98
group_10474	1215		panaroo_cluster		Sinorhizobium	SM_RS21215	V7S97_RS28405	1419.28	3647.27	1133.78	1416.03	1024.9	1313.6	751.507	1686.39	1141.62	986.212	2381.11	1637.78	935.104	588.797	1553.46	673.292	421.56	847.069	837.931	1131.44	1115.46	780.66	1307.96	1481.38	1035.84	1427.62	1463.36	642.452	1191.57	1064.64	1758.12	1161.24	795.821	668.765	1305.17	1899.89	1628.15	2904.38	852.276	1255.05	1381.5	3534.61
group_10475	393		panaroo_cluster		Sinorhizobium		V7S97_RS08030	0	0	0	0	0	0	0	0	0	0	0	0	4.44601	0	0	0	0	0	0	0	1.82459	0	0	0	0	0	0	0	0	0	0	0	0	0	0	0	0	0	0	0	0	0
group_10476	213		panaroo_cluster		Sinorhizobium		V7S97_RS08040	0	0	0	0	0	0	0	0	0	0	0	0	0	0	0	0	0	0	0	0	0	0	0	0	0	0	0	0	0	0	0	0	0	0	0	0	0	0	0	0	0	0
group_10477	351		panaroo_cluster		Sinorhizobium			0	0	0	0	4.69372	0	2.58555	0	169.569	133.51	508.234	314.021	136.219	62.407	327.185	187.244	0	0	160.292	0	1.05394	0	0	0	0	0	0	0	0	0	0	0	121.394	133.411	230.385	378.223	0	0	0	0	0	0
group_10478	636		panaroo_cluster		Sinorhizobium	SM_RS17505	V7S97_RS32110	563.628	1460.66	478.81	484.091	489.438	532.821	316.516	708.832	553.659	457.024	1165.77	817.279	429.68	329.683	724.206	361.14	142.72	442.016	309.07	467.777	480.59	430.279	545.173	680.534	454.123	631.945	709.579	189.715	575.273	598.064	878.269	525.555	374.196	335.612	606.718	963.558	714.224	1214.42	404.896	563.536	663.971	1886.69
group_10479	1017		panaroo_cluster		Sinorhizobium	SM_RS17495	V7S97_RS32120	1062.34	3650.43	944.657	1520.21	741.223	957.085	496.593	1242.6	749.403	692.034	1624.57	1243.8	615.647	503.09	1120.57	464.673	190.55	774.401	505.767	868.582	784.774	480.211	1156.02	943.588	705.758	1363.81	1185.48	277.796	965.661	786.124	1223.77	770.33	560.267	408.447	955	1615.61	1139.22	2575.65	718.048	1144.88	1100.5	3745.13
group_1048	1539		panaroo_cluster		Sinorhizobium	SM_RS24190	V7S97_RS25425	1693.08	4537.24	1474.38	1800.59	1184.42	1559.67	807.157	2011.86	1247.82	1387.58	2797.42	1871.53	1106.62	722.929	1703.25	736.26	481.283	1197.57	897.209	1388.64	1179.17	884.387	1668.25	1573.61	1319.75	1996.21	1856.84	858.361	1511.97	996.107	2279.21	1454.15	1014.93	798.798	1649.89	2416.27	1765.81	3791.3	1036.56	1659.8	1744.87	5126.4
group_10480	1206		panaroo_cluster		Sinorhizobium		V7S97_RS03120	0	0	0	0	757.957	778.15	443.07	1091.51	725.644	685.902	1676.81	1016.77	65.5939	2.14418	0	0	229.805	552.809	0	734.945	727.918	429.488	959.893	869.803	0	0	0	0	931.408	454.919	1256.78	956.006	0	0	0	0	23.0477	0	2.00081	0	10.919	0
group_10481	768		panaroo_cluster		Sinorhizobium	SM_RS11290		952.45	3140.67	1036.62	1212.01	651.328	701.369	516.344	1070.62	685.072	734.277	1447.5	1144.22	515.389	406.889	867.154	417.555	174.777	653.786	447.606	805.313	703.722	297.196	1083.46	966.519	398.931	1051.5	1188.93	385.191	683.221	812.345	1053.45	822.138	503.661	366.307	873.412	1268.31	993.668	2232.41	574.148	763.17	917.14	2464.63
group_10482	918		panaroo_cluster		Sinorhizobium	SM_RS12325	V7S97_RS22075	1214.14	3438.98	971.69	1308.4	981.859	1065.14	625.157	1351.24	788.587	895.584	1795.02	1525.35	773.329	479.498	1373.57	608.661	313.173	890.403	735.105	958.3	952.509	509.614	1202.02	1113.69	757.208	1441.65	1243.44	466.918	1179.28	1129.15	1668.2	1026.84	702.619	526.107	1152.08	1587.07	1134.4	2712.4	847.09	863.917	1277.51	3536.61
group_10483	396		panaroo_cluster		Sinorhizobium	SM_RS17595	V7S97_RS32010	245.431	631.838	176.874	188.384	232.432	245.106	98.1428	315.295	243.31	169.837	592.359	341.715	160.283	134.303	230.93	115.284	68.8712	164.6	166.12	195.393	193.385	161.178	320.937	291.851	230.706	269.299	266.922	141.209	272.676	179.484	471.628	217.988	185.566	138.997	252.942	382.85	329.261	639.603	215.328	302.696	251.123	796.468
group_10484	900		panaroo_cluster		Sinorhizobium	SM_RS24830	V7S97_RS05395	823.096	2524.16	866.59	852.522	743.595	823.499	357.84	905.668	716.053	576.981	1416.87	897.469	522.284	404.423	763.635	375.067	282.731	832.572	355.606	946.67	633.411	381.124	927.474	836.796	532.31	936.354	713.407	302.486	770.871	617.317	886.464	769.458	368.507	361.925	710.311	1021.49	985.697	1951.47	510.719	676.132	1117.86	2575.21
group_10485	1656		panaroo_cluster		Sinorhizobium	SM_RS24820	V7S97_RS05385	1738.88	5187.68	1755.44	1748.89	1591.07	1586.18	839.004	1948.84	1430.8	1262.06	2962.11	2343.48	1147.54	926.067	1963.24	1059.16	486.896	1467.84	939.596	1616.24	1337.53	875.575	1811.1	1668.96	1137.22	2013.16	1682.56	584.71	2231.35	1120.3	2203.66	1393.93	966.735	757.012	1713.44	2496.07	1858.18	4042.97	1178.46	1652.39	2179.6	5494.99
group_10486	330		panaroo_cluster		Sinorhizobium			0	0	0	0	253.293	287.249	82.5456	320.692	179.886	119.046	478.094	198.917	16.7469	0	0	0	98.2715	164.515	0	156.935	229.687	139.586	216.03	227.813	215.752	329.093	241.605	70.6304	0	0	0	0	0	0	0	0	0.980079	0	0	0	332.923	820.911
group_10487	393		panaroo_cluster		Sinorhizobium			0	0	0	0	267.484	279.08	129.733	338.698	262.534	174.834	507.378	293.35	11.8081	0	0	0	84.0286	157.611	0	267.017	242.001	206.431	351.911	338.187	287.146	373.257	270.662	128.517	246.238	113.775	229.532	219.841	0	0.994316	0	0	7.11366	0	0	0	340.56	895.698
group_10488	600		panaroo_cluster		Sinorhizobium			0	0	0	0	0	0	0	0	278.499	145.221	609.527	390.366	0	0	0	0	0	0	0	0	0	0	0	0	0	0	0	0	0	0	0	0	0	0	0	0	0	0	0	0	0	0
group_10489	1689		panaroo_cluster		Sinorhizobium			0	1.9445	1.9402	0	0	0	0	8.81923	7.24255	0	0	16.9935	8.86836	0	0	0	0	0	0	0	1498	1226.99	2315.9	2222.81	0	0	0	0	1800.7	1571.63	2643.87	1555.81	0	0	0	0.9513	0	0	0	0	24.0523	3.28283
group_1049	1539		panaroo_cluster		Sinorhizobium	SM_RS08225		0	0	0	0	2.13444	0	0	2.89407	1612.44	1129.66	3310.31	2185.93	189.436	3.80675	0	7.72451	526.668	1223.38	0	1473.92	1655.65	895.316	2044.64	1921.19	1177.68	2419.4	2131.48	859.764	1757.93	1401.83	2492.81	1879.69	1119.44	801.32	1830.16	2891.21	2224.48	4252.8	1178.82	1764.04	2087.24	6340.92
group_10490	471		panaroo_cluster		Sinorhizobium		V7S97_RS01560	478.358	1141.72	364.776	398.537	361.02	226.995	199.354	415.106	358.191	98.2651	714.027	273.611	248.163	172.601	491.901	155.632	0.911663	6.18957	180.324	0	311.454	247.334	252.113	423.055	277.925	406.839	297.639	138.15	247.124	122.475	269.806	208.187	130.15	153.288	373.871	515.75	530.299	863.44	285.235	318.158	289.112	665.749
group_10491	1101		panaroo_cluster		Sinorhizobium			0	0.947546	0	0	0	0	0	4.17472	0.942062	0	0	0	667.644	659.665	1382.1	503.756	0	11.8311	519.817	0	1.06399	0	0	0	12.6249	0	50.7209	0	1303.56	962.554	1363.37	896.015	0	0	0	1.10549	0	0	0	0	1296.43	3662.98
group_10492	336		panaroo_cluster		Sinorhizobium	SM_RS26335	V7S97_RS06745	180.455	522.848	113.576	146.473	156.244	270.913	101.894	264.457	146.65	176.863	432.655	296.513	85.1875	91.4199	143.142	58.7693	69.0924	204.938	78.7352	176.9	120.473	125	229.064	200.306	184.641	205.557	235.89	127.958	206.64	208.247	246.32	178.428	74.7445	53.4473	171.167	286.995	255.213	494.311	227.701	349.263	264.446	832.817
group_10493	1443		panaroo_cluster		Sinorhizobium		V7S97_RS06755	1710.59	4314.79	1255.99	1234.43	1381.06	1263.9	641.465	1989.12	1285.14	842.677	3212.54	1705.35	902.415	829.713	1890.15	675.481	441.032	1003.69	612.846	1019.12	1247.62	596.816	1294.02	1473.75	912.211	1819.81	1311.91	546.213	1788.63	623.534	1848.41	1495.21	707.181	493.741	1593.56	2240.89	1722.33	3226.1	889.505	1515.64	2099.23	5488.87
group_10494	804		panaroo_cluster		Sinorhizobium	SM_RS20410	V7S97_RS29190	0	0	0	0	0	3.66248	0	11.6505	8.00711	0	0	2.0731	9.06751	0	0	13.1575	163.146	404.043	0	492.647	486.21	268.57	637.57	593.427	0	0	16.3461	0	499.013	364.046	702.053	545.319	431.996	209.109	595.088	1181.07	0	0	0	0	764.655	2018.74
group_10495	525		panaroo_cluster		Sinorhizobium	SM_RS11640	V7S97_RS21200	702.809	1631.04	433.274	530.176	421.033	506.651	286.215	590.161	389.737	331.404	827.989	574.459	353.754	246.625	582.984	246.518	108.396	389.091	349.009	403.867	471.894	321.397	626.417	621.523	436.756	613.975	593.759	371.524	607.712	469.715	597.157	513.16	428.303	237.121	507.042	759.316	580.647	1293.42	403.367	476.655	691.02	1519.16
group_10496	1548		panaroo_cluster		Sinorhizobium	SM_RS13095	V7S97_RS22880	2110.28	7255.77	2422.38	2842.38	1585.18	2273.11	1410.52	2604.87	1729.7	1982.32	3392.67	2864	1435.86	872.137	2278.03	1247.92	478.359	2076.88	1328.1	1893.03	1860.51	1119.58	3047.04	2585.49	1674.33	2853.98	2839.45	808.701	2043.74	2271.5	3413.93	1878.36	1106.78	1009.74	2146.77	3692.92	2185.29	5917.83	1560.74	2068.47	2101.83	7118.46
group_10497	1050		panaroo_cluster		Sinorhizobium	SM_RS31120	V7S97_RS05210	931.224	3038.8	882.281	1114.75	888.812	1158.68	530.324	1193.17	716.012	727.676	1757.56	1145.44	590.688	446.975	994.964	455.117	248.376	850.715	639.098	821.905	912.251	563.911	1487.15	1098.07	711.131	1447.91	1159.63	355.741	947.138	693.445	1375.61	900.785	591.311	500.319	972.637	1252.8	982.631	2435.71	647.091	1042.49	1061.8	3231.7
group_10498	567		panaroo_cluster		Sinorhizobium	SM_RS09225		811.086	1559.8	460.606	454.603	0	0	0	2.81	465.04	269.786	1043.8	478.036	68.3588	10.7224	0	0	163.31	362.165	0	405.749	453.585	229.983	592.29	461.532	363.131	683.361	558.005	230.659	566.756	313.038	743.394	524.486	254.039	159.505	487.805	862.149	708.839	1212.93	316.671	397.481	671.31	1670.85
group_10499	810		panaroo_cluster		Sinorhizobium		V7S97_RS02450	922.383	2919.98	816.273	1124.4	884.044	982.054	371.922	1115.59	851.486	701.816	1852.46	1191.16	630.437	513.346	1214.63	536.872	281.927	777.821	398.294	928.246	13.939	6.84604	0	0	908.327	1128.65	1075.82	338.624	1010.29	845.886	1054.04	795.78	443.986	374.435	925.378	1679.69	1125.35	2498.7	656.201	1033.08	1532.2	3193.21
group_105	3141		panaroo_cluster		Sinorhizobium			0	0	0	0	0	0	0	6.21631	0	0	0	0	0	0	0	0	0	8.86883	0	0	0	0	0	0	2.80737	0	0	0	0	0	0	0	0	0	0	0	0	0	0	0	0	0
group_1050	1539		panaroo_cluster		Sinorhizobium			0	0	0	0	0	0	0	0	0	0	0	0	0	0	0	0	0	0	0	0	1.03027	0	0	0	0	0	28.8661	0	0	0	0	0	0	0	0	1.82788	0	0	0	0	0	0
group_10500	456		panaroo_cluster		Sinorhizobium	SM_RS22855	V7S97_RS26750	320.873	819.576	358.44	287.055	214.593	190.12	149.649	354.446	259.391	280.36	474.594	334.575	231.848	144.3	328.178	189.108	95.3263	357.057	194.911	260.442	184.674	144.391	360.498	318.38	254.884	381.449	274.88	149.734	335.954	261.346	267.849	286.005	156.239	177.95	321.629	385.024	301.514	710.066	216.778	369.532	458.8	932.4
group_10501	1023		panaroo_cluster		Sinorhizobium	SM_RS17215	V7S97_RS32395	1477.49	3446.54	1106.7	1170.77	1191.4	1186.65	685.379	1435.97	1164.44	888.314	2205.49	1632	843.825	812.045	1392.01	660.1	337.56	1060.71	732.179	988.545	903.31	664.067	1374.35	1286.01	1004.83	1627.34	1375.8	469.431	1795.16	1446.4	1406.1	1059.31	1028.1	583.033	1176.86	1916.85	1390.8	2766.22	898.401	1458.39	1811.81	3511.47
group_10502	948		panaroo_cluster		Sinorhizobium	SM_RS20100	V7S97_RS29520	1022.65	3019.59	760.661	848.949	802.1	1004.08	567.08	1187.72	862.822	711.986	1572.58	1123.09	687.062	450.239	1092.29	444.245	8.1956	16.3925	473.903	4.18142	708.974	440.135	1057.13	917.543	674.057	1072.27	1042.53	352.362	988.668	851.353	1403.38	869.818	426.33	382.723	830.217	1261.19	1054.48	2227.94	647.035	834.312	1035.98	2994.83
group_10503	1032		panaroo_cluster		Sinorhizobium	SM_RS20090	V7S97_RS29530	1079.7	3289.25	1009.52	1232.6	829.335	1116.26	699.642	1258.96	917.085	791.994	1949.72	1373.04	721.399	665.013	1197.06	574.604	6.04995	13.1313	614.367	5.2923	794.492	468.339	1302.7	1020.27	993.497	1378.64	1095.94	465.009	1090.44	1098.18	1477.02	942.855	642.38	493.79	998.217	1688.63	1302.82	2650.03	709.431	1172.65	1125.96	3439.84
group_10504	306		panaroo_cluster		Sinorhizobium			0	0	0	0	0	0	0	0	158.87	247.989	401.598	275.403	0	0	0	0	0	0	0	0	0	5.16967	0	0	0	0	0	0	0	0	0	0	0	0	0	0	0	0	0	0	0	0
group_10505	408		panaroo_cluster		Sinorhizobium	SM_RS08980	V7S97_RS18540	495.589	996.128	341.22	420.692	338.953	266.798	191.186	359.477	246.753	179.61	516.831	546.418	168.184	153.633	383.191	183.9	94.2303	203.06	221.553	280.778	307.468	161.451	360.069	371.368	219.245	514.591	381.686	111.814	478.375	167.749	426.289	270.353	189.76	163.773	264.182	390.985	367.938	859.066	194.948	360.267	503.664	991.781
group_10506	453		panaroo_cluster		Sinorhizobium	SM_RS05765	V7S97_RS15355	829.912	1744.75	724.374	617.179	355.797	420.496	219.504	453.233	270.76	304.969	589.342	342.183	326.267	158.36	449.474	183.769	94.6882	251.277	231.707	305.561	315.556	265.765	412.196	386.022	252.966	417.412	319.795	157.972	412.791	347.475	461.574	358.567	228.325	187.387	353.009	488.288	422.297	870.938	233.503	309.914	967.176	1146.76
group_10507	132		panaroo_cluster		Sinorhizobium	SM_RS31580	V7S97_RS07090;V7S97_RS07095_pseudo	255.018	922.624	398.475	320.835	338.067	410.317	203.751	420.586	640.036	185.386	826.178	583.302	313.15	264.356	414.094	318.31	167.233	304.619	290.429	321.396	390.664	388.75	368.935	361.092	507.353	379.483	480.605	226.728	195.75	119.563	355.793	333.452	151.809	126.317	485.826	556.169	353.405	907.782	304.871	324.025	233.659	652.252
group_10508	144		panaroo_cluster		Sinorhizobium	SM_RS07875	V7S97_RS17425	95.6699	136.576	128.717	195.554	269.546	34.8867	142.519	15.4111	50.0938	318.676	72.3883	228.514	87.2932	24.8824	32.4414	195.272	8.91161	216.952	89.4137	302.039	66.7813	11.2314	145.475	266.184	35.7878	502.287	104.826	62.186	531.767	477.711	10.8031	126.701	49.4763	225.606	271.236	152.957	88.1747	386.616	229.989	79.3148	464.922	110.816
group_10509	942		panaroo_cluster		Sinorhizobium	SM_RS24705	V7S97_RS32515	1035.98	2722.21	869.085	904.891	890.137	917.336	520.065	1232.45	798.615	958.674	1937	1097.1	564.157	450.398	944.017	496.994	259.549	801.347	515.533	795.705	664.035	432.759	927.457	960.576	745.95	1370.26	1085.05	374.599	1274.27	695.748	1163.47	863.87	513.678	449.057	839.891	1235.91	926.998	1806	608.076	826.195	1348.68	2935.48
group_1051	1539		panaroo_cluster		Sinorhizobium		V7S97_RS03355	0	0	0	0	0	0	0	0	0	0	0	0	0	0	0	0	0	0	0	0	0	0	0	0	0	0	0	0	0	0	0	0	0	0	0	0	0	0	0	0	0	0
group_10510	384		panaroo_cluster		Sinorhizobium	SM_RS21175	V7S97_RS28445	228.647	760.064	236.45	229.619	143.235	178.373	98.8573	320.447	197.716	162.58	415.636	272.213	146.152	100.587	264.531	119.287	72.8309	190.394	201.758	175.147	212.752	73.344	276.571	215.371	140.819	276.223	170.469	58.5614	155.218	148.668	347.569	187.1	60.135	105.842	204.95	286.486	284.573	598.535	155.243	224.507	240.771	826.896
group_10511	1626		panaroo_cluster		Sinorhizobium	SM_RS26970	V7S97_RS07390	41110.9	42760.7	74736.3	55151.2	76803	23019.2	49584.6	5108.55	8773.03	45387	42683.5	115721	12980.9	37869.4	11533.4	57950.4	7088.04	53001.5	49307.4	47065.5	7136.63	18088.7	29486.3	48285.7	18401	103840	34716.2	12186.8	83638.5	28580.4	25875.1	9439.92	72543.9	26780.2	13992.8	30045.9	10859	77337.1	15105.7	55138.6	83608.9	20582.3
group_10512	699		panaroo_cluster		Sinorhizobium			0	0	0	0	578.464	723.613	409.074	894.064	3.12312	0	0	0	102.858	0	0	0	0	1.01405	0	0	529.898	441.693	870.268	773.65	477.614	833.113	612.445	323.341	0	0	0	0	0	0	0	0	0	0	0	0	0	0
group_10513	1200		panaroo_cluster		Sinorhizobium	SM_RS25455	V7S97_RS06035	1203.81	4036.84	1280.79	1587.07	1051.32	1274.25	699.854	1682.03	999.445	869.365	1965.43	1745.16	772.027	623.645	1428.54	662.677	300.715	1157.8	653.334	1048.04	918.29	666.991	1586.48	1497.03	909.563	1647.27	1317	470.659	1263.58	1303.28	1563.02	1118.26	835.157	539.384	1211.21	2024.83	1275.74	3214.97	906.728	1004.05	1220.37	4253.96
group_10514	390		panaroo_cluster		Sinorhizobium	SM_RS18065	V7S97_RS31530	322.919	694.27	181.216	224.985	219.931	126.559	70.1974	255.503	182.361	94.0135	346.616	228.229	155.658	59.7196	159.608	68.5904	42.9572	58.6737	100.812	140.489	152.633	97.136	161.946	181.308	198.25	284.341	297.067	56.2033	177.963	61.4529	259.078	198.256	181.881	98.1355	258.73	412.734	198.748	318.605	110.665	140.656	344.342	919.471
group_10515	339		panaroo_cluster		Sinorhizobium			0	0	0	0	6.90729	0	0	0	178.757	117.907	426.781	242.813	158.052	172.234	338.366	98.5596	0	0.69407	145.049	0	2.19691	0	0	0	0	0	0	0	0	0	0	0	153.416	94.6952	220.537	406.972	0	0	0	0	0	0
group_10516	1035		panaroo_cluster		Sinorhizobium	SM_RS13150	V7S97_RS22935	1653.66	4034.36	1361.59	1512.01	1217.46	1335.16	780.137	1722.87	1124.9	1188.19	2546.11	2507.42	990.923	757.776	1355.13	843.366	360.882	1378.98	930.405	1196.6	1286.67	748.283	1657.17	1492.99	1132.75	1672.67	1502.11	695.959	2450.07	2260.54	2163.33	1380.07	1086.6	865.097	1284.12	1770.38	1556.15	3428.99	933.449	1403.48	3033.18	4226.52
group_10517	264		panaroo_cluster		Sinorhizobium			0	0	0	0	0	0	0	0	2.93477	0	0	0	0	0	0	0	0	0	0	0	0	0	0	0	0	0	0	0	0	0	0	0	90.4415	73.3301	124.584	271.046	176.225	288.993	112.699	223.516	162.609	466.326
group_10518	150		panaroo_cluster		Sinorhizobium	SM_RS31320	V7S97_RS22560	3.39871	6.09891	11.8046	13.4934	5.62367	7.26493	2.48137	2.5759	2.0238	2.76199	7.38746	15.5559	11.2556	0	6.31772	18.0942	0	11.215	8.24173	12.3588	1.81602	0	13.1167	16.587	0	13.2552	11.5058	3.64663	17.6134	10.5177	0	9.53688	0	4.14713	15.612	11.3684	10.9198	33.8309	1.07208	0	14.3565	24.4104
group_10519	465		panaroo_cluster		Sinorhizobium	SM_RS10330		0	0	0.894655	0	0	0	0	1.91304	314.708	214.4	645.459	312.878	42.1575	4.45964	0	0	89.027	218.435	0	226.996	290.912	164.584	324.766	301.699	140.828	377.208	346.835	138.938	302.225	152.434	547.833	358.709	214.809	80.2212	430.186	471.08	410.662	659.974	196.81	313.236	407.062	1055.87
group_1052	1539		panaroo_cluster		Sinorhizobium		V7S97_RS03610	0	0	0	0	0	0	0	0	0	0	0	0	0	0	0	0	0	0	0	0	0	0	0	0	0	0	0	0	0	0	0	0	0	0	0	0	0	0	0	0	0	0
group_10520	2175		panaroo_cluster		Sinorhizobium	SM_RS11625	V7S97_RS21185	3266.34	8353.77	2956.38	3225.81	3367.51	2642.35	2057.3	3307.65	2560.04	1828.75	5611.52	4362.67	2036.93	1265.72	3721.86	1477.16	814.885	2479.89	1574.73	2568.14	2774.86	1594.22	3265.57	3358.32	2039.99	4182.31	3710.82	1438.7	3190.32	2286.53	4194.86	2883.51	1987.3	1301.35	3055.14	4920.55	3468.24	6692.48	1954.14	3096.7	3574.23	8817.2
group_10521	189		panaroo_cluster		Sinorhizobium	SM_RS31835		0	0	0.868364	0	0	0	0	0	25.8132	27.2347	32.1395	49.2938	17.8898	10.0706	16.5333	0.944572	0	1.93768	40.7461	0	0	0	0	0	0	0	0	0	31.6901	36.0103	9.88979	27.4295	0	0	0	0	22.7941	110.259	13.6103	15.1061	0	0
group_10522	468		panaroo_cluster		Sinorhizobium	SM_RS23135	V7S97_RS26525	413.039	869.948	275.517	236.766	203.919	317.027	199.023	435.382	246.896	177.874	707.916	369.39	207.578	142.238	321.2	171.392	111.018	192.447	220.863	204.534	259.49	154.745	332.178	298.973	296.977	320.466	301.196	89.2998	272.614	149.101	477.029	246.968	174.14	114.475	272.192	407.483	318.686	762.287	256.325	364.645	415.629	940.884
group_10523	897		panaroo_cluster		Sinorhizobium	SM_RS09925	V7S97_RS19410	1050.19	3551.47	1020.56	1154.34	846.969	1213	603.101	1299.59	834.574	813.11	1736.16	1378.63	702.173	549.506	1314.32	457.472	255.305	747.896	724.575	861.087	863.06	388.107	1345.51	1153.78	668.869	1189.54	1392.96	462.724	908.214	1185.8	1390.91	926.871	490.419	499.424	933.913	1641.5	1057.68	2710.04	754.156	1037.86	998.645	3590.02
group_10524	150		panaroo_cluster		Sinorhizobium	SM_RS31720	V7S97_RS18650	2356.62	1063.78	324.465	483.069	22.6424	0	13.0675	21.3773	228.247	118.054	333.371	193.566	26.4184	7.48663	36.0643	38.2684	37.5557	150.705	28.8089	120.308	125.455	39.1814	137.644	147.112	137.928	151.523	120.258	69.5508	635.015	296.298	203.787	337.127	229.748	216.42	201.121	183.033	330.623	447.057	355.924	447.067	199.52	314.188
group_10525	1209		panaroo_cluster		Sinorhizobium	SM_RS03455	V7S97_RS12985	1649.66	4371.04	1437.38	1618.18	1493.92	1622.94	917.01	2030.12	1372.02	1118.92	2745.47	1920.22	1255.82	1045.22	2061.99	951.024	501.247	1389.33	1097.96	1418.96	1486.43	790.275	1939.31	1677.83	1050.26	1906.38	1722.42	588.297	1662.8	1445.39	2002.26	1453.65	743.589	843.695	1622.16	2458.11	1788.78	3756.39	1256.59	1597.76	1938.99	4719.97
group_10526	732		panaroo_cluster		Sinorhizobium	SM_RS23625	V7S97_RS26000	687.259	2022.94	582.597	572.479	562.463	623.658	287.251	786.664	542.3	612.946	1195.19	862.967	541.616	323.935	843.762	342.611	194.32	495.359	412.712	523.618	563.133	337.424	676.381	673.783	549.168	808.999	768.463	241.455	665.706	453.652	790.258	649.778	448.787	273.472	708.301	998.369	877.356	1535.18	477.858	724.423	882.552	2114.61
group_10527	1212		panaroo_cluster		Sinorhizobium	SM_RS22590	V7S97_RS27005	1526.47	3840.48	1239.21	1695.64	1174.23	1361.39	969.49	1841.63	1205.97	1365.57	2541.78	1608.71	892.643	671.491	1375.64	725.484	310.299	1252.59	961.507	1198.02	1062.88	1011.89	1595.5	1577.91	1221.16	2015.26	1560.02	621.16	1580.14	1193.36	1891.22	1426.16	917.467	741.711	1289.07	1931.93	1531.18	3317.06	1053.24	1504.69	2466.35	4452.44
group_10528	1488		panaroo_cluster		Sinorhizobium	SM_RS17465	V7S97_RS32150	1849.63	5625.14	1796.05	2347.35	1920.74	1637.01	1254.5	2024	1440.01	1761.19	3145.79	3039.02	1330.63	1022.89	2002.61	1197.77	590.379	1524.46	1221.48	1331.19	1238.59	938.115	2517.76	2258.06	1685	2205.17	1989.25	665.845	2160.61	1833.88	2534.2	1403.93	1209.14	1003.7	1486.34	2270.43	1771.44	4623.26	1339.03	1957.44	2110.99	5299.39
group_10529	498		panaroo_cluster		Sinorhizobium	SM_RS19060	V7S97_RS30520	428.806	1283.52	397.592	352.208	330.073	374.863	202.397	482.087	282.766	248.505	637.533	461.511	205.87	120.568	340.751	214.436	99.9607	296.369	182.856	248.927	271.325	121.577	374.699	369.915	164.544	497.771	338.716	137.619	240.259	175.325	370.496	289.191	318.738	199.459	399.442	631.017	372.494	1001.89	209.638	279.435	389.612	1214.51
group_1053	1536		panaroo_cluster		Sinorhizobium	SM_RS09660	V7S97_RS19165	2180.08	5900.73	1958.39	2308.82	1650.88	2066.76	1039.14	2488.47	1741.26	1131.55	3393.89	2223.14	1368.15	1018.09	2437.78	1110.99	581.883	1490.38	1149.04	1618.07	1753.67	1111.61	2180.01	2227.75	1453.92	2301.73	2338.91	868.144	1996.67	1362.55	2687.44	1739.17	1251.6	940.979	2016.97	3386.07	2275.26	4368.72	1349.47	2008.67	2135.51	5946.95
group_10530	837		panaroo_cluster		Sinorhizobium	SM_RS29785	V7S97_RS02105	714.171	2269.74	669.304	1100.04	614.322	715.491	470.518	856.342	614.028	725.767	1197.21	910.462	70.067	4.0611	0	0	163.327	685.925	0	729.552	560.802	347.368	981.05	696.9	441.084	861.527	801.271	260.875	795.817	743.548	1053.39	709.949	313.956	297.024	682.354	1123.95	783.725	1913.61	488.874	668.876	763.761	2517.5
group_10531	1014		panaroo_cluster		Sinorhizobium	SM_RS25820	V7S97_RS03260	0	0	3.90862	0	0.971389	0	0	7.70069	688.984	707.19	1464.72	1341.69	8.59996	0	0	0	256.016	819.963	0	777.777	21.369	0	0	0	841.868	1285.98	1038.64	374.831	904.878	758.316	1060.14	699.512	448.766	470.505	855.471	1238.95	1080.4	2320.58	642.639	892.281	953.163	3002.83
group_10532	729		panaroo_cluster		Sinorhizobium			0	2.90736	3.19084	0	2.16615	0	0	3.81714	2.10082	0	2.90779	1.8676	5.40461	0	0	0	2.90883	6.2195	2.1211	0	7.49988	0	4.24631	0	0.845183	1.67359	13.179	2.14889	1302.41	933.972	1647.76	1324.89	0	0	0.999786	0.808292	1.94652	0.850334	0	0	972.843	2337.64
group_10533	942		panaroo_cluster		Sinorhizobium	SM_RS26550	V7S97_RS06970	2089.25	3932.43	2076.6	1565.56	1378.69	781.314	694.001	934.124	786.814	1076.07	2137.81	1820.54	750.176	936.882	1111.02	952.752	280.514	843.853	920.589	881.023	677.287	724.524	1210.51	1339.69	772.814	1682.17	961.872	451.39	1526	870.237	979.246	869.438	0	3.05419	1.99496	0	1144.44	2289.85	641.771	1388.09	2116.03	2863.95
group_10534	906		panaroo_cluster		Sinorhizobium		V7S97_RS03115	0	0	0	0	671.815	644.527	414.902	1133.26	770.3	440.008	1588.21	950.307	58.1684	0	0	0	176.081	533.728	0	567.802	663.736	444.584	876.711	847.946	0	12.2237	0	0	766.67	548.518	905.45	676.495	0	0	0	0	14.2798	0	0	0	12.5737	0
group_10535	507		panaroo_cluster		Sinorhizobium	SM_RS21065	V7S97_RS28555	2310.19	2821.59	741.496	821.114	658.031	595.548	270.824	478.94	679.53	1504.43	1747.52	1340.53	362.846	473.069	449.551	913.44	171.083	964.636	455.746	576.248	454.1	657.896	1023.11	962.909	1314.03	1817.44	540.716	264.291	3339.86	2943.24	1154.34	677.417	1975.64	932.091	387.781	592.38	629.077	1271.18	422.831	1434.08	5131.73	1891.93
group_10536	330		panaroo_cluster		Sinorhizobium			0	0	0	0	0	0	0	0	1.64203	0	0	0	0	0	0	0	0	0	0	0	1.38617	0	0	0	0	0	0	0	0	0	0	0	0	0	0	0	0	0	0	0	990.423	2689.66
group_10537	1614		panaroo_cluster		Sinorhizobium	SM_RS23575	V7S97_RS26060	1428.06	5351.26	1451.72	2035.05	1400.48	1579.99	878.75	2063.56	1334.44	1279.34	2892.91	2128.77	1071.09	1037.67	1718.8	840.916	425.405	1298.75	1145.62	1383.38	1189.29	850.528	2165.13	1811.29	1133.73	1834.84	1725.76	531.38	1646.42	1422.53	2434.58	1370.97	878.175	742.949	1594	2387.45	1684.9	4096.02	1196.98	1754.1	1692.68	5070.09
group_10538	270		panaroo_cluster		Sinorhizobium	SM_RS06550		174.424	480.484	168.661	130.266	99.9204	97.2658	76.5147	142.366	59.2514	8.25976	77.518	94.6534	55.4814	38.9336	123.934	42.0298	13.5027	42.834	35.5975	42.5591	73.3189	12.6428	45.8954	46.0692	55.8727	62.7224	76.7874	31.4099	30.5442	57.9225	70.3524	98.0865	36.0819	5.99725	68.9972	126.078	72.6259	53.3493	26.27	31.6698	90.7322	88.0858
group_10539	2292		panaroo_cluster		Sinorhizobium	SM_RS19025	V7S97_RS30560	2630.24	8331.77	2331.71	2938.82	2073	2661.45	1406.45	3433.09	2218.84	2269.51	4754.29	3253.98	1852.25	1333.65	3294.29	1265.27	665.887	1876.23	1373.13	2092.53	2176.53	1321.16	3038.28	2826.7	1681.4	3224.4	2857.29	1016.19	2551.68	1851.61	3151.61	2118.56	1174.12	1099.01	2617.31	3764.38	3018.07	6446.45	1737.18	2540.86	2866.03	8629.58
group_1054	1536		panaroo_cluster		Sinorhizobium	SM_RS00655	V7S97_RS10330	2558.94	6868.1	2159.56	2419.4	1978.04	2183.07	1373.31	3022.51	1727.07	1401.86	3545.03	2782.6	1486.33	1189.09	2597.68	1296.39	585.755	1942.71	1146.97	1959.8	1864.43	1112.6	2588.9	2598.29	1859.01	3170.45	2595.66	1127.11	2310.3	1581.02	3028.42	2107.64	1532.05	1080.6	2300.25	3511.89	2256.07	4945.16	1611.03	2366.67	2825.78	6652.94
group_10540	993		panaroo_cluster		Sinorhizobium	SM_RS29830		0	0	0	0	0	0	0	0	0	0	0	0	72.2918	0	0	0	225.93	603.424	0	668.103	5.03969	0	0	0	0	0	0	0	27.535	18.611	29.0482	52.9023	199.067	112.606	449.387	667.204	4.82377	0	0	0	3.04542	0
group_10541	1008		panaroo_cluster		Sinorhizobium		V7S97_RS02155	1249.11	3129.37	903.652	1222.98	1193.8	1157.02	653.211	1174.97	844.903	821.022	2011.9	1150.73	19.039	0.947179	5.31756	2.82715	3.95194	14.8604	0	0	884.911	487.351	1055.03	1016	736.299	1406.08	1199.56	412.288	1142.17	598.694	1391.22	970.879	716.911	333.755	914.094	1437.51	1276.09	2618.18	738.902	1172.85	1356.6	3391.01
group_10542	594		panaroo_cluster		Sinorhizobium	SM_RS30710	V7S97_RS06185	0	0	0	0	0	0	0	0	0.962622	0	0	0	1.98684	0	0	0	95.5583	288.765	0	285.403	10.7857	0	0	0	0	0	0	0	0	0	0	0	0	0	0	0	489.248	977.629	267.017	458.17	517.101	1229.16
group_10543	1203		panaroo_cluster		Sinorhizobium	SM_RS16245	V7S97_RS08735	2504.47	7361.31	2705.86	3271.06	2746.12	1834.52	1574.75	2157.69	1567.57	2365.43	3323.53	3686.19	1616.76	1468.03	2250.66	2082.6	516.894	2038.01	1500.95	2164.9	1641.69	1297.67	2770.92	3021.02	1486.26	5046.74	2704.87	697.419	3555.51	2787.47	2521.35	1719.08	4225.84	1521.41	1999.75	2963.64	2064.89	5110.33	1471.03	2694.17	4694.8	6447.69
group_10544	1581		panaroo_cluster		Sinorhizobium	SM_RS23785	V7S97_RS25830	1850.29	5675.37	1663.27	2048.79	1323.56	1747.96	1104.14	2078.1	1327.03	1369.7	3143.73	2338.95	1157.24	773.534	1996.62	942.154	454.542	1290.29	1142.54	1398.02	1558.01	947.039	2184.24	2048.45	1274.72	2215.95	2097.02	759.831	1665.75	1490.56	2786.33	1579.18	1027.79	896.066	1693.24	2802.63	1865.1	4574.21	1230.9	1877.4	2174.19	6142.71
group_10545	849		panaroo_cluster		Sinorhizobium	SM_RS28300	V7S97_RS00655	621.59	1535.14	603.171	620.694	577.813	626.731	307.181	763.761	648.239	449.798	1269.11	824.11	392.452	327.585	775.811	322.017	145.16	449.753	331.336	448.136	499.213	407.485	742.069	755.928	551.368	939.706	731.947	439.841	576.199	384.594	611.865	513.631	458.893	309.601	720.666	1023.11	993.177	1774.19	505.904	672.394	999.074	2243.14
group_10546	201		panaroo_cluster		Sinorhizobium	SM_RS28660	V7S97_RS01025	48.8909	55.7062	12.5576	4.35569	90.8778	54.8931	30.344	82.8373	25.5767	33.8665	51.9341	23.1721	19.0599	10.1683	17.7873	7.99197	0	16.1453	15.59	10.7939	20.5319	21.8845	18.741	19.946	31.5954	21.9416	10.7757	2.94697	32.0489	2.70381	29.3864	19.0636	33.1712	11.3208	19.4802	42.9488	17.5475	65.8527	15.8301	52.6245	108.391	70.9121
group_10547	843		panaroo_cluster		Sinorhizobium	SM_RS17340	V7S97_RS32275	825.228	1855.55	607.167	684.776	558.666	800.028	409.683	945.054	672.285	527.298	1488.47	935.379	499.659	396.883	800.468	388.089	219.693	526.186	345.163	596.781	542.627	344.498	584.947	663.466	464.065	917.227	764.587	158.025	790.97	604.748	1266.97	752.641	534.56	298.9	565.614	991.061	892.519	2052.95	535.123	826.526	792.479	2281.22
group_10548	1149		panaroo_cluster		Sinorhizobium	SM_RS23595	V7S97_RS26030	1136.81	4268.8	1187.82	1501.65	981.229	1179.8	639.512	1557.88	943.526	946.916	2053.51	1612.41	824.14	572.913	1501.01	625.42	357.111	1003.95	754.468	908.611	1009.49	603.031	1688.03	1273.67	973.378	1553.51	1502.34	567.66	1049.33	1260.31	1980.75	1024.13	779.356	559.114	1295.85	1872.32	1419.18	3192.49	759.551	1191.95	1395.52	4026.52
group_10549	603		panaroo_cluster		Sinorhizobium	SM_RS29730	V7S97_RS02045	520.445	1162.49	355.201	415.316	429.574	465.076	224.699	576.241	456.361	199.176	947.066	497.72	395.286	162.713	585.941	217.714	148.622	299.722	223.81	377.191	477.311	201.807	394.401	428.631	215.236	402.125	447.853	203.527	335.341	211.781	430.093	426.191	182.308	111.63	521.427	553.726	580.498	1099	331.039	392.428	583.656	1729.13
group_1055	1536		panaroo_cluster		Sinorhizobium	SM_RS00095	V7S97_RS09750	2167.96	7932.83	2280.12	2875.57	1857.81	2323.54	1380.02	2867	1628.76	1859.9	3530.74	3281.1	1402.35	1141.69	2616.93	1439.67	533.649	2144.27	1442.23	2253.6	1727.93	1131.4	2873.24	2721.23	1327.03	3125.35	2603.14	898.777	2206.99	2963.07	3187.34	1957.67	1401.1	1162.04	2273.67	4012.4	2238.28	5416.99	1540.96	2326.36	3601.51	7876.15
group_10550	651		panaroo_cluster		Sinorhizobium	SM_RS30430	V7S97_RS06495	560.6	1577.32	458.053	456.833	412.808	498.692	267.048	644.007	529.853	478.128	1083.29	609.45	363.461	230.969	588.534	265.882	140.184	360.282	299.721	341.316	430.553	229.323	591.338	480.303	211.172	646.543	528.855	241.517	0	0	0	0	190.499	277.994	465.476	751.038	655.051	1186.31	363.537	574.11	0	0
group_10551	573		panaroo_cluster		Sinorhizobium	SM_RS08530	V7S97_RS18075	730.099	2186.55	605.455	806.8	571.591	651.236	301.072	827.536	526.867	380.697	1026.05	821.128	432.359	307.711	724.869	368.098	123.13	512.416	416.514	517.48	512.875	266.265	811.416	710.115	439.04	740.722	787.122	327.664	574.354	575.5	636.559	554.946	320.256	276.907	571.895	1022.23	678.239	1566.28	420.524	546.816	726.323	1867.62
group_10552	450		panaroo_cluster		Sinorhizobium	SM_RS24450	V7S97_RS25185	384.02	740.105	309.318	361.978	270.489	233.225	263.315	386.465	232.651	389.579	651.67	421.437	204.751	186.681	426.863	216.975	108.725	214.146	239.699	276.918	242.339	119.362	279.782	262.213	253.398	405.407	353.143	102.123	263.583	247.833	275.98	262.042	140.064	180.004	289.26	356.213	409.036	904.937	157.202	291.845	615.953	871.058
group_10553	81		panaroo_cluster		Sinorhizobium	SM_RS32515_pseudo	V7S97_RS17245_pseudo	0	0	0	0	0	0	0	0	0	0	0	1.54073	0	0	0	0	0	0	0	0	0	0	0	0.961248	0	0	0	0	0	0	0	0	0	0	0	0	0	0	0	0	0	0
group_10554	936		panaroo_cluster		Sinorhizobium	SM_RS18565	V7S97_RS31020	939.56	2726.2	805.869	882.522	708.824	893.622	455.399	1197.66	759.617	590.73	1535.71	1139.56	673.465	382.431	1002.9	506.677	206.229	624.336	537.957	707.122	765.146	430.897	1140.93	941.007	601.356	1033.01	828.298	370.991	805.492	902.252	1386.35	823.293	495.925	402.236	785.975	1556.36	996.743	2102.66	566.825	831.15	884.059	2976.06
group_10555	468		panaroo_cluster		Sinorhizobium	SM_RS18915	V7S97_RS30670	360.475	772.339	299.159	333.338	246.095	326.435	193.809	403.928	297.935	305.644	651.142	430.019	197.701	172.638	299.792	282.647	109.135	289.189	177.868	252.145	290.889	281.52	482.6	462.45	215.636	385.301	368.059	133.257	350.32	234.26	448.763	230.242	255.63	157.395	268.102	466.512	478.415	927.744	197.663	286.901	638.551	814.931
group_10556	534		panaroo_cluster		Sinorhizobium	SM_RS25415	V7S97_RS05995	501.248	1305.4	440.152	488.873	359.313	333.646	259.789	529.819	383.538	292.581	868.24	600.474	337.772	249.896	426.841	250.697	132.534	339.701	187.993	379.93	390.744	199.947	475.561	391.398	282.574	479.81	400.761	162.188	387.964	389.812	588.231	384.032	231.918	205.335	366.502	532.618	467.931	1013.31	249.25	381.369	511.844	1367.63
group_10557	1524		panaroo_cluster		Sinorhizobium	SM_RS24535	V7S97_RS25085	0	0	0	0	1531.99	1652.14	1024.13	2043.04	3.55388	0	0	4.22251	139.499	0	0	4.43159	410.288	1346.23	0	1440.31	1139.05	993.207	1987.63	2005.11	1230.09	2519.81	2002.93	588.653	2014.81	1795.2	2283.97	1377.83	1405.23	997.087	1638.43	2727.54	16.7688	0	0	0	2461.34	6018.61
group_10558	1263		panaroo_cluster		Sinorhizobium	SM_RS22620	V7S97_RS26975	1952.92	4049.92	1522.66	1591.98	1633.49	1353.54	1574.37	1535.39	1041.01	822.364	2646.73	3386.53	895.41	649.954	1370	1152.8	428.323	1230.39	880.396	1394.98	1046.27	574.942	1687.77	2027.32	839.462	2356.27	1701.99	556.241	2037.9	874.039	1615.61	1035.66	1429.02	781.571	1299.54	2100.16	1504.52	3393.82	735.672	1558.97	2446.7	4089.94
group_10559	1308		panaroo_cluster		Sinorhizobium	SM_RS22355	V7S97_RS27240	1376.23	3517.68	1008.08	1352.72	1228.68	1335.97	654.323	1544.27	1175.17	699.583	2393.81	1535.97	880.277	575.956	1434.96	647.373	369.935	874.363	818.923	966.235	1046.74	726.23	1236.16	1273.07	898.988	1649.43	1256.95	485.201	1303.53	784.392	1548.64	988.567	793.085	509.804	1220.84	1818.92	1347.37	3154.34	757.893	1290.66	1600.96	3938.54
group_1056	1536		panaroo_cluster		Sinorhizobium	21_refound_957_pseudo	V7S97_RS26680	1740.87	4062.27	1471.95	1485.51	1683.79	1326.71	788.244	1727.9	1281.21	1006.58	2965.44	2012.8	919.802	834.031	1789.51	917.031	391.53	1201.49	701.322	1146.03	1179.14	735.928	1465.73	1658.94	898.745	2043.58	1622.18	765.519	1668.85	990.761	1889.98	1347.95	1041.98	720.52	1368.19	2095.49	1790.92	3367.24	872.738	1605.07	2547.24	4698.17
group_10560	606		panaroo_cluster		Sinorhizobium	SM_RS18650	V7S97_RS30935	547.545	1562.66	430.549	695.971	380.8	507.336	200.502	626.55	392.388	307.087	907.226	587.15	307.971	436.439	515.987	258.185	106.576	357.092	317.835	331.341	389.261	274.361	628.551	473.01	377.245	583.036	541.882	125.193	534.982	397.117	643.02	405.853	287.708	236.557	493.952	745.181	572.724	1244.87	288.298	425.541	599.383	1592.44
group_10561	1083		panaroo_cluster		Sinorhizobium			28358.9	24272.6	30751.8	23737.7	12.5548	0	0	2.139	5.08856	0	0	691.549	3728.2	13455.9	5810.36	19254.2	0	0	17588.8	1.21893	8.93994	0	0	0	0.877201	0	0	3.29157	0	0	0	0	63768.6	22301.8	10927.3	16760.8	4709.51	30045	6543.62	24137	0	0
group_10562	888		panaroo_cluster		Sinorhizobium	SM_RS08735	V7S97_RS18290	901.15	3195.56	994.085	1139.06	743.181	965.677	414.053	1205.47	743.381	745.517	1532.2	1420.96	642.014	460.697	1142.69	464.85	268.258	769.905	584.135	982.883	861.228	449.764	1267.89	1103.9	692.643	1218.18	1083.19	357.729	1036.7	946.687	1317.17	877.5	625.658	443.622	1057.07	1570.22	1135.65	2798.57	645.633	1064.23	1029.79	3140.08
group_10563	2379		panaroo_cluster		Sinorhizobium	SM_RS08440	V7S97_RS17980_pseudo	2809.51	7578.54	2322.52	2872.8	2539.96	1604.02	1005.62	3155.82	2300.94	1753.46	4627.42	3106.18	2362.81	147.356	2839.22	1298.96	739.819	2106.7	2965.13	2329.31	2375.47	1278.35	2736.76	2926.23	1824.92	3472.93	3062.57	1253.17	2639.42	1616.96	3326.07	2685.5	1634.08	1184.3	2684.11	3823.79	3196.29	6193.27	1801.82	2761.75	4202.63	8566.41
group_10564	165		panaroo_cluster		Sinorhizobium			4.24679	16.0343	6.49964	6.9912	26.216	11.2609	0	9.01484	8.63735	0.891635	10.2061	15.4286	6.92657	0	4.11278	7.55021	1.5068	8.71643	13.2725	17.4029	28.5102	18.6183	43.7958	39.1045	0	17.9648	8.65209	6.88152	16.6559	7.68511	5.31481	23.775	0	3.02702	18.6371	36.0554	12.8023	65	5.27564	5.92138	54.2635	150.683
group_10565	687		panaroo_cluster		Sinorhizobium	SM_RS01565	V7S97_RS11230	840.773	2519.62	874.849	880.941	602.837	908.856	460.143	1216.37	626.413	563.694	1280.98	918.538	506.715	317.966	872.608	439.389	180.731	492.785	511.733	633.391	612.247	358.062	924.073	833.215	569.451	967.036	883.13	378.907	772.895	899.242	807.27	776.307	416.461	347.884	782.189	1384.52	905.093	1945.02	467.398	642.163	911.805	2406.29
group_10566	1149		panaroo_cluster		Sinorhizobium	SM_RS08945	V7S97_RS18505	1560.44	4621.33	1422.4	1499.25	1179.29	1475.52	819.913	1933.17	1103.26	1080.55	2530.71	1659.19	961.621	697.691	1828.61	810.937	362.45	1002.28	820.603	984.599	1204.06	692.808	1623.35	1461.14	1055.87	1881.15	1606.11	637.025	1398.48	1093.46	1853.27	1171.48	844.273	682.578	1443	2167.22	1522.23	3588.79	882.419	1405.2	1739.16	4574.38
group_10567	1032		panaroo_cluster		Sinorhizobium	SM_RS20080	V7S97_RS29540	963.912	3031.78	851.375	1038.58	874.239	1040.84	538.629	1229.35	846.488	656.882	1879.91	1130.19	658.421	487.949	1201.83	590.377	2.19711	19.4105	555.813	0	867.296	668.204	1346.83	1208.11	702.105	1313.8	1260.55	415.595	985.882	787.37	1180.48	889.179	457.498	388.567	925.941	1316.17	1138.79	2857.68	615.214	927.044	1319.84	3351.96
group_10568	375		panaroo_cluster		Sinorhizobium	21_refound_1017_pseudo	V7S97_RS29550	284.385	567.846	184.105	205.541	0	0	0	0	0	0	0	0.968062	229.183	134.402	367.867	155.441	0	3.25769	114.804	0	271.004	186.195	280.691	284.054	0	0	0	0	0	0	0	0	172.545	90.3834	330.696	555.606	373.451	684.224	211.757	325.324	0	0
group_10569	468		panaroo_cluster		Sinorhizobium	SM_RS20070	V7S97_RS29555	319.042	743.716	227.08	235.403	3.21615	0	0	0	0.971477	0	0	6.81258	197.75	127.662	369.519	112.232	0	0	175.004	4.02507	254.749	199.732	347.752	386.135	0	0	0	0	0	0	0	0	215.125	137.568	292.36	449.173	0	0	0	0	0	0
group_1057	1536		panaroo_cluster		Sinorhizobium	SM_RS21230	V7S97_RS28390	1692.68	5333.89	1674.37	2073.24	1194.72	1834.52	892.124	2023.73	1303.03	1135.61	3061.97	2128.94	1113.32	854.685	1879.53	908.473	401.143	1354.83	1097.3	1321.39	1229.69	865.076	2003.72	1876.76	1142.94	3589.85	2156.45	751.222	1643.06	1524.41	2359.96	1449.94	961.86	866.615	1694.54	2891.5	1732.12	4052.03	1173.02	1649.18	1813.81	5387.15
group_10570	696		panaroo_cluster		Sinorhizobium			0	0	0	0	0	0	0	0	0	0	0	0	0	0	0	0	0	0	0	0	0	0	0	0	0	0	0	0	0	0	0	0	0	0	0	0	0	2.08462	0	0	869.162	2497.08
group_10571	588		panaroo_cluster		Sinorhizobium	SM_RS30910	V7S97_RS04995	555.465	1434.5	455.654	489.762	403.227	344.74	252.324	530.342	328.133	363.287	1068.38	544.165	38.813	4.59848	1.08404	0	99.3528	180.977	0	263.305	385.257	244.87	573.357	340.102	265.812	509.141	445.625	181.876	428.008	354.255	572.497	332.424	254.33	149.946	373.764	651.527	573.392	1173	303.721	484.301	504.403	1293.27
group_10572	768		panaroo_cluster		Sinorhizobium	SM_RS03680	V7S97_RS13265	910.404	2776	832.309	884.689	787.34	888.415	583.344	1269.06	682.635	676.246	1433.74	1084.28	599.477	563.058	1062.93	527.747	245.073	653.899	431.95	752.746	706.549	381.191	800.902	928.452	667.465	1004.88	951.013	443.261	884.794	963.445	1187.97	718.876	668.223	479.635	913.46	1204.71	972.36	1892.08	707.797	788.21	1695.19	2494.43
group_10573	498		panaroo_cluster		Sinorhizobium	SM_RS07420	V7S97_RS16975	448.5	1261.83	350.152	473.687	354.607	353.356	187.771	537.026	313.823	456.638	629.05	497.568	299.401	173.158	505.234	261.561	89.0663	329.557	274.773	389.625	299.428	183.459	487.72	444.178	288.85	465.67	495.002	171.227	383.155	452.041	401.797	407.894	245.643	151.885	509.239	735.349	504.934	1212.82	306.416	337.775	555.515	1422
group_10574	1071		panaroo_cluster		Sinorhizobium	SM_RS23155	V7S97_RS26505	954.65	3155.29	1001.89	1103.13	899.825	1061.13	555.943	1273.43	837.092	841.893	1594.63	1439.7	746.039	597.823	1076.98	504.287	261.321	847.53	551.068	746.258	709.654	447.987	1111.51	1055.42	839.802	1241.53	1156.81	440.319	1219.01	1273.02	1423.16	861.429	483.275	362.77	969.126	1649.92	1175.03	2487.42	744.459	788.914	1009.63	3485.27
group_10575	1026		panaroo_cluster		Sinorhizobium	SM_RS18995	V7S97_RS30590	1058.02	2999.39	923.528	963.904	795.405	841.359	468.993	1249.77	859.775	664.045	1777.54	1243.88	679.636	550.462	1273.29	641.077	219.192	765.583	587.865	833.072	879.979	572.61	1128.8	1174.32	864.747	1218.08	1192.64	391.338	1076.72	695.949	1170.69	980.202	570.274	495.541	986.133	1394.52	1104.63	2400.24	763.012	976.845	1085.53	3075.64
group_10576	1041		panaroo_cluster		Sinorhizobium	SM_RS30405	V7S97_RS06520	1094.2	3256.73	908.784	1306.5	840.342	930.031	521.735	1097.76	1012.19	993.018	2530.56	1821.95	791.065	624.17	1328.24	518.092	279.11	862.242	603.409	952.11	859.519	600.889	1095.15	930.048	764.137	1056.39	1088.42	397.239	0	0	0	0	749.512	435.714	1051.59	1654.99	1257.63	2450.94	867.103	1171.38	0	0
group_10577	1035		panaroo_cluster		Sinorhizobium	SM_RS30415	V7S97_RS06510	1190.02	3153.63	940.548	1150.4	869.554	948.505	549.233	1231.02	880.652	740.358	2093.56	1337.75	767.357	655.155	1204.31	500.029	307.539	815.892	486.869	875.428	921.835	635.883	1124.94	1067.58	836.734	1246.11	1116.28	524.01	0	0	0	0	600.597	459.693	1014.56	1580.64	1244.55	2430.59	786.007	1270.95	0	0
group_10578	378		panaroo_cluster		Sinorhizobium	SM_RS17585	V7S97_RS32020	256.505	620.854	188.349	176.573	175.812	189.745	98.8828	256.157	180.149	128.998	434.11	307.788	180.556	145.786	251.957	80.8248	64.366	149.472	174.542	99.7743	187.319	91.13	247.62	239.962	131.837	236.995	224.545	67.2047	219.185	221.393	292.885	181.827	104.586	53.8322	180.115	309.535	304.154	687.502	112.066	201.967	304.75	748.616
group_10579	477		panaroo_cluster		Sinorhizobium		V7S97_RS00020	415.038	889.097	313.018	255.163	386.621	413.321	186.474	485.729	328.28	160.576	674.316	404.584	241.429	164.053	445.57	166.715	0	6.76036	216.095	0	14.5566	0	0	0	0	0	8.7892	0	256.061	157.542	309.131	236.173	171.758	136.917	396.054	581.224	454.264	834.066	209.303	358.9	605.515	1237.35
group_1058	1536		panaroo_cluster		Sinorhizobium	21_refound_971_pseudo	V7S97_RS02365	1476.24	4472.79	1310.45	1351.52	1469.93	1432.09	687.548	1735.71	1198.96	850.99	2911.93	1869.52	1069.26	758.953	1834.04	694.585	358.514	1025.34	766.148	1014.66	1236.77	733.877	1546.31	1482.05	892.067	1835.58	1484.04	606.589	1521.04	761.244	1496.33	1268.41	854.389	579.907	1337.78	2008.84	1917.89	3978.33	897.966	1433.26	1955.19	4983.61
group_10580	2100		panaroo_cluster		Sinorhizobium	SM_RS27275	V7S97_RS00010	2406.43	7182.72	2464.3	2546.09	1847.51	2325.52	1313.99	2845.23	1774.95	1441.75	4275.68	2992.13	1461.13	1179.54	2707.5	1256.78	531.718	2019.61	1191.6	1968.59	1737.88	1030.22	2306.03	2238.5	1353.7	2678.52	2619.19	944.48	1925.76	1710.41	2739.68	1651.52	1340.79	1108.37	2279.6	3574.32	2517.76	5661.88	1633.89	2433.78	2508.94	7414.91
group_10581	855		panaroo_cluster		Sinorhizobium	SM_RS26525	V7S97_RS06955	1021.85	2201.85	781.92	555.748	1133.09	850.69	572.617	849.369	682.126	744.307	1873.95	1521.45	560.809	544.009	834.886	598.626	286.032	705.449	390.029	779.461	556.349	502.447	1004.83	1049.7	543.666	1081.13	889.396	278.339	802.39	343.385	789.979	652.115	8.32674	0	0	1.85897	717.806	2032.69	395.792	1122.14	1413.14	2423.24
group_10582	1401		panaroo_cluster		Sinorhizobium	SM_RS26590	V7S97_RS07010	9723.6	11676.7	9114.21	7271.04	6970.65	1682	4116.82	1641.15	1915.69	5456.43	8373.09	13998.4	2033.93	4483.61	3046.3	5751.73	781.109	4732.56	5667.16	4323.38	1966.31	3023.2	5880.15	5862.97	1844	8557.67	3578.62	1067.94	11156	4200.23	4409.16	3097.13	7.1304	9.43746	0.965494	0	2192.86	10846.9	2624.64	7726.76	12847.3	6917.03
group_10583	507		panaroo_cluster		Sinorhizobium	SM_RS29895	V7S97_RS02355	356.862	916.473	297.711	334.038	292.763	296.119	151.251	392.919	230.78	275.986	677.138	504.809	227.239	208.061	379.178	237.142	97.9105	265.074	131.455	254.057	298.688	106.826	424.244	369.671	265.199	455.082	353.599	101.56	297.921	250.124	370.467	291.918	161.97	106.841	283.84	413.032	372.527	698.222	204.137	365.894	568.258	1231.12
group_10584	612		panaroo_cluster		Sinorhizobium	SM_RS28210	V7S97_RS00565	659.834	1606.16	470.149	431.352	372.406	551.214	228.104	578.505	390.458	176.108	1051.53	493.025	312.976	222.621	522.217	224.449	186.475	264.938	243.138	369.41	396.039	246.741	400.027	472.878	281.609	575.952	519.155	222.591	469.343	209.035	477.81	402.375	179.419	145.668	528.371	691.795	749.571	1404.96	398.9	638.226	534.011	1629.12
group_10585	1632		panaroo_cluster		Sinorhizobium	SM_RS30370	V7S97_RS06555	2065.93	5128.7	1680.31	2015.23	1516.56	1677.86	904.215	2216.82	1601.07	1172.02	3646.94	1983.75	1293.1	1035.92	2159.39	931.301	451.715	1343.05	847.742	1593.66	1464.24	895.687	1958.23	1712.3	1157.84	2137.87	1913.36	647.793	0.957901	0	0	0	1042.18	794.778	1638.4	2556.45	2079.01	4173.77	1153.1	1888.49	0	0.844795
group_10586	732		panaroo_cluster		Sinorhizobium	SM_RS25825	V7S97_RS03255	0	0	0	0	0	0	0	3.88207	528.956	541.107	1114.95	717.601	5.50031	0	0	0	214.723	469.167	0	509.685	2.93312	0	0	0	337.133	725.449	706.241	217.889	710.774	460.359	959.61	533.697	318.246	210.809	537.146	756.609	772.773	1484.14	435.093	634.015	763.666	1915.11
group_10587	270		panaroo_cluster		Sinorhizobium	SM_RS28430_pseudo	V7S97_RS00795_pseudo	140.886	191.01	46.3726	63.8012	82.3496	131.555	63.0036	131.791	87.4245	79.9031	228.24	70.8422	73.6267	10.7352	94.309	50.8947	5.67354	11.7685	68.9723	22.4811	78.4691	59.2732	75.2683	84.0058	73.8997	105.96	68.872	41.3896	81.9056	25.6055	108.935	72.8729	22.0284	16.2484	83.2852	106.682	118.719	213.914	41.1163	94.2061	69.4352	326.66
group_10588	606		panaroo_cluster		Sinorhizobium	SM_RS24515	V7S97_RS25105	576.527	1497.45	495.258	559.693	320.236	478.593	358.07	539.477	435.3	375.392	834.095	730.209	302.136	301.295	550.532	328.145	128.333	381.155	243.593	473.414	362.016	264.895	533.141	496.093	308.36	648.102	637.762	259.998	376.834	325.645	535.739	469.155	328.355	234.016	379.965	546.407	679.611	1270.61	390.105	726.448	836.213	1592
group_10589	285		panaroo_cluster		Sinorhizobium	SM_RS24380	V7S97_RS25255	197.905	297.445	85.4601	119.368	74.3161	159.172	65.544	114.84	99.7667	100.599	265.502	137.215	111.946	76.3708	109.832	68.3487	34.385	87.479	91.729	74.1294	77.1359	32.1505	161.03	72.1066	56.8663	145.038	100.138	52.7548	140.999	92.4151	189.26	84.8098	47.3001	40.3076	82.7329	118.288	154.753	307.835	42.7522	165.272	191.363	376.819
group_1059	1536		panaroo_cluster		Sinorhizobium	SM_RS28820	V7S97_RS01185	1673.75	4988.25	1554.77	1718.64	1362.23	1660.08	741.803	2043.97	1263.75	1006.01	2760.41	2169.42	1045.08	883.12	1755.51	782.99	498.393	1396.36	779.455	1319.85	1270.09	826.156	1709.77	1692.88	1169.02	2169.97	1920.73	632.844	1653.81	1246.04	2370.64	1497.96	950.066	630.224	1493.35	2594.39	1740.16	3817.64	1045.53	1658.34	1658	5111.53
group_10590	693		panaroo_cluster		Sinorhizobium	SM_RS24905	V7S97_RS05450	620.33	1918.36	672.751	656.739	478.405	572.365	383.626	712.192	475.727	626.13	852.073	988.649	437.539	282.256	650.707	308.102	132.981	538.387	265.872	497.682	479.957	206.456	616.142	599.719	408.891	672.791	549.013	236.994	599.736	674.506	627.579	474.119	338.46	330.299	532.512	872.486	566.138	1360.07	398.074	417.813	650.393	1945.83
group_10591	735		panaroo_cluster		Sinorhizobium	SM_RS24895	V7S97_RS05440	682.628	1887.96	612.445	803.447	426.422	610.195	294.369	774.36	463.419	706.444	1075.04	895.269	462.123	402.243	732.721	348.82	173.413	479.922	388.353	420.092	459.325	308.426	736.599	560.846	398.079	771.453	563.71	231.484	682.889	756.793	841.583	506.258	377.662	359.631	623.686	857.941	812.041	1861.19	496.526	672.663	720.756	2078.94
group_10592	684		panaroo_cluster		Sinorhizobium		V7S97_RS03905	0	0	0	0	0	0	1.06906	0	0	0	0	6.89717	0	0	0	2.8739	0	0	0	0	1.03087	0	0	0	0	0	0	0	4.58515	0	0	0	292.105	160.438	542.244	756.955	0	0	0	0	0	0
group_10593	561		panaroo_cluster		Sinorhizobium			0	0	0	0	322.957	313.262	202.596	483.802	0	0	0	0	55.6306	0	0	0	180.915	467.903	0	451.818	318.422	173.395	392.066	458.241	0	0	0	0	0	0	0	0	0	0	0	0	0	0	0	0	0	0
group_10594	1092		panaroo_cluster		Sinorhizobium	SM_RS18245	V7S97_RS31345	1158.33	3461.61	1072	1202.88	884.798	1141.88	582.795	1546.22	939.525	882.206	2048.27	1397	762.816	557.774	1414.09	630.684	320.098	897.852	555.365	955.304	955.246	683.957	1274.12	1352.47	962.346	1507.92	1290.85	495.173	1258.64	842.023	1578.94	1050.54	830.623	591.467	1117.93	1672.49	1248.02	2716.82	818.183	985.613	1252.02	3502.95
group_10595	441		panaroo_cluster		Sinorhizobium			0	0	0	0	0	0	0	0	0	0	0	0	0	0	0	0	0	0	0	0	2.16348	0	0	0	99.6916	285.409	216.18	42.2327	0	0	0	0	0	0	0	0	268.141	418.656	210.355	317.455	0	0
group_10596	930		panaroo_cluster		Sinorhizobium	SM_RS17475	V7S97_RS32140	933.241	2788.78	1053.07	1078.59	819.012	896.256	471.539	1238.29	782.628	799.27	1543.3	1308.31	614.618	535.535	1029.28	540.429	198.442	761.598	531.598	744.672	692.972	466.155	1006.61	982.031	493.09	1105.02	882.219	323.719	943.624	699.396	1238.37	844.027	578.145	472.872	825.95	1099.51	981.026	2021.35	603.053	887.367	1217.66	2866.07
group_10597	843		panaroo_cluster		Sinorhizobium	SM_RS20850	V7S97_RS28770	663.822	2148.75	618.626	800.837	804.112	730.656	400.623	913.658	699.198	640.281	1403.5	973.318	443.219	418.544	781.87	350.011	147.31	512.182	357.187	578.623	655.246	286.912	836.026	830.894	508.667	940.541	807.204	338.794	907.553	649.816	1165.96	741.799	390.223	260.534	755.676	1110.14	897.891	1745.46	462.363	773.98	1034.68	2618.94
group_10598	420		panaroo_cluster		Sinorhizobium	SM_RS07595	V7S97_RS17150	468.969	1170.08	391.383	417.578	308.601	247.261	250.316	433.216	218.642	381.82	598.485	417.105	232.081	184.344	407.943	211.028	126.396	262.178	221.96	251.366	291.291	151.263	349.483	348.613	208.262	600.584	348.15	110.875	417.756	444.027	501.018	237.492	165.494	111.904	262.517	455.616	345.799	856.888	214.517	316.15	359.642	1095.55
group_10599	522		panaroo_cluster		Sinorhizobium	SM_RS18000	V7S97_RS31595	374.254	1070.09	312.068	383.569	259.943	384.347	231.463	426.744	319.006	258.581	699.683	494.109	254.352	189.703	479.314	248.885	133.6	280.458	306.921	339.821	358.904	157.872	456.66	503.453	407.308	408.526	448.933	109.136	404.039	300.117	516.188	315.293	206.667	162.036	330.804	603.066	452.839	885.133	277.145	439.693	397.262	1175.92
group_106	3135		panaroo_cluster		Sinorhizobium	SM_RS10975	V7S97_RS20535	5174.49	15346.3	4938.61	6303.49	4254.03	5032.25	3510.39	6133.58	3948.18	3757.59	7729.64	7007.86	3492.73	2628.87	5578.43	2901.95	1310.87	4857.7	2904.14	4639.28	4224.27	3226.22	6488.78	5823.08	3720.02	7474.94	6343.02	1968.07	5061.95	4774.36	7005.24	4382.59	3685.29	2919.62	4957.62	7795.42	5301.63	12014.6	3618.54	5368.09	6031.08	14324
group_1060	1536		panaroo_cluster		Sinorhizobium	SM_RS28735	V7S97_RS01100	1519.97	4593.47	1385.71	1662.77	1134.21	1434.88	950.035	1978.46	1243.04	1205.35	2704.4	2060.77	1015.49	686.356	1783.88	745.67	382.446	1299.05	732.766	1418.23	1211.71	796.691	1824.94	1606.69	1098.28	2016.29	1769.59	598.517	1304.02	1073.52	1528.39	1422.44	734.669	668.204	1416.31	2106.67	1767.75	3789.83	1053.75	1467.88	1563.48	5049.56
group_10600	894		panaroo_cluster		Sinorhizobium		V7S97_RS02730	4.57279	0	0	0	737.855	776.35	334.108	955.373	0	0	0	3.88178	74.5164	0	0	0	8.38596	15.5949	0	0	584.135	445.108	790.94	797.403	570.264	990.716	911.201	331.002	737.537	473.544	772.22	663.476	0	0	0	0	0	0	0	0	1027.82	2332.05
group_10601	1305		panaroo_cluster		Sinorhizobium	SM_RS03435	V7S97_RS12965	1794.72	5653.52	1546.27	2170.2	1264.39	1755.55	766.94	2091.32	1411.91	1351.68	2575.59	2202.9	1053.31	925.126	2000.03	762.703	365.676	1485.16	868.952	1442.12	1560.77	876.317	1890.78	1823.03	1175.76	2008.78	2338.92	840.651	1485.56	1645.68	2466.37	1501.77	960.873	718.488	1688.18	2782.72	2037.79	4191.16	1206.43	1771.13	1971.9	5767.56
group_10602	648		panaroo_cluster		Sinorhizobium	SM_RS03425	V7S97_RS12955	633.528	2520.36	778.574	877.367	524.029	604.512	410.345	739.227	570.149	583.301	926.978	913.335	438.658	313.025	766.976	370.429	165.48	576.582	415.892	655.786	584.847	299.8	913.845	920.835	463.659	788.345	663.19	229.258	684.727	846.434	889.894	578.822	291.975	342.549	623.572	937.624	630.373	1815.69	493.289	543.079	695.542	2175.85
group_10603	783		panaroo_cluster		Sinorhizobium	SM_RS10735	V7S97_RS20305	1021.61	2474.27	831.177	988.199	777.292	924.568	462.089	1196.41	692.941	890.438	1495.96	1157.95	592.119	566.5	964.493	490.421	247.882	644.572	435.694	597.59	758.946	682.402	946.269	977.286	868.153	1094.72	1019.8	402.128	805.375	1142.51	1264.95	759.258	505.272	436.106	808.071	1427.6	932.198	2333.66	629.948	911.638	967.34	2275.65
group_10604	990		panaroo_cluster		Sinorhizobium	SM_RS19205	V7S97_RS30380	771.973	2723.32	706.988	776.711	508.672	714.555	493.92	849.093	595.027	624.978	1222.24	901.876	496.544	342.948	781.353	430.682	190.62	532.641	504.035	488.027	566.647	327.221	995.838	754.323	436.971	1162.5	1048.13	262.424	725.755	736.998	1192.05	661.544	502.913	385.212	693.11	1112.06	798.991	2194.67	534.718	760.76	788.485	2483.14
group_10605	1116		panaroo_cluster		Sinorhizobium	SM_RS29515	V7S97_RS01870	972.69	3301.68	927.946	1416.09	715.278	856.535	567.809	1260.56	838.245	687.475	1786.4	1243.73	539.493	508.261	1086.51	585.048	269.172	758.852	694.189	952.001	771.103	604.151	1329.7	990.822	802.252	1334.42	1151.72	403.904	861.928	1048.6	1167.74	889.203	520.671	514.414	887.061	1356.59	1097.74	2301.97	706.192	872.103	1043.04	3039.68
group_10606	726		panaroo_cluster		Sinorhizobium	SM_RS15305	V7S97_RS08125	847.893	2117.95	612.862	842.039	662.282	743.353	500.397	937.219	602.433	459.832	1338.91	1092.37	549.363	456.267	960.56	430.192	276.904	629.002	489.11	608.609	636.751	390.786	861.779	852.934	582.528	971.597	873.211	313.006	876.692	800.057	1151.53	798.033	471.151	388.91	823.431	1208.86	816.028	1927.42	563.531	694.283	914.051	2537.22
group_10607	984		panaroo_cluster		Sinorhizobium	SM_RS26305		0.900203	0	0	0	3.30094	0	0	0.974406	4.96635	0	0	18.7077	615.928	374.341	1101.81	492.742	0	10.2423	583.533	0	23.6795	6.63623	0	0	0	0	0	0	0	0	0	0	384.233	263.861	1045.04	1383.7	1117.73	2198.6	613.241	796.433	1099.87	3381.26
group_10608	1782		panaroo_cluster		Sinorhizobium	SM_RS20985	V7S97_RS28635	1948.07	7908.11	2374.9	2832.89	1550.09	2235.51	1344.94	2576.73	1726.87	2021.44	3392.23	3425.33	1434.28	939.975	2343.88	1096.13	498.993	1841.72	1305.16	1881.61	1468.1	937.212	2560.14	2022.99	1607.29	2793.73	2647.71	822.663	1968.18	2560.03	2769.72	1853.67	1081.73	1137.94	1899.59	3297.97	2138.82	5933.79	1521.17	2098.43	2028.76	7359.26
group_10609	213		panaroo_cluster		Sinorhizobium	SM_RS08135	V7S97_RS17700	30.3578	92.9977	38.9349	10.401	29.0435	16.6783	32.6915	63.1445	50.1488	42.4015	132.41	63.1855	37.2736	10.2879	31.8067	4.33679	6.58439	29.7853	49.1531	37.7108	43.5329	23.1007	50.1054	54.2823	21.0273	54.7805	52.9623	20.78	72.0436	34.3262	77.1945	45.6394	45.2545	26.7905	78.3875	52.1207	86.3465	160.917	25.6732	46.3298	43.9534	122.435
group_1061	1536		panaroo_cluster		Sinorhizobium			0	0	0	0	1.05467	0	0	0	0	0	0	7.26929	0	0	0	2.10472	0	15.9368	0	0	18.0243	0	0	0	0	0	0	0	0	0	0	2.80274	455.075	296.844	811.208	1196.43	0	0	0	0	1141.96	3876.06
group_10610	537		panaroo_cluster		Sinorhizobium	SM_RS20590	V7S97_RS29025	672.313	1354.36	481.386	725.415	658.551	616.731	408.121	577.229	520.061	752.878	1129.87	1060.38	419.919	312.92	536.208	369.93	120.012	384.14	455.646	315.499	465.527	323.279	596.105	749.364	351.475	596.026	490.772	172.431	878.543	744.549	540.175	441.228	842.744	419.881	498.102	510.176	589.494	998.685	507.034	423.207	1239.28	1566.85
group_10611	384		panaroo_cluster		Sinorhizobium	SM_RS30820	V7S97_RS04900	262.033	585.161	151.434	216.169	0	2.69798	0	2.6274	149.947	127.583	419.406	182.36	80.2112	96.5349	166.239	99.4958	39.0483	126.601	109.158	148.114	5.88076	1.02948	0	0	48.1722	104.064	81.2577	30.9191	187.482	175.808	191.892	159.566	113.468	87.5397	209.375	264.03	252.166	526.786	118.197	226.154	5.34917	0
group_10612	210		panaroo_cluster		Sinorhizobium	SM_RS32135	V7S97_RS06820	25.3183	69.025	17.8554	17.611	18.779	30.4854	9.04636	21.1181	22.6015	46.2753	73.6732	23.4839	2.53432	0	0	0	4.70914	35.2205	0	18.4154	22.4303	10.8647	23.7703	23.7387	7.02311	30.9827	30.2498	1.65892	33.6578	28.6175	17.8927	32.0094	0	0	0	0	61.5804	100.372	19.321	42.3822	64.5553	120.553
group_10613	330		panaroo_cluster		Sinorhizobium	SM_RS26390	V7S97_RS06805	189.376	526.831	133.563	165.766	82.1905	105.973	51.1752	156.297	88.8456	54.9328	202.083	193.381	57.1988	77.6954	127.57	60.3933	17.4958	103.813	127.522	82.885	93.2317	29.9952	190.298	85.3806	83.5522	139.37	113.153	84.1366	211.476	194.904	325.025	132.76	0	0	0	0.733161	197.665	307.916	83.0483	217.42	192.34	558.561
group_10614	159		panaroo_cluster		Sinorhizobium	SM_RS26395	V7S97_RS06810	46.8794	69.5229	27.8749	21.0291	10.3317	4.65835	13.3297	13.818	1.58275	0	17.614	29.2434	11.6678	7.639	59.688	18.9019	0	19.9961	50.7976	7.64888	21.6263	17.791	33.7648	15.9111	17.4195	24.0588	5.87904	6.934	0	0	0	0	0	0	0	0	23.1256	87.5429	34.5783	51.0659	75.5585	93.8578
group_10615	297		panaroo_cluster		Sinorhizobium	SM_RS00435	V7S97_RS10100	382.602	615.51	201.855	250.848	192.361	232.418	119.767	220.57	144.908	135.152	306.909	138.381	125.044	56.2386	152.869	85.4757	69.2788	85.9428	118.003	113.403	182.376	73.958	138.078	169.78	97.0134	191.657	176.439	78.3278	227.108	107.585	241.477	139.911	107.877	92.5191	169.407	214.165	199.411	350.566	80.2972	208.167	278.813	328.292
group_10616	747		panaroo_cluster		Sinorhizobium	SM_RS19300	V7S97_RS30285	666.388	1957.04	620.616	637.56	475.949	670.637	299.5	779.439	552.799	606.392	1151.29	907.458	430.168	274.034	654.337	270.126	149.301	482.689	413.77	520.487	477.255	283.352	714.403	659.334	467.135	804.852	619.863	228.574	638.288	571.425	898.141	583.273	290.48	272.277	578.92	864.97	761.006	1593.48	439.117	658.045	893.896	2228.19
group_10617	2808		panaroo_cluster		Sinorhizobium	SM_RS02320	V7S97_RS12020	4505.08	13763.1	4023.3	4872.35	2739.72	4117.9	2051.61	5273.75	3345	2816.13	6678.88	5207.55	2528.57	1857.99	4587.4	2012.54	1106.23	3508.98	2220.39	3597.47	3587.82	1841.69	4865.79	4389.42	2980.98	5031.49	4951.77	1589.71	3605.68	3939.42	5915.43	3729.54	2121.59	1782.54	4139.3	6746.71	4704.31	10246	3054.16	4116.88	4256.12	12910.3
group_10618	618		panaroo_cluster		Sinorhizobium	SM_RS02310	V7S97_RS12005	679.935	1998.13	639.321	710.458	468.177	590.474	297.229	794.1	524.173	406.053	1022.77	776.109	400.588	387.712	718.903	336.74	147.382	512.084	390.238	534.783	545.663	340.341	682.559	648.194	462.079	767.123	660.858	287.818	595.831	439.34	950.05	499.077	478.743	236.221	627.867	836.365	718.877	1374.56	363.854	663.907	614.639	1586.06
group_10619	1071		panaroo_cluster		Sinorhizobium	SM_RS24105	V7S97_RS25505	1297.33	3510.65	1029.53	1332.4	1036.46	1105.77	623.765	1444.07	879.658	957.232	2066.35	1604.86	755.545	753.3	1244.64	677.999	276.411	963.613	651.996	905.726	924.171	585.781	1019.72	1183.67	954.574	1406.83	1331.3	476.801	1111.43	1106.52	1538.45	926.276	638.419	580.945	1107.03	1892.94	1187.2	2748.95	870.586	1240.47	1437.39	3802.52
group_1062	1536		panaroo_cluster		Sinorhizobium		V7S97_RS24215	0	0	0	0	1682.45	2134.69	1249.3	2813.7	8.2407	0	0	14.8982	1152.17	1060.68	2610.11	1167.35	2.82334	2.01587	1240.07	0	22.7143	0	0	0	4.55519	0	0	0	0	14.5811	0	0	0	0	0	0	0	0	0	0	0	0
group_10620	405		panaroo_cluster		Sinorhizobium	21_refound_1018_pseudo	V7S97_RS32340	249.745	493.526	145.737	152.043	303.837	269.358	101.782	294.705	264.745	87.3126	684.575	443.471	298.632	280.032	418.219	181.337	52.2912	102.968	232.112	149.885	225.991	112.185	217.562	181.861	84.0536	218.286	176.244	73.489	579.029	254.976	432.67	304.354	94.1669	59.6199	234.964	309.275	352.579	579.24	178.467	218.709	354.476	966.155
group_10621	918		panaroo_cluster		Sinorhizobium	SM_RS20400	V7S97_RS29200	0	0	0	0	0	0	2.53432	2.50254	3.41811	0	0	16.873	0	0	0	1.29036	2.40575	7.04694	0	0	793.227	427.686	1006.66	915.1	0	0	13.1604	0	971.262	663.874	1377.85	913.911	0	0	0	5.82476	0	0	0	0	1176.18	3067.8
group_10622	1125		panaroo_cluster		Sinorhizobium	SM_RS17895	V7S97_RS31700	1154.91	3088.26	1119.1	1060.26	998.231	975.219	547.712	1229.91	843.562	657.953	1877.81	1179.88	703.076	507.931	1270.47	471.958	302.554	826.186	516.236	794.542	955.202	590.14	1102.64	1029.8	859.86	1302.56	1209.88	426.583	959.816	920.346	1648.88	1112.01	539.168	380.807	1079.44	1554.36	1254.78	2292.64	643.259	979.615	1340.43	3541.42
group_10623	2334		panaroo_cluster		Sinorhizobium	SM_RS07655	V7S97_RS17210	6440.38	12560	5384.14	5958.58	7706.07	4069.71	4136.75	4420.6	3288.25	4387.71	8602.4	10131.4	2812.3	2842.47	4120.57	3469.47	1252.9	4710.27	3360.09	4876.6	2978.78	2683.25	4520.67	5191.76	3398.74	10002.7	5269.69	1869.38	8303.49	3701.9	4964.34	3267.24	7440.92	3143.75	3800.02	5484.49	3969.59	9051.69	2724.98	4913.15	8915.04	10604.8
group_10624	1005		panaroo_cluster		Sinorhizobium	SM_RS28690	V7S97_RS01055	930.886	3416.25	967.032	1110.02	791.994	1226.31	555.224	1236.18	734.159	849.645	1557.49	1244.46	583.918	402.885	992.524	491.843	219.422	800.741	576.841	808.169	666.325	518.684	1339.63	1111.07	709.973	1076.38	972.132	350.922	792.015	844.227	1253.97	818.947	514.792	519.486	974.62	1482.21	951.757	2541.13	638.888	997.184	918.321	3105.42
group_10625	1089		panaroo_cluster		Sinorhizobium			0	0	0	0	0	0	0	0	0.973886	0	0	0	130.212	0	0	0	0	0	0	0	0	0	0	0	1397.72	2322.06	2077.57	659.874	0	0	0	0	0	0	0	0	1763.48	3134.34	1183.33	1465.02	0	0
group_10626	501		panaroo_cluster		Sinorhizobium	SM_RS22270	V7S97_RS27325	436.705	1671.15	377.925	629.252	260.783	387.718	177.569	428.967	345.033	274.752	678.825	475.654	277.551	262.562	618.072	214.009	100.965	300.64	290.863	415.529	294.938	161.398	398.668	353.175	226.401	370.215	488.228	192.049	352.006	249.386	444.822	319.382	175.353	118.309	358.137	603.934	435.963	1015.53	188.517	397.01	513.568	1414.91
group_10627	540		panaroo_cluster		Sinorhizobium	SM_RS03385	V7S97_RS12920	582.828	1623.55	431.64	625.232	369.708	592.125	256.921	645.194	318.145	256.328	777.285	619.314	314.348	208.096	630.661	268.912	109.342	288.365	433.594	424.2	435.567	250.69	541.466	476.45	398.809	621.053	581.585	147.254	567.061	483.175	780.775	452.933	379.365	182.446	433.396	698.514	550.967	1170.47	333.562	647.894	503.309	1510.87
group_10628	510		panaroo_cluster		Sinorhizobium	SM_RS03375	V7S97_RS12910	427.054	1452.62	408.447	612.6	317.857	512.215	313.937	597.695	414.385	279.568	714.383	462.523	296.639	224.025	562.428	240.185	111.611	367.212	299.678	431.01	388.99	211.264	518.941	478.265	291.884	595.294	602.221	176.647	380.579	392.079	528.148	418.986	242.02	166.57	501.494	693.818	427.134	1374.3	365.966	523.633	481.277	1380.03
group_10629	930		panaroo_cluster		Sinorhizobium			0	1.901	0	0	0	0	0	0	619.293	614.622	1494.64	1099.58	2.85055	0	0	0	0	0	0	0	5.26811	0	0	0	0	0	0	0	0	0	0	0	0	0	0	0	0	0	0	0	905.324	2659.02
group_1063	1536		panaroo_cluster		Sinorhizobium			0	0	0	0	0	0	0	0	8.98658	0	0	11.7698	1321.63	1142.92	3124.09	1276.47	0	2.89821	1231.04	0	14.7951	0	0	0	0	0	0	0	0	9.20032	0	0	0	0	0	0	0	0	0	0	0	0
group_10630	774		panaroo_cluster		Sinorhizobium	SM_RS01150	V7S97_RS10815	1737.64	4473.19	1409.44	1879.94	1145.44	844.762	618.463	1133.91	809.631	1190.26	2029.6	1994.43	555.946	485.702	1171.79	806.92	260.583	1077.92	432.683	1024.25	799.865	524.922	1301.7	1361.46	646.553	2288	1215.95	413.534	1532.45	1048.88	1263.09	1042.59	1346.48	637.69	1030.14	1609.44	867.048	2706.08	786.699	1329.8	1511.57	3435.58
group_10631	1221		panaroo_cluster		Sinorhizobium		V7S97_RS02210	0	0	0	0	0	0	0	0	1155.52	922.23	2189.52	1658	2.6497	0	0	0	0	6.49332	0	0	0	0	0	0	0	0	0	0	0	0	0	0	0	0	0	0	0	0	0	0	7.80188	4.17066
group_10632	1008		panaroo_cluster		Sinorhizobium	SM_RS09025	V7S97_RS18585	1094.46	4160.98	1385.65	1544.27	779.865	1278.57	676.349	1510.52	903.671	1134.32	1730.37	1687.65	811.875	649.708	1311.91	714.746	248.573	1031.3	680.336	1011.33	1019.75	617.565	1606.47	1259.3	799.075	1624.04	1468.96	434.484	1004.96	1075.27	1470.52	1041.94	676.151	598.086	1121.43	1914.84	1219.52	2864.57	817.521	1028.57	1397.59	3775.67
group_10633	981		panaroo_cluster		Sinorhizobium	SM_RS26655	V7S97_RS07075	1017.04	2946.93	818.185	971.145	792.532	937.929	454.625	1131.88	818.585	632.641	1970.08	1029.94	579.178	544.347	1096.55	445.283	212.471	679.627	459.336	786.843	811.46	414.847	1006.64	1027.63	627.902	1080.41	973.748	360.189	832.341	569.644	1124.16	772.651	438.979	302.851	902.462	1284.21	1060.31	2615.68	613.97	1035.33	1121.74	3340.23
group_10634	255		panaroo_cluster		Sinorhizobium	SM_RS24570	V7S97_RS25050	150.645	157.847	93.7106	66.9745	59.2017	52.0717	29.7746	58.4116	56.4223	64.9286	235.935	116.69	62.8164	26.9361	93.8628	55.7257	13.3504	24.7526	46.1988	39.9921	127.787	263.408	334.495	329.102	51.1173	65.6815	62.6268	16.2449	88.2174	50.6407	78.4183	57.133	67.9966	22.4388	49.231	69.1378	85.4189	131.413	52.2574	72.1562	75.9861	176.469
group_10635	1155		panaroo_cluster		Sinorhizobium	SM_RS13765	V7S97_RS23545	1574.41	4454.75	1421.1	1650.67	1358.2	1534.77	933.962	1913.87	1252.59	1084.58	2434.22	1697.43	997.519	758.892	1932.05	858.039	492.11	1245.13	866.59	1430.87	1218.99	839.647	1841.43	1753.78	1077.56	2268.46	1839.58	652.049	1502.54	1344.37	1837.34	1416.79	1086.5	952.934	1451.86	2342.18	1585.78	3660.32	1050.8	1554.2	1918.27	4657.29
group_10636	762		panaroo_cluster		Sinorhizobium	SM_RS21605	V7S97_RS28005	899.142	2402.79	729.9	857.094	732.232	626.904	416.708	805.092	631.943	607.976	1209.73	875.058	441.498	538.629	739.569	420.56	208.259	446.705	374.788	574.226	477.275	360.321	589.117	700.344	523.967	928.386	787.789	341.664	869.846	645.41	888.184	621.7	606.133	351.801	621.602	859.297	710.642	1616.77	504.626	894.288	946.633	2300.9
group_10637	1128		panaroo_cluster		Sinorhizobium			0	0	0	0	0	0	0	0	0	0	0	0	1.94289	0	0	0	0	0	0	0	0	0	0	0	468.137	830.404	799.292	282.877	0	0	0	0	0	0	0	0	1286.09	1277.63	666.676	988.565	0	0
group_10638	291		panaroo_cluster		Sinorhizobium	SM_RS30800	V7S97_RS04880	146.937	435.088	133.551	140.096	119.799	68.004	61.1168	109.988	114.881	143.166	327.292	220.748	104.918	53.233	140.48	120.102	44.6824	118.972	98.8508	87.3453	111.976	59.9792	76.2097	135.362	68.7895	207.034	113.876	42.9421	115.944	45.5433	162.581	106.082	138.305	114.333	137.487	251.155	190.66	254.486	66.2696	151.657	191.608	411.369
group_10639	2652		panaroo_cluster		Sinorhizobium	SM_RS27835		0	0	0	0	0	0	0	1.95153	1.0012	0	0	0	1.05774	0	0	0	4.17217	0	0	0	7.50998	0	0	0	0	0	0	0	0	0	0	0	7.75258	0	0	0	0	0	0	0	0	0
group_1064	1536		panaroo_cluster		Sinorhizobium			0	0	0	0	0	0	0	0	0	0	0	0	0	0	0	0	0	0	0	0	0	0	0	0	0	0	0	0	813.652	586.79	983.679	601.205	0	0	0	0	0	0	0	0	0	0
group_10640	822		panaroo_cluster		Sinorhizobium	SM_RS32385	V7S97_RS22810	1301.94	3434.04	1084.63	1300.17	488.096	656.688	365.225	907.93	147.334	654.696	82.6092	585.182	415.296	353.296	846.25	370.384	0	0.357622	347.463	0	3.88196	0	52.3173	162.917	0	182.486	102.498	0	283.565	0	0	337.242	0	124.459	145.288	56.587	3.16599	1198.31	132.211	0	62.7543	66.7637
group_10641	903		panaroo_cluster		Sinorhizobium	SM_RS21570	V7S97_RS28040	764.99	2584.02	787.561	821.706	705.766	833.459	581.861	913.271	668.651	776.157	1339.44	1091.16	542.512	467.77	885.489	444.034	223.005	635.22	573.001	809.375	677.368	369.278	1010.62	908.519	515.599	985.796	904.372	329.262	697.559	803.006	970.174	662.758	365.338	455.622	771.02	1139.25	892.399	2137.25	524.545	631.517	896.03	2511.86
group_10642	1596		panaroo_cluster		Sinorhizobium	SM_RS05770	V7S97_RS15360	2312.4	6806.18	2143.22	2817.85	1696.59	2171.77	1204.85	2631.82	1714.51	2060.68	3342.91	2763.65	1421.7	1255.46	2426.12	1107.7	636.267	1940.35	1069.82	1860.13	1725.33	1198	2492.62	2423.53	1967.93	2704.17	2480.25	880.533	1922.2	3140.88	2827.74	1852.01	1286.25	1191.32	2045.77	3302.11	2479.99	5294.82	1507.88	2151.55	2841.84	5917.38
group_10643	1032		panaroo_cluster		Sinorhizobium	SM_RS05375	V7S97_RS14975	22883.2	23129.5	12890.5	14993.9	1126.06	1420.53	779.03	1755.36	1097.27	859.599	1972.6	1613.44	1094.47	581.11	1644.41	730.843	2216.48	16886.4	620.156	16172.9	2107.29	6253.76	6920.32	10927.6	6595.11	35589.3	10874.8	2894.96	37167.7	6950.91	7219.39	2727.19	646.255	649.622	1206.73	1826.59	2165.84	15524.3	3236.48	13275	34661.4	12643.3
group_10644	2229		panaroo_cluster		Sinorhizobium	SM_RS18870	V7S97_RS30715	2281.47	7789.58	2441.31	3127.32	2073.26	2392.85	1397.98	2913.18	2034.04	2168.73	4560.68	3341.28	1758.37	1371.77	2696.6	1444.28	591.719	2005.51	1760.65	2009.69	1845.57	1245.35	3272.11	2477.23	1974.54	3347.22	2745.66	1032.6	2400.32	2459.83	3122.66	2188.31	1372.4	1369.42	2343.93	3647.68	2770.02	6194.9	1687.66	2231.7	3127.89	6652.88
group_10645	801		panaroo_cluster		Sinorhizobium	SM_RS18860	V7S97_RS30725	719.823	2534.1	687.427	830.381	614.865	759.014	414.497	938.486	673.41	557.54	1496.39	930.365	529.3	357.297	713.441	283.171	158.341	487.568	521.753	520.344	665.739	391.074	837.084	815.479	512.71	979.994	1024.95	265.132	675.589	396.029	770.314	667.564	426.409	357.813	848.885	1191.21	798.726	1901.16	441.971	582.863	860.661	2556.76
group_10646	945		panaroo_cluster		Sinorhizobium	SM_RS30385	V7S97_RS06540	1134.71	2691.2	792.916	830.09	817.997	929.791	417.907	1067.07	765.498	550.235	2027.74	1052.91	637.679	621.159	1072.82	403.932	253.867	596.615	489.746	551.064	787.046	530.514	1037.74	856.104	664.125	1199.1	928.699	374.536	2.02422	0	0	0	699.625	376.001	891.911	1389.08	1090.35	1941.63	681.865	1138.8	0	0.936593
group_10647	711		panaroo_cluster		Sinorhizobium	SM_RS18365	V7S97_RS31225	559.193	1704.37	498.855	672.516	439.252	642.356	298.866	707.312	443.374	422.695	945.74	757.811	443.042	292.043	574.964	259.866	135.965	575.556	378.331	511.479	441.165	298.568	664.537	558.962	406.179	616.485	605.388	276.612	524.255	642.207	623.177	496.851	400.434	271.717	473.641	746.149	658.609	1232.12	411.535	471.583	648.589	1663.99
group_10648	615		panaroo_cluster		Sinorhizobium	SM_RS24310	V7S97_RS25325	510.498	1514.18	518.148	652.398	446.986	391.755	237.258	553.256	416.165	402.889	920.895	596.357	359.074	330.082	542.282	294.682	145.016	386.917	386.409	418.962	355.446	197.105	606.868	484.466	379.969	659.923	554.57	218.595	343.001	267.877	663.439	543.583	299.442	229.632	474.152	710.314	558.931	1230.03	297.319	488.881	575.298	1689.9
group_10649	2628		panaroo_cluster		Sinorhizobium	SM_RS24300	V7S97_RS25335	2975.64	10157.8	2986.86	3908.47	2498.62	3415.37	1735.46	3841.79	2750.12	2208.43	5775.7	4332.39	2056.69	1559.29	3522.53	1547.05	711.494	2273.97	1650.07	2281.57	2518.66	1548	3855.5	3318.37	2383.87	3770.54	3707.38	1140.33	2978.35	3562.05	4262.6	2889.58	1836.48	1392.11	3106	4748.66	3496.81	7865.88	2340.21	3202.74	3636.51	10255.1
group_1065	1536		panaroo_cluster		Sinorhizobium			2580.06	7206.06	2185.01	2683.18	0	0	0	0	0	0	0	0	7.23656	0	0	0	0	0	0	2.85724	8.32384	0	0	0	0	0	0	0	0	0	0	0	0	0	0	4.26396	0	0	0	0	0	0
group_10650	324		panaroo_cluster		Sinorhizobium			0	0	0	0	0	0	0	0	0	0	0	0	30.4222	0	0	0	2.74114	0	0	0	0	0	0	0	383.526	407.815	381.877	176.094	0	0	0	0	0	0	0	0	284.501	512.855	229.904	325.019	0	0
group_10651	258		panaroo_cluster		Sinorhizobium	SM_RS10085	V7S97_RS19575	139.233	254.89	65.2251	93.7592	98.3608	54.4162	59.1069	103.331	135.259	241.38	279.237	319.809	77.1766	49.4256	89.8948	30.1145	23.4953	188.584	116.059	173.501	142.035	62.9708	257.245	227.387	118.456	265.864	170.311	42.6654	384.705	429.373	103.975	157.948	270.054	340.247	416.302	248.728	187.338	403.44	297.896	229.897	653.546	340.032
group_10652	1149		panaroo_cluster		Sinorhizobium	SM_RS19305	V7S97_RS30280	1184.86	3145.44	948.591	1220.2	911.046	1226.41	648.276	1356.31	986.188	999.505	2151.65	1412.03	827.899	603.526	1349.61	623.442	272.913	813.775	611.905	799.085	897.172	654.533	1319.67	1185.73	810.87	1317.79	1279.64	386.596	1276.7	1035.34	1469.28	886.066	623.573	413.041	1021.19	1492.67	1392.14	2584.57	736.597	1215.34	1532.14	4052.1
group_10653	438		panaroo_cluster		Sinorhizobium	SM_RS22640	V7S97_RS26955	316.451	847.253	225.204	298.031	353.434	337.868	218.027	483.642	217.572	240.24	595.089	345.811	196.126	178.474	262.949	190.385	115.284	283.295	178.734	302.143	281.834	161.943	416.659	378.741	258.991	324.097	310.125	177.291	262.953	189.164	273.147	280.308	224.446	158.195	306.242	446.028	306.042	706.126	220.708	220.745	607.537	984.452
group_10654	390		panaroo_cluster		Sinorhizobium	SM_RS30345	V7S97_RS06580	203.073	582.441	170.27	214.96	152.513	212.103	118.247	189.228	212.056	140.63	434.907	243.065	130.074	93.7987	219.68	115.688	91.8261	165.072	122.98	154.939	187.715	151.213	251.615	244.59	200.238	276.894	207.223	104.331	158.443	81.9537	141.186	86.5672	74.7481	77.8707	194.709	263.54	219.72	434.649	157.37	240.189	307.073	724.031
group_10655	795		panaroo_cluster		Sinorhizobium	SM_RS18260	V7S97_RS31330	778.923	2156.23	633.815	742.839	660.636	691.684	384.473	925.24	687.952	541.258	1232.26	852.596	433.384	411.821	842.24	374.624	178.191	433.614	333.508	475.087	599.4	446.076	736.615	789.736	512.036	926.997	817.651	304.993	920.531	517.182	977.939	647.356	524.123	292.776	729.491	1055.53	927.222	1680.85	514.256	810.264	931.926	2291.38
group_10656	597		panaroo_cluster		Sinorhizobium	SM_RS03320	V7S97_RS12855	639.634	1692.86	501.418	773.118	444.653	412.414	280.262	598.115	367.231	321.111	785.698	508.671	326.541	224.025	524.203	301.26	81.1391	286.636	515.836	352.011	480.335	231.894	553.299	482.141	291.236	593.422	501.773	256.913	381.341	323.964	558.063	474.26	195.025	220.282	401.412	761.153	559.166	1114.94	415.02	436.049	609.982	1416.25
group_10657	852		panaroo_cluster		Sinorhizobium	SM_RS24980	V7S97_RS05525	841.272	2674.19	637.313	1058.08	597.386	803.493	458.56	974.234	657.07	641.91	1271.6	1179.1	523.251	325.651	728.897	359.344	158.341	817.275	370.491	909.149	638.974	369.17	1180.53	837.567	495.727	907.609	1132.89	316.734	741.243	667.114	821.473	563.412	417.745	350.959	639.651	1197.45	789.887	2154.9	540.228	641.236	844.065	2710.47
group_10658	312		panaroo_cluster		Sinorhizobium	SM_RS30320		0	0	0	0	158.763	145.031	86.9259	155.134	0	0	0	0	5.26924	0	0	0	15.3373	103.625	0	110.532	108.18	85.544	190.477	181.489	159.138	204.297	130.458	50.7083	0	0	0	0	0	0	0	0	0	0	0	0	0	0
group_10659	942		panaroo_cluster		Sinorhizobium	SM_RS27215	V7S97_RS07665	1080.59	3049.18	863.046	979.996	813.801	1078.18	520.938	1224.73	677.716	720.474	1735.32	1239.15	683.668	612.093	1089.86	457.613	276.995	783.045	636.256	902.969	752.302	470.949	1054	1063.76	553.446	1323.97	1157.02	446.698	846.639	790.768	1428.02	740.972	451.74	410.896	920.095	1348.85	1126.34	2510.35	638.294	926.714	963.23	3050.05
group_1066	1533		panaroo_cluster		Sinorhizobium	SM_RS01740	V7S97_RS11410	1833	7372.37	1971.71	2533.31	1462.07	1903.29	881.895	2355.41	1413.4	1519.4	2842.7	2666.46	1159.31	742.955	2134.72	1053.29	406.261	1451.87	935.697	1593.27	1604.83	781.941	2521.15	2190.73	1177.86	2698.45	2587.4	903.554	1584.82	1867.33	2999.79	1841	1030.07	814.91	1910.34	3454.67	2037.86	5253.73	1471.76	1997.53	2082.58	7062.51
group_10660	756		panaroo_cluster		Sinorhizobium	SM_RS26110		659.9	2652.08	606.931	971.502	409.132	570.908	276.462	724.788	1.89938	0	0	0	49.766	0	0	0	129.226	525.135	0	501.036	440.2	384.497	718.48	615.714	430.985	662.249	677.93	221.697	379.416	306.461	356.635	265.337	0	0	0	0	13.3583	0	0	0	0	3.8018
group_10661	297		panaroo_cluster		Sinorhizobium	SM_RS22370	V7S97_RS27225	143.018	352.511	122.446	151.533	122.636	119.427	49.5982	165.399	110.847	120.256	327.848	199.582	170.107	79.55	250.873	75.1619	129.289	237.596	104.067	262.269	69.9022	51.4992	99.2478	140.859	37.3008	183.659	140.495	85.308	159.097	68.1958	61.8885	115.997	92.5348	65.372	136.256	137.425	133.424	351.222	36.0541	120.46	196.265	414.615
group_10662	924		panaroo_cluster		Sinorhizobium	SM_RS20980	V7S97_RS28640	1025.48	3430.05	839.42	1261.84	762.558	943.69	447.285	1205.22	806.023	574.12	1555	1240.65	629.646	547.324	1148.65	575.462	234.28	742.976	590.898	675.232	708.636	506.7	1106.32	1041.33	625.163	1074.96	1119.9	500.218	920.7	948.614	1475.94	842.59	608.9	515.676	908.105	1372.16	979.732	2544.49	718.059	1095.18	1069.9	3554.23
group_10663	1287		panaroo_cluster		Sinorhizobium	SM_RS19720	V7S97_RS29880	1151.6	3721.49	1108.51	1409.4	1072.84	1440.52	697.209	1481.38	1052.67	888.298	2194.39	1467.76	936.092	682.114	1390.37	703.272	300.126	1011.57	674.345	934.548	1003.81	656.303	1172.11	1309.24	1072.99	1433.32	1387.86	521.928	1145.2	1140.35	1703.89	1106.28	712.318	539.083	1255.33	1941.65	1483.64	2705.51	961.297	1328.15	1727.79	4146.61
group_10664	1854		panaroo_cluster		Sinorhizobium	SM_RS19710	V7S97_RS29890	2187.45	5497.13	1671.96	2066.47	1543.54	1795.87	928.684	2370.78	1825.29	1577.79	3576.48	2513.19	1317.51	1102.59	2471.82	1062.14	425.281	1469.84	1099.52	1454.96	1627.81	1067.58	2311.69	2256.8	1380.29	2401.64	2107.97	840.047	1922.96	1677.05	2931.02	1838.29	1153.58	929.768	2167.46	3014.84	2441.08	4933.48	1286.95	2088.15	2164.98	6442.05
group_10665	1692		panaroo_cluster		Sinorhizobium	SM_RS18420	V7S97_RS31170	1918.52	7199.91	1858.43	2148.67	1361.3	1920.35	997.115	2451.38	1622.27	1389.5	3055.26	2637.56	1146.25	769.349	1955.29	938.605	450.585	1890.5	854.986	1681.95	1421.01	783.078	2471.67	2110.18	1415.5	2578.84	2320.59	621.723	1687	2047.95	2730.86	1628.93	1093.61	1000.11	1969.09	3626.34	1827.63	4442.83	1263.18	1909.97	2074.43	6864.59
group_10666	1017		panaroo_cluster		Sinorhizobium		V7S97_RS03080	0	0	0	0	0	0	0	0	592.526	490.407	1333.56	1057.74	0	0.992521	0	0	0	16.26	0	0	0	0	0	0.903838	0	0	0	0	0	0	0	0	0	0	3.00343	0	831.302	1471.59	424.77	608.687	0	0
group_10667	195		panaroo_cluster		Sinorhizobium	SM_RS01100	V7S97_RS10765	151.71	144.571	84.6562	76.1866	0	0	0	0	36.9891	19.1783	92.9893	26.626	3.84923	0	0	0	8.69225	50.9713	0	45.4765	66.854	10.8333	46.8493	37.2944	29.688	71.6947	63.5002	23.3676	61.4674	38.2761	29.0767	52.2358	20.6419	17.1214	53.4729	59.2022	69.8247	144.989	23.9603	74.4704	57.9996	143.101
group_10668	1059		panaroo_cluster		Sinorhizobium	SM_RS20955	V7S97_RS28665	1172.3	4259.01	1246.98	1565.27	1041.01	952.602	826.877	1391.31	1016.06	916.355	1884.45	1886.98	819.759	598.084	1272.53	677.006	291.191	1221.71	640.073	965.417	919.44	501.113	1211.65	1294.47	826.975	1624.77	1396.83	445.119	1177.99	1243.09	1599.59	957.956	958.999	573.52	1043.33	1672.42	1269.54	2776.26	877.881	1128.74	1705.27	3958.81
group_10669	996		panaroo_cluster		Sinorhizobium	SM_RS29185	V7S97_RS01540	960.432	2749.06	784.078	925.438	768.082	789.006	421.936	1094.14	852.323	543.657	1749.03	1003.71	558.682	464.022	1101.1	410.604	225.281	694.109	394.834	803.358	831.453	533.233	1090.76	810.632	788.77	1265.67	990.795	377.738	947.285	786.257	1103.54	846.19	574.425	346.165	916.521	1273.92	1096.5	2224.81	630.455	935.358	919.334	2867.97
group_1067	1533		panaroo_cluster		Sinorhizobium	SM_RS16865	V7S97_RS09400	2475.95	7487.75	2327.54	3045.35	1977.34	2154.05	1462.85	2530.08	1660.56	2322.9	3307.73	3012.37	1296.63	980.546	2184.81	1646.3	530.959	2045.67	1486.63	2199.09	1727.72	1281.03	3037.14	3101.4	1844.38	3548.14	2692.31	1045.84	3035.6	2905.07	2550.44	1723.08	2727.05	1667.98	2079.73	3182.28	2026.24	5685.56	1602.22	2527.69	4810.36	7099.11
group_10670	789		panaroo_cluster		Sinorhizobium	SM_RS09675	V7S97_RS19180	742.759	2551.13	834.946	921.389	595.825	855.59	423.641	1029.32	607.276	561.559	1173.24	977.478	573.452	373.46	864.825	524.235	167.798	726.781	592.609	615.53	625.768	397.017	1016.19	853.908	443.882	970.036	828.152	333.598	718.756	884.243	847.649	609.008	365.267	264.817	734.283	1063.18	942.587	2286.24	532.877	675.732	831.57	2500.73
group_10671	849		panaroo_cluster		Sinorhizobium	SM_RS10100	V7S97_RS19585	866.234	2774.8	728.933	980.406	740.441	837.014	465.889	1075.52	710.637	527.731	1297.67	953.79	570.625	410.235	1001.65	405.591	248.946	581.975	417.634	690.375	855.887	440.324	898.251	985.342	684.243	1061.65	917.288	298.691	719.503	799.759	855.248	727.194	605.823	336.881	857.863	1361.64	902.149	2387.8	652.959	733.799	1277.49	2762.38
group_10672	816		panaroo_cluster		Sinorhizobium	SM_RS08515	V7S97_RS18060	1097.33	3059.78	973.569	1251.01	866.169	950.214	544.267	1116.92	878.367	823.066	1639.46	1338.37	690.92	466.77	984.293	643.42	271.507	869.498	619.073	988.325	919.564	614.702	1222.99	1297.69	858.88	1394.63	1295.79	310.684	1039.52	903.719	1320.02	938.107	712.908	540.998	966.377	1791.89	1148.59	2498.62	680.006	1124.96	1176.11	3067.76
group_10673	477		panaroo_cluster		Sinorhizobium	SM_RS20465	V7S97_RS29150	328.754	1094.89	300.829	475.388	281.273	376.812	174.062	397.21	226.982	228.637	588.14	444.735	221.722	157.658	324.584	212.313	65.5898	267.823	290.373	216.804	232.665	167.498	418.853	367.556	208.817	396.791	349.3	96.2822	316.842	380.79	445.059	267.644	159.668	110.459	363.828	468	355.378	1138.75	210.161	297.389	310.953	1213.96
group_10674	933		panaroo_cluster		Sinorhizobium			859.78	2990.18	790.194	922.506	0	0.966739	0	0	0	0	0	0	24.9002	0	0	0	0	11.9004	0	0	935.477	569.081	1493.5	1383.46	470.864	709.64	477.672	136.732	0	0	0	0	0	0	0	0	0	0	0	0	4.83489	0
group_10675	975		panaroo_cluster		Sinorhizobium	SM_RS26605	V7S97_RS07025	3107.81	4160.8	2588.75	2061.89	3188.26	1058.75	1435.35	1147.25	1186.88	2024.86	3476.2	5448.02	772.824	920.381	1283.13	988.774	469.81	2125.5	1024.32	1880.24	1135.79	1508.46	2750.92	2876.71	1116.45	3217.21	1660.71	706.484	1926.95	691.344	1163.43	972.674	0	6.22902	0	0	1262.3	3715.8	1031.31	2442.75	4011.56	3481
group_10676	1230		panaroo_cluster		Sinorhizobium	SM_RS26595	V7S97_RS07015	2384.52	4251.63	1936.58	1533.19	2244.04	1203.58	1137.73	1477.73	1029.02	1520.89	2937.71	3048.21	905.624	882.569	1499.85	925.832	437.116	1523.47	1129.1	1336.27	1155.31	947.101	2074.99	1924.47	1021.27	2046.37	1456.18	512.681	1950.31	926.697	1590.6	1051.23	8.4799	5.21927	0	0	1497.78	3207.96	1004.43	1549.58	4484.75	4550.85
group_10677	522		panaroo_cluster		Sinorhizobium			519.212	1925.21	460.687	701.858	0	0	0	0.855355	0	0	0	6.83818	1.8487	0	0	0	3.01088	11.994	0	0	357.609	227.825	643.344	526.193	0	0	0	0	508.763	230.405	751.711	372.4	0	0	0	0	0	0	0	0	8.95565	0
group_10678	1569		panaroo_cluster		Sinorhizobium			1457.3	5651.05	1662.4	2286.95	0	2.86879	2.31238	6.88277	6.26779	0	0	7.83781	16.871	4.38542	0	2.1318	1.8975	0	0	0	1355.41	873.334	2282.46	2024.54	0	0	0	0	1647.1	1518.76	2360.32	1116.43	0	2.22668	0	0	0.822811	0	0	0	1.82174	3.59124
group_10679	681		panaroo_cluster		Sinorhizobium	SM_RS25430	V7S97_RS06010	657.254	2330	691.648	761.494	494.718	583.451	287.511	644.26	454.275	330.342	980.646	871.564	410.901	445.06	958.381	397.494	154.051	430.56	340.931	588.392	437.086	292.147	676.146	594.757	291.592	703.47	517.273	229.158	614.126	527.348	1002.6	569.624	417.769	240.269	695.392	874.317	634.93	1432.09	481.991	659.215	732.894	1730.7
group_1068	1533		panaroo_cluster		Sinorhizobium	SM_RS24120	V7S97_RS25490	1805.19	5124.63	1563.24	1768.07	1369.81	1839.89	1043.06	2114.96	1422.76	1179.95	3083.54	2295.11	1114.48	891.72	1866.52	901.118	347.527	1274.12	1068.66	1351.63	1213.06	957.744	2035.7	1883.55	1367.11	1968.57	1940.32	603.217	1692.59	1491.34	2350.57	1409.62	1158.45	743.268	1650.82	2734.54	1866.59	4150.24	1185.3	1678.04	1943.45	5598.8
group_10680	414		panaroo_cluster		Sinorhizobium	SM_RS05490	V7S97_RS15085	470.359	1200.28	403.962	518.96	350.636	438.573	258.02	405.716	270.885	182.035	523.228	447.128	312.574	230.342	374.961	284.133	115.209	181	363.313	205.188	263.492	181.753	320.799	330.369	364.056	434.536	350.783	137.047	450.509	277.904	259.972	317.075	370.014	282.109	349.297	473.406	342.648	925.316	266.547	354.719	488.965	955.682
group_10681	1530		panaroo_cluster		Sinorhizobium	SM_RS19440	V7S97_RS30140	1666.57	5189.99	1532.2	1677.97	1349.18	1417.25	905.46	1959.27	1301.18	1263.94	2719.01	2328.85	1238.64	980.726	1890.84	1054.4	377.268	1290.16	971.048	1386.07	1298.78	950.693	1951.93	1896.57	1190.89	2057.78	1824.31	623.175	1924.88	1485.93	2193.09	1637.78	1194.32	824.74	1760.97	2395.7	1823.29	4092.11	1153.22	1679.45	2242.95	5572.52
group_10682	1242		panaroo_cluster		Sinorhizobium	SM_RS18410	V7S97_RS31180	1225.83	4644.65	1181.76	1625.1	977.563	1415.26	772.172	1535.48	944.675	829.776	1990.86	1859.78	758.258	575.461	1314.65	684.663	244.199	939.377	755.818	1225.05	893.679	561.498	1747.97	1451.94	841.269	1510.93	1493.8	495.87	1085.06	1093.48	1838.11	1104.92	577.752	594.712	1319.23	2035.89	1290.69	3079.16	913.434	1348.48	1407.21	4609.46
group_10683	1470		panaroo_cluster		Sinorhizobium	SM_RS29430	V7S97_RS01780	1488.52	4285.89	1286.81	1349.7	1375.74	1184.89	709.426	1718.29	1182.12	812.886	2506.39	1576.09	929.664	721.868	1891.19	632.613	327.509	1135.06	696.456	1278.7	1226.29	616.123	1493.66	1416.61	1008.96	1828.91	1405.43	615.097	1304.79	854.416	1613.43	1200.26	783.192	445.367	1271.33	2163.07	1827.94	3491.2	899.217	1441.21	1600.86	4702.58
group_10684	1035		panaroo_cluster		Sinorhizobium	SM_RS30315		0	1.04329	0	0	2404.47	1027.02	587.371	1321.75	0	0	0	0	129.293	0	0	0	373.834	1202.29	0	1203.01	938.176	882.95	1379.85	1469.29	675.999	1195.88	1158.53	433.895	0	0	0	0	0	0	0	0	25.0589	0	0	0	0	0
group_10685	1485		panaroo_cluster		Sinorhizobium			0	0	0	0	0	0	0	0	1104.33	1337	2602.45	2074.28	0.879293	3.84901	0	0	0.81877	6.72601	0	0	8.09072	5.46099	0	0	0	0	0	0	0	0	0	0	0	0	0	0	0	0	0	0	1927.45	5303.93
group_10686	1251		panaroo_cluster		Sinorhizobium	SM_RS22280	V7S97_RS27315	1420.88	4951.25	1410.22	1895.84	1104.15	1273.23	766.235	1612.3	1017.76	989.288	2306.97	2066.71	948.975	896.145	1672.99	834.325	365.1	1313.89	766.175	1223.53	1079.81	748.101	1844.52	1446.33	923.003	1522.84	1632.24	550.007	1293.85	1134.43	1796.72	1167.24	850.105	716.277	1381.9	1884.24	1461.86	3628.26	994.346	1460.61	1949.94	4892.7
group_10687	999		panaroo_cluster		Sinorhizobium	SM_RS30395	V7S97_RS06530	1099.24	2829.98	1004.49	1059.08	825.097	858.485	477.025	1158.49	884.41	780.523	1882.03	1244.49	723.559	616.467	1094.73	528.948	352.041	1025.54	584.928	929.833	766.155	648.468	1107.08	1051.98	660.753	1147.36	1035.22	387.899	0	0	0	0	574.952	468.011	1012.15	1520.56	1240.35	2271.31	701.492	1003.4	0	0
group_10688	516		panaroo_cluster		Sinorhizobium	21_refound_1019_pseudo	V7S97_RS10545	326.809	1071.25	379.655	426.333	274.72	356.748	215.926	465.09	253.473	176.553	488.779	484.807	232.439	128.267	379.992	183.8	80.5977	269.734	265.488	228.666	320.132	129.334	404.337	382.637	196.498	457.954	415.238	122.771	342.211	212.838	318.781	341.733	159.892	226.723	351.795	473.847	462.088	860.331	227.982	276.714	351.215	1182.99
group_10689	936		panaroo_cluster		Sinorhizobium	SM_RS20755	V7S97_RS28860	975.504	2876.51	763.215	984.115	849.144	937.158	577.899	1145.94	802.014	836.713	1813.81	1268.16	624.892	594.903	1180.2	533.882	187.032	654.711	566.291	659.127	746.484	466.992	1028.26	866.242	704.686	1049.44	900.193	430.863	967.206	632.296	1337.55	889.686	484.604	369.918	990.896	1226.98	983.152	2190.1	688.965	954.833	1131.97	3138.44
group_1069	1533		panaroo_cluster		Sinorhizobium			0	0	0	0	0	0	0	0	0	0	0	0	132.392	0	0	0	0	0	0	0	0	0	0	0	0	0	0	0	0	0	0	0	0	0	5.50164	0	1714.45	3044.36	872.185	1576.12	4.57336	0
group_10690	1101		panaroo_cluster		Sinorhizobium	SM_RS14690	V7S97_RS24570	3571.41	5430.03	2333.45	2581.58	5588.39	1822.15	2470.21	1685.41	1522.54	2404.81	3931.07	3830.08	1597.02	2161.93	1971.18	3638.83	579.043	2759.62	2550.44	1776.59	1320.25	1626.39	2274.77	2675.14	2714.2	5673.4	2416.54	991.057	7539.55	3842.21	2138.03	1597.64	8593.51	2829.28	1334.61	2108.02	1636.92	3668.38	1443.08	2579.9	9802.38	4536.62
group_10691	1398		panaroo_cluster		Sinorhizobium	SM_RS22300	V7S97_RS27295	1810.52	4761.28	1585.9	1709.76	1723.53	1625.61	946.527	1976.41	1309.73	1040.99	2921.57	1889.33	1115.6	803.929	1989.33	846.391	398.702	1069.07	810.123	1270.7	1196.34	1044.37	1406.75	1617.93	1167.47	1829.63	1646.6	621.146	2167.86	1557.36	1843.96	1356.05	1116.68	769.743	1586.22	2190.24	1696.96	4012.84	1054.71	1799.13	1964.15	5191.17
group_10692	267		panaroo_cluster		Sinorhizobium	SM_RS24840	V7S97_RS05405	278.416	550.046	228.142	243.012	77.023	88.0983	63.5974	124.432	144.017	130.489	354.253	195.996	65.3063	25.8116	83.5713	59.428	19.2771	67.9438	70.3588	59.5153	71.3766	63.6812	72.9477	87.4843	41.3549	99.2962	91.8169	12.0281	198.219	196.661	322.098	126.128	64.0736	44.8277	69.6077	125.222	119.721	252.523	47.2839	80.9551	316.235	446.26
group_10693	432		panaroo_cluster		Sinorhizobium	SM_RS02360	V7S97_RS12055	435.985	1295.34	325.225	379.191	281.041	331.813	160.582	388.761	269.431	147.525	643.596	491.233	228.529	207.305	341.215	171.919	61.1363	196.35	260.293	281.982	311.351	94.0817	369.651	326.958	253.959	387.179	308.407	140.996	281.189	273.389	321.53	287.937	139.859	152.205	308.703	487.168	393.253	995.107	228.299	284.227	332.117	1073.36
group_10694	411		panaroo_cluster		Sinorhizobium	SM_RS01530	V7S97_RS11185	464.255	1226.25	332.516	493.986	171.988	338.641	134.683	362.543	241.527	229.781	578.857	348.048	166.615	127.541	308.215	179.162	75.5514	294.386	253.682	265.52	274.711	211.55	447.746	335.001	242.489	352.683	355.147	167.543	350.002	274.659	432.668	286.248	188.841	191.186	276.492	483.949	372.988	980.649	238.957	285.107	348.831	1030.91
group_10695	309		panaroo_cluster		Sinorhizobium	SM_RS24560	V7S97_RS25060	448.973	780.607	315.645	222.284	114.609	88.8318	43.3882	152.9	160.526	68.6878	406.758	207.435	105.484	114.997	209.808	104.318	35.9558	91.5725	79.8382	82.925	2.0872	0	0.843004	0	46.6681	183.759	148.121	25.5181	200.231	146.487	150.172	125.277	90.8544	83.2393	149.921	144.568	127.169	375.013	87.3025	80.9769	159.483	373.537
group_10696	1008		panaroo_cluster		Sinorhizobium	SM_RS22350	V7S97_RS27245	1092.07	3415.39	985.221	1236.47	683.19	796.099	454.45	1005.55	858.511	835.363	1748.84	1292.84	654.362	547.327	1141.01	498.657	189.41	717.865	655.604	599.976	604.168	422.694	954.352	896.898	552.746	970.096	940.172	254.461	885.913	581.293	1019.75	619.984	482.194	366.781	751.512	1108.09	909.814	2293.33	602.235	774.46	1216.53	3090.72
group_10697	1416		panaroo_cluster		Sinorhizobium	SM_RS31110	V7S97_RS05200	1601.32	5483.31	1506.94	1776.83	1291.9	1281.12	991.465	2001.9	1098.4	1249	2523.39	2058.84	1067.61	755.623	1568.57	722.285	379.644	1307.83	918.758	1350.25	1229.51	675.925	2090.57	1903.32	1063.75	2022.79	1910.01	663.015	1389.37	1323.27	1906.33	1241.57	905.94	582.974	1468.4	2022.54	1581.26	3907.58	964.916	1469.55	1629.8	5492.18
group_10698	384		panaroo_cluster		Sinorhizobium	SM_RS22095	V7S97_RS27500	234.475	412.464	172.018	123.03	139.293	142.957	87.779	237.636	151.014	114.078	295.265	206.697	122.106	46.2739	216.706	109.41	38.509	114.325	129.749	119.984	136.895	74.1616	171.151	153.489	88.4415	185.389	195.091	61.9912	228.428	66.3039	307.985	243.927	65.3064	53.5063	193.824	236.494	229.755	363.391	109.139	121.104	262.024	577.836
group_10699	732		panaroo_cluster		Sinorhizobium	SM_RS24920	V7S97_RS05465	659.241	1513.99	563.528	684.254	595.851	740.456	335.523	897.011	572.362	354.531	1086.42	725.591	356.945	269.483	662.816	237.738	184.779	500.305	246.693	571.554	590.687	561.677	791.353	679.999	502.786	688.627	710.651	216.452	453.384	544.944	628.247	439.47	333.053	125.416	503.89	869.567	632.727	1243.88	366.088	533.003	707.548	1772.81
group_107	3135		panaroo_cluster		Sinorhizobium	SM_RS29225	V7S97_RS01590	0	0	0	0	4.23319	1.85341	0	6.34471	0.930989	0	0	5.01544	302.741	3.07461	1.96122	0	847.451	2231.44	0	2716.12	27.2155	6.09481	0	0	1.01955	3.47302	0	0	3152.07	2667.91	3957.12	2882.96	7.78336	6.17743	0	0	48.1992	0	0	0	3710.43	10952.6
group_1070	1533		panaroo_cluster		Sinorhizobium		V7S97_RS04260	0	0	0	0	0	0	0	0	0	0	0	0	0	0	0	0	0	0	0	0	0	0	0	0	0	0	0	0	0	0	0	0	0	0	0	0	0	0	0	0	0	0
group_10700	366		panaroo_cluster		Sinorhizobium	SM_RS07915	V7S97_RS17465	305.678	667.92	233.98	233.549	113.805	196.759	110.834	243.527	213.701	149.176	306.004	292.325	118.614	79.36	199.189	120.923	29.8755	173.413	181.505	197.442	175.269	112.854	236.548	261.224	118.76	238.706	321.165	36.5763	190.159	173.685	218.327	205.516	105.937	88.5435	244.874	299.226	260.488	589.536	147.704	173.128	311.438	692.773
group_10701	1587		panaroo_cluster		Sinorhizobium		V7S97_RS03065	0	0	0	0	0	0	0	0.746598	560.675	321.331	1579.98	976.452	0	0	0	0	0	0	0	0	0	0	0	0	0	0	0	0	0	0	0	0	0	0	0	0	799.747	1185.63	404.358	660.052	0	0
group_10702	660		panaroo_cluster		Sinorhizobium	SM_RS29125	20_refound_922_pseudo	519.989	1712.47	495.035	507.288	409.516	509.66	261.94	564.345	556.424	249.273	939.256	617.202	371.507	260.937	600.07	206.893	95.9159	343.693	395.119	304.754	368.651	293.962	532.479	475.069	394.792	639.188	554.015	224.757	385.731	369.844	413.335	399.279	360.351	187.936	488.341	728.563	733.03	1465.97	367.831	662.67	577.208	1837.34
group_10703	342		panaroo_cluster		Sinorhizobium			409.361	881.972	345.443	342.89	297.153	379.075	201.899	413.55	269.06	159.83	462.557	419.248	96.5519	0	0	0	102.296	203.443	0	309.072	214.881	146.81	354.932	321.1	304.857	343.71	303.335	200.131	0	0	0	0	297.251	148.399	342.905	501.098	2.67646	0	0	0	0	0
group_10704	471		panaroo_cluster		Sinorhizobium			583.186	1387.87	455.539	410.759	0	0	0	0	447.631	266.084	942.521	434.672	77.8462	0	0	0.945325	0	1.65399	0	0	453.703	327.966	440.462	585.217	493.121	566.41	687.144	274.604	0	0	0	0	396.869	225.762	590.011	863.009	0	0	1.14575	0	0	0
group_10705	1074		panaroo_cluster		Sinorhizobium	SM_RS18965	V7S97_RS30620	1144.62	3069.95	1079.98	1276.38	813.248	937.464	491.96	1253.82	983.796	717.443	1997.54	1467.54	665.482	474.411	1206.25	613.746	235.345	817.681	554.265	822.669	809.636	457.505	1189.13	1158.48	751.007	1322.73	1198.44	437.575	952.887	719.443	1476.07	1001.71	702.522	511.014	1035.8	1657.74	1178.22	2466.27	658.014	1164.9	1092.09	3203.3
group_10706	996		panaroo_cluster		Sinorhizobium			1055.26	3968.18	913.006	1566.79	0	0	0	9.80843	0	0	0	0	18.1953	0	0	0	1.94295	6.9636	0	0	832.565	589.175	1345.65	1206.22	0	0	0	0	1144.92	1115.32	1157.63	848.999	0	0	0	0	0	0	0	7.24006	13.1363	1.79585
group_10707	882		panaroo_cluster		Sinorhizobium			0	0	0	0	6.50358	0	0	0	0	0	0	33.8867	603.645	589.243	1145.04	613.716	0	0	535.286	0	17.9553	0	0	0	0	0	0	0	0	0	0	0	556.257	322.791	936.988	1350.06	0	0	0	0	0	0
group_10708	1428		panaroo_cluster		Sinorhizobium			0	0	0	0	16.4904	0	0	0	0	0	0	43.6841	904.203	1080.48	1900.12	1255.48	0	13.8522	1110.81	0	0	0	0	0	0	0	0	0	0	0	0	0	1632.31	911.099	1714.43	2723.32	0	0	0	0	0	0
group_10709	1002		panaroo_cluster		Sinorhizobium	SM_RS28970	V7S97_RS01340	1041.8	3347.29	1212.65	1300.58	1011.42	1412.95	686.345	1429.05	1010.89	991.32	1944.07	1446	802.968	691.902	1289.61	597.173	258.123	936.031	663.571	1105.95	824.53	712.663	1264.2	1206.69	929.454	1361.71	1105.68	452.72	1239.56	828.252	1417.04	916.03	722.406	487.545	1057.67	1730.4	1222.2	2871.38	770.691	1063.35	1116.62	2905.77
group_1071	1533		panaroo_cluster		Sinorhizobium		V7S97_RS04535	0	0	0	0	0	0	0	0	0	0	0	0	0	0	0	0	0	0	0	0	0	0	0	0	0	0	0	0	0	0	0	0	0	0	0	0	0	0	0	0	0	0
group_10710	279		panaroo_cluster		Sinorhizobium	SM_RS12750	V7S97_RS22495	0	0	0	0	756.926	705.081	563.395	954.772	537.474	164.67	1118.95	526.504	595.071	589.652	1162.03	567.728	351.057	694.301	414.893	679.508	511.992	303.098	624.474	585.669	426.959	904.608	797.568	219.484	453.134	212.273	883.6	485.575	393.681	153.077	358.521	662.086	1211.95	1815.91	644.019	1186.37	1307.67	1674.36
group_10711	558		panaroo_cluster		Sinorhizobium	SM_RS12765	V7S97_RS22500	750.745	2081.27	609.724	749.9	483.909	502.557	335.171	668.324	388.249	400.913	936.176	620.276	371.511	259.889	594.454	252.805	124.132	355.298	409.299	373.059	456.236	229.941	656.436	543.072	425.017	715.968	504.284	256.232	461.047	450.164	541.177	538.265	301.483	243.562	497.182	838.308	709.656	1343.22	335.992	516.655	619.225	1667.84
group_10712	3690		panaroo_cluster		Sinorhizobium	SM_RS22785	V7S97_RS26820	3947.84	11340.4	3560.94	4069.41	3364.78	3650.17	1860.72	5136.83	3662.39	2599.59	7174.09	4624.39	2668.6	2202.61	4924.56	1973.07	1029.83	2896.86	1949.63	3131.55	3236.32	1984.04	4023.12	4159.16	2708.74	5132.61	4056.52	1646.98	3919.95	2826.98	4898.03	3523.47	2007.97	1301.1	3835.56	5688.08	4572.04	9401.87	2511.19	3791.6	4419.95	12753.5
group_10713	321		panaroo_cluster		Sinorhizobium	SM_RS29135	V7S97_RS01495	110.113	287.386	57.3651	90.1748	117.565	84.1088	74.2388	139.501	89.0114	110.175	186.103	167.938	67.8439	74.6323	125.001	67.7275	37.2508	75.9288	84.0098	83.834	98.3997	107.226	155.853	87.0287	73.4613	123.613	59.2919	43.4031	148.417	77.5022	157.226	101.603	170.456	40.844	101.507	116.619	132.033	348.67	83.8867	93.0312	150.319	391.196
group_10714	669		panaroo_cluster		Sinorhizobium	SM_RS25560	V7S97_RS02865	0	0	0	0	459.928	392.481	257.654	648.952	3.02762	0	0	0	68.7568	0	1.09962	0	126.535	275.372	0	370.301	429.011	248.216	596.272	501.983	280.977	646.633	485.338	181.941	0	0	0	0	0	0	0	0	733.871	1579.62	426.185	539.784	0	0
group_10715	264		panaroo_cluster		Sinorhizobium			0	0	0	0	0	0	0	1.02121	0	0	0	0	25.4497	0	0	0	40.5329	109.139	0	122.252	1.08004	0	0	0	38.4348	184.163	124.59	55.7858	0	0	0	0	87.1476	51.2032	175.403	310.967	167.655	109.382	127.441	143.301	2.55882	0
group_10716	1029		panaroo_cluster		Sinorhizobium	SM_RS22375	V7S97_RS27220	1309.19	3703.22	1025.61	1231.65	824.912	1152.22	637.148	1369.59	892.985	885.883	2074.38	1603.76	873.332	603.776	1286.84	769.217	372.458	946.442	840.586	924.245	687.021	509.641	1231.15	1051.17	682.574	1413.89	1118.59	475.273	1003.38	789.327	1405.86	953.383	782.367	485.429	1078.33	1466.83	1104.42	2642.91	764.286	1041.54	1427	3455.48
group_10717	768		panaroo_cluster		Sinorhizobium	SM_RS26045		794.922	2164.19	798.254	713.239	613.492	539.86	277.506	829.581	1.07428	0	0	0	61.3195	0	0	0	211.508	368.767	0	493.309	519.049	208.439	513.183	630.442	382.487	788.289	589.176	179.582	0	3.74007	0	0	0	0	0	0	8.32839	0	0	0	0	0
group_10718	492		panaroo_cluster		Sinorhizobium	SM_RS00925	V7S97_RS10580	469.358	1222.37	366.678	561.129	328.367	455.512	284.003	512.66	336.965	347.103	715.141	579.882	305.176	278.531	568.557	287.335	126.507	384.984	234.595	336.62	417.842	250.907	345.517	433.714	340.775	524.239	410.689	235.149	502.692	325.366	476.535	333.135	271.399	196.108	468.641	544.562	414.335	1103.58	306.126	414.158	502.932	1240.57
group_10719	1554		panaroo_cluster		Sinorhizobium	SM_RS19395	V7S97_RS30185	1611.47	4605.85	1459.96	1623.19	1554.67	1528.52	957.491	1832.82	1400.35	1104.48	3025.76	1998.2	1000.04	840.684	1852.61	942.664	415.904	1137.23	1025.77	1347.48	1333.14	897.367	1776.55	1808.3	1114.99	2368.42	2006.31	687.336	1853.93	1209.36	2120.32	1393.57	934.04	724.306	1493.83	2387.64	1847.92	4016.66	1246.93	1723.3	2156.3	5305.35
group_1072	1530		panaroo_cluster		Sinorhizobium	SM_RS15575	V7S97_RS08385	2168.04	6093.64	2026.9	2229.13	1531.51	2051.2	1151.68	2619.59	1701.12	1631.67	3358.79	2501.77	1389.29	1088.6	2341.89	1018.38	554.264	1628.83	1207.72	1788.43	1859.32	933.319	2353.47	2167.26	1488.31	2435.46	2665.37	976.904	1841.43	2199.25	2722.64	2022.82	1027.25	984.31	2201.29	3269.98	2401.86	5166.97	1320.99	2005.59	2252.53	6127.36
group_10720	822		panaroo_cluster		Sinorhizobium			0	45.6939	22.0962	19.5013	562.318	552.012	376.366	842.701	394.457	340.881	1021.87	792.983	465.09	287.824	849.86	335.846	127.101	608.985	379.828	595.948	491.539	227.665	827.382	680.858	382.589	833.955	705.148	283.126	657.379	355.995	875.179	606.201	353.457	266.733	692.492	1053.6	732.523	2236.08	410.92	698.367	649.415	2734.39
group_10721	954		panaroo_cluster		Sinorhizobium	SM_RS10600	V7S97_RS20165	1269.48	4047.04	1243.38	1559.56	1116.16	1062.31	791.201	1279.17	933.463	990.822	1901.87	1620.12	739.788	487.913	1269.69	690.737	269.031	827.549	742.163	1033.37	1061.49	627.691	1641.91	1345.64	855.704	1696.66	1424.28	480.158	1107.26	1224.72	1218.46	1117.94	689.744	607.434	1130.77	1862.46	1343.39	3796.16	756.583	1130.43	1242.07	3657.34
group_10722	1719		panaroo_cluster		Sinorhizobium	SM_RS24180	V7S97_RS25435	1716.72	7122.32	2051.45	2733.4	1124.93	1703.31	1126.57	2101.05	1446.9	1738.85	2762.99	3137.35	1098.36	963.006	1870.83	1150.48	395.798	1620.02	926.247	1693.48	1226.8	944.759	2387.43	2037.59	1368	2358.51	2193	612.913	1863.87	2067.79	2568.26	1626.62	986.711	907.879	1608.4	3011.96	1623.94	4964.41	1327.89	1712.79	1882.63	6609.8
group_10723	243		panaroo_cluster		Sinorhizobium	SM_RS31650		0	0	0	0	0	0	0	0	0	0.631679	0	0	4.10693	0	0	0	92.6571	51.8621	0	91.2395	142.52	64.6903	73.1051	136.57	98.1926	103.274	119.756	77.5611	0	0	0	0	0	0	0	0	1.00437	0	0	0	0	0
group_10724	873		panaroo_cluster		Sinorhizobium	SM_RS20790	V7S97_RS28830	975.729	2370.2	717.232	704.969	3.34251	0	0	5.93089	6.09149	0	0	28.9025	556.076	509.538	1053.45	619.593	218.017	676.605	536.882	770.914	623.695	465.374	934.281	1019.5	560.248	1331.5	947.46	369.233	0	0	0	0	898.581	361.806	726.171	1050.81	1014.86	1989.33	504.33	804.741	5.35404	3.90703
group_10725	1578		panaroo_cluster		Sinorhizobium	SM_RS29200	V7S97_RS01555	1537.87	4274.4	1302.67	1611.67	1298.51	1383.81	750.679	1820.53	1198.85	1072.64	2518.57	1889.62	1235.97	793.542	1881.68	774.708	452.512	1309.86	703.134	1162.9	1200.04	828.753	1452.94	1487.54	1120.1	1734.09	1545.11	683.677	1717.88	1246.72	1810.07	1312.58	1028.01	558.676	1418.07	2001.69	1715.79	3189.4	963.506	1598.18	1764.63	4744.78
group_10726	315		panaroo_cluster		Sinorhizobium	SM_RS28240	V7S97_RS00595	221.476	486.265	131.858	161.576	111.624	75.7641	57.4604	151.411	127.427	43.9931	220.488	111.634	44.6108	45.2653	128.27	55.0339	44.2601	48.7665	85.7669	75.5809	134.571	112.164	205.332	198.67	82.8074	245.004	168.666	83.9684	85.2633	54.391	142.247	126.954	80.5285	13.7291	95.2173	125.505	224.785	372.68	109.742	199.522	158.05	369.188
group_10727	813		panaroo_cluster		Sinorhizobium	SM_RS14920	V7S97_RS24800	1242.59	2965.45	997.247	1178	814.801	1135.83	526.581	1388.97	770.424	525.071	1861.34	1220.77	734.213	561.59	1229.51	449.302	280.972	789.925	558.191	783.591	1011.66	676.978	1280.64	1178.87	815.599	1097.51	1214.85	441.028	1060.9	1021.9	1393.59	857.882	605.153	379.522	1166.5	1746.65	1260.55	2310.53	679.969	1202.02	1192.48	3245.87
group_10728	969		panaroo_cluster		Sinorhizobium	SM_RS04510	V7S97_RS14090	1208.57	4409.3	1190.98	1803.28	855.645	1123.54	751.645	1549.04	978.228	960.528	1879.74	1898.35	807.255	604.424	1458.87	666.734	344.083	1045.53	661.18	1112.76	1096.25	648.514	1534.07	1544.54	915.325	1681.27	1639.3	738.698	1166.12	1485.39	1525.61	1182.35	617.644	743.955	1366.83	2160.64	1305.3	3076.16	889.062	1029.03	1425.96	4069.9
group_10729	942		panaroo_cluster		Sinorhizobium	SM_RS26620	V7S97_RS07040	889.246	2723.7	731.116	903.651	656.996	902.453	516.595	1105.51	691.383	652.496	1641.89	1211.82	727.481	440.428	1189.68	459.241	260.927	892.568	564.242	826.764	657.08	499.288	958.049	908.116	719.663	1176.91	967.907	349.882	905.168	975.68	1283.07	788.693	562.745	435.875	890.924	1404.37	967.862	2103.29	550.89	868.571	954.209	2961.35
group_1073	1530		panaroo_cluster		Sinorhizobium	SM_RS15550	V7S97_RS08360	3933	8454.83	3468.94	4176.25	7887.79	2664.69	3838.43	2947.86	2141.75	3015.05	6582.06	7402.78	1732.12	2448.91	2918.5	2931.4	691.12	3820.57	2630.84	3842.47	2025.2	1932.97	3443.63	4446.31	2236.07	9427.15	3724.94	1350.89	6350.73	2993.64	3911.24	2255.74	6389.76	2209.18	2477.89	3762.88	2326.72	6128.29	1761.69	3867.06	6517.33	7759.11
group_10730	1434		panaroo_cluster		Sinorhizobium		V7S97_RS03110	0	0	8.76395	0	1171.43	1094.61	732.095	1641.36	1257.24	1284.28	2482.89	1848.09	76.9916	1.25741	1.08004	0	312.133	1248.79	0	1229.75	1102.65	616.67	1726.56	1453.19	0	0.960043	0	0	1324.8	1398.55	1472.45	1153.37	1.08661	3.741	0.967021	1.25621	21.4044	1.13141	0	3.22573	12.7062	3.917
group_10731	159		panaroo_cluster		Sinorhizobium	SM_RS31380	V7S97_RS29985	10.8699	25.8561	7.07905	3.38439	10.3295	11.32	18.8324	22.6536	36.9669	25.1882	29.7278	11.2508	12.158	8.36814	17.8417	8.59555	0	12.3419	6.42854	5.022	18.4022	10.1047	16.7488	22.7185	20.1088	10.0621	14.6395	6.4263	15.8299	0	8.41185	14.7896	12.5152	20.613	40.2852	31.2684	14.6434	14.0619	5.42926	0	11.6082	22.5539
group_10732	1191		panaroo_cluster		Sinorhizobium	SM_RS22230	V7S97_RS27365	1433.42	3688.77	1154.46	1305.71	1072.88	985.073	529.003	1408.97	1080.5	959.925	2511.58	1467.34	1026.17	730.983	1591.19	673.983	367.839	827.642	598.252	940.843	993.775	612.947	1160.7	1005.83	786.292	1624.3	1142.74	506.364	1150.79	918.572	1455.98	1093.96	734.219	417.132	1068.35	1547.43	1481.26	2718.42	762.144	1148.16	1555.77	3984.02
group_10733	750		panaroo_cluster		Sinorhizobium	SM_RS27365		0	0	0	0	0	0	0	0	532.449	308.778	1082.69	650.64	324.632	281.77	726.843	371.868	0.941645	0	166.333	0	10.5767	0	0	0	5.94881	0	0	0	0	0	0	3.63016	380.593	214.538	564.233	1019.26	0	0	0	0	787.569	1971.02
group_10734	771		panaroo_cluster		Sinorhizobium	SM_RS04215	V7S97_RS13800	1036.14	2708.37	1079.43	1119.41	1063.2	883.45	610.715	1174.56	901.131	915.936	1761.38	1663.35	680.692	523.207	1138.27	664.708	285.176	1090.37	468.313	1030.94	932.102	738.709	1397.38	1714.11	1036.18	1771.83	1421.95	589.721	1835.66	1311.09	1463.78	969.153	2232.79	917.45	1324.86	1648.12	1224.44	2247.5	855.83	1401.37	1781.47	2691.06
group_10735	1374		panaroo_cluster		Sinorhizobium	SM_RS21120	V7S97_RS28500	1507.48	4798.57	1450.2	1871.04	1346.24	1529.15	848.652	1689.95	1343.21	1069.65	2727.34	2061.7	1145.83	909.887	1978.36	763.68	410.352	1302.75	837.512	1121.73	1209.64	844.558	1706.43	1569.57	1011.13	1940.31	1668.52	601.374	1564.7	1252.41	1933.81	1321.55	966.969	638.439	1458.77	2078.17	1772.78	3806.6	1195.4	1602.51	2025	4898.09
group_10736	327		panaroo_cluster		Sinorhizobium	SM_RS25270	V7S97_RS05845	476.408	473.692	338.009	228.411	306.596	157.709	219.507	210.114	176.607	210.854	415.718	330.094	267.591	228.259	231.295	238.928	60.114	169.997	262.649	195.995	192.595	140.631	211.629	341.875	111.679	269.649	205.17	109.675	347.635	176.771	168.772	208.142	627.475	284.834	303.321	216.07	325.832	594.508	234.914	284.346	436.848	405.643
group_10737	405		panaroo_cluster		Sinorhizobium	SM_RS32365	V7S97_RS11865	171.926	445.754	185.013	188.138	143.315	180.954	107.755	184.611	28.6887	113.637	94.5692	57.0809	106.059	98.8889	126.872	99.6332	14.4456	13.3777	139.812	39.3773	42.748	26.5604	76.698	50.6195	50.6678	69.6012	96.3353	31.9241	103.346	112.046	37.3632	47.4091	0	66.4126	80.9252	57.6826	52.249	136.794	27.699	73.1387	36.9589	124.661
group_10738	924		panaroo_cluster		Sinorhizobium	SM_RS11590	V7S97_RS21150	1208.85	3819.89	1196.72	1205.11	804.799	1217.34	579.824	1308.12	867.662	934.289	1600.84	1409.96	782.996	641.3	1328.02	551.058	304.607	900.143	813.177	922.375	961.96	522.843	1384.36	1361.38	770.217	1338.14	1476.18	581.117	1016.48	1283.67	1474.67	1068.69	710.62	651.111	1280.31	1990.98	1148.35	2708.7	857.921	1124.42	1168.85	3511.6
group_10739	780		panaroo_cluster		Sinorhizobium	SM_RS24955	V7S97_RS05500	817.661	2114.74	604.902	638.383	682.623	863.032	368.552	924.984	567.125	436.133	1439.68	1023.33	534.354	340.995	800.264	340.026	206.466	548.887	312.71	545.178	652.403	500.906	844.093	678.298	650.789	799.121	834.396	245.026	797.3	483.417	1167.16	643.401	467.082	377.596	716.697	985.338	795.305	1739.75	561.876	775.888	840.965	2346.36
group_1074	1530		panaroo_cluster		Sinorhizobium	SM_RS13100	V7S97_RS22885	2098.14	7498.79	2239.86	2351.95	1833.81	2184.84	1345.47	2934.44	1857.96	1543.31	3414.46	2625.3	1606.55	1008.09	2765.66	1219.08	516.78	1800.5	1248.55	1910.62	1842.75	1057.58	2848.67	2581.99	1535.22	2988.78	2898.59	1048.2	2290.66	2125.91	3007.89	2250.06	1328.35	1114.68	2255	4159.99	2394.26	5718.05	1725.84	2317.86	2463.48	7531.66
group_10740	606		panaroo_cluster		Sinorhizobium	SM_RS01850	V7S97_RS11530	700.249	1909.44	677.257	668.691	582.419	623.419	424.311	833.382	483.032	399.268	1029.29	602.097	483.238	312.125	661.906	385.905	165.75	408.535	472.402	522.57	573.649	315.032	682.689	706.884	450.387	783.187	740.203	232.753	470.08	319.168	852.847	548.694	363.644	260.849	577.22	1012.58	746.79	1493.67	451.989	592.44	726.564	1918.7
group_10741	777		panaroo_cluster		Sinorhizobium	SM_RS17140	V7S97_RS32470	663.243	2524.09	777.014	1070.98	535.088	669.778	421.676	754.831	578.721	756.024	1174.02	1187.62	444.362	481.372	749.312	424.883	187.387	443.94	482.178	457.1	548.228	407.188	889.502	752.8	543.488	934.258	815.322	236.431	747.869	977.182	859.801	582.703	744.38	457.585	565.973	896.935	703.404	1810.47	475.033	641.228	955.157	2133.38
group_10742	777		panaroo_cluster		Sinorhizobium	SM_RS23765	V7S97_RS25850	807.833	2213.1	665.166	928.516	589.965	555.431	385.564	838.179	588.295	465.261	1386.47	854.67	565.015	285.337	855.902	317.675	166.209	560.766	447.441	492.353	500.131	307.802	807.831	757.14	500.161	872.188	741.575	313.305	668.984	411.975	1086.48	644.408	426.756	340.76	647.276	1065.12	740.508	1630.56	561.66	699.217	846.999	2184.28
group_10743	696		panaroo_cluster		Sinorhizobium			0	0	0	0	0	0	0	0	553.644	512.937	1201.1	789.743	0	10.7659	0	0	0	0	0	0	2.99018	0	0	0	0	0	0	0	0	0	0	0	0	0	0	0	0	0	0	0	0	0
group_10744	816		panaroo_cluster		Sinorhizobium	SM_RS13195	V7S97_RS22985	1177.24	2898.4	769.155	1080.36	780.404	982.081	548.51	1145.59	627.491	760.242	1510.22	1079.75	660.138	453.463	1014.95	468.565	248.675	734.504	652.827	820.983	886.685	436.046	1239.59	1003.92	671.433	1196.26	1078.77	343.399	885.821	1005.67	1097.48	755.019	474.859	493.52	999.094	1609.58	1194.41	2263.31	670.402	845.143	1066.4	3023.94
group_10745	669		panaroo_cluster		Sinorhizobium	SM_RS26065		631.643	1753.29	536.419	615.832	515.508	450.286	232.792	595.296	0	0	0	5.33146	34.869	0	0	0	131.888	381.899	0	420.082	391.966	233.606	515.489	555.559	289.773	652.546	476.091	199.361	0	0	0	0	0	0	0	0	6.40143	0	0	0	0	0
group_10746	1329		panaroo_cluster		Sinorhizobium			0	0	0	0	0	0	0	0	0	0	0	2.01434	0	0	0	4.44228	0	0.70259	0	0	0	0	0	0	482.318	663.546	568.746	265.776	465.337	417.181	804.539	469.176	0	0	0	0	0	0	0	0	0	0
group_10747	2037		panaroo_cluster		Sinorhizobium	SM_RS25545	V7S97_RS02880	0	0	0	0	2032.4	2142.43	1180.12	2830.73	0	0	0	0	228.391	2.53987	0	0	620.656	2029.27	0	1936.89	1645.09	1357.65	2426.2	2200.72	1797.4	2887.77	2461.91	879.289	0	0	0	0	0	0	0	0	2518.39	5435.98	1548.31	2335.14	2.85187	2.89926
group_10748	2211		panaroo_cluster		Sinorhizobium	SM_RS11395	V7S97_RS20960	3141.21	8233.63	2856.2	3158.03	2644.4	3219.72	1697.28	4138.32	2367.82	2015.6	5093.29	3179.25	2316.42	1586.53	4180.96	1692.65	853.696	2246.33	1612.19	2547.48	2567.02	1495.49	3172.71	3486.81	2230.96	3916.81	3457.02	1213.53	2987.43	2460.85	3856.09	2702.89	1736.67	1352.43	3141.24	4772.46	3477.18	6633.02	2054.01	3124.7	3482.8	9037.75
group_10749	1113		panaroo_cluster		Sinorhizobium	SM_RS30885	V7S97_RS04970	949.727	2966.32	902.602	1131.45	847.153	926.134	493.622	1180.99	739.751	787.632	1655.82	1186.02	610.71	417.367	1010.58	433.323	210.517	883.888	559.152	848.476	733.076	474.292	1182.73	1003.37	555.729	1261.31	1061.69	421.921	860.887	816.276	1330.85	775.067	529.102	428.732	892.567	1511.23	1017.28	2482.96	703.265	1083.09	1077.57	3099.42
group_1075	1530		panaroo_cluster		Sinorhizobium	SM_RS22715	V7S97_RS26885	1771.37	4772.38	1460.11	1803.3	1361.57	1471.44	756.597	2048.92	1414.59	1009.36	2972.66	1757.7	1083.5	776.162	2016.1	974.769	424.438	1016.05	985.125	1154.11	1402.07	763.835	1674.81	1708.27	1279.84	1837.1	1723.83	601.54	1562.49	988.363	2033.6	1323.85	975.629	665.557	1546.59	2275.89	1894.29	3980.85	1083.43	1661.07	1725.53	5332.78
group_10750	309		panaroo_cluster		Sinorhizobium	SM_RS20230	V7S97_RS29355	175.217	316.218	104.69	82.2315	98.4404	126.215	72.3438	189.735	138.479	127.355	296.713	127.556	76.0054	122.32	186.416	72.0291	50.9306	113.626	95.5215	113.864	128.345	40.0096	128.374	105.373	126.24	152.009	118.599	48.5811	233.97	38.7255	312.561	156.444	192.123	51.2446	165.849	272.886	156.787	321.31	107.63	210.826	230.873	554.989
group_10751	1314		panaroo_cluster		Sinorhizobium			0	0	0	0	1.09995	7.72516	0	1.91881	5.81478	0	0	0	93.887	4.01987	0	0	396.002	998.844	0	1143.02	1.03449	0	0	0	863.669	1838.61	1524.12	647.421	0	0	0	0	974.854	455.756	1254.81	1929.11	1650.89	3309.31	785.563	1412.87	12.3286	2.94168
group_10752	144		panaroo_cluster		Sinorhizobium			0	0.667084	0	0	34.4001	69.3804	9.88913	25.613	0	0	0	2.96606	25.0373	11.8515	74.9592	26.0764	24.2548	14.0346	21.2619	7.51289	32.2908	32.4792	17.4399	18.5234	22.8291	31.942	18.5852	7.90223	20.9032	20.3906	45.4827	22.4743	32.0229	23.114	14.7928	72.5545	0.953639	0	0	0	60.0091	70.1368
group_10753	918		panaroo_cluster		Sinorhizobium	SM_RS25225	V7S97_RS05800	815.192	2446.02	610.058	706.077	749.559	715.293	420.13	971.499	635.155	556.416	1457.53	1051.04	575.468	397.677	899.973	400.559	182.35	524.479	451.951	694.533	615.335	457.633	857.257	784.412	579.22	1010.07	797.972	361.027	765.998	681.284	981.725	734.3	408.377	359.161	747.789	1159.85	1659.75	3676.64	1028.14	1679.95	941.858	2702.78
group_10754	1044		panaroo_cluster		Sinorhizobium			1099.51	3438.42	981.539	1265.55	0	0.930588	0	0.935972	859.946	647.728	2117.66	1367.09	631.006	520.687	1395.89	642.179	0	4.87834	518.926	0	0	0	0	0	0	0	0	0	1139.95	890.671	1307.8	893.727	0	0	0.995579	0	0	0	0	0	7.18294	0
group_10755	1002		panaroo_cluster		Sinorhizobium	SM_RS24260	V7S97_RS25375	927.658	3154.96	875.854	1119.94	694.321	931.904	503.771	1087.41	710.141	644.742	1557.8	1216.79	596.459	398.994	1049.48	529.705	236.272	621.123	601.897	705.612	741.351	382.494	1006.21	806.692	590.201	1117.44	1096.02	301.328	641.557	610.047	776.408	614.323	395.882	372.077	878.444	1140.2	1034.37	2531.29	577.071	910.081	971.411	3216.09
group_10756	879		panaroo_cluster		Sinorhizobium			0	0	0	0	706.832	732.964	441.662	1106.93	7.87715	0	0	14.2576	650.986	575.96	1109.1	521.491	249.527	807.476	600.208	633.852	597.615	458.666	1007.75	846.457	735.443	991.118	981.564	391.542	933.454	874.559	1135.04	801.923	644.302	455.461	984.125	1495.15	10.5653	0	0	0	1097.09	2908.09
group_10757	243		panaroo_cluster		Sinorhizobium	SM_RS17485	V7S97_RS32130	231.618	404.256	79.7252	86.435	137.11	203.54	24.4864	155.666	109.137	109.082	362.385	141.547	80.0959	111.431	158.706	48.6849	25.9799	37.7544	41.5067	64.1798	79.3383	118.526	114.346	152.483	130.137	167.42	111.93	21.8129	129.53	138.697	201.822	128.809	180.026	19.4776	60.8961	100.899	160.385	228.62	79.5895	253.372	191.517	432.517
group_10758	750		panaroo_cluster		Sinorhizobium	SM_RS28510	V7S97_RS00875	665.558	2283.64	607.691	837.163	10.2142	0	0	6.54565	0	5.26938	11.8711	0	0	10.934	0	0	184.411	558.439	1.3972	621.647	22.203	1.95549	2.10297	4.6894	1.56178	0	0	0	2302.8	1840.38	2070.96	1387.9	0	2.4734	1.93546	0	3.29678	0	1.91395	10.6939	710.052	2139.72
group_10759	222		panaroo_cluster		Sinorhizobium	SM_RS19850	V7S97_RS29770	66.3392	81.1539	29.4165	46.0403	89.9473	66.5831	34.0495	71.7821	44.5631	35.6073	128.547	31.5618	61.8145	67.9327	149.733	52.9334	5.04251	4.21649	37.6435	20.5011	49.732	22.6068	35.9125	33.134	15.4915	68.2782	16.1086	32.4916	36.7733	11.1851	96.6343	61.428	50.5888	29.6156	65.3571	96.1507	92.3613	175.884	52.2992	110.872	178.886	218.43
group_1076	1530		panaroo_cluster		Sinorhizobium	SM_RS19515	V7S97_RS30070	1480.18	5217.71	1603.25	1846.5	1193.48	1543.54	761.475	1854.34	1269.58	1259.14	2864.25	2027.65	1100.07	935.339	1927.68	842.893	406.162	1232.6	1069.91	1211.96	1104.54	809.123	1871.01	1718.81	995.723	2010.97	1715.1	561.198	1429.75	1727.7	2371.32	1416.8	854.357	857.448	1487.5	2303.09	1708.48	3784.71	1120.08	1554.07	1649.48	5439.02
group_10760	282		panaroo_cluster		Sinorhizobium			0	0	0	0	0	0	0	0	0	0	0	0	0	0	0	0	0	0	0	0	0	0	0	0	0	0	0	0	0	0	0	0	49.2203	25.6917	73.0365	144.39	0	0	0	0	71.7637	453.186
group_10761	1116		panaroo_cluster		Sinorhizobium	21_refound_1020_pseudo		1413.23	3487	1050.1	1162.03	977.894	1056.72	472.951	1379.13	6.03663	0	0	1.01563	110.732	0	0	0	257.666	736.118	0	831.585	840.209	515.453	1029.57	1121.79	573.168	1348.05	1095.69	365.219	0	0	0	0	0	0	0	0	15.4904	0	0	0	0	3.85102
group_10762	1101		panaroo_cluster		Sinorhizobium			0	0	0	0	0	0	0	0	3.68789	0	0	0	0	0	0	0	0	0	0	0	0	0	0	0	0	0	11.3841	0	0	0	0	0	0	0	0	0	0	0	0	0	2.89276	0
group_10763	249		panaroo_cluster		Sinorhizobium	SM_RS32715	V7S97_RS01980	52.7835	110.089	49.0389	29.1403	53.523	47.4281	6.45673	68.2654	59.3362	31.2101	103.554	65.6838	39.7848	19.7819	61.7465	13.2882	23.3403	55.8747	38.2407	41.9144	52.7628	11.7307	45.238	43.4547	32.8623	40.4449	57.1309	20.257	57.6493	31.2386	69.4134	51.534	71.3393	22.2508	57.4627	95.6518	78.0538	148.415	16.8455	19.0282	110.232	246.18
group_10764	324		panaroo_cluster		Sinorhizobium	SM_RS25535	V7S97_RS06110	296.886	405.486	192.441	220.1	312.573	159.588	138.774	183.447	154.976	217.06	448.054	302.928	101.372	170.834	248.682	126.16	80.5527	216.934	140.333	188.251	138.45	148.987	238.873	216.986	119.876	270.488	222.104	63.4378	511.045	500.949	328.994	197.998	204.853	174.139	166.03	200.225	235.231	447.442	205.492	269.313	992.336	627.997
group_10765	447		panaroo_cluster		Sinorhizobium	SM_RS25525	V7S97_RS06100	299.041	800.109	282.667	211.629	221.451	303.286	136.104	264.163	252.138	158.34	517.073	250.907	148.615	184.282	350.719	136.48	78.1708	173.491	139.856	202.846	209.077	122.322	293.691	327.296	177.912	290.223	289.476	116.6	179.381	142.462	289.399	195.565	204.244	92.4718	270.627	384.108	306.4	556.441	170.559	260.321	302.455	777.85
group_10766	465		panaroo_cluster		Sinorhizobium	SM_RS05645	V7S97_RS15235	761.794	1631.21	588.141	540.494	296.301	409.286	217.289	560.038	320.389	224.978	714.078	531.214	370.521	216.203	484.341	224.268	115.872	324.093	443.622	315.143	346.044	202.758	471.006	404.351	267.208	573.618	434.308	174.683	537.318	329.769	460.895	318.007	318.618	240.877	412.001	709.784	542.672	1069.26	285.988	397.507	561.084	1184.68
group_10767	1089		panaroo_cluster		Sinorhizobium	21_refound_1021_pseudo	V7S97_RS07070	1059.73	3137.95	877.048	1165.78	855.026	966.573	563.053	1341.3	801.441	549.307	1684.54	1304.02	782.047	582.476	1296.42	554.509	264.28	928.215	631.595	894.809	798.462	656.006	1019.4	991.839	681.716	1232.6	1175.7	452.082	1060.46	785.749	1174.4	910.755	519.432	411.096	1017.19	1494.45	1106.07	2192.88	692.261	1117.34	1234.1	3300.86
group_10768	93		panaroo_cluster		Sinorhizobium			0.796303	0	0	0	2197.25	1355	1403.53	1315.04	998.039	1472.32	2512.93	3410.56	4.9165	7.69892	6.02924	4.73112	2.67065	10.8907	3.87785	0	975.17	901.479	1539.45	1875.26	1174.53	3282.26	1833.46	586.517	2191.45	1399.12	1678.34	731.706	1.27311	0	0	0	175.902	278.169	54.8601	122.054	2625.68	2995.26
group_10769	495		panaroo_cluster		Sinorhizobium	SM_RS11735	V7S97_RS21290	382.209	1268.66	419.154	358.158	328.615	354.858	213.893	377.414	349.68	277.182	640.206	588.099	297.917	176.442	403.136	187.71	135.202	311.682	165.752	296.474	291.889	138.163	467.076	349.436	253.232	637.731	428.301	205.23	437.004	290.517	313.546	404.893	284.905	185.216	393.451	469.007	470.315	958.945	248.538	287.1	462.193	1181.13
group_1077	1527		panaroo_cluster		Sinorhizobium			2137.85	5251.21	1612.31	1876.2	4.22867	6.50203	0	0	1405.34	1210.92	2933.82	1996.07	1959.87	1700.35	4097.27	1556.58	418.314	1224.58	1584.15	1585.03	25.6857	0	0	0	1251	2040.67	1731.41	647.347	0	0	0	0	2144.49	1201.72	3207.4	4696.87	2024.62	3876.74	1154.14	1738.18	5.97926	0.863229
group_10770	717		panaroo_cluster		Sinorhizobium	SM_RS11075	V7S97_RS20640	647.522	1567.02	470.288	450.984	537.919	571.035	360.277	836.741	534.603	382.247	999.417	565.021	475.436	269.613	673.472	346.332	159.247	483.637	363.856	566.275	503.216	323.348	727.093	515.477	426.229	622.03	605.292	224.431	547.886	574.992	675.358	583.718	334.353	272.003	635.185	917.869	752.961	1425.26	441.662	585.108	776.872	1711.16
group_10771	885		panaroo_cluster		Sinorhizobium			1092.78	3024.32	875.213	1030.45	1052.94	840.792	453.938	1015.09	700.517	687.737	1583.96	1242.8	546.237	538.145	969.821	614.931	270.24	753.136	414.721	800.453	704.325	437.046	900.406	892.627	594.616	1105.98	860.136	396.442	0	0	0	3.48563	423.235	354.827	798.105	1217.93	977.452	1872.3	665.253	1176.35	1029.04	2853.59
group_10772	300		panaroo_cluster		Sinorhizobium	SM_RS07515	V7S97_RS17070	144.14	452.891	172.887	106.154	98.7025	112.395	57.1035	171.053	99.0557	45.0211	242.25	164.211	60.8974	39.6553	86.5222	40.632	33.4203	84.5783	71.4081	42.2668	88.0562	36.778	140.979	146.875	30.1526	104.357	127.125	43.727	97.6657	88.6703	59.1269	111.499	47.3281	43.1205	100.439	155.136	124.462	292.553	101.529	131.014	94.09	267.023
group_10773	354		panaroo_cluster		Sinorhizobium	SM_RS17945	V7S97_RS31650	189.716	449.362	157.226	144.462	172.227	153.519	63.9697	231.103	165.369	103.117	376.162	239.897	95.3606	38.2826	138.381	73.3707	56.1514	142.713	81.2343	147.633	136.226	84.4871	200.647	201.618	121.537	136.712	181.939	59.4315	212.71	86.1641	156.258	163.819	141.689	58.2917	158.669	204.806	169.336	347.014	115.493	154.859	283.247	590.433
group_10774	147		panaroo_cluster		Sinorhizobium	SM_RS31725	V7S97_RS19645	16.3282	63.8607	19.5151	2.6592	14.6061	1.33008	0	8.83469	8.11068	6.00984	6.96635	12.102	11.5607	0	1.1458	12.0955	1.19947	2.51638	3.11985	6.16572	10.2923	1.75482	6.30848	8.20455	4.92701	15.308	6.37421	4.71077	13.6796	5.07049	0	10.0518	0	6.49619	16.9126	15.3331	9.86863	11.8331	2.7351	1.39367	8.7733	21.7887
group_10775	1536		panaroo_cluster		Sinorhizobium	SM_RS00735	V7S97_RS10405	2424.6	7034.55	2062.23	2798.41	1661.96	2066.41	1144.09	2634.14	1859.05	1499.48	3545.27	2711.78	1446.56	1224.62	2537.23	1049.47	687.779	1683.24	1042.02	1869.36	1917.68	1125.23	2558.38	2481.65	1757.8	2794.01	2654.38	1006.94	2118.16	1904.11	3020.37	2141.31	1375.36	945.788	2127.2	3722.85	2365.04	4870.86	1492.47	2314.56	2532.13	6625.35
group_10776	513		panaroo_cluster		Sinorhizobium	SM_RS00725	V7S97_RS10395	687.743	1507.26	615.627	561.634	386.878	420.904	233.012	507.631	421.78	237.066	835.967	479.874	362.691	198.218	578.652	172.616	147.088	290.653	273.576	418.271	491.851	207.039	474.072	482.289	371.084	575.941	468.58	157.311	411.462	338.09	559.017	482.376	177.676	135.41	499.072	782.305	702.108	1238.22	251.793	473.677	730.467	1149.06
group_10777	309		panaroo_cluster		Sinorhizobium	SM_RS30095	V7S97_RS02615	427.052	966.166	310.926	285.147	251.571	236.282	104.143	362.987	273.365	81.3071	888.156	342.305	254.505	168.225	462.985	122.921	64.0323	132.006	176.575	176.949	264.779	104.858	224.885	276.419	169.347	171.223	258.724	79.6974	152.433	69.4093	150.779	206.775	167.26	99.4724	338.575	591.201	421.526	648.682	214.41	408.543	424.828	1337.34
group_10778	2340		panaroo_cluster		Sinorhizobium			2911.81	9924.82	3078.57	3683.99	0	0	0	0	9.6503	0	0	0	14.0394	4.17015	0	0	0	0	0	1.07039	10.2243	0	0	0	0	0	0	0	0	0	0	0	0	0	0	0	0	0	0	0	0	0
group_10779	552		panaroo_cluster		Sinorhizobium			291.475	730.117	365.732	263.012	0	0	0	0	0.926671	0	0	0	0	0	0	0	0	0	0	0	3.77264	0	0	0	0	0	0	0	0	0	0	0	0	0	0	0	0	0	0	0	0	0
group_1078	1530		panaroo_cluster		Sinorhizobium		V7S97_RS21420	0	0	0	0	0	0	0	0	0	0	0	0	0	0	0	0	0	0	0	0	0	0	0	0	0	0	0	0	0	0	0	0	0	0	0	0	0	0	0	0	0	0
group_10780	1371		panaroo_cluster		Sinorhizobium	SM_RS25815	V7S97_RS03265	0	0	0	0	4.11339	0	0	2.82293	1079.76	875.488	2486.36	1504.92	8.48743	4.92489	0	1.04149	357.904	1036.41	0	1237.23	24.5253	0	0	0	852.816	1682.14	1592.75	492.758	1294.36	715.286	1743.76	1102.91	589.15	582.869	1238.18	1936.63	1443.56	3494.34	963.58	1272.37	1518.33	4283.11
group_10781	1194		panaroo_cluster		Sinorhizobium	SM_RS02500		0	0	0	0	0	0	0	0	0	0	0	0	7.05044	0	0	0	0	0	0	0	0	0	0	0	0	0	0	0	0	0	0	0	0	0	0	0	0	0	0	0	6904.1	5027.39
group_10782	702		panaroo_cluster		Sinorhizobium		V7S97_RS02175	659.638	1774.1	611.561	671.125	723.416	608.164	434.54	850.544	609.298	387.026	1141.33	896.032	379.122	317.425	707.674	305.149	3.28585	11.3863	381.775	0	524.66	357.43	641.54	652.737	326.144	828.718	644.622	248.638	592.401	366.94	552.261	555.392	463.182	245.662	555.67	710.79	679.351	1250	447.722	566.119	779.282	1997.94
group_10783	657		panaroo_cluster		Sinorhizobium	SM_RS26085		619.988	1472.67	484.987	460.967	465.955	465.279	284.471	611.32	0	0	0	3.86902	48.5384	0	0	0	149.353	452.82	0	432.876	423.713	267.318	642.509	583.192	409.559	567.908	496.124	233.633	0	0	0	0	0	0	0	0	0.948577	0	0	0	0	0
group_10784	429		panaroo_cluster		Sinorhizobium	SM_RS21110	V7S97_RS28510	330.533	738.067	257.389	340.743	258.298	266.669	181.37	275.737	196.139	208.569	450.159	275.339	189.966	177.303	270.992	156.88	66.2538	222.08	219.867	167.089	204.593	202.822	331.929	255.639	141.318	291.365	262.733	110.506	250.419	282.905	376.431	175.494	170.535	139.987	248.2	318.83	350.686	881.714	205.316	303.309	335.052	713.11
group_10785	402		panaroo_cluster		Sinorhizobium	SM_RS23495	V7S97_RS26150	285.776	652.164	194.073	232.211	148.272	123.266	73.6638	209.565	210.338	139.882	523.864	212.238	159.246	132.718	288.411	123.65	69.4507	133.483	135.711	210.165	220.964	153.463	229.779	206.788	148.051	247.731	197.235	78.0426	192.458	130.046	137.511	153.057	44.6141	39.6775	160.745	191.02	357.59	544.011	172.653	207.847	223.025	463.817
group_10786	300		panaroo_cluster		Sinorhizobium			0	0	0	0	0	0	0	0	0	0	0	0	0	0	0	0	115.11	278.539	0	270.713	0	0	0	0	3.4415	0	0	0	0	0	0	0	0	0	0	0	0.954242	0	0	0	1.03202	0
group_10787	222		panaroo_cluster		Sinorhizobium			0	0	0	0	0	0	0	0	0	0	0	0	0	0	0	0	51.147	61.2159	0	105.361	0	0	0	0	0	0	0	0	0	0	0	0	0	0	0	0	0.986918	0	0	0	0	0
group_10788	1068		panaroo_cluster		Sinorhizobium	SM_RS27105	V7S97_RS07550	908.073	2779.75	812.678	805.789	854.401	770.825	424.13	1046.66	626.747	556.874	1625.32	939.577	615.108	423.09	1129.24	391.212	243.592	727.606	416.002	752.034	871.787	446.766	1105.3	972.368	509.654	1176.56	900.464	434.629	949.439	1064.47	1127.14	732.889	472.848	317.672	930.146	1381.74	1114.67	2194.03	552.434	790.267	940.115	3210.3
group_10789	939		panaroo_cluster		Sinorhizobium	SM_RS08095	V7S97_RS17660	1189.48	3852.6	1143.14	1326.81	1000.85	1115.64	647.689	1423.7	980.313	1006.28	1796.85	1594.82	811.638	573.858	1318.45	629.829	282.769	956.574	800.635	1025.85	901.164	703.247	1457.05	1284.21	898.629	1672.72	1237.26	459.019	1071.63	1193.59	1089.18	1019.84	772.662	599.979	1079.72	1662.89	1335.51	3028.74	684.093	1190.66	1354.35	3266.62
group_1079	1527		panaroo_cluster		Sinorhizobium	SM_RS24010	V7S97_RS25600	1647.49	5312.63	1709.09	2080.42	1640.68	1892.2	1317.37	2087.05	1278.19	1312.76	2952.4	2299.87	1195.22	996.607	1870.29	1129.5	479.783	1485.23	1087.64	1410.49	1219.89	808.191	2117.74	1944.21	1267.49	2641.69	1897.34	751.548	1725.41	1876.32	2236.89	1469.6	2451.71	1036.27	1631.97	2223.08	1818.2	3887.68	1216.7	1829.87	6112.11	6136.4
group_10790	798		panaroo_cluster		Sinorhizobium	SM_RS18855	V7S97_RS30730	911.539	2207.53	879.619	963.961	831.203	738.239	477.615	1044.5	789.308	647.11	1649.64	980.624	617.291	444.494	974.908	483.901	256.23	526.003	408.733	673.242	668.102	451.368	871.234	730.698	633.207	1108.39	721.296	353.193	788.599	561.962	917.411	756.049	537.164	288.833	871.243	1252.33	899.024	1645.11	553.231	928.542	1735.24	2568.59
group_10791	2247		panaroo_cluster		Sinorhizobium	SM_RS09595	V7S97_RS19100	3417.55	11407	3432.95	3956.5	3459.86	3229.32	1963.04	4229.84	2555.85	3280.73	5426.62	5625.97	1939.9	1697.85	3768.85	1838.7	941.115	2885.82	1433.14	3117.85	2316.68	1783.4	3867.89	3619.06	2656.96	4859.86	3871.45	1431.9	3369.04	3379.49	4127.52	2941.16	3249.07	2121.97	3085.5	5023.21	3014.27	7877.07	2212.95	3554.73	4173.23	10311.7
group_10792	837		panaroo_cluster		Sinorhizobium	SM_RS20505	V7S97_RS29110	989.47	2535.02	883.916	717.366	719.679	781.664	376.406	1059.23	766.346	716.957	1675.78	1098.58	513.374	484.366	997.557	439.464	257.122	618.055	486.887	630.924	660.868	505.123	955.837	840.226	626.833	966.915	942.427	259.674	730.859	780.95	997.661	675.509	629.935	379.985	757.837	1335.58	977.567	1980.96	613.781	871.577	1197.63	2598.07
group_10793	858		panaroo_cluster		Sinorhizobium			1041.93	2935.19	858.945	1053.63	0	0	0	0	4.99489	0	0	0	2.18242	0	0	0	297.878	664.759	0	725.78	0	6.71977	0	0	7.60102	3.53761	0	0	0	0	0	0	0	0	0	0	10.3269	0	0	0	0	0
group_10794	231		panaroo_cluster		Sinorhizobium	SM_RS19590	V7S97_RS29995	120.608	169.165	79.8715	86.6804	0	0.498917	1.20532	0.959658	0.50147	0	0.449842	0	77.0652	40.945	157.249	34.0752	42.1726	47.1744	60.7375	71.7843	80.3502	22.995	85.9534	82.2298	46.1325	113.793	123.738	34.5657	0.457664	0	0	3.04739	70.4602	54.0536	190.593	232.304	86.786	169.694	38.8859	59.0773	110.811	320.04
group_10795	744		panaroo_cluster		Sinorhizobium	SM_RS00265	V7S97_RS09925	1001.27	3603.08	1121.93	1347.1	1378.29	903.633	1040.96	1093.55	755.391	835.744	1496.03	1668.28	611.746	568.802	1050.16	853.367	205.039	962.174	927.024	1015.46	769.967	471.94	1140.86	1294.93	683.606	1654.32	1239.78	390.023	1137.76	842.938	1016.36	870.104	860.036	600.675	930.371	1330.54	848.013	2695.51	715.308	788.974	1201.88	2786.66
group_10796	984		panaroo_cluster		Sinorhizobium	SM_RS23735	V7S97_RS25880	1169.45	3645.41	1046	1075.69	764.019	983.48	532.872	1299.18	783.093	652.02	1779.34	1353.98	664.255	546.852	1194.27	558.646	226.048	893.807	588.882	782.429	786.383	601.643	1117.73	1046.38	708.624	1272.66	1058.77	386.462	1303.61	1146.27	1465.04	1082.67	610.501	485.648	888.917	1577.65	1096.87	2559.78	694.383	1011.88	1513.82	3441.62
group_10797	732		panaroo_cluster		Sinorhizobium	SM_RS31095	V7S97_RS05185	550.085	1716.65	476.891	489.715	665.454	663.474	425.324	859.658	496.782	451.073	1064.17	674.492	403.319	255.04	613.503	249.394	112.312	432.428	313.052	456.975	644.077	394.308	712.083	810.356	544.08	1114.77	603.274	248.738	565.857	541.249	519.93	538.525	332.841	184.008	598.721	764.541	714.19	1630.99	403.979	513.656	697.635	1859.72
group_10798	198		panaroo_cluster		Sinorhizobium	SM_RS24505	V7S97_RS25115	51.7807	118.308	24.8961	20.6761	24.8726	52.5009	30.3026	49.5714	42.1471	29.3018	116.713	42.2055	26.2743	6.7027	38.5782	12.8251	15.0965	43.6146	34.1509	35.3785	29.7792	12.6541	42.1446	23.5847	27.679	51.304	50.9466	35.6972	11.8492	0.832588	16.5504	22.0861	4.54207	5.17534	17.2593	52.9154	44.7992	127.268	32.3857	85.6037	65.1512	108.994
group_10799	528		panaroo_cluster		Sinorhizobium	SM_RS30740	V7S97_RS06155	0	0	0	0	0	0	0	0	0	0	0	0	0.95031	0	0	0	74.0182	234.536	0	222.319	8.87745	0	0	0	0	0	0	0	0	0	0	0	0	0	0	0	369.504	817.254	176.23	224.51	408.104	1058.13
group_108	3129		panaroo_cluster		Sinorhizobium			0	0	0	0	0	0	0	1.97966	0	0	0	0	21.9342	0	0	0	0	0	0	0	0	0	0	1.88884	0	0	0	0	0	0	0	0	0	0	0	0	5120.49	10696.9	3248.38	4916.65	3.11516	2.75017
group_1080	1527		panaroo_cluster		Sinorhizobium	SM_RS17730	V7S97_RS31865	1702.24	4306.1	1380.85	1747.09	1046.07	1474.32	866.921	1890.7	1296.85	1247.59	2733.48	1938.38	985.047	809.34	1828.22	756.424	370.753	924.698	798.44	1291.37	1240.01	811.856	1621.8	1516.91	855.367	1956.61	1514.07	652.085	1409.91	1175.96	1699.63	1319.37	777.529	667.507	1404.68	2121.41	1728.31	3269.53	1156.81	1388.13	1492.83	4816.38
group_10800	690		panaroo_cluster		Sinorhizobium			0	0	0	0	0	0	0	0	571.322	514.126	1323.71	787.065	26.0004	36.8713	91.7424	13.2011	0	0	9.70174	0	0	0	0	0	0	0	0	0	0	0	0	0	0	0	0	0	860.264	1584.44	440.537	597.91	0	2.13253
group_10801	885		panaroo_cluster		Sinorhizobium	SM_RS20490	V7S97_RS29125	777.752	2302.8	771.778	936.114	599.661	822.984	462.4	988.275	754.496	523.755	1534.96	1065.16	560.069	356.216	929.239	425.078	257.35	545.718	460.803	658.347	643.096	430.878	866.674	810.904	637.483	942.313	958.48	370.388	899.622	744.037	1093.95	796.518	584.306	413.392	796.418	1174.38	881.861	1675	498.469	806.777	904.851	2571.4
group_10802	654		panaroo_cluster		Sinorhizobium			0	0	0	0	0	0	0	0	736.276	459.294	1706.13	802.265	0.883743	0	0	0	0	0	0	0	12.6368	3.67517	0	0	0	0	0	0	0	0	0	0	0	0	0	0	0	0	0	0	0	0
group_10803	843		panaroo_cluster		Sinorhizobium			0	0	0	0	0	0	0	0	640.639	573.864	1452.43	932.699	0	0	0	0	0	0	0	0	0	0	0	0	0	0	0	0	0	0	0	0	0	0	0	0	0	0	0	0	0	0
group_10804	777		panaroo_cluster		Sinorhizobium	SM_RS31535	V7S97_RS20200	642.538	2052.12	861.052	830.668	443.624	373.38	303.26	591.642	340.73	633.601	919.267	1289.57	262.923	183.324	469.901	235.767	77.5085	505.764	193.679	533.827	381.549	321.269	907.196	875.577	444.978	913.332	850.065	257.529	656.043	626.724	786.315	546.379	491.419	202.214	469.251	923.638	444.281	1542.84	292.54	605.407	1190.48	1863.96
group_10805	1371		panaroo_cluster		Sinorhizobium	SM_RS07720	V7S97_RS17275	2373.64	6956.36	2482.18	2688.13	2270.17	2016.02	1616.81	2417.58	1672.82	2193.83	3503.81	3996.07	1226.29	956.468	2149.67	1256.43	460.83	2248.63	1548.14	1986.84	1531.26	899.781	2527.01	2353.36	1415.12	3732.53	2439.75	911.386	2857.29	1926.45	2372.07	1780.17	1850.24	1208.86	1909.35	3014.44	2073.04	5349.44	1388.72	2001.78	2810.91	6076.26
group_10806	171		panaroo_cluster		Sinorhizobium	SM_RS26360	V7S97_RS06775	12.6183	22.0693	9.88736	12.3321	4.48865	24.7789	1.16524	13.9424	9.32397	6.63172	19.8934	12.6318	11.6021	7.14269	10.0089	4.61934	1.84598	15.4468	40.3904	5.08329	18.8446	0	23.6205	14.4721	1.68967	25.0574	10.2069	0.98531	8.33777	0.901913	14.5365	16.3693	0	0	0	0	36.6838	141.657	30.1293	30.7783	20.3045	13.2983
group_10807	1269		panaroo_cluster		Sinorhizobium	SM_RS22625	20_refound_923_pseudo	1167	4524.12	1622.32	1861.94	1080.28	1412.28	879.362	1673.96	980.462	1415.25	2079.86	1868.18	861.305	707.219	1411.64	786.326	298.538	1334.37	781.132	1049.3	1035.26	615.929	1868.84	1403.66	942.826	1755.83	1565.03	572.27	1261.69	1583	1684.32	1085.76	677.807	577.812	1301.74	2233.16	1334.86	3503.61	818.219	1131.66	1308.81	4382.25
group_10808	315		panaroo_cluster		Sinorhizobium			0	0	0	0	0	0	0	0	0	0.968894	0	0	0	0	0	0	0	0	0	0	0	0	0	0	253.382	450.079	382.835	197.394	0	0	0	0	0	0	0	0	309.358	485.741	181.494	353.635	0	0
group_10809	327		panaroo_cluster		Sinorhizobium			0	0	0	0	0	0	0	0	0	0	0	0	0	0	0	0	0	0	0	0	1.17531	0	0	0	215.225	440.097	316.955	121.855	0	0	0	0	0	0.827307	0	0	367.13	516.409	217.708	319.882	0	0
group_1081	1527		panaroo_cluster		Sinorhizobium	SM_RS25150	V7S97_RS05715	1800.93	5382.3	1526.76	1817.66	1408.76	1572.54	748.178	2005.34	1284.64	829.538	2898.68	1984.39	1147.94	865.232	1954.14	927.055	487.942	1142.49	1066.72	1394.48	1357.93	701.139	1635.61	1841.73	1059.51	2051.91	1782.9	724.198	1668.33	1131.88	2092.88	1417.77	811.103	607.313	1548.96	2289.16	1998.72	4338.53	1071.38	1631.34	2105.93	5559.51
group_10810	681		panaroo_cluster		Sinorhizobium			0	0	0	0	964.956	1092.36	573.916	1575.83	6.32739	0	0	0	3.83092	5.26137	0	0	366.841	611.781	0	814.29	869.841	515.078	1130.07	1028.19	754.789	1625.45	1319.45	500.402	0	0	0	0	0	0	0	0	17.7102	0	0	0	0	2.7351
group_10811	1287		panaroo_cluster		Sinorhizobium	SM_RS16410	V7S97_RS08955	4.55614	1.94242	0	0	1316.87	1663.27	809.331	2365.23	1276.56	1154.63	2588.58	1746.71	1167.26	970.771	2047.22	808.385	465.86	1065.52	1070.71	1526.35	1325.11	755.627	1864.89	1735.58	1109.05	2094.91	1921.32	672.015	1559.32	1657.82	1987.52	1569.77	874.762	826.912	1694.4	2690.14	1852.72	4011.49	1129.2	1512.55	1740.44	5315.26
group_10812	861		panaroo_cluster		Sinorhizobium	SM_RS04220	V7S97_RS13805	1096.74	3367.88	1123.45	1085.98	861.497	1033.04	632.048	1451.52	1003.8	607.425	1845.08	1270.54	699.553	520.122	1230.77	579.586	268.174	873.112	367.296	974.129	893.348	466.034	1078.47	1315.43	734.244	1584.27	1225.41	460.047	1081.4	1073.8	1285.57	1058.47	720.469	446.766	1034.56	1446.57	1171.77	2405.74	663.714	916.956	1277.32	3097.53
group_10813	504		panaroo_cluster		Sinorhizobium			591.332	2171.19	457.166	732.75	0	0	0	0	0	0	0	0	1.75689	0	0	0	138.598	493.931	0	487.738	0.86345	0	0	0	0	0	0	0	0	0	0	0	0	0	0	0	8.68899	0	0	0	0	0
group_10814	1191		panaroo_cluster		Sinorhizobium	SM_RS03405	V7S97_RS12940	1518.25	4270.66	1410.83	1664.04	1269.85	1473.35	738.895	1636.39	1217.76	978.993	2285.05	1923.42	824.124	797.151	1762.25	917.879	562.117	2041.35	647.351	1872.89	1227.44	987.05	1656.93	1585.88	1267.9	2012.87	1836.41	687.231	1946.14	1439.25	1856.92	1396.67	1185.97	713.642	1525.9	2109.9	1615.22	3194.29	1041.05	1453.05	1911.98	3987.05
group_10815	492		panaroo_cluster		Sinorhizobium	SM_RS03395	V7S97_RS12930	445.431	1222.9	315.573	382.46	325.843	448.767	229.734	540.935	354.788	174.061	717.371	418.36	309.056	213.021	428.948	191.802	137.021	227.055	232.837	293.896	408.21	158.72	459.167	338.531	258.02	444.885	472.088	166.966	335.089	321.238	507.831	454.884	160.491	128.677	380.916	493.692	450.037	854.758	263.865	355.872	372.342	1162.52
group_10816	900		panaroo_cluster		Sinorhizobium	SM_RS27085	V7S97_RS07525	868.807	2321.62	834.863	844.597	931.322	807.349	441.3	976.882	715.828	710.892	1466.29	1328.91	820.726	523.296	987.713	483.16	210.969	741.511	498.958	674.718	825.321	578.342	849.436	1055.05	537.024	1059.79	964.736	366.512	943.838	456.038	978.951	651.002	554.662	358.523	785.82	987.52	1079.7	2055.04	607.588	935.938	1081.59	2558.83
group_10817	414		panaroo_cluster		Sinorhizobium			0	0	0	0	0	0	0	0	0	0	0	0	31.9034	0	0	0	0	0	0	0	0	0	0	0	553.171	538.962	561.154	280.575	0	0	0	0	0	0	0	0	0	0	0	0	0	0
group_10818	906		panaroo_cluster		Sinorhizobium	SM_RS19880	V7S97_RS29740	730.852	2160.42	759.487	734.825	680.88	695.374	335.652	785.997	675.878	523.38	1180.01	875.315	504.409	369.871	1060.93	421.866	158.697	526.884	281.058	482.137	654.473	438.462	774.386	843.358	374.096	1038.24	720.704	327.658	695.069	465.955	778.114	689.434	337.688	306.827	722.043	1034.48	918.446	1818.7	445.565	660.995	888.789	2233.5
group_10819	459		panaroo_cluster		Sinorhizobium	SM_RS20585	V7S97_RS29030	841.716	1235.54	459.23	498.416	608.59	419.858	241.207	465.12	363.117	493.988	1033.78	778.391	274.642	246.429	431.966	296.624	116.006	354.005	328.881	388.565	444.391	488.672	675.066	818.709	318.392	1018.34	495.751	239.279	854.328	386.889	306.697	430.682	1232.34	693.032	783.592	715.16	519.058	1068.51	408.015	588.252	1544.11	1266.48
group_1082	1527		panaroo_cluster		Sinorhizobium			0	3.144	0	0	0	0	0	0	0	0	0	0	0	0	0	0	0	0	0	0	4.05315	0	0	0	0	0	0	0	0	0	0	0	0	0	0	0	0	0	0	0	0	0
group_10820	948		panaroo_cluster		Sinorhizobium	SM_RS26100		1090.07	3760.4	1121.11	1643.83	838.151	1141.87	623.154	1272.84	0	0	0	0	88.2011	0	0	0	204.696	747.146	0	694.468	654.656	604.136	1128.91	1212.05	602.923	1079.57	1112.61	264.307	618.86	702.356	851.838	374.852	0	0	0	0	9.24064	0	0	0	0	0
group_10821	933		panaroo_cluster		Sinorhizobium	SM_RS17670	V7S97_RS31930	906.111	3092.51	879.987	1228	655.864	957.195	626.796	1086.39	753.447	780.78	1184.57	1105.54	564.23	515.816	924.83	487.881	254.524	641.894	507.87	620.223	589.75	361.568	970.349	979.988	651.232	908.288	981.59	332.502	1081.84	1079.46	1103.75	716.105	388.275	438.088	724.308	1132.23	886.077	1951.24	564.175	770.023	996.831	2859.63
group_10822	1041		panaroo_cluster		Sinorhizobium	SM_RS12925	V7S97_RS22660	1235.18	4009.76	1221.56	1416.52	930.03	991.121	629.342	1431.22	766.256	784.819	1791.55	1614.31	805.171	658.499	1509.62	642.932	254.903	956.842	526.038	964.685	1032.4	640.717	1276.14	1197.08	829.795	1370.4	1357.41	390.108	1270.37	1054.42	1361.56	1151.21	709.495	521.611	1096.04	1620.58	1236.51	2643.12	779.475	1120.25	1145.18	3604.05
group_10823	273		panaroo_cluster		Sinorhizobium			0	0	0	0	0	0	0	0	0	0	0	0	0	0	0	0	0	0	0	0	1.89905	4.46666	0	0	0	0	0	0	0	0	0	0	183.964	108.88	151.429	154.063	207.157	332.488	106.396	178.775	381.257	389.267
group_10824	1080		panaroo_cluster		Sinorhizobium	SM_RS08250	V7S97_RS17790	1207.41	3955.4	1212.62	1628.19	827.517	1296.97	623.94	1539.89	943.47	869.622	1948.8	1466.4	848.4	700.334	1495.58	592.482	359.448	995.943	628.289	1009.02	1045.11	709.084	1493.68	1346.65	1108.61	1566.16	1343.5	466.891	1243.32	1347.93	1415.68	1205.68	887.445	666.542	1218.39	1931.74	1423.97	2944.47	842.657	1238.27	1721.25	3944.42
group_10825	1950		panaroo_cluster		Sinorhizobium	SM_RS24225	V7S97_RS25390	2093.7	6430.4	1972.87	2510.19	1536.97	1880.8	1039.61	2440.84	1622.34	1622.26	3462.31	2656.71	1237.17	1190.36	2317.11	972.766	521.974	1789.76	1251.9	1628.16	1800.67	1150.99	2730.3	2279.71	1427.35	2635.35	2664.27	688.643	1995.98	2204.74	3068.76	1864.68	1395.2	892.728	1987.93	3189.1	2006.65	4931.44	1437.12	2236.89	2294.38	7616.73
group_10826	1005		panaroo_cluster		Sinorhizobium	SM_RS30055	V7S97_RS02575	847.139	2656.36	721.422	916.688	777.525	1003.2	510.385	1063.25	668.61	585.98	1508.42	1002.21	618.309	476.788	952.781	391.711	299.214	891.08	416.424	759.303	711.96	570.391	970.375	809	608.223	1045.92	928.671	418.073	800.967	798.599	1097.29	911.798	518.83	335.052	871.901	1251.34	1051.33	2027.45	511.994	795.484	964.329	3024.94
group_10827	402		panaroo_cluster		Sinorhizobium			0	0	0	0	0	0	0	0	234.564	76.9136	485.278	270.418	0.999037	0	0	0	0	0.829899	0	0	0	2.19668	0	0	0	0	0	0	0	0	0	0	80.3401	73.3827	187.816	246.582	0	0.839318	0	0	0	0
group_10828	438		panaroo_cluster		Sinorhizobium			0	0	0	0	0	0	0	0	307.56	138.298	590.372	341.736	0	0	0	0	0	2.56336	0	0	0	0	0	0	0	0	0	0	0	0	0	0	177.774	114.314	237.045	250.377	0	0	0	0	0	0
group_10829	1107		panaroo_cluster		Sinorhizobium	SM_RS10710	V7S97_RS20280	1400.38	4614.32	1521.83	1613.07	1020.61	1299.77	707.865	1897.71	965.875	1257.63	2163.1	1935.47	1037.39	720.616	1642.98	712.481	284.433	1059.19	611.641	1227.63	1139.43	672.325	1673.88	1547.17	972.018	1744.21	1525.33	581.129	1242.45	1157.56	1700.67	1206.3	778.065	662.16	1347.62	2047.22	1469.86	3367.51	943.48	1175.49	1550.82	3721.87
group_1083	1527		panaroo_cluster		Sinorhizobium			0	0	0	0	0	0	0	0	0	0	0	0	0	0	0	0	0	0	0	0	0	0	0	0	1411.35	3291.46	2748.3	1050.52	0	0	0	0	0	0	0	0	0	0	0	0	0	0
group_10830	762		panaroo_cluster		Sinorhizobium		V7S97_RS03915	0	0	0	0	0	0	0	0	3.04376	0	0	0	0	0	0	7.96776	0	0	0	0	3.22133	0	0	0	0	0	0	0	0	0	0	0	334.663	191.958	480.837	773.662	0	0	0	0	0	0
group_10831	975		panaroo_cluster		Sinorhizobium			0	0	0	0	0	0	0	0	8.94831	0	0	0	90.445	0	0	3.13957	230.76	568.747	0	676.025	9.40278	0	0	0	743.64	1185.09	918.45	372.209	0	0	0	0	429.509	381.388	904.437	1333.44	1321.4	2103.23	720.711	1139.9	5.11026	0.875231
group_10832	1107		panaroo_cluster		Sinorhizobium			0	0	0	6.23906	2.26798	0	0	0	0	0	0	6.06201	95.9895	4.14655	0	1.05934	280.775	844.827	0	841.336	6.65009	0	0	0	942.553	1535.72	1276.33	472.552	0	0	0	0	587.124	415.202	1138.01	1689.07	1370.38	2541.85	783.14	1177.13	9.41781	0
group_10833	561		panaroo_cluster		Sinorhizobium	SM_RS00040	V7S97_RS09695	704.708	1666.48	593.67	628.02	433.576	534.039	298.596	646.447	418.334	371.442	988.88	772.013	402.88	307.406	535.284	241.595	143.449	561.477	413.293	489.548	531.932	326.145	815.459	601.87	416.078	763.128	655.418	180.735	619.144	641.304	640.664	543.945	336.731	284.674	622.667	763.094	664.864	1437.87	364.557	592.311	752.278	1595.49
group_10834	378		panaroo_cluster		Sinorhizobium	SM_RS22790	V7S97_RS26815	176.164	442.682	165.918	174.077	226.274	148.992	109.05	191.893	138.754	125.148	394.719	249.47	153.159	83.8049	202.054	100.994	84.8225	200.282	140.119	145.966	154.315	106.577	213.359	199.326	80.7539	311.008	199.818	74.6398	194.986	80.8444	227.497	176.048	129.605	63.1751	179.966	228.863	252.585	426.594	124.861	143.576	248.535	415.438
group_10835	1119		panaroo_cluster		Sinorhizobium	SM_RS27325		0	0	0	0	3.15424	0	0	0	709.199	531.515	1582.69	1127.89	583.416	472.516	1561.72	463.883	0	4.64113	618.407	0	3.04535	1.13199	0	0	0	0	0	0	2.90397	0	0	0	516.749	356.438	863.848	1228.09	0	0	0	0	911.093	2795.36
group_10836	810		panaroo_cluster		Sinorhizobium			0	0	0	0	0	0	0	0	559.394	470.84	1248.88	814.608	0	0	0	0	0	3.8171	0	0	0.977887	0	0	0	303.118	511.697	406.849	201.62	357.208	165.592	558.968	371.441	0	0	0	0	0	0	0	0	505.079	1677.87
group_10837	2697		panaroo_cluster		Sinorhizobium	SM_RS30975	V7S97_RS05065	3454.91	10659.1	3057.03	4027.35	2523.24	3462.41	1758.56	3806.08	2505.75	2089.56	5864.02	4136	2039.14	1720.42	3461.86	1806.41	893.855	2309.23	1543.88	2870.25	2398.61	1758.59	3603.76	3577.63	2178.66	4106.92	3893.05	1246.12	3178.14	2487.51	4305.48	2749.71	1882.52	1263.03	2867.23	4886.58	3537.68	8446.4	2351.52	3725.52	3705.39	10596.9
group_10838	693		panaroo_cluster		Sinorhizobium	SM_RS20835	V7S97_RS28785	498.729	1456.83	566.762	592.089	531.56	638.126	323.937	703.926	602.084	682.236	1082.75	723.947	367.278	293.572	552.762	250.085	132.12	303.12	394.567	373.718	496.789	251.031	599.983	548.129	530.594	632.098	602.119	199.325	631.719	672.914	798.524	628.17	322.856	164.167	521.932	788.614	734.244	1260.42	463.807	472.77	783.53	2014.39
group_10839	993		panaroo_cluster		Sinorhizobium	SM_RS24730	V7S97_RS05285	1156.65	2641.67	814.37	887.821	2032.84	1103.42	860.156	1430.54	780.814	855.733	1901.91	1474.91	746.496	504.145	1106.07	625.888	358.688	965.007	606.583	972.332	993.041	592.912	1281.49	1248.95	774.817	2445.21	1297.98	439.612	1362.9	719.724	1382.75	807.314	867.759	508.073	903.061	1354.67	1089.89	2243.39	697.132	899.189	1838.63	3384.26
group_1084	1527		panaroo_cluster		Sinorhizobium			0	0	0	0	0	0	0	0	1581.34	1262.52	3076.19	2211.87	0	16.9175	0	0	0	8.80675	0	0	0	0	0	0	5.19333	0	0	0	0	0	0	0	0	0	0	0	0	0	0	0	0	0
group_10840	921		panaroo_cluster		Sinorhizobium	SM_RS24740	V7S97_RS05295	911.232	2665.54	942.277	1022.87	1066.05	847.702	491.946	1204.14	647.085	648.605	1681.29	1105.83	632.603	591.683	968.597	413.01	350.189	849.533	542.015	837.633	713.806	587.188	1188.37	1224.54	794.468	1627.3	1145.85	331.032	830.78	814.806	1194.04	774.102	794.095	487.512	915.078	1206.88	971.163	2156.72	641.996	966.174	1170.97	2727.54
group_10841	549		panaroo_cluster		Sinorhizobium	SM_RS16435	V7S97_RS08980	696.465	2299.23	558.54	851.279	539.73	514.338	333.339	757.234	536.811	350.209	855.755	680.549	412.671	234.899	628.332	331.654	220.224	447.678	307.781	510.732	626.13	303.605	687.493	618.931	354.978	668.676	717.629	261.595	494.373	383.645	753.83	536.29	251.269	234.125	558.466	863.62	747.62	1723.44	422.772	512.73	768.694	1935.47
group_10842	513		panaroo_cluster		Sinorhizobium			0	0	0	0	0	0	0	0	0	0	0	7.95162	27.1855	0	0	0	93.0088	276.091	0	349.641	5.0223	0	0	0	245.156	441.629	476.021	144.16	0	0	0	0	215.507	143.782	356.568	528.198	427.473	624.283	237.511	374.673	0	3.51894
group_10843	954		panaroo_cluster		Sinorhizobium			0	0	0	0	3.45162	0	0	1.99271	2.06547	0	0	7.99608	76.4858	0	2.14588	0	284.452	643.463	0	794.852	10.8457	0	0	0.87425	630.469	1346.66	844.055	492.885	0	0	0	2.94847	636.496	458.003	1085.05	1456.17	1354.1	2353.18	590.359	921.633	16.2667	0.915387
group_10844	699		panaroo_cluster		Sinorhizobium	SM_RS26055		680.447	1604.87	504.745	565.152	549.837	476.371	321.185	717.183	0	0	0	1.91652	59.2403	0	0	0	177.956	516.635	0	391.963	494.791	361.87	467.228	524.132	435.02	739.489	484.107	236.801	0	0	0	0	0	0	0	0	2.05822	0	0	0	0	0
group_10845	357		panaroo_cluster		Sinorhizobium	SM_RS32290	V7S97_RS02500	0	0	0	0	0	0	0	0	0	0	0	4.06284	43.3642	0	0	0	101.186	208.955	0	288.932	328.381	279.131	352.927	334.545	194.89	390.73	283.776	149.051	237.657	164.142	292.891	170.974	0	0	0	0	4.08536	0	0	0	0	0
group_10846	657		panaroo_cluster		Sinorhizobium	SM_RS24945	V7S97_RS05490	586.582	1543.47	490.76	523.743	448.792	505.543	332.218	682.563	395.637	387.52	824.937	618.086	369.385	233.131	525.058	256.07	181.932	461.933	402.682	466.247	483.01	324.051	683.535	614.979	458.289	611.348	637.811	178.281	534.324	450.415	623.779	442.976	168.783	220.434	508.905	738.402	562.109	1394.94	287.282	464.469	438.73	1595.7
group_10847	1023		panaroo_cluster		Sinorhizobium	SM_RS24935	V7S97_RS05480	1044.24	2840.5	879.296	1179.06	951.699	1014.56	458.126	1349.93	892.866	636.117	1801.65	1281.32	632.294	545.799	1183.49	511.878	251.675	690.916	512.634	856.395	808.344	547.449	1109.41	996.387	756.108	1272.02	1234.14	311.435	1109.82	675.449	1304.05	830.771	663.348	454.275	945.013	1421.36	1200.95	2510.17	742.737	1207.38	1231.71	3076.09
group_10848	303		panaroo_cluster		Sinorhizobium		V7S97_RS02290	0	0	0	0	0	0	0	0	136.47	121.517	379.312	251.892	2.68666	1.10141	0	0	0	0	0	0	0	0	0	0	0	0	0	0	0	0	0	0	0	0	0	0	0	0	0	0	0	0
group_10849	1287		panaroo_cluster		Sinorhizobium		V7S97_RS02280	0	0	0	0	0	0	0	3.76804	1352.64	1041.53	2806.21	2139.13	6.63503	8.30824	0	0	0.934595	0	0	0	1.00062	0	0	0	0	0	0	0	0	0	0	0	0	0	0	0	0	0	0	0	2.90628	4.96002
group_1085	1527		panaroo_cluster		Sinorhizobium			0	0	0	0	0	0	0	0	10.6424	0	0	0	10.0518	0	0	0	1.13919	0	0	0	1922.89	1192.85	2624.15	2401.8	0	0	0	0	0	0	0	0	0	0	0	0	0	0	0	0	0	0
group_10850	675		panaroo_cluster		Sinorhizobium		V7S97_RS02200	0	0	0	0	0	0	0	0	727.417	506.094	1243.9	872.782	0	0	0	0	0	0	0	0	0	0	0	0	0	0	0	0	0	0	0	0	0	0	0	0	0	0	0	0	5.81326	0
group_10851	459		panaroo_cluster		Sinorhizobium	SM_RS23640	V7S97_RS25985	371.677	1469	331.784	484.633	368.814	294.446	210.574	346.146	192.461	300.33	621.196	645.765	256.511	203.893	365.126	311.884	61.2155	363.895	288.947	287.06	220.564	244.854	413.903	474.072	263.294	621.72	378.208	169.703	382.613	441.305	406.82	207.382	602.279	199.529	338.192	484.441	345.321	1022.61	201.81	531.673	1181.71	1510.87
group_10852	912		panaroo_cluster		Sinorhizobium			0	0	0	0	0	0	0	0.854609	0	0	0	0	1.99959	0	0	0	0	20.9859	0	0	3.05486	0	0	0	0	0	0	0	0	0	0	0	0	0	0	0	0	0	0	0	1004.75	2752.15
group_10853	453		panaroo_cluster		Sinorhizobium			0	0	0	0	0	0	0	0	0.956133	0	0	0	1.93735	0	0	0	0	0.8583	0	0	5.73627	0	0	0	0	0	0	0	0	0	0	0	0	0	0	0	0	0	0	0	413.297	1164.66
group_10854	894		panaroo_cluster		Sinorhizobium			0	0	0	0	0	0	0	0	0	0	0	0	0	0	0	0	0	10.5004	0	0	0	0	0	0	0	0	9.58846	0	0	0	0	0	0	0	0	0	0	0	0	0	3.05827	0
group_10855	420		panaroo_cluster		Sinorhizobium	SM_RS12650	V7S97_RS22395	508.416	1122.59	383.054	407.965	326.265	360.644	206.463	397.666	269.686	302.175	543.592	392.82	259.75	188.396	348.436	188.505	88.9423	298.338	311.893	259.36	238.364	186.961	406.114	439.578	165.552	501.409	459.737	171.629	308.92	319.004	389.635	269.052	157.903	177.652	262.946	495.689	343.631	913.186	202.476	278.673	370.729	1045.73
group_10856	1023		panaroo_cluster		Sinorhizobium	SM_RS14730	V7S97_RS24610	1291.93	3961.12	1434.18	1645.24	1110.16	1401.98	865.523	1706.68	992.293	1038.78	2140.29	2013.85	971.375	663.334	1557.73	718.551	331.453	1298.76	839.081	1160.51	1057.68	760.012	1784.46	1411.05	818.452	1718.61	1543.53	506.105	1541.19	1442.57	1660.57	1199.27	968.617	753.957	1289.71	2043.48	1427.28	3302.05	936.602	1409.8	1561.52	3306.62
group_10857	828		panaroo_cluster		Sinorhizobium			0	0	0	0	0	0	0	0	0	0	0	5.74278	2.26245	0	0	0	170.543	724.013	0	708.587	0	0	0	0	597.291	968.814	894.245	268.911	0	4.32837	0	0	422.064	314.787	766.487	1295.66	949.29	2147.18	622.005	911.699	0	0
group_10858	921		panaroo_cluster		Sinorhizobium	SM_RS04210	V7S97_RS13795	1173.16	3999.61	1325.51	1344.1	1000.95	954.733	681.721	1408.47	992.159	1002.05	1868.26	2043.32	693.291	622.272	1318.11	658.648	291.51	1166.28	572.298	1117.18	1033.35	629.754	1428.65	1478.85	976.22	2357.94	1759.59	535.221	1779	1088.28	1528.21	1074.94	1464.52	717.066	1174.01	1946.19	1298.11	3088.86	847.833	1393.95	1601	3974.57
group_10859	489		panaroo_cluster		Sinorhizobium		V7S97_RS29910	388.621	878.342	277.678	248.28	0	0	0	1.05912	5.34501	0	0	5.8953	249.413	129.583	343.578	149.24	56.2372	194.199	188.439	181.067	295.926	128.486	271.739	311.621	194.55	349.112	286.04	144.902	409.061	147.607	552.417	369.456	231.806	99.0732	421.707	428.451	420.149	645.557	240.82	305.027	488.221	1177.47
group_1086	1527		panaroo_cluster		Sinorhizobium			1878.75	4521.63	2004.04	1431.54	0	0	0	0	0	0	0	0	4.67859	0	0	0	0	0	0	0	6.58016	0	0	0	0	0	0	0	0	0	0	0	0	0	0	0	0	0	0	0	0	0
group_10860	483		panaroo_cluster		Sinorhizobium			0	0	0	0	3.29034	0	0	0	391.357	191.543	719.19	413.293	218.088	137.834	480.435	182.811	0	18.2136	77.7215	0	0.994295	0	0	0	0	0	10.6444	0	0	1.10483	1.0842	0	144.154	97.3842	321.206	485.112	409.112	590.8	235.783	333.805	497.111	952.209
group_10861	687		panaroo_cluster		Sinorhizobium	SM_RS26080		724.183	1930.36	607.017	692.181	419.823	592.39	243.376	650.318	1.96013	0	0	0	45.4724	0	0	0	171.112	313.871	0	443.293	387.856	322.903	492.989	528.318	447.911	610.638	556.023	250.737	0	0	0	0	0	0	0	0	9.38242	0	0	0	0	1.65032
group_10862	291		panaroo_cluster		Sinorhizobium	SM_RS01375	V7S97_RS17030	279.254	624.116	167.181	171.152	72.442	112.663	49.3878	184.549	104.061	52.7413	243.191	90.9413	82.0132	27.6226	135.727	50.1662	32.4252	37.5085	20.1549	125.148	142.569	47.5797	96.3998	124.457	46.3494	98.0599	123.498	43.4489	112.293	76.6146	102.724	153.319	16.9536	34.8805	124.717	181.869	105.178	225.667	58.727	91.4533	128.227	277.654
group_10863	762		panaroo_cluster		Sinorhizobium	SM_RS11780;SM_RS32380	V7S97_RS21315	978.945	2763.19	843.734	930.339	684.892	738.637	501.352	904.336	628.093	545.619	1528.4	929.884	522.466	380.745	956.057	330.781	239.299	631.798	303.04	624.056	757.425	380.965	907.995	870.984	629.297	1109.57	817.266	325.448	746.566	488.383	1004	927.213	378.783	316.658	812.891	1298.51	1031.12	2033.13	473.366	788.358	973.905	2501.65
group_10864	447		panaroo_cluster		Sinorhizobium	SM_RS07250	V7S97_RS16810	456.856	1423.07	397.512	493.767	355.308	306.411	193.92	457.983	291.703	236.507	506.883	422.704	274.925	155.494	374.045	200.72	90.8706	302.196	292.903	272.244	339.138	135.657	327.682	468.224	208.961	493.771	453.842	154.673	326.925	401.654	324.299	319.721	267.772	236.771	393.598	466.587	391.02	788.165	270.399	346.533	638.554	1126.16
group_10865	672		panaroo_cluster		Sinorhizobium	SM_RS12610	V7S97_RS22355	653.893	2332.62	671.715	974.513	591.166	761.121	515.071	762.842	463.338	673.51	990.889	886.267	434.6	275.419	707.252	401.935	159.34	585.847	404.552	578.501	527.51	289.616	1022.44	746.716	580.333	1054.94	848.821	257.197	669.635	914.963	811.884	547.073	445.469	286.25	613.52	1013.27	700.919	1674.26	497.759	694.219	722.853	2035.89
group_10866	906		panaroo_cluster		Sinorhizobium	SM_RS17145	V7S97_RS32465	935.57	2446.12	784.365	830.759	559.728	643.657	419.141	954.69	657.4	603.001	1443.16	922.261	565.768	474.475	899.456	437.578	224.24	670.067	696.141	574.641	639.668	324.253	942.247	755.483	686.32	868.671	899.154	330.124	747.288	795.47	1044.2	727.74	420.184	327.183	716.619	1267.09	963.204	2322.13	603.429	654.305	840.678	2567.94
group_10867	303		panaroo_cluster		Sinorhizobium			336.951	896.766	263.983	290.139	0	0	0	0	0	0	0	0	0	0	0	0	0	0	0	0	0	0	0	0	372.708	403.539	315.253	174.441	0	0	0	0	0	0	0	0	0	0	0	0	0	0
group_10868	1920		panaroo_cluster		Sinorhizobium			2622.45	7250.75	2212.4	2884.88	2.13511	0	3.3402	0	1.96551	0	0	62.9705	1326.46	1181.49	2506.97	1034.85	5.3097	4.91526	1110.17	2.91121	14.3916	0	0	0	0	0	0	0	0	0	0	0	1453.25	819.235	2210.55	3334.62	0	3.53561	0	0	0	0
group_10869	1224		panaroo_cluster		Sinorhizobium	SM_RS18735	V7S97_RS30850	1440.57	3714.88	1213.53	1469.57	1046.92	1371.23	669.975	1618.31	1103.92	906.347	2299.64	1703.72	910.397	749.346	1440.03	740.446	339.193	907.956	860.934	1005.67	978.659	722.654	1686.67	1386.95	1042.31	1664.18	1353.8	580.223	1289.33	1336.03	1748.39	1126.49	612.117	657.912	1172.63	1771.46	1437.17	3179.1	897.48	1398.38	1456.69	3977.49
group_1087	1524		panaroo_cluster		Sinorhizobium	SM_RS09230		2049.99	5295.19	1723.43	1870.2	0	0	0	2.95923	1584.69	1035.85	3058.38	1870.64	175.338	11.137	0	0	553.223	1186.88	0	1396.74	1848.11	840.556	2016.54	1874.98	1012.34	2389.81	2174.57	750.27	1695.63	1274.28	2348.77	1948	948.919	566.145	1951.41	3057.4	2115.79	4379.86	1163.04	1735.03	2179.98	6233.06
group_10870	792		panaroo_cluster		Sinorhizobium	SM_RS18725	V7S97_RS30860	815.999	2307.24	760.381	856.645	771.288	867.311	546.622	873.773	613.515	538.164	1311.85	1299.08	524.851	475.19	723.523	470.967	198.728	635.2	664.566	641.922	696.321	577.68	932.67	981.107	550.613	1005.33	707.493	289.111	1008.34	610.7	997.513	644.777	478.147	405.389	734.432	926.838	797.247	1892.39	486.135	831.315	1167.95	2097.65
group_10871	681		panaroo_cluster		Sinorhizobium			0	0	0	0	0	0	0	0	0	0	0	0	1.83352	0	0	0	1.00645	0	0	0	1.82459	0	0	0	0	0	0	0	0	0	0	0	0	0	0	0	0	0	0	0	1027.37	2626.21
group_10872	399		panaroo_cluster		Sinorhizobium			0	0	0	0	0	0	0	0	0	0	0	0	0	0	0	0	0	0	0	0	0	0	0	0	0	0	0	0	0	0	0	0	0	0	0	0	0	0	0	0	407.99	1217
group_10873	732		panaroo_cluster		Sinorhizobium	SM_RS20580	V7S97_RS29035	688.614	1912.56	592.481	710.275	640.912	761.519	400.311	876.294	642.202	422.915	1230.7	1004.14	458.041	368.592	692.765	317.426	168.765	436.107	493.851	562.534	570.111	291.57	830.981	698.239	395.315	773.565	644.918	241.773	756.55	956.386	974.867	697.151	389.978	378.023	649.484	912.729	731.528	1603.62	436.206	641.596	1018.48	2340.5
group_10874	654		panaroo_cluster		Sinorhizobium	SM_RS27115	V7S97_RS07560	445.447	1328.27	426.66	471.787	348.451	440.808	229.129	536.053	372.424	286.951	942.467	594.073	285.669	248.048	566.965	205.537	157.408	374.58	304.863	313.197	477.257	172.613	483.677	450.191	333.947	554.966	476.259	198.698	526.975	281.294	388.237	385.487	182.335	147.158	489.256	641.276	631.456	1283.65	298.007	343.879	521.174	1416.67
group_10875	351		panaroo_cluster		Sinorhizobium	SM_RS25490	V7S97_RS06070	738.274	698.903	520.418	296.969	247.512	178.14	82.6525	216.428	143.788	129.718	454.713	203.888	171.483	108.182	311.902	118.864	91.6048	162.93	86.8696	169.884	217.668	179.145	206.334	365.302	90.7744	175.449	235.581	103.094	305.706	124.733	288.777	237.453	387.267	157.061	205.837	245.411	237.856	454.057	166.536	253.912	327.264	613.053
group_10876	615		panaroo_cluster		Sinorhizobium	SM_RS00705	V7S97_RS10380	789.944	1782.54	587.453	570.198	566.436	762.337	257.531	887.747	579.345	334.799	1207.22	691.069	600.244	428.486	772.008	316.4	205.235	379.102	505.607	507.302	669.79	280.152	690.138	574.56	316.15	776.383	662.393	343.552	606.075	445.075	671.075	624.538	341.728	219.435	627.665	937.022	887.462	1542.19	500.76	581.81	831.184	1924.05
group_10877	699		panaroo_cluster		Sinorhizobium	SM_RS29215	V7S97_RS01565	638.234	1857.25	631.634	645.755	550.914	558.107	411.532	677.794	506.543	643.676	1130.89	825.396	386.771	340.196	818.105	383.08	172.26	396.56	213.225	467.019	470.579	394.828	830.651	664.468	433.938	645.305	546.424	323.06	513.654	371.01	542.191	488.519	448.297	281.397	612.663	882.597	729.282	1345.26	422.335	584.816	559.066	1724.14
group_10878	210		panaroo_cluster		Sinorhizobium			132.928	257.745	82.397	96.683	127.393	114.462	70.6323	88.5675	107.373	76.553	218.178	105.416	86.5819	75.4755	170.605	65.9334	0	0	50.3888	0	85.8081	49.1429	107.027	116.998	102.931	111.418	113.841	78.5447	0	0	0	0	73.6383	62.0892	138.809	135.726	136.385	156.847	102.683	141.308	0	0
group_10879	1068		panaroo_cluster		Sinorhizobium			0	0	0	0	6.58826	0	0	1.90357	0	0	0	8.35176	101.715	0	0	0	303.365	785.135	0	922.491	9.1658	0	0	0	740.477	1418.56	1056.08	490	0	0	0	0	686.928	484.743	1200.77	1771.39	1348.51	2457.18	735.255	1214.42	13.6766	1.78034
group_1088	1524		panaroo_cluster		Sinorhizobium	SM_RS06040	V7S97_RS15635	2379.07	6965.9	2176.47	2827.36	2178.57	2171.12	1462.32	2742.01	1792.87	1973.87	3503.83	3125.37	1528.55	1129.85	2537.99	1323.86	654.104	1950.77	1354.15	2059.54	1889.44	1371.26	2861.68	2661.42	1726.52	3432.37	2854.56	1130.22	2610.84	2606.75	3041.33	2198.26	2025.81	1505.55	2198.64	3691.07	2701.43	5265	1537.56	2549.35	3197.89	6673.34
group_10880	4236		panaroo_cluster		Sinorhizobium	SM_RS05415	V7S97_RS15010	6701.63	22268.4	6833.49	8132.9	5029.04	6016.07	3934.87	8477.59	5323.01	6049.19	11187.7	10215.5	4803.62	3453.33	8000.52	4042.21	1825.16	6278.22	3703.41	6591.96	5982.12	3895.25	9104.56	9742.99	4875.78	9354.98	8146.72	3117.33	7440.22	7342.4	8927.68	6289.49	6337.98	4097.07	7336.83	11311.8	7428.38	17468.3	4960.7	7347.19	10812.2	22580.9
group_10881	303		panaroo_cluster		Sinorhizobium	SM_RS13725		243.319	325.788	162.137	127.266	1.96715	0	0	0	122.158	78.1569	339.021	207.801	17.7361	13.9323	0	0	42.98	141.914	0	139.042	241.307	140.041	285.541	248.43	138.587	183.061	158.862	59.7525	231.581	62.7101	203.674	120.942	233.798	83.4004	142.447	178.601	204.001	481.973	76.7407	168.537	390.799	706.677
group_10882	369		panaroo_cluster		Sinorhizobium		V7S97_RS21940	0	0	0	0	203.464	158.489	142.261	273.95	400.615	297.783	654.475	689.842	171.772	102.009	261.619	147.27	0	0	218.773	0	2.75252	0	0	0	0	7.22263	0	0	456.586	403.082	481.423	357.205	0	0	0	0	0	0	0	0	0	0
group_10883	924		panaroo_cluster		Sinorhizobium	SM_RS23800	V7S97_RS25815	854.593	2805.48	731.88	1102.47	787.476	947.318	572.107	1231.85	625.26	577.791	1479.66	910.752	463.283	333.631	962.999	434.139	201.388	764.623	554.281	739.052	787.867	490.021	1105.94	1160.39	671.919	1217.08	1084.23	256.106	954.963	620.997	1251.89	796.954	672.341	377.985	1000.35	1373.75	847.282	2416.21	556.213	795.741	1088.23	3175.68
group_10884	249		panaroo_cluster		Sinorhizobium	SM_RS03785	V7S97_RS13370	182.772	452.908	147.278	154.656	96.876	47.5813	47.1271	116.832	90.0081	74.7509	138.568	102.738	84.0253	20.2816	104.329	34.9994	19.6467	80.9825	110.46	38.9138	65.3329	19.6887	74.3168	75.2186	32.2115	124.508	100.961	29.3505	100.877	84.7685	31.0542	69.8412	50.8602	42.3383	101.578	63.1575	92.6591	239.471	55.8082	63.6115	115.167	222.266
group_10885	636		panaroo_cluster		Sinorhizobium	SM_RS11765		0	0	0	0	0	0	0	0	389.293	277.948	748.239	585.644	47.8881	0	0	0	207.37	366.411	0	358.429	360.437	156.934	487.511	525.116	265.96	642.66	482.003	208.461	565.869	290.441	405.857	528.427	202.454	199.129	575.68	699.264	524.033	1290.41	299.039	393.843	609.811	1242.5
group_10886	969		panaroo_cluster		Sinorhizobium	SM_RS31160	V7S97_RS05245	879.509	2505	836.855	833.885	716.037	866.989	447.859	1095.15	729.509	615.034	1450.11	1175.09	623.128	512.077	937.275	526.607	256.323	827.591	443.159	822.219	645.39	414.479	930.554	936.213	705.608	1155.14	942.588	338.616	1214.88	1040.48	1039.36	709.406	500.261	408.646	787.704	1211.91	946.914	2043.43	665.181	1006.7	992.835	2723.25
group_10887	1722		panaroo_cluster		Sinorhizobium	SM_RS04090	V7S97_RS13685	2466.57	10696.7	2794.12	3734.42	2328.96	2395.48	1885.6	2912.03	1829.08	1987.87	3514.6	4124.23	1475.89	1115.94	2845.18	1666.04	523.646	2445.87	1096.72	2657.93	1794.37	1080.17	3672.81	3122.18	1591.87	3767.85	3270.26	1054.13	2628.66	3459.36	3213.68	2154.85	1917.68	1129.22	2320.47	4468.25	2110.04	7321.32	1667.38	2567.88	2856.77	9292.06
group_10888	339		panaroo_cluster		Sinorhizobium			0	5.14913	0	0	0	0	0	0	0	0	0	0	0	0	0	0	8.10946	0	0	0	4.39627	0	0	0	0	0	0	0	0	0	0	0	108.763	33.492	231.911	382.406	0	0	0	0	0	0
group_10889	1197		panaroo_cluster		Sinorhizobium	SM_RS09730	V7S97_RS19220	1556.33	5855.7	1660.98	2091.11	897.088	1363.49	766.219	1908.01	1253.76	1307.09	2304.1	2072.98	948.307	709.671	1666.59	656.333	330.42	1132.52	655.59	1370.76	1205.92	908.945	2003.16	1766.21	1320.34	2265.84	2000.98	630.57	1406.66	1156.18	2009.8	1494.06	903.96	672.557	1469.23	2758.44	1674.6	3794.87	1006.89	1517.34	1717.17	4815.45
group_1089	1524		panaroo_cluster		Sinorhizobium			0	0	0	0	24132.1	5307.18	13100.8	3628.75	0	9.0799	0	4.11361	6.37387	1.21401	0	0	2402	12766.3	0	10304.9	14.3652	0	0	0	9.05554	0	0	0	8.07432	0	0	0	0	0	0	0	31.0913	0	0	0	0	1.76655
group_10890	1428		panaroo_cluster		Sinorhizobium	SM_RS03440	V7S97_RS12970	2002.1	8763.64	2474.64	3140.5	1304.69	1892.98	1262.8	2552.08	1305.71	1662.35	2847.96	3040.32	1273.33	886.745	2392.86	1061.76	400.827	1781.07	991.323	1926.8	1424	815.255	2888.36	2394.6	1231.28	2659.2	2617.39	879.055	1681.28	2327.3	2579.27	1678.88	1106.66	885.646	2028.3	3464.51	1801.99	4864.09	1515.95	1817.01	1932.12	7471.4
group_10891	864		panaroo_cluster		Sinorhizobium	SM_RS26820	V7S97_RS07270	6904.81	10374.8	6836.37	7328.42	12248.3	3868.25	8103.71	1363	2173.94	11613	7922.23	20182.6	2593.32	7624.82	2492.45	9591.15	969.479	9473.08	7037.08	6579.52	1950.17	5871.96	7149.8	10547.6	6875.82	14765.2	5848.42	2160.88	6957.63	3640.13	3380.53	1164.79	15833.8	5603.56	1938.66	3406.89	4258.93	22353.8	5623.85	16696.9	18797	5180.3
group_10892	636		panaroo_cluster		Sinorhizobium		V7S97_RS02240	0	0	0	0	0	0	0	0	686.437	391.347	1419.68	799.297	1.05958	0	0	0	0	0	0	0	4.27293	0	0	0	0	3.45514	0	0	0	0	0	0	0	0	0	0	0	0	0	0	2.21636	0
group_10893	972		panaroo_cluster		Sinorhizobium		V7S97_RS02230	0	0	0	0	0	0	0	1.84001	1051.03	1059.79	2125.74	1312.44	2.10176	0	0	0	2.16736	4.67544	0	0	1.02815	0	0	0	0	0.82093	0	0	0	0	0	0	0	0	0	0	0	0	0	0	6.99742	0
group_10894	750		panaroo_cluster		Sinorhizobium	SM_RS25620		0	0	0	0	493.503	477.24	282.476	637.129	0	0	0	0	38.7546	0	0	0	139.953	386.969	0	441.396	441.651	205.424	498.24	553.402	286.878	782.623	502.151	260.611	0	0	0	0	0	0	0	0	19.6482	0	0	0	8.55636	0
group_10895	285		panaroo_cluster		Sinorhizobium	SM_RS25630		0	0	0	0	133.143	79.8769	32.0444	129.332	0	0	0	0	4.40301	0	0	0	24.06	52.1092	0	42.0384	82.3977	37.1182	92.0261	79.0063	67.1189	111.932	67.018	14.6855	0	0	0	0	0	0	0	0	0	0	0	0	0	0
group_10896	3603		panaroo_cluster		Sinorhizobium	SM_RS24220	V7S97_RS25395	3885.54	13086.4	4068.21	5011.43	3018.35	4374.47	2138.6	4978.82	3607.61	3013.38	7063.6	5509.04	2707.96	2201.47	4404.78	2132.29	1092.3	3667.55	1996.27	3418.78	3131.97	2158.77	4781.94	4327.6	3279.32	4789.98	4882.52	1584.47	3979.48	4037.95	5634.46	3513.26	2445.47	2225.39	3940.87	6647.49	4043.16	9400.44	2756.85	4269.35	4681.2	13644
group_10897	438		panaroo_cluster		Sinorhizobium	SM_RS07260	V7S97_RS16820	516.807	1295.74	313.098	447.2	299.446	424.475	190.685	543.779	301.036	320.949	631.33	579.58	262.625	133.173	464.053	245.489	96.6377	348.898	282.021	277.813	364.66	132.091	346.925	382.804	343.857	520.003	375.4	176.178	435.259	346.247	462.082	308.787	246.742	161.858	377.359	561.181	463.966	1039.4	218.319	318.97	584.912	1197.85
group_10898	378		panaroo_cluster		Sinorhizobium	SM_RS20135	V7S97_RS29475	173.963	538.342	149.691	139.837	161.676	144.786	105.271	308.242	187.614	313.515	483.84	288.469	112.914	121.336	179.523	99.6109	61.1166	126.765	103.367	122.989	235.287	112.347	246.871	199.678	185.824	378.055	247.908	75.5763	281.615	244.041	424.842	241.874	155.476	98.7665	177.98	226.814	223.33	502.716	113.149	145.746	274.987	770.028
group_10899	249		panaroo_cluster		Sinorhizobium	SM_RS20260	V7S97_RS29340	248.541	361.735	126.217	122.766	116.928	146.115	77.6964	177.515	125.018	72.1395	311.673	116.8	118.843	78.3087	187.072	117.275	36.7787	56.5103	83.9038	70.8977	72.8916	18.2387	61.3785	84.9513	95.8182	128.825	144.261	26.5114	101.014	30.1923	134.382	76.0605	32.4228	32.941	71.6786	106.49	176.346	181.687	91.5575	185.244	190.819	203.198
group_109	3129		panaroo_cluster		Sinorhizobium			0	0	0	0	0	0	0	0	0	0	0	90.0248	2253.36	1795.27	3588.8	2671.06	3.854	9.72468	1869.44	2.35366	10.2479	0	0	0	3.76441	0	0	0	0	15.5307	0	0	0	0	0	0	0	0	0	0	0	0
group_1090	1524		panaroo_cluster		Sinorhizobium			23773.1	22563.7	30295.4	21115.3	94518.9	32681.5	55272.5	6249.52	11854.9	34872.6	48696.2	95108.3	4829.7	16036.2	5610.88	18076.2	12509.6	72606.1	16966.8	54416.8	8868.12	29271.5	34148.8	49573.3	26665.4	67629.6	31699.6	12314.9	50.9063	18.1662	0	8.88313	48162.7	14452.7	7316.78	12535.8	4277.02	21332.5	6286.35	23521.6	113432	19356.2
group_10900	720		panaroo_cluster		Sinorhizobium	SM_RS27745		0	0	0	0	0	0	0	0	0	0	0	0	0	0	0	0	0	2.26262	0	0	13.1045	0	0	0	0	0	0	0	0	0	0	0	0	0	0	0	0	0	0	0	0	0
group_10901	642		panaroo_cluster		Sinorhizobium		V7S97_RS27875	350.572	1050.29	353.736	352.145	355.741	344.202	204.544	437.508	301.365	249.712	715.389	364.87	265.398	172.988	413.942	163.872	97.3978	285.461	196.398	294.207	276.667	186.201	359.137	361.983	173.183	418.598	430.999	174.545	389.723	329.666	391.725	294.86	237.828	133.123	404.948	505.584	413.109	909.763	239.768	355.931	354.103	1145.34
group_10902	219		panaroo_cluster		Sinorhizobium	SM_RS20225	V7S97_RS29375	146.535	171.572	40.5921	36.3539	51.866	92.2027	45.291	105.304	61.6757	29.0759	211.045	84.4825	57.5831	113.788	102.656	23.7729	23.9518	27.193	22.1948	33.7094	22.0739	7.55458	39.8219	30.7916	63.4136	72.2796	86.9426	38.6895	89.5477	52.242	99.5406	46.8059	174.277	21.4547	44.2085	86.8091	136.182	191.383	53.9064	124.88	68.478	161.644
group_10903	867		panaroo_cluster		Sinorhizobium			0	0	0	0	0	0	0	1.76072	826.162	1035.09	1566.59	1323.66	4.93014	0	1.02768	0	212.671	919.444	0	759.585	6.60907	0	0	0	786.811	1274.52	1111	291.715	0	0	0	0	0	1.30424	0	0	2.55914	0	0	0	20.5827	0
group_10904	180		panaroo_cluster		Sinorhizobium	SM_RS18190	V7S97_RS31405	12.8586	32.1023	29.9475	14.4099	23.3851	22.8379	4.00165	20.7412	34.8655	1.90119	73.5295	40.41	16.5996	12.7375	13.4505	13.7223	0	30.3851	32.6401	8.55321	11.798	2.34663	14.9387	15.1985	46.1809	42.8175	16.1246	0	24.6235	10.9847	13.6734	16.82	0	1.71387	14.5174	25.1295	24.1172	54.3848	12.2368	28.2196	81.948	194.884
group_10905	444		panaroo_cluster		Sinorhizobium			0	0	0	0	0	0	0	0	2.00787	0	0	0	5.40658	0	0	0	2.182	0	0	0	2.73752	0	0	0	0	0	0	0	0	0	0	0	0	0	0	0	403.417	651.611	300.824	364.328	426.948	1128.05
group_10906	288		panaroo_cluster		Sinorhizobium	SM_RS21590	V7S97_RS28020	289.915	958.325	307.43	384.105	117.053	43.5621	51.7111	139.627	78.9575	136.266	206.608	205.379	55.7662	59.4713	107.68	56.582	29.1231	88.1767	50.2409	74.5303	121.426	28	112.138	87.4325	60.6181	139.32	94.4825	43.8562	73.6843	149.414	87.7362	104.063	105.101	41.8696	141.939	202.851	102.051	472.228	75.7956	98.0096	159.396	479.117
group_10907	222		panaroo_cluster		Sinorhizobium	SM_RS19385	V7S97_RS30195	40.902	45.6566	29.4205	24.874	50.0474	52.0218	45.3381	63.4347	47.2213	79.4267	85.685	102.225	19.6124	13.7189	40.6581	21.5221	7.50885	27.1477	13.7908	21.6099	62.1685	0	56.915	56.8486	21.4314	49.348	22.0606	43.1377	55.9526	77.0441	45.5144	63.1503	11.9836	20.7863	37.2317	70.4634	51.6428	119.437	50.7765	52.6687	65.0835	121.301
group_10908	402		panaroo_cluster		Sinorhizobium			0	0	0	0	312.215	414.956	176.46	335.198	396.841	211.367	763.836	677.854	36.5956	0	0	0	136.01	211.24	0	254.517	354.419	294.278	502.216	422.798	441.635	576.988	475.214	170.695	0	0	0	0	132.332	87.1712	258.212	381.465	2.73006	0	0	0	0	0
group_10909	336		panaroo_cluster		Sinorhizobium			0	0	0	0	0	0	0	0	0	0	0	0	0	0	0	0	2.15819	0	0	0	0	0	0	0	0	0	0	0	0	0	0	0	0	0	0	0	0	0	0	0	360.641	894.54
group_1091	1521		panaroo_cluster		Sinorhizobium	SM_RS02290	V7S97_RS11970	2123.87	6259.92	2005.33	2552.32	1767.55	2189.66	1145.41	2642.91	1580	1607.93	3299.51	2612.96	1332.66	1002.57	2325.52	1139.53	579.585	1817.14	1199.7	1780.68	1884.27	1158.26	2663.23	2190.53	1691.85	2769.66	2582.51	947.859	2184.15	2245.18	2522.93	1818.14	1503.43	1119.9	2101.52	3125.82	2254.49	5072.93	1470.37	2054.36	2740.32	5947.11
group_10910	2190		panaroo_cluster		Sinorhizobium	SM_RS25110	V7S97_RS05675	2431.01	6311.37	2156.57	2246.86	2038.7	2342.74	1256.3	2611.56	2009.48	1676.99	4145.03	2790.06	1386.81	1216.25	2533.84	1130.09	560.439	1875.39	1011.12	2049.75	1872.43	1071.89	2278.9	2388.54	1664.48	2848.72	2625.98	929.42	2217.37	1518.62	2865.15	2049.7	1201.46	947.102	2206.47	3294.26	2581.7	4972.01	1385.19	2263.55	2468.08	6751.54
group_10911	678		panaroo_cluster		Sinorhizobium	SM_RS02355	V7S97_RS12050	756.684	2023.4	755.206	893.912	595.707	756.852	407.372	906.739	585.313	483.557	1178.84	715.825	487.216	404.89	763.613	376.566	233.964	536.496	478.929	527.281	559.379	366.201	775.885	779.115	393.486	802.782	868.676	286.05	635.05	598.179	856.133	658.354	400.168	389.576	615.361	1012.96	889.294	1745.31	556.182	643.162	954.34	1878.74
group_10912	822		panaroo_cluster		Sinorhizobium	SM_RS12205	V7S97_RS21955	973.863	2871.59	970.432	1040.22	771.234	826.243	453.495	1095.93	649.467	665.197	1370.45	1044.91	608.526	454.797	956.418	442.097	204.236	757.432	460.311	699.587	690.095	349.219	1038.93	937.496	532.594	943.875	919.213	389.281	877.003	748.834	1107.07	928.009	569.956	354.203	692.532	1279.94	899.652	1964.77	599.983	646.927	1037.32	2412.69
group_10913	339		panaroo_cluster		Sinorhizobium	SM_RS24460	V7S97_RS25175	340.172	495.603	358.023	325.338	399.024	165	210.549	212.382	176.911	161.352	466.157	279.459	299.967	254.531	253.306	215.032	70.6227	137.443	298.834	144.692	148.02	82.9014	199.031	256.484	129.788	248.125	229.68	139.876	231.209	72.9966	157.217	171.858	142.531	105.424	207.04	242.63	298.037	527.008	217.517	292.316	343.143	554.958
group_10914	390		panaroo_cluster		Sinorhizobium	SM_RS03175	V7S97_RS12710	556.563	995.585	328.966	270.141	304.46	253.939	152.703	408.246	257.889	262.334	671.508	357.435	208.819	133.588	336.332	162.675	109.568	197.397	109.482	237.114	306.328	196.593	285.773	318.129	215.835	384.544	212.303	86.9983	254.29	203.14	446.046	249.25	109.43	118.143	247.06	344.509	317.421	634.176	153.994	367.226	411.907	831.153
group_10915	711		panaroo_cluster		Sinorhizobium	SM_RS11005	V7S97_RS20565	856.419	2602.01	929.502	901.314	694.74	710.086	505.862	944.027	658.473	680.594	1299.87	1022.11	534.917	420.339	865.941	358.754	184.432	754.15	425.534	742.583	696.624	356.445	1091.54	1005.61	732.284	1009.26	1015.42	413.041	899.682	1061.01	1103.01	771.993	542.01	539.72	734.813	1125.67	912.177	1931.3	592.489	768.017	961.334	2486.83
group_10916	2583		panaroo_cluster		Sinorhizobium	SM_RS10995	V7S97_RS20555	3745.25	11340.7	3740.14	4251.76	3023.63	3777.76	2496.31	4384.7	2964.4	3338.61	5831.86	4906.93	2416.97	1863.4	4319.29	2063.86	993.41	3252.87	1898.72	3165.91	3222.3	1763.5	4377.45	4309.74	2537.54	5430.87	4414.05	1374.54	3928.32	3792.38	4878.28	3361.49	3154.33	1908.98	3622.64	5750.11	3823	8372.7	2466.45	3629.3	5159.81	11132.8
group_10917	171		panaroo_cluster		Sinorhizobium			291.825	192.415	64.539	40.9682	0	0	0	0	0	0	0	0	35.8984	46.3258	87.0834	13.5585	0	0	3.63715	0	0	0	0	0	0	0	0	0	0	0	0	0	67.6306	1.28778	46.2483	60.1434	0	0	0	0	0	0
group_10918	306		panaroo_cluster		Sinorhizobium			0	0	0	0	0	0	0	0	0	0	0	0	0	0	0	0	0	0	0	0	0	0	0	0	0	0	0	0	134.548	52.5543	108.028	66.631	0	0	0	0	0	0	0	0	111.516	437.883
group_10919	630		panaroo_cluster		Sinorhizobium	SM_RS25255	V7S97_RS05830	387.077	1395.21	378.975	390.907	381.706	389.955	247.228	487.161	402.287	319.984	899.514	622.643	370.856	365.86	570.859	429.436	116.181	284.884	299.52	329.346	368.74	165.887	536.018	416.063	318.054	638.438	465.862	164.355	466.555	363.945	436.038	425.714	235.066	163.68	419.55	597.821	454.262	1089.89	256.368	425.434	890.519	1467.88
group_1092	1521		panaroo_cluster		Sinorhizobium	SM_RS16900	V7S97_RS09440	1930.21	5877.93	1783.66	1724.99	1489.41	1784.04	1145.4	2412.69	1653.2	1237.74	2994.16	2295.43	1313.6	878.789	2296.81	1024.9	516.864	1629.96	1445.94	1570.14	1779.39	875.332	2035.06	2029.96	1273.96	2259.71	2157.07	751.53	1630.71	1598.3	2472.08	1763.99	1088.49	958.208	1747	3209.88	2189.6	5004.03	1265.77	1946.85	1935.34	5845.19
group_10920	315		panaroo_cluster		Sinorhizobium	SM_RS23280	V7S97_RS26380	141.435	495.299	100.602	107.741	187.193	103.251	95.8609	189.033	88.9448	234.566	219.407	158.811	71.6343	33.3576	114.443	87.7336	78.7318	84.8165	39.9891	87.8954	77.9559	16.3545	95.2516	101.986	79.1837	329.491	185.319	55.7073	251.804	261.305	286.864	182.359	213.79	65.4504	199.105	234.509	137.506	343.043	84.6251	70.207	145.839	686.498
group_10921	2070		panaroo_cluster		Sinorhizobium	SM_RS30960	V7S97_RS05050	2219.54	6677.62	1845.27	2398.16	1755.58	2326.89	1123.12	2663.98	1871	1581.15	4019.45	2997.8	1436.61	1082.38	2490.79	1160.05	588.542	1613.58	1084.25	1767.93	1711.17	1145.36	2753.63	2415.8	1632.94	2717.99	2440.81	902.66	1988.45	1881.08	2617.26	1810.37	1425.69	1060.95	1938.14	3307.87	2561.8	4880.57	1484.02	2290.27	2567.05	7200.18
group_10922	1278		panaroo_cluster		Sinorhizobium	SM_RS23335	V7S97_RS26325	1461.76	4927.84	1328.48	1567.69	1666.72	1401.45	1217.99	1746.62	1131.08	1307.34	2404.84	2284.34	834.734	741.196	1511.17	824.405	285.569	1307.62	824.082	1201.22	874.598	713.663	1914.08	1509.21	1002.38	2672.95	1715.82	541.04	1345.47	1683.25	2082.36	1203.72	2441.85	1154.79	1517.58	2111.22	1343.36	3223.94	916.414	1424.05	1689.63	4819.1
group_10923	912		panaroo_cluster		Sinorhizobium			0	0	0	0	1.02832	0	3.17641	1.87293	698.974	686.397	1650.19	1084.06	462.456	528.043	941.189	449.212	0	13.388	469.185	0	13.0118	0	0	0	15.3916	0	30.3275	0	0	12.7653	0	0	484.151	489.725	880.945	1351.59	1048.72	2230.31	601.902	917.68	1213.1	2927.97
group_10924	417		panaroo_cluster		Sinorhizobium			324.51	1031.09	250.094	383.789	0	0	0	0	0	0	0	0	0	0	0	0	0	0	0	0	0	0	0	0	0	0	0	0	0	0	0	0	0	0	0	0	0	0	0	0	0	0
group_10925	357		panaroo_cluster		Sinorhizobium			286.643	963.504	263.631	371.255	0	0	0	0	0	0	0	0	0	0	0	0	0	0	0	0	0	0	0	0	0	0	0	0	0	0	0	0	0	0	0	0	0.812931	0	0	0	0	0
group_10926	372		panaroo_cluster		Sinorhizobium			0	0	0	0	0	0	0	0	0	0	0	0	140.575	111.529	344.479	144.552	128.806	342.556	85.0019	338.835	325.928	234.181	389.75	379.962	0	0	6.77281	0	0	0	0	0	0	0	0	0	5.65017	0	0	0	460.335	1079.92
group_10927	414		panaroo_cluster		Sinorhizobium			0	0	0	0	0	0	0	3.71683	0	0	0	0	242.095	298.3	416.81	167.331	172.215	310.112	165.913	422.698	346.961	258.887	409.383	454.896	0	0	13.7686	0	0	0	0	0	0	0	0	0	3.00092	0	0	0	531.892	1356.09
group_10928	663		panaroo_cluster		Sinorhizobium			992.865	2969.3	734.527	1113.79	0	0	0	0	0	0	0	0	0	3.37776	0	4.97774	0	2.7996	0	0	0	0	0	0	0	0	24.0836	0	0	0	0	0	0	0	0	0	0	0	0	0	0	0
group_10929	876		panaroo_cluster		Sinorhizobium	SM_RS27580		0	0	0	0	0	0	0	0	0	0	0	0	0	0	0	0	0	0	0	0	0	0	0	0	0	0	0	0	0	0	0	0	0	0	0	0	0.776306	0	0	0	0	0
group_1093	1521		panaroo_cluster		Sinorhizobium	SM_RS13305	V7S97_RS23095	2021.28	5768.63	1675.72	2267.64	1644.12	1798.41	1111.37	2451.58	1674.72	1281.37	3329.35	2364.02	1359.57	757.106	2416.46	1064.76	564.181	1490.16	1103.64	1653.61	1652.99	1026.68	2200.65	2076.08	1507.57	2601.25	2403.89	1038.62	1850.43	1480.81	2493.72	1764.85	1090.08	951.958	2056.94	2934.49	2398.74	4946.88	1218.31	1848.5	2261.62	6021.33
group_10930	702		panaroo_cluster		Sinorhizobium	SM_RS05485	V7S97_RS15080	1056.95	2806.77	829.898	1023.26	731.555	874.607	534.994	981.051	644.561	552.825	1558.67	1232.37	667.727	454.476	1020.87	449.515	181.866	689.468	844.113	570.442	670.919	384.04	1004.94	919.848	538.425	1108.91	913.246	288.179	1339.23	631.247	1005.67	707.61	991.65	472.624	773.807	1205.64	1033.56	1995.9	625.18	767.365	1323.08	2439.41
group_10931	204		panaroo_cluster		Sinorhizobium	SM_RS29635	V7S97_RS01965	9.49474	33.2073	18.9804	6.40711	14.9852	8.522	3.54954	30.5644	14.5492	20.2835	56.986	16.3809	26.1808	4.95365	30.3038	8.84228	7.83357	27.0469	17.0776	38.081	36.1264	3.77347	5.29489	21.5189	10.5523	11.1358	22.9073	9.13756	55.3182	9.03482	77.2215	36.666	8.91783	2.91845	19.6372	41.5834	21.5399	43.8577	12.7906	9.395	26.8029	44.4048
group_10932	1374		panaroo_cluster		Sinorhizobium		V7S97_RS13155;V7S97_RS13160	0	0	0	0	2074.9	2533.94	1126.05	3239.15	0	0	0	26.2739	702.33	608.867	1675.19	661.67	2.92564	15.1962	416.405	0	8.55666	0	0	0	4.93235	0	0	0	1.2592	1.90503	0	0	0	0	0	0	0	0	0	0	0	0
group_10933	177		panaroo_cluster		Sinorhizobium	SM_RS27515		0	0	0	0	0	0	0	0	0	0	0	0	0	0	0	0	0	0	0	0	0	0	0	0	0	0	0	0	53.83	23.213	94.521	31.3209	0	0	0	0	0	0	0	0	0	0
group_10934	222		panaroo_cluster		Sinorhizobium	SM_RS22650	V7S97_RS26945	20.4204	60.0715	30.7121	17.2124	105.68	101.363	60.6048	99.4372	51.8529	27.1324	128.807	48.9367	34.581	9.47085	45.4623	12.1215	45.0331	43.4032	41.9057	75.2679	29.3685	6.18665	60.9765	40.0026	50.3474	66.538	55.2591	13.6556	67.8796	39.4147	122.035	78.4363	100.365	49.1874	125.946	263.427	59.8658	123.47	22.3198	31.8875	46.4396	101.239
group_10935	579		panaroo_cluster		Sinorhizobium	SM_RS18205	V7S97_RS31385	529.739	1162.57	339.094	394.13	403.097	499.831	273.527	544.047	359.587	475.841	820.016	680.453	343.95	222.574	471.118	221.69	113.013	308.379	224.94	391.192	324.167	170.191	474.752	422.401	405.83	615.216	485.941	216.617	501.888	308.96	623.361	412.551	333.944	149.212	421.203	598.193	447.169	1023.18	289.797	362.089	543.601	1633.91
group_10936	183		panaroo_cluster		Sinorhizobium	SM_RS00720	V7S97_RS10390	273.184	236.164	120.753	107.22	25.2573	6.49889	11.1158	30.3926	42.623	38.4665	92.1952	18.8512	19.2297	12.6757	25.603	18.7444	9.59803	11.2329	16.9791	16.8557	41.1	1.5144	19.3426	31.8886	23.3857	42.07	30.8367	19.4905	61.1492	30.9922	14.7684	37.5906	19.3674	14.7699	36.8004	41.8517	72.7407	102.798	19.101	13.0867	43.807	48.345
group_10937	267		panaroo_cluster		Sinorhizobium	SM_RS12405	V7S97_RS22150	150.569	363.557	82.8616	109.436	47.4841	59.0146	28.5673	113.582	80.6978	70.94	272.574	143.65	66.2079	80.2315	81.8814	24.4854	33.405	52.4102	54.3362	50.963	120.202	33.2188	98.4847	116.178	57.4339	109.321	107.662	57.9066	87.0291	139.761	175.918	120.954	54.5363	22.934	85.2441	128.341	102.044	348.359	51.3115	68.6555	71.6208	264.063
group_10938	1098		panaroo_cluster		Sinorhizobium	SM_RS23915	V7S97_RS25700	907.408	3046.16	853.79	1261.59	592.637	805.066	388.793	1053.48	656.596	763.498	1434.56	1295.71	539.256	427.54	808.102	486.4	189.041	786.146	534.256	623.542	672.931	476.974	1117.84	978.999	780.378	1171.23	1105.66	246.034	706.281	768.091	1269.04	721.341	479.112	346.292	939.42	1243.39	878.729	2318.2	606.047	922.015	1034.73	3223.53
group_10939	2085		panaroo_cluster		Sinorhizobium			0	0	0	0	1897.59	2126.96	1139.91	2519.72	1672.6	1642.3	3849.89	2788.33	130.992	5.35234	0	0	484.916	1814.62	0	1761.44	1520.2	1013.87	2474.88	2318.43	1647.85	3213.96	2280.23	1017.38	0	0	0	0	0	0	0	4.78946	35.3419	0	7.82582	0	0	2.74702
group_1094	1521		panaroo_cluster		Sinorhizobium	SM_RS22260	V7S97_RS27335	1604.52	4725.85	1610.72	1885.41	1313.06	1282.85	826.263	1932.38	1434.58	1281.99	2747.87	1942.84	1061.79	896.035	2007.96	837.041	471.398	1310.51	821.104	1426.75	1183.74	855.672	1636.84	1606.47	1327.07	1924.12	1675.97	670.065	1493.66	1219.12	1868.12	1399.42	718.134	714.963	1434.18	2113.02	1828.05	3223.01	1122.95	1566.62	1826.08	4695.35
group_10940	2442		panaroo_cluster		Sinorhizobium			0	0	0	0	0	0	0	0	0	0	0	0	0.959822	2.97602	0	0	0	0	0	0	4.87383	0	0	0	52.5134	192.776	122.095	50.0703	0	0	0	0	0	0	0	0	0	0	0	0	1810.4	5828.18
group_10941	696		panaroo_cluster		Sinorhizobium	SM_RS24975	V7S97_RS05520	611.892	1460.22	393.103	536.971	554.825	734.205	333.342	770.014	391.891	295.122	960.306	556.161	313.619	320.953	545.065	241.99	203.419	418.433	253.603	477.906	528.688	380.262	600.351	586.009	541.619	747.568	680.186	192.352	444.244	304.186	756.625	455.733	368.697	204.595	530.374	785.102	592.638	1070.02	282.963	496.35	621.522	1557.73
group_10942	333		panaroo_cluster		Sinorhizobium	SM_RS24965	V7S97_RS05510	155.133	339.928	128.822	172.173	230.908	367.664	127.042	279.678	176.447	45.896	314.879	328.348	126.908	57.2218	187.884	71.4821	84.7947	280.604	167.316	250.843	197.335	240.024	197.999	258.149	286.609	261.484	288.065	115.919	229.712	260.14	332.01	212.981	105.027	67.0068	150.266	172.465	171.667	434.518	75.4814	140.673	261.459	528.536
group_10943	2091		panaroo_cluster		Sinorhizobium			2.68141	2.00203	6.69046	0	2364.75	2745.4	1468.68	3736.02	2100.5	1830.85	4051.18	3278.61	224.489	17.8647	0	7.62554	693.443	2237.13	0	2289.82	2174.76	1417.01	3113.17	2770.77	2049.06	3509.22	3306.53	1333.05	0	0	0	0	1446.61	1149.59	2557.48	3949.77	53.0324	1.85387	0	0	0	0.865215
group_10944	654		panaroo_cluster		Sinorhizobium			0	0	0	0	629.783	828.205	387.741	1066.3	680.083	391.253	1342.39	930.255	62.0651	2.94634	0	0	208.402	514.265	0	682.49	667.084	443.71	751.704	765.136	643.827	1076.33	896.904	491.297	0	0	0	0	350.149	299.638	763.675	1070.14	13.3524	0	0	0	0	0
group_10945	252		panaroo_cluster		Sinorhizobium	SM_RS08365	V7S97_RS17905	190.175	345.733	70.2347	78.3068	83.2898	73.2685	35.1345	131.47	107.896	61.2979	233.654	105.041	78.9166	38.4338	92.3379	37.0771	47.4947	42.5453	130.272	66.4455	92.6949	28.6817	63.4347	107.419	63.3434	115.07	71.1656	42.9887	109.478	53.6767	95.0728	97.8199	23.8142	21.3144	49.8925	139.434	144.402	473.608	49.677	83.9587	110.288	355.456
group_10946	435		panaroo_cluster		Sinorhizobium			0	0	0	0	0	0	0	0	0	0	0	0	0	0	0	0	0	0	0	0	0.947105	0	0	0	0	0	0	0	0	0	0	0	0	0	0	0	0	0	0	0	613.577	1284.22
group_10947	312		panaroo_cluster		Sinorhizobium	SM_RS27430	V7S97_RS00150	190.703	319.14	323.193	218.578	869.772	214.365	611.621	316.351	235.12	1035.71	615.808	545.124	464.736	444.482	317.52	558.942	167.749	558.216	440.361	405.499	300.905	440.476	437.033	1683.02	305.49	244.409	318.046	149.771	479.69	1037.18	114.009	220.603	0	0	1.089	22.0135	0.909411	10.2068	0	0	0.976762	0.824521
group_10948	483		panaroo_cluster		Sinorhizobium			1936.12	1411.08	435.491	519.227	0	0	0	0	0	0	0	0	0	0	0	0	0	1.45288	0	3.2207	0	0	0	0	0	0	0	0	0	0	0	0	0	0	0	0	0	0	0	0	0	0
group_10949	255		panaroo_cluster		Sinorhizobium			0	0	0	0	0	0	0	0	93.7406	129.505	438.169	244.784	19.2187	0	0	0	72.9235	139.84	0	122.204	0	0	0	0	0	0	0	0	0	0	0	0	0	0	0	0	1.51186	0	0	0	0	0
group_1095	1521		panaroo_cluster		Sinorhizobium			0	0	0	0	0	0	0	1.9627	0	0	0	0	0	0	0	0	0	2.09964	0	0	3.04786	0	0	0	0	0	38.1763	0	0	0	0	0	0	0	0	0	0	0	0	0	0	0
group_10950	399		panaroo_cluster		Sinorhizobium	SM_RS06420	V7S97_RS15995	350.982	1048.86	328.542	381.886	266.461	254.884	187.575	379.821	263.715	300.882	461.856	395.522	182.893	174.469	360.596	209.364	65.3169	247.521	241.118	320.72	169.803	133.876	445.712	309.577	197.468	443.151	533.863	111.185	316.052	353.178	299.306	244.539	264.852	119.585	239.456	383.836	281.774	882.696	174.074	261.314	400.513	1171.25
group_10951	348		panaroo_cluster		Sinorhizobium	SM_RS26470	V7S97_RS06900	0	0	0	0	145.051	223.973	81.0709	222.79	1.86306	0	0	0	16.596	0	0	0	37.2378	106.939	0	126.716	112.647	60.1487	175.63	162.786	139.249	249.824	189.568	45.0572	128.66	63.8551	137.364	117.089	0	0	0	0	0.869439	0	0	0	1.09491	0
group_10952	423		panaroo_cluster		Sinorhizobium	SM_RS26435	V7S97_RS06875	0	0	0	0	14.0108	14.4282	2.36103	32.629	33.0128	1.94528	15.5619	16.7909	0	0	0	0	8.29867	5.71961	0	20.7143	18.2132	10.4082	36.2104	32.1992	5.50647	10.8007	15.6985	22.3413	180.14	188.212	232.238	142.052	0	0	0	0	0	0	0	0	32.9954	75.9461
group_10953	543		panaroo_cluster		Sinorhizobium			0	0	0	0	517.138	722.248	474.121	756.639	2.80527	0	0	0	5.07533	3.82393	0	0	223.485	516.799	0	696.482	2.98896	0	0	0	0	0	0	0	0	0	0	0	0	0	0	0	18.3582	0	0	0	0	0
group_10954	144		panaroo_cluster		Sinorhizobium	SM_RS31235	V7S97_RS14390	9.71402	53.5797	15.892	2.73345	2.2569	1.50084	1.49159	10.5726	6.75485	1.9498	3.39067	8.59082	4.20457	0	3.65708	3.4135	0	5.14156	2.69996	5.69566	1.07834	0	2.43597	5.0026	0	4.73094	2.87641	0	6.66398	9.49244	0	3.40572	0	1.80958	7.86845	7.40499	6.45141	7.41591	6.09104	8.30383	8.85228	5.53359
group_10955	423		panaroo_cluster		Sinorhizobium	SM_RS11855	V7S97_RS21580	420.631	1124.55	337.468	334.186	398.831	304.246	201.007	473.395	339.842	378.297	651.509	588.865	341.404	222.482	444.474	249.266	106.277	248.855	359.614	295.75	343.969	140.756	394.906	455.249	281.162	565.521	413.297	165.901	369.22	458.996	445.598	355.82	299.486	293.758	370.916	424.14	481.644	1085.16	263.463	302.946	1001.21	1243.38
group_10956	366		panaroo_cluster		Sinorhizobium	SM_RS30835	V7S97_RS04920	179.161	494.504	161.42	159.836	203.281	182.875	114.691	269.261	144.526	64.1899	385.624	222.261	108.707	100.51	185.051	78.1318	51.8184	67.2863	74.3636	119.113	120.705	78.0184	164.333	215.177	141.448	209.203	159.047	71.77	163.622	117.153	238.158	182.987	78.0624	59.024	199.3	220.042	213.764	409.021	119.487	190.028	195.874	551.013
group_10957	960		panaroo_cluster		Sinorhizobium			997.59	3418.09	1026.59	1104.97	0	0	0	0	3.44459	0	0	3.38535	564.676	556.083	1008.39	497.858	0	13.436	568.344	6.51941	6.22754	7.20552	0	0	0	0	0	0	3.73437	0	0	0	495.497	381.819	844.368	1414.14	0	0	0	0	0	0
group_10958	1434		panaroo_cluster		Sinorhizobium	SM_RS10335		1751.4	6717.69	2042.96	2478.84	1408.91	1784.03	1051.2	2207.13	1368.67	1092.24	2660.86	2077.8	1200.28	898.951	2145.64	923.951	386.807	1477.95	973.019	1634.58	1273.46	940.404	2365.65	2122.62	1321.94	2203.11	2125.73	664.161	1658.1	2103.04	2081.67	1689.04	1108.78	902.194	1738.71	2732.16	1973.92	4151.24	1205.34	1527.66	2114.12	5652.85
group_10959	246		panaroo_cluster		Sinorhizobium		V7S97_RS01525	73.8158	261.843	65.0234	60.2122	49.9147	41.361	37.7	115.422	86.5382	54.2342	174.973	74.4436	58.302	59.0836	101.969	22.907	0	0	52.5677	0	68.9935	47.9674	77.6812	66.922	89.634	103.743	50.4814	44.3848	47.6594	36.4236	76.3052	46.9345	40.1513	10.0353	75.3662	102.012	85.6031	182.078	59.438	84.1149	71.2768	184.709
group_1096	1521		panaroo_cluster		Sinorhizobium			0	0	0	0	0	0	0	1.96944	0	0	0	0	7.09839	0	0	0	2.06117	0	0	0	1.01577	0	0	0	0	0	0	0	0	0	0	0	0	0	0	0	0	0	0	0	35.0319	0
group_10960	966		panaroo_cluster		Sinorhizobium			0	4.42454	0	0	921.25	785.872	467.205	1132.19	3.11287	0	0	0	63.9548	0	0	0	235.547	683.235	0	658.08	694.112	374.73	703.801	864.898	603.067	1082.31	942.779	328.383	5.26287	0	0	0	0	0	0	0	5.48917	0	0	0	0	0
group_10961	243		panaroo_cluster		Sinorhizobium	SM_RS31860		0	0	0	0	0	0	0	0	0	0	0	0	0	0	0	0	0	0	0	0	0	0	0	0	0	0	0	0	0	0	0	0	111.068	31.7561	74.5229	113.677	0	0	0	0	0	0
group_10962	447		panaroo_cluster		Sinorhizobium			0	0	0	0	1308.91	279.762	243.87	452.948	0	0	0	0	0.851294	7.55848	0	0	89.4962	257.442	0	294.847	0	0	0	0	259.096	509.413	435.453	155.246	0	0	0	0	497.683	159.995	355.754	516.936	10.2044	0	0	0	0	0
group_10963	324		panaroo_cluster		Sinorhizobium		V7S97_RS23660	97.9148	194.506	133.238	36.478	192.599	194.556	95.3088	243.051	71.6601	45.647	144.391	107.467	113.171	92.1807	234.148	70.3881	24.084	74.805	147.518	79.934	98.3054	54.6136	85.7898	97.3289	51.5155	122.315	99.5084	49.4248	74.9634	49.6795	66.5868	132.853	53.7929	28.5909	108.172	144.635	101.967	218.266	55.0099	96.2178	114.494	213.693
group_10964	888		panaroo_cluster		Sinorhizobium	SM_RS26120		890.912	3095.6	766.25	1076.89	632.833	754.425	399.5	1053.62	0.906139	0	0	0	76.2568	0	0	0	208.624	655.985	0	663.616	538.736	354.537	1122.56	855.07	574.97	1027.1	910.632	353.666	0	0	0	0	0	0	0	0	10.4154	0	0	0	0	0
group_10965	1227		panaroo_cluster		Sinorhizobium	SM_RS19950	V7S97_RS29670	1526.35	4667.28	1451.71	2338.69	2006.63	1159.44	988.107	1533.1	1094.11	2104.33	2642.4	3610.94	972.106	1183.51	1487.54	1532.27	239.43	1569.65	1109.07	1253.53	975.423	735.137	1892.73	1866.24	1120.03	2730.81	1608.04	590.177	2072.55	1666.67	1724.08	1279.66	1995.52	1018.84	1285.7	2115.52	1479.35	4102.82	939.721	1806.04	2591.63	4651.82
group_10966	432		panaroo_cluster		Sinorhizobium			0	0	0	0	161.397	192.975	105.497	263.747	0	0	0	7.79381	136.322	202.947	440.54	124.384	76.1186	138.467	53.3803	156.963	141.94	141.501	238.067	228.528	164.008	240.772	192.902	69.5367	295.925	315.639	417.776	297.07	308.348	116.735	294.512	268.738	0.738514	0	3.18297	0	275.701	751.977
group_10967	129		panaroo_cluster		Sinorhizobium			0	0	0	0	0	0	0	0	0	0	0	0	0	0	0	0	2.46117	23.9304	0	10.1957	0	0	0	0	0	0	0	0	0	0	0	0	21.2082	8.67001	11.8087	35.1991	0	0	0	0	8.5071	14.9992
group_10968	960		panaroo_cluster		Sinorhizobium			1269.97	3630.77	1196.05	1633.88	0	0	0	0	0	0	0	20.5617	719.774	652.458	1673.08	651.654	6.0936	0	717.284	3.07766	0	7.78079	0	0	0	0	0	0	0	0	0	0	0	0	0	0	0	0	0	0	0	0
group_10969	447		panaroo_cluster		Sinorhizobium	SM_RS10925	V7S97_RS20490	448.574	1237.99	364.208	361.654	312.069	449.188	183.09	502.631	322.955	354.616	658.794	499.969	242.187	165.363	419.288	230.074	105.702	240.33	255.267	216.285	314.977	190.164	379.659	359.908	309.911	466.542	431.204	233.353	431.218	356.777	396.038	388.832	213.365	191.372	345.316	516.984	414.188	1163.07	288.067	338.628	399.579	1224.28
group_1097	1521		panaroo_cluster		Sinorhizobium			0	0	0	0	0	0	0	0	0	0	0	2.03683	1.93581	5.63957	0	0	0	5.93702	0	0	0	0	0	0	0	0	0	0	0	0	0	0	0	0	0	0	0	0	0	0	25.1589	0
group_10970	180		panaroo_cluster		Sinorhizobium	SM_RS31705	V7S97_RS18160	28.881	33.4518	24.487	11.2513	13.5024	10.885	6.85112	25.2514	21.8965	5.98814	28.9296	29.8687	7.69165	14.5221	5.51883	6.15202	0	9.42224	13.8665	18.4018	18.5994	10.1806	13.4885	10.277	0	16.5614	31.0401	0	16.0767	9.0773	33.8175	21.3766	7.39653	0	22.3817	26.8373	23.9494	14.1588	3.8836	22.729	31.2883	23.4972
group_10971	1038		panaroo_cluster		Sinorhizobium			2.83905	0	0.921545	0	42220.9	7073.67	20005.9	3104.69	4256.51	10231.3	29144.5	39549.6	1793.74	7879.7	3081.22	13381.1	1.16169	44.775	12825.9	13.8248	36.3966	1.10826	1.8158	13.8094	17.0018	21.8184	4.71253	1.13061	45.6139	5.83064	1.73173	0	21346.9	5805.03	4090.21	5515.73	0	8.32477	0	7.67136	7.57496	3.88675
group_10972	1005		panaroo_cluster		Sinorhizobium			0	0	0	0	0	0	0	0	2.42349	0	0	0	0	0	0	0.973564	0	2.83584	0	0	0	5.51909	0	0	0	0	22.1936	0	0	0	0	0	6.44979	0	0	0	0	0	0	0	1601.35	3150.3
group_10973	438		panaroo_cluster		Sinorhizobium		V7S97_RS08005	0	0	0	0	0	0	0	0	0	0	0	0	0	0	0	0	0	0	0	0	0.919658	0	0	0	0	0	0	0	0	0	0	0	1.04265	0	0	0	0	0	0	0	0	0
group_10974	1062		panaroo_cluster		Sinorhizobium		V7S97_RS19840	2005.76	4291.01	2001.96	1643.99	814.689	722.677	535.253	1036.43	3.44744	0	0	27.3168	637.857	453.667	1059.99	732.854	3.61279	21.9704	622.893	0	4.84152	0	0	0	0	0	0	0	2.86506	0	0	0	0	7.80698	3.87538	0	0	9.38566	0	0	0	0
group_10975	609		panaroo_cluster		Sinorhizobium	SM_RS19650		0	0	0	0	0	0	0	0.913836	0	0	0	14.6869	851.298	719.652	1153.13	1210.59	0	19.4257	870.711	16.5921	23.9694	0	30.034	29.93	6.05809	36.2847	23.7396	3.94959	0	0	0	0	329.774	234.347	407.263	535.829	0	0	0	0	4781.95	2117.26
group_10976	339		panaroo_cluster		Sinorhizobium	SM_RS10310	V7S97_RS19820	184.749	530.685	144.652	200.234	125.513	155.12	71.0392	178.18	138.822	93.7071	283.01	186.879	98.526	78.2625	139.902	47.6898	41.9812	96.3132	123.138	93.08	173.092	99.2203	145.644	173.52	98.7176	157.527	184.551	73.4867	162.235	142.667	126.746	156.551	96.2843	52.1078	186.319	204.833	199.98	406.006	97.2641	157.301	182.597	476.319
group_10977	549		panaroo_cluster		Sinorhizobium			0	0	0	0	0	0	0	0	0	0	0	0	0	0	0	0	186.702	400.473	0	507.21	0	0	0	0	0	0	24.565	0	0	0	0	0	0	0	0	0	15.2525	0	0	0	0	0
group_10978	2517		panaroo_cluster		Sinorhizobium			0	0	0	0	0	0	0	0	10.7688	0	0	0	3.05395	0	0	2.16899	933.329	2901.52	0	3274.71	17.7425	0	0	0	0	0	89.361	0	0	0	0	0	0	0	0	0	47.854	0	0	0	0	0
group_10979	732		panaroo_cluster		Sinorhizobium			0	0	0	0.977276	612.318	613.586	385.951	892.635	710.513	561.579	1217.87	803.828	3.20583	7.0326	0	0	204.264	666.554	0	529.693	509.899	316.275	642.88	695.543	450.926	827.831	656.13	222.1	0	0	0	0.981261	0	2.25836	2.42957	0.892514	19.8837	0	0	0	2056.38	2552.51
group_1098	1518		panaroo_cluster		Sinorhizobium	SM_RS09085		2259.78	6521.33	2299.84	2581.92	3.16686	0	0	6.34107	1720.01	1672.31	3587.8	2462.22	275.444	15.1892	2.96319	6.5237	572.836	1702.1	0	1797.64	2139.61	1151.77	2806.86	2337.18	1727.23	2707.86	2593.2	1002.09	2076.5	2035.27	2724.54	2002.07	1277.66	1069.12	2329.16	3592.53	2525.77	5302.08	1475.86	2363.56	2434.69	6127.78
group_10980	444		panaroo_cluster		Sinorhizobium			0	0	0	0	0	0	0	0	0	0	0	0	2.85412	0	0	0	0	0	0	0	342.274	184.574	406.589	414.603	0	0	0	0	0	0	0	0	0	0	0	0	0	0	0	0	596.374	1210.32
group_10981	351		panaroo_cluster		Sinorhizobium	SM_RS30845	V7S97_RS04930	215.672	315.683	200.234	116.897	183.589	136.122	133.679	166.21	141.61	110.089	324.287	183.321	127.763	90.6516	177.821	149.548	43.4439	155.469	56.7413	159.544	109.334	91.8635	170.811	223.874	72.1822	239.409	191.377	62.3294	101.493	103.076	132.736	117.246	0	0	0	0	213.974	279.462	87.6406	141.98	208.561	509.445
group_10982	444		panaroo_cluster		Sinorhizobium	SM_RS05640	V7S97_RS15230	700.777	1439.77	476.654	480.04	321.061	406.91	284.111	520.301	329.745	325.219	696.942	531.776	319.675	281.609	486.686	219.039	100.298	282.401	263.576	406.808	402.552	290.376	504.988	452.597	398.239	549.809	465.893	156.267	542.255	310.87	564.734	374.253	353.043	229.457	382.562	686.163	460.392	1038.66	191.879	435.448	614.034	1225.43
group_10983	927		panaroo_cluster		Sinorhizobium	SM_RS01130	V7S97_RS10795	1218.76	4152.61	1412.98	1480.05	948.217	1264.22	907.613	1536.21	1005.62	753.425	1922.39	1667.26	748.99	591.316	1343.08	735.336	279.307	1223.16	799.805	1237.58	943.372	597.471	1484.76	1422.38	881.951	1729.5	1721.15	504.922	1055.98	1770.95	1769.52	1131.4	588.131	823.075	1171.57	1898.38	1202.08	3234.43	874.102	971.573	1313.28	4027.21
group_10984	336		panaroo_cluster		Sinorhizobium	SM_RS23325	V7S97_RS26335	144.779	364.743	105.615	139.59	175.963	162.489	73.9018	243.658	135.498	158.846	303.347	180.195	108.086	71.8509	124.747	63.7223	33.0796	64.6339	126.369	123.761	114.576	66.455	138.758	115.311	95.1489	293.304	219.323	94.0584	226.219	257.509	427.028	186.417	50.7835	80.0354	185.566	227.701	158.784	365.781	87.3827	78.0367	348.547	774.685
group_10985	876		panaroo_cluster		Sinorhizobium	SM_RS27410	V7S97_RS00175	0	4.93418	0.907699	0	784.012	769.534	378.124	969.396	629.842	647.793	1651	985.118	563.51	579.414	945.439	375.743	214.345	569.73	466.636	658.094	678.457	379.366	939.583	832.602	615.751	1150.87	936.387	354.995	721.218	771.047	891.335	654.599	624.257	380.148	724.496	1127.69	1043.63	1757.13	604.949	826.988	1261.55	2862.29
group_10986	267		panaroo_cluster		Sinorhizobium	SM_RS06245		298.847	493.852	252.691	231.759	0	0	0	0	56.4181	70.1467	214.622	90.6285	0	0	0	0	19.0521	75.1289	0	56.7132	121.779	54.4266	94.2355	113.232	68.6973	102.307	92.2109	43.1892	149.391	53.0556	181.625	156.59	50.8337	59.2545	106.225	123.141	167.348	303.776	74.0408	83.4016	151.451	285.28
group_10987	477		panaroo_cluster		Sinorhizobium	SM_RS23450	V7S97_RS26200	417.951	928.509	346.676	432.72	415.406	384.716	240.422	456.551	290.558	408.15	742.414	456.76	273.195	261.407	410.306	185.238	101.194	240.006	190.534	252.957	261.583	177.155	381.782	344.67	242.112	522.991	386.028	96.9717	449.24	416.664	607.052	333.387	345.156	207.647	372.439	440.815	461.769	729.429	276.17	351.928	472.817	1038.53
group_10988	2346		panaroo_cluster		Sinorhizobium	SM_RS29915	V7S97_RS02375	2461.29	7153.1	2255.52	2565.33	2006.04	2001.11	1141.51	2684.4	1781.79	1489.78	4305.57	2970.26	1473.73	1183.93	2857.2	1341.08	591.61	1795.98	1245.15	1872.71	1897.14	1137.46	2623.98	2405.97	1500.81	2831.69	2661.12	864.652	2109.5	1804.19	2668.53	2046.23	1148.41	903.252	2363.32	3676.5	2750.78	5434.08	1519.34	2406.75	2927.88	8232.2
group_10989	186		panaroo_cluster		Sinorhizobium			218.401	256.642	77.4398	55.3167	0	0	0	0	83.7288	46.4879	356.488	63.4039	8.6199	0	0	0	53.1596	65.0622	0	51.5082	82.8513	134.291	75.139	96.2724	107.323	100.258	124.916	25.0267	106.451	65.2256	316.491	117.635	87.2581	26.9559	114.402	142.198	115.906	104.268	87.2634	242.889	178.79	320.506
group_1099	1518		panaroo_cluster		Sinorhizobium	SM_RS24050	V7S97_RS25560	1453.97	4912.6	1592.33	1980.63	1435.88	1687.48	1099.76	1981.13	1229.57	1269.02	2473.84	2289.9	939.268	860.715	1449.86	924.413	352.348	1155.54	898.743	1319.81	1198.9	691.281	1885.55	1527.51	1114.44	2086.05	1629.48	517.757	1712.64	1500.92	2248.41	1329.65	1161.17	728.849	1323.67	2238.71	1680.08	3997.69	1000.54	1587.4	1735.07	4826.89
group_10990	252		panaroo_cluster		Sinorhizobium	SM_RS19770	V7S97_RS29855	101.503	152.728	66.1153	97.2152	0	0	0	0	61.889	22.0481	219.434	91.8329	59.8413	64.8868	108.885	60.1997	24.1882	31.7033	58.534	42.8721	77.6461	42.7417	61.5361	92.5325	36.4212	50.1945	75.1597	20.3441	91.9052	39.1793	176.588	65.3129	32.3235	5.43363	54.0477	108.702	172.997	287.092	98.4226	225.947	98.0747	274.239
group_10991	93		panaroo_cluster		Sinorhizobium		V7S97_RS29865	0	0	1.01946	1.14536	0	0	0	0	0	0	0	0	0	0	0	0	0	0	0	0	0	0	0	0	0	0	0	0	0	0	0	0	0	0	0	0	1.85511	6.87235	0	0	0	0
group_10992	363		panaroo_cluster		Sinorhizobium	SM_RS26170	V7S97_RS06655	143.251	477.309	177.103	119.211	163.93	209.277	81.0976	269.039	129.496	129.89	345.023	204.417	17.1979	0	0	0	26.5431	132.17	0	91.6641	177.479	75.1804	142.9	177.786	100.827	190.141	162.283	56.9156	155.196	105.68	211.739	191.627	0	0	0	0	2.27311	0	0	0	0	0
group_10993	576		panaroo_cluster		Sinorhizobium	SM_RS22395	V7S97_RS27200	883.279	1281.5	417.843	362.965	759.745	477.52	308.104	680.754	415.357	316.299	1060.51	541.635	473.754	418.002	604.257	550.554	154.615	419.263	417.441	345.092	408.81	333.527	498.488	597.801	768.976	886.06	734.358	473.289	1185.72	434.696	541.733	469.317	857.404	376.07	546.008	627.889	622.406	1284.74	485.734	623.573	1657.38	1316.64
group_10994	282		panaroo_cluster		Sinorhizobium	SM_RS23405	V7S97_RS26250	80.8214	235.154	84.6643	58.4287	146.213	171.068	104.596	211.964	77.2321	69.1949	168.663	143.781	90.6747	43.6682	121.609	52.0268	24.0655	43.9083	109.82	50.159	85.5286	39.3034	90.7838	64.7334	103.957	189.719	143.687	37.2562	155.729	86.0548	207.939	147.359	78.5162	62.2111	201.246	270.665	155.876	408.745	60.5458	89.6406	192.873	513.07
group_10995	384		panaroo_cluster		Sinorhizobium	SM_RS22310	V7S97_RS27285	343.03	900.234	221.633	241.798	229.767	219.853	102.088	356.578	185.432	173.03	474.51	217.037	242.039	183.223	418.283	143.327	53.0513	135.581	167.694	150.994	291.148	72.6757	227.1	196.838	156.108	240.567	225.066	47.3864	246.414	158.315	221.261	195.502	82.7011	70.5102	148.263	248.647	300.587	558.586	111.933	254.43	320.02	999.013
group_10996	1263		panaroo_cluster		Sinorhizobium	SM_RS25605		0	0	0	0	991.036	928.727	444.986	1345	0	15.8291	0	3.89655	125.996	3.96112	0	0	271.445	800.382	0	757.227	892.279	465.958	1046.53	1130.11	670.866	1445.1	1113.89	348.906	0	4.64761	0	0	0	6.23174	0	0	15.9259	0	0	0	7.12291	3.762
group_10997	465		panaroo_cluster		Sinorhizobium			158.881	373.409	136.914	113.874	123.353	97.8299	40.7137	160.104	144.344	93.2238	327.029	205.236	50.0317	39.9195	142.127	42.7127	15.8765	56.8984	6.27753	89.6818	98.6436	59.0089	77.4881	107.235	57.4729	76.5199	119.338	57.0844	65.2632	57.1169	114.992	74.3638	48.7204	26.2696	147.882	159.951	290.23	487.741	177.129	160.719	516.425	1049.75
group_10998	732		panaroo_cluster		Sinorhizobium	SM_RS09785	V7S97_RS19275	1050.92	4394.07	1436.56	1696.29	723.48	834.623	467.937	954.152	542.499	1862.85	1422.36	2149.94	556.584	818.917	979.958	1278.4	113.478	1063.86	600.736	986.646	537.726	452.136	1180.58	1337.05	666.61	2318.43	1192.45	376.953	920.093	910.44	1054.15	650.614	732.945	429.048	794.138	1447.71	751.918	2962.84	477.461	1030.78	859.474	2414.79
group_10999	849		panaroo_cluster		Sinorhizobium			0	0	0	0	0	0	0	0	3.91051	0	0	0	1.05736	3.10034	0	8.29705	0	8.82574	0	0	1.07138	0	0	0	469.709	712.54	661.192	211.414	0	34.5888	0	0	708.896	583.147	1146.91	1830.19	0	0	0	0	0	0
group_11	5583		panaroo_cluster		Sinorhizobium			7283.92	22178.2	7327.41	7876.27	0	0	0	15.0787	0	0	0	0	19.2413	0	1.04292	0	0	7.04082	0	16.4604	10.799	0	0	0	0	2.93822	0.970911	0	0	0	0	0	0	0	0	0	0.966048	0	0.943619	0	0	0
group_110	3126		panaroo_cluster		Sinorhizobium			2.69442	0	0	0	0	0	0	0	0	0	0	0	9.91512	13.7469	0	0	3.75247	7.44336	0	0	25.5592	14.3907	0	0	0	0	0	0	0	0	0	0	0	0	0.945554	0	0	7.33612	0	0	5544.9	11374.5
group_1100	1518		panaroo_cluster		Sinorhizobium	SM_RS22170	V7S97_RS27425	1523.43	4743.23	1505.32	1705.56	1185.75	1521.39	747.271	1778.48	1246.08	973.036	2550.06	1934.85	846.065	777.017	1845.64	710.476	342.621	1155.24	847.457	1093.21	1292.42	740.385	1350.18	1588.24	1108.41	2057.73	1578.42	538.824	1316.48	1058.6	1967.08	1355.34	665.219	639.101	1425.69	2463.36	1717.85	3536.55	992.956	1340.12	1470.66	4857.09
group_11000	477		panaroo_cluster		Sinorhizobium			0	0	0	0	0	0	0	0	0	0	0	0	310.591	274.298	499.18	268.793	0	0	197.008	0	5.33211	0	0	0	0	0	0	0	0	0	0	0	0	0	0	0	0	0	0	0	0	0
group_11001	192		panaroo_cluster		Sinorhizobium			236.806	269.538	103.351	87.81	109.373	293.755	32.0225	169.528	0	0	0	0	14.8574	0	0	0	53.0515	80.6155	0	106.383	147.379	139.552	134.012	155.745	213.673	136.415	173.251	54.3104	0	0	0	0	0	0	0	0	2.78271	0	0	0	0	0
group_11002	186		panaroo_cluster		Sinorhizobium			0	0	0	0	0	0	0	0	95.1952	55.2697	388.844	100.752	1.0694	0	0	0	0	0	0	0	0	0	0	0	0	0	0	0	0	0	0	0	52.8201	81.3859	99.5792	144.483	0	0	0	0	0	0
group_11003	381		panaroo_cluster		Sinorhizobium	SM_RS27535		0	0	0	0	1.18064	0	0	0	0	0	0	0	0	0	0	0	0	0	0	0	0	0	0	0	0	0	0	0	611.648	109.874	265.414	179.908	282.877	119.879	222.267	270.164	0	0	0	0	0	0
group_11004	1464		panaroo_cluster		Sinorhizobium	SM_RS27545		0	0	0	0	0	0	0	0	0	0	0	0	0	4.31039	0	0	0	0	0	0	5.41483	0	0	0	0	0	0	0	731.572	453.277	969.398	525.531	530.835	317.047	670.339	1102.68	0	0	0	0	0	0
group_11005	420		panaroo_cluster		Sinorhizobium			0	0	0	0	5.67326	0	0	0	0	0	0	0	0	0	0	0	0	0	0	0	0	0	0	0	0	0	0	0	356.242	148.433	351.001	214.567	282.278	160.36	279.204	322.285	0	0	0	0	0	0
group_11006	1158		panaroo_cluster		Sinorhizobium	SM_RS09780	V7S97_RS19270	1344.69	4211.95	1368.14	1516.83	1179.2	1218.66	1056.92	1905.99	1095.12	978.151	2063.04	1620.98	944.109	617.468	1824.72	749.576	390.174	1294.65	821.932	1291.21	1258.06	709.196	1716.05	1481.5	904.205	1973.98	1629.54	475.939	1440.64	1175.28	1681.91	1375.09	924.353	716.994	1518.7	1982.79	1479.9	3197.58	985.624	1188.52	1621.1	3820.93
group_11007	1302		panaroo_cluster		Sinorhizobium			0	0	0	0	1.07826	0	1.07087	0	1243.84	848.205	2541.08	1535.87	862.254	717.39	1784.27	649.193	0	10.5142	704.348	0	5.12832	7.9477	0	0	15.7697	0	0	0	0	0	0	0	679.164	649.693	1336.88	1908.05	0	0	0	0	0	0
group_11008	144		panaroo_cluster		Sinorhizobium	SM_RS21580	V7S97_RS28030	66.744	166.459	45.2966	30.9699	1.86745	2.22584	8.9504	2.57297	2.97708	0	22.4124	7.72493	11.4134	0	1.29173	0	0	0	17.9101	5.80393	6.09969	2.75821	0	4.94591	0	7.20551	6.19658	3.12859	9.27776	11.5554	7.95908	0	0	5.29708	8.71694	9.96264	5.99774	11.2958	1.07751	0	3.65061	13.6844
group_11009	480		panaroo_cluster		Sinorhizobium	SM_RS29040	V7S97_RS01415	342.485	731.734	250.148	236.941	270.563	274.21	184.332	379.134	290.341	145.548	597.76	295.211	177.897	122.349	485.653	162.62	60.0551	201.14	97.9754	174.825	285.593	116.229	191.5	256.024	187.563	281.34	352.179	102.797	203.111	122.37	295.014	175.622	165.848	72.7675	287.699	516.484	379.232	432.626	193.957	417.111	367.693	827.833
group_1101	1518		panaroo_cluster		Sinorhizobium	SM_RS21270	V7S97_RS28350	1888.87	5313.93	1662.5	1960.81	1261.16	1629.91	929.842	2126.73	1499.79	1229.11	2961.45	2244.15	1096.95	869.293	1895.89	973.374	400.794	1247.49	1295.52	1428.58	1186.35	862.733	1888.17	1878.49	1324.46	1947.78	1853.08	662.961	1924.33	1554.17	2237.63	1369.16	802.51	812.152	1734.65	2727.54	1807.22	4202.13	1140.95	1693.04	1954.33	5205.25
group_11010	381		panaroo_cluster		Sinorhizobium	SM_RS25080	V7S97_RS05645	318.814	1174	264.991	307.642	299.719	180.145	343.879	314.051	273.969	278.88	484.3	537.26	185.874	134.881	248.097	163.251	65.119	241.565	236.701	257.573	187.969	98.202	280.807	304.261	156.016	355.267	278	92.5672	571.571	166.299	309.124	210.349	199.405	174.356	247.041	431.537	309.274	764.402	198.289	188.464	465.409	1065.9
group_11011	318		panaroo_cluster		Sinorhizobium	SM_RS25070	V7S97_RS05635	318.915	390.237	89.0214	77.2211	450.705	147.652	305.587	164.889	141.048	84.8054	368.911	118.658	197.739	108.999	157.917	82.0059	122.637	216.183	71.9703	218.453	166.663	191.66	220.842	487.581	120.116	265.838	163.149	93.0144	147.119	43.866	175.497	150.31	247.807	46.9096	137.741	267.621	167.641	316.056	75.1347	137.515	374.938	609.682
group_11012	225		panaroo_cluster		Sinorhizobium			0	0	0	0	99.0631	118.397	90.8053	111.993	92.4404	53.9124	260.948	95.8622	20.5162	0	0	0	39.3064	55.2963	0	92.2906	112.303	51.8484	113.725	107.708	0	0	0	0	171.242	23.944	168.826	64.6351	41.0819	23.4465	63.5124	81.2933	0	0	0	0	0	0
group_11013	447		panaroo_cluster		Sinorhizobium			0	0	0	0	477.399	497.139	308.183	593.284	3.40452	0	0	24.9504	322.549	233.69	517.248	246.955	168.335	382.267	172.269	466.554	443.627	354.128	474.481	544.59	445.993	745.152	595.98	194.675	599.649	339.251	787.439	451.817	550.98	411.698	940.569	1374.41	19.5733	17.6134	4.36002	0	763.793	1989.74
group_11014	1050		panaroo_cluster		Sinorhizobium			0	0	0	0	0	0	0	0	1605.3	877.822	3134.84	1390.54	61.8945	0	0	0	0	2.17306	0	0	0.747396	0	0	0	262.983	599.31	432.442	194.599	682.005	193.547	750.586	395.379	223.692	193.463	434.754	542.569	662.505	1367.17	387.803	581.612	793.427	2852.41
group_11015	333		panaroo_cluster		Sinorhizobium			0	0	0	0	0	0	0	0	212.21	146.326	476.737	229.876	30.9877	0	0	0	0	0	0	0	0	0	0	0	187.873	264.435	176.403	117.196	120.657	139.97	150.526	122.794	147.78	113.737	152.524	200.106	212.851	335.838	153.496	277.468	169.061	621.326
group_11016	1176		panaroo_cluster		Sinorhizobium			2101.64	5489.59	2139.02	2261.23	0	0	0	0	0	0	0	111.362	1681.57	1868.98	1729.73	2094.83	0	0	1624.33	0	4.32539	11.9923	0	0	0	0	0	0	0	0	0	0	0	1.01301	0	0	0	0	0	0	0	0
group_11017	1263		panaroo_cluster		Sinorhizobium			11782	19201	17623.7	22846.5	0	0	3.34152	0	0	0	0	630.485	2453.94	11738.4	3575.05	13583.6	0	8.16947	10877.4	0	7.71146	0	0	1.79191	1225.24	2933.2	2165.45	1032.14	0	0	0	0	49858.5	18079.2	5634.62	8476.45	2981.48	18756.7	3949.76	13671	0	0
group_11018	381		panaroo_cluster		Sinorhizobium	SM_RS19830	V7S97_RS29785	251.881	506.385	196.297	247.253	199.154	190.433	94.3842	206.77	207.927	224.129	454.586	259.907	129.981	119.621	285.523	147.675	69.7173	165.361	116.993	177.578	211.46	91.9113	219.479	244.204	97.2707	194.377	174.337	63.4458	180.641	53.3399	191.148	212.044	76.485	79.0726	212.495	216.656	248.378	554.022	103.816	159.158	286.07	638.149
group_11019	180		panaroo_cluster		Sinorhizobium	SM_RS18745	V7S97_RS30840	26.295	36.6213	23.4168	12.3833	48.6733	9.64832	13.3725	24.8026	38.6489	41.2138	35.3293	42.8231	26.5522	20.5635	21.8487	14.2268	0	9.39572	24.6032	10.6141	68.2562	23.4604	88.6751	124.398	7.02736	37.4406	25.3965	14.6202	57.863	24.1298	25.8709	21.1456	45.4008	12.4949	28.314	22.7083	35.6861	74.4551	6.40489	8.52109	49.9089	29.2837
group_1102	1518		panaroo_cluster		Sinorhizobium	SM_RS18385	V7S97_RS31205	1594.11	5789.59	1917.25	2259.56	1662	1511.44	982.845	1926.66	1310.57	1360.48	2887.57	2422.93	1108.65	943.594	1920.39	1032.09	389.137	1580.11	1212.91	1464.24	1199.65	814.204	2191.63	1878.12	1309.35	2629.47	2063.74	706.158	1912.08	1837.43	2222.32	1495.14	1249.56	958.344	1518.58	2530.63	1718.85	4747.02	1077.03	1771.35	2088.05	5956.11
group_11020	228		panaroo_cluster		Sinorhizobium			0	0	0	0	270.975	0	248.607	93.4881	104.791	0	541.395	334.123	0	0	0	0	0	0	0	0	139.327	102.542	61.0439	472.659	125.243	33.821	146.801	0	149.786	160.177	120.188	88.4296	0	0	0	0	45.9686	75.443	20.5373	0	166.905	281.494
group_11021	345		panaroo_cluster		Sinorhizobium	SM_RS18250	V7S97_RS31340	219.6	648.243	166.123	204.634	165.089	122.291	93.4585	201.927	139.541	185.72	340.783	273.294	81.099	78.7315	189.105	89.3887	31.4902	143.139	116.839	124.611	128.955	70.1378	152.16	215.58	163.207	338.781	202.628	83.9791	194.784	90.4954	138.318	162.233	162.659	52.5288	134.567	274.494	162.469	635.124	104.82	137.465	287.949	760.599
group_11022	138		panaroo_cluster		Sinorhizobium	SM_RS31920	V7S97_RS29500	33.6044	31.3502	18.2051	9.37444	19.6387	47.8181	13.4447	34.4086	39.0641	9.53884	102.196	29.9342	0	0	1.58506	0.718018	0	4.77462	2.528	4.18712	27.5531	41.5877	7.81113	16.5135	43.5715	47.1116	37.158	12.9513	41.6609	38.9851	56.9953	47.9859	0	7.41542	8.74379	7.18927	1.17815	5.20645	5.69832	1.74123	44.3447	73.3104
group_11023	189		panaroo_cluster		Sinorhizobium		V7S97_RS29370	161.55	257.648	53.6224	119.763	75.8888	2.3315	13.6632	48.2572	30.8741	0	34.948	44.5265	53.6067	60.6824	121.586	33.3171	23.5624	31.9546	42.4782	50.5935	57.8509	84.7431	16.0547	27.8401	209.315	164.974	96.5952	102.318	0	0	0	0	50.0658	18.6899	61.8695	88.1095	132.13	290.845	72.1542	217.509	129.059	205.247
group_11024	210		panaroo_cluster		Sinorhizobium	SM_RS31940		251.896	365.852	121.09	143.5	16.8301	10.6525	2.37973	12.6746	15.4939	8.44577	15.5167	7.26886	76.4102	94.868	154.835	41.7697	25.8441	38.1085	72.1818	65.3065	13.9922	0	10.3704	1.90028	93.3718	201.926	162.724	70.7364	53.9103	53.7466	80.1063	53.1909	119.186	54.9981	109.257	126.08	194.345	272.056	109.196	244.792	76.5821	152.066
group_11025	462		panaroo_cluster		Sinorhizobium			398.777	1072.22	316.304	394.838	100.952	95.1313	59.086	152.057	76.5116	81.2883	197.888	141.15	203.988	177.365	440.455	171.696	32.6146	106.403	195.066	89.6208	64.9277	46.95	156.549	113.281	75.7733	155.861	108.226	31.0568	0	0	0	0	244.269	163.46	331.137	462.738	0.89387	0	0	0	3.06664	0
group_11026	687		panaroo_cluster		Sinorhizobium	SM_RS18200	V7S97_RS31395	639.553	2197.54	532.601	700.586	517.539	610.577	401.251	681.076	522.077	449.268	940.127	1024.74	415.533	280.096	711.896	314.617	107.317	485.681	351.964	454.332	443.812	261.847	695.213	597.676	367.361	689.806	707.232	214.701	720.554	481.64	657.334	563.514	410.498	322.068	587.357	937.135	640.378	1663.03	373.774	578.606	790.785	2583.33
group_11027	207		panaroo_cluster		Sinorhizobium			0	0	0	0	0	0	0	0	0.62502	0	0	0	0	0	0	0	44.6507	95.5722	0	50.3211	81.8434	87.3232	118.218	113.876	0	0	0	0	0	0	0	0	0	0	0	0	0	0	0	0	0	0
group_11028	450		panaroo_cluster		Sinorhizobium	SM_RS20130	V7S97_RS29480	316.072	798.501	265.118	222.844	259.498	255.868	117.199	376.311	266.256	208.86	565.073	395.622	174.333	161.537	347.075	161.897	72.597	222.439	126.159	265.347	292.419	195.547	355.815	279.935	171.875	394.758	372.669	148.439	271.646	281.966	372.287	317.731	169.453	120.292	250.677	393.943	299.499	855.27	148.429	217.549	390.649	974.356
group_11029	1476		panaroo_cluster		Sinorhizobium		V7S97_RS01430	1536.62	4719.89	1434.5	1555.17	1328.6	1278.12	735.463	1768	1320	1019.06	2840.44	1825.86	961.408	786.927	1764.8	776.489	409.628	1151.94	585.985	1277.29	1158.04	686.422	1534.42	1509.16	952.582	1971.2	1550.7	606.682	1282.77	1206.91	1712.7	1307.32	863.788	617.049	1415.6	1910.96	1875.16	3752.24	963.545	1690.64	1685.64	5129.57
group_1103	1518		panaroo_cluster		Sinorhizobium		V7S97_RS02445	1485.63	4729.74	1505.66	1817.36	1208.02	1348.82	756.42	1736.24	1203.01	1128.1	2854.34	1972.04	822.972	784.209	1629.84	713.116	376.887	1090.72	690.441	1185.5	27.9895	13.6293	0	0	982.587	1921.29	1667.57	752.493	1649.3	1099.66	2060.34	1466.71	792.651	531.085	1383.02	2137.58	1729.42	3812.64	1021.91	1519.76	2590.1	5161.2
group_11030	732		panaroo_cluster		Sinorhizobium	SM_RS26810	V7S97_RS07260	15884.9	15697.5	10705	10164.8	8302.46	1689.7	3944.63	937.108	1168.8	3591.57	4887.55	9541.44	1894.96	5124.12	1904	5330.47	614.355	3706.66	5868.99	3031.72	1062.79	2316.82	2799.2	4312.52	2365.39	9128.14	2701.73	1107.5	8786.64	2728.51	2686.17	1309.22	10436.3	3042.24	1104.3	1854.62	2716.02	12204.2	3560.92	11235.1	9573.29	3947.5
group_11031	510		panaroo_cluster		Sinorhizobium			0	0	0	0	444.013	511.386	309.873	824.886	395.317	251.409	845.968	623.591	39.9648	0	0	0	139.246	385.133	0	477.188	434.513	191.904	595.413	548.974	387.678	650.271	648.796	246.895	0	0	0	0	259.911	291.724	543.164	839.558	0.975962	0.940089	0	0	0	0
group_11032	276		panaroo_cluster		Sinorhizobium			0	0	0	0	0	0	0	0	0	0	0	0	0	0	0	0	0	0	0	0	0	0	0	0	0	0	0	0	0	0	0	0	0	0	0	0	0	0	0	0	0	0
group_11033	1002		panaroo_cluster		Sinorhizobium	SM_RS30305		0	1.18291	0	0	879.511	714.9	444.506	1130.91	544.897	514.228	1224.74	879.326	1036.47	881.268	2105.9	821.946	222.036	543.293	768.307	761.078	48.0052	8.02953	58.8591	22.4045	52.9861	153.26	127.055	92.7622	81.5573	95.9412	148.977	73.3784	2.65591	1.36014	0	0	166.024	332.431	0	0	0	4.46822
group_11034	252		panaroo_cluster		Sinorhizobium			151.382	321.421	99.667	142.013	141.961	120.207	112.361	158.573	253.6	218.159	682.98	420.035	129.614	110.174	265.719	100.138	58.7172	104.939	54.1134	157.422	102.124	69.6011	155.422	207.705	138.97	193.731	139.982	53.8575	9.41178	0	0	0	125.821	71.7144	140.14	229.013	0.930687	0	0	0	0	0
group_11035	1956		panaroo_cluster		Sinorhizobium	SM_RS11815	V7S97_RS21355	3555.23	7804.4	3355.71	3256.6	3905.63	2892.49	1926.48	3332.17	2341.34	2032.82	4855.18	3748.75	2492.72	2023.8	3481.54	2128.21	856.591	2564.35	2466.41	2487.7	2485.02	1632.38	3229.15	3740.48	1940.04	3768.91	2841.77	1356.15	2995.89	2387.82	3267.6	2561.24	1988.92	1311.82	2651.16	3714.04	3180.86	6322.85	1819.15	2734.71	4864.53	7419.99
group_11036	1230		panaroo_cluster		Sinorhizobium	SM_RS11805	V7S97_RS21345	1492.12	3937	1447.58	1491.81	1253.22	1301.7	803.653	1829.72	1268.45	723.667	2388.42	1566.66	1058.89	698.881	1827.11	826.737	515.615	1100.67	593.243	1257.98	1314.41	704.393	1464.48	1453.43	10.6207	0	25.3447	0	1289.49	902.634	1769.88	1521.84	1286.05	933.261	2748.5	3781	1772.15	2996.01	964.343	1472	1645.84	4707.4
group_11037	1887		panaroo_cluster		Sinorhizobium		V7S97_RS29575	2131.11	5461.16	2120.2	2209.58	17.5473	1.37533	10.1439	10.988	0	0	5.99763	26.0266	1736.46	1391.1	2458.97	1504.59	5.33146	36.6784	1519.65	7.88569	1575.9	1133.18	2119.86	1967.81	0	0	71.8923	0	10.244	0	1.91097	2.04296	1328.15	826.739	2035.07	2538.22	2123.05	4218.44	1252.87	1879.72	3161.31	6272.29
group_11038	1230		panaroo_cluster		Sinorhizobium	SM_RS20060	V7S97_RS29565	1096.6	3061.89	1062.93	965.719	0	0	1.39997	4.80991	4.79397	0	2.01389	32.5154	850.995	605.008	1534.68	629.653	2.12744	8.27232	480.636	0	911.906	572.301	1083.29	1335.55	974.445	1955.35	1627.19	718.185	2.14824	0	0.897897	1.01192	5.34755	0	4.24247	0	1465.34	2491.51	864.282	1135.05	1645.66	3891.91
group_11039	468		panaroo_cluster		Sinorhizobium	SM_RS11795	V7S97_RS21335	359.25	813.178	295.375	315.844	240.982	240.059	156.685	449.784	268.699	201.11	562.917	317.665	247.305	172.764	430.388	182.546	87.7908	225.191	215.604	298.476	279.898	174.489	311.92	282.065	255.663	387.914	340.172	145.984	287.494	264.917	376.195	246.488	1.09082	0	0	0	394.417	922.386	224.279	261.122	625.643	1177.44
group_1104	1518		panaroo_cluster		Sinorhizobium	SM_RS28030	V7S97_RS00380	2670.82	4978.4	2095.78	1951.19	2467.32	1786.99	1493.81	1998.37	1318.3	1700.43	3326.99	3061.55	1199.02	980.222	2013.39	1400.48	401.781	1571.78	1286.17	1526.76	1249.42	1211.78	1864.51	2229.61	1243.21	2613.86	1890.29	793.143	2745.6	1207.43	1979.09	1421.69	1861.98	1044.18	1649.61	2041.84	1832.21	4341.87	1352.96	2328.02	2692.91	4992.7
group_11040	840		panaroo_cluster		Sinorhizobium	SM_RS20740	V7S97_RS28875	696.426	1987.33	708.225	713.059	691.438	706.647	483.816	891.504	573.081	552.939	1272.38	950.898	478.91	337.588	750.285	362.072	180.684	555.17	480.832	532.461	573.134	286.425	855.72	748.845	468.366	813.98	600.31	255.65	746.597	591.881	903.851	608.972	303.538	265.516	643.138	1094.53	763.369	1440.38	455.933	651.15	831.84	2309.62
group_11041	1674		panaroo_cluster		Sinorhizobium	SM_RS20175	V7S97_RS29420	1675.43	5117.59	1645.23	1842.5	1362.09	1799.04	880.031	2255.4	1444.98	1192.73	2931.72	2190.78	1217.59	951.166	2068.77	914.043	1135.06	4697.14	1146.64	3586.56	1347.52	798.624	2011.6	1679.51	2361.44	5087.01	2449.35	913.363	1638.92	1807.54	2304.79	1484.12	946.27	743.906	1673.65	2969.91	3545.01	8360.8	2168.32	3322.1	1578.13	5231.49
group_11042	978		panaroo_cluster		Sinorhizobium		V7S97_RS04490	934.005	2213.51	814.775	976.928	730.371	865.646	445.523	1053.76	5.73985	0	0	0	63.9747	3.31563	0	0	248.559	676.603	0	770.838	809.09	433.275	883.049	760.069	579.029	595.664	601.286	360.986	0	0	0	0	4.98064	0	0	0	996.714	1792.44	529.709	1047.27	1093.95	2599.22
group_11043	1596		panaroo_cluster		Sinorhizobium	SM_RS20160	V7S97_RS29435	1706.89	5909.86	1559.34	1927.17	1508.39	1547.09	883.076	2080.62	1639.12	1052.21	3030.39	2296.08	1313.22	933.731	2095.3	766.072	980.339	4128.28	855.839	3585.54	2590.39	1634.9	3926.23	3541	2986.9	7402.91	3267.09	1241.41	1808.55	1330.91	2216.79	1540.62	955.934	777.792	1696.99	2779.28	2069.2	4336.57	1278.21	1763.51	13.459	4.57245
group_11044	249		panaroo_cluster		Sinorhizobium			127.936	258.634	133.94	111.182	54.685	186.279	43.0747	143.279	254.08	180.807	700.995	248.067	173.003	155.321	295.564	90.8026	57.8055	124.331	184.914	140.546	106.058	119.839	99.6192	164.407	0	0	1.73808	0	257.644	134.68	380.564	171.079	0	0	3.42473	0	268.349	418.466	176.629	269.43	256.065	583.806
group_11045	297		panaroo_cluster		Sinorhizobium			144.521	223.084	91.9333	76.6585	0	0	0	0	109.187	26.784	409.63	177.481	82.3294	53.3646	113.65	71.6769	20.4048	68.9207	74.9592	66.4903	66.3887	74.9385	110.164	108.494	0	0	0	0	134.851	96.1581	195.841	111.463	4.75854	0	0	1.65226	209.374	274.987	124.064	154.773	247.105	468.251
group_11046	156		panaroo_cluster		Sinorhizobium	SM_RS31345	V7S97_RS32195	0	4.92375	5.28825	8.05989	0	0	0	0	5.96347	0	0	0.797961	1.66708	4.07378	0	0	16.7179	23.6132	0	16.169	8.90522	5.51645	2.93166	5.72911	0	14.0373	10.8486	0	0	0	0	0	0	1.80503	7.58788	9.93623	0	0	0	0	50.3604	45.1242
group_11047	297		panaroo_cluster		Sinorhizobium	SM_RS17430	V7S97_RS32185	111.305	238.694	101.381	89.3509	273.583	176.062	114.842	189.333	144.416	108.842	375.02	199.157	80.3728	76.473	162.887	53.4905	35.9326	139.693	52.5561	142.428	63.1163	18.8747	67.3518	103.477	63.7174	99.4137	69.8358	21.3367	134.788	188.66	169.785	157.589	48.6175	47.2594	90.4904	113.686	132.753	275.23	119.942	110.993	358.616	533.76
group_11048	339		panaroo_cluster		Sinorhizobium	SM_RS30810	V7S97_RS04890	153.079	351.334	115.666	130.35	188.115	126.505	99.1968	140.359	156.598	134.842	363.857	287.366	168.253	61.9241	244.209	81.767	43.663	160.09	73.9143	114.227	156.305	86.0403	139.21	162.942	72.725	167.418	134.846	46.9223	161.608	128.597	241.501	158.525	126.735	85.6527	205.211	154.761	152.954	379.621	113.041	114.712	596.326	829.032
group_11049	735		panaroo_cluster		Sinorhizobium			0	0	1.25647	0	100.697	144.153	66.8782	153.913	472.861	277.355	1072.58	575.59	25.909	0	0	0	191.256	445.314	0	618.323	111.938	89.9996	149.454	173.622	111.951	168.074	131.129	23.9972	0	0	0	0	0	0	0.961853	1.02959	9.44657	0	0	0	0	0
group_1105	1515		panaroo_cluster		Sinorhizobium	SM_RS22850	V7S97_RS26755	2756.66	9129.4	2300.05	2631.41	2664.17	1912.69	2574.94	2085.38	1432.13	1514.62	3503.49	5176.68	1097.36	1524.1	2012.32	1895.57	491.892	1913.26	1203.93	1858.17	1265.04	1114.56	2143.92	2453.65	2016.12	2487.72	2249.35	780.624	5073.73	2219.16	2776.62	1534.88	2524.59	1135.02	1683.02	2807.16	1631.81	4593.25	1255.93	2522.65	5925.2	6709.62
group_11050	201		panaroo_cluster		Sinorhizobium			1.45095	0	0	0	0	0	0	0	0	0	0	0	47.1969	15.162	50.5416	3.17994	22.9229	5.78094	18.8278	33.7803	0	0	0	0	30.6115	36.8107	36.9706	5.24884	0	0	0	0	65.9616	45.2188	71.1539	128.535	0	0	0	0	75.011	75.3685
group_11051	1440		panaroo_cluster		Sinorhizobium			0	0	0	0	0	0	0	0	1170.1	879.877	2388.1	1849.27	6.43224	0	0	0	0	0	0	0	3.28263	0	0	0	0	0	49.7886	0	1397.64	1045.3	1683.87	1282.07	0	0	0	0	0	0	0	1.02051	4.17172	0
group_11052	1044		panaroo_cluster		Sinorhizobium	SM_RS30340	V7S97_RS06585	970.412	2950.77	886.261	1052.89	952.878	867.138	497.762	1157.28	652.476	623.782	1774.39	1375.01	623.309	442.623	1044.05	520.252	272.253	861.978	439.456	912.17	810.13	444.374	1290.95	1002.65	615.228	1271.12	1205.88	377.584	642.516	396.641	692.138	402.213	538.58	482.857	839.618	1329.99	1101.99	2238.85	668.934	953.671	1222.13	3461.2
group_11053	1902		panaroo_cluster		Sinorhizobium	SM_RS30330		1484.13	4578.02	1339.55	1592.21	503.839	324.088	230.199	641.851	1405.27	1135.87	2960.37	1741.22	1396.73	863.472	2151.33	720.621	522.013	1521.72	703.392	1368.78	515.257	296.297	513.417	428.946	324.213	677.17	410.388	99.4734	1111.36	357.167	1160.65	804.684	939.487	586.297	1679.14	2535.18	14.0625	1.44629	1.40422	0	0	4.30881
group_11054	1404		panaroo_cluster		Sinorhizobium			0	0	0	0	7.80424	0	0	0.832336	1071.34	872.55	2455.28	1526.32	683.291	557.459	1620.82	652.536	0	5.13108	552.02	0	4.56597	0	0	0	9.23264	3.91465	0	0	0	13.3913	0	0	891.595	437.254	1232.74	1913.19	1513.01	2629.9	867.603	1198.42	0	0
group_11055	444		panaroo_cluster		Sinorhizobium	SM_RS29890	V7S97_RS02350	377.259	705.775	262.689	261.095	242.325	198.943	115.165	286.833	240.444	220.607	506.208	309.506	219.177	93.3477	316.248	137.785	91.298	182.65	159.902	147.293	205.743	111.82	223.649	274.862	193.266	313.862	269.201	61.8852	308.535	202.598	483.243	237.091	120.845	81.3729	216.569	370.27	301.12	634.267	196.024	286.528	437.731	824.174
group_11056	270		panaroo_cluster		Sinorhizobium	SM_RS29640	V7S97_RS01970	64.7563	185.335	125.866	80.1895	84.7873	35.2245	60.0796	89.7014	67.7604	56.224	171.637	101.361	86.6697	85.0622	120.473	69.2681	28.4683	69.1247	44.576	80.2269	84.9716	49.1493	52.5476	104.145	67.776	106.226	78.4563	85.112	130.929	63.229	149.972	167.694	90.579	31.3293	93.8373	94.0279	97.0623	183.818	47.4306	85.0445	230.411	249.913
group_11057	732		panaroo_cluster		Sinorhizobium	SM_RS28000	V7S97_RS00350	0	0	0	0	3907.22	1272.35	2035.88	789.513	859.509	2654.17	3066.52	4661.59	790.23	1986.65	954.386	2217.4	427.195	2762.21	1735.81	2113.78	793.356	1651.63	2447.62	2895.62	1162.79	4283.24	1409.65	586.837	4540.54	2251.47	1705.17	1042.27	6690.77	2125.1	738.625	1157.39	4.60921	0	0	0	5301.55	2920.55
[truncated: 60,856 more rows]
[truncated: 38 more columns]
