# Supplementary material for: Mobile gene clusters and coexpressed plant–rhizobium pathways drive partner quality variation in symbiosis
Source: Proc Natl Acad Sci U S A. 2025 Jul 29;122(31):e2411831122. doi: 10.1073/pnas.2411831122 (PMC12337268; doi:10.1073/pnas.2411831122)
Supplement: Supplementary file 6 — Dataset S05 (CSV) [file pnas.2411831122.sd05.csv]

	PanCluster	MedianExpr	CV	DZA_121_3253	DZA_121_3262	DZA_121_3457	DZA_121_3481	DZA_141_3153	DZA_141_3199	DZA_141_3387	DZA_141_3459	DZA_144B_3215	DZA_144B_3223	DZA_144B_3239	DZA_144B_3243	DZA_176A_3292	DZA_176A_3338	DZA_176A_3342	DZA_176A_3504	DZA_182_3305	DZA_182_3330	DZA_182_3406	DZA_182_3485	DZA_199_3210	DZA_199_3285	DZA_199_3364	DZA_199_3410	DZA_204_3205	DZA_204_3339	DZA_204_3356	DZA_204_3488	DZA_206_3170	DZA_206_3229	DZA_206_3399	DZA_206_3414	DZA_216_3216	DZA_216_3316	DZA_216_3461	DZA_216_3476	DZA_230_3400	DZA_230_3451	DZA_230_3469	DZA_230_3513	DZA_25B_3236	DZA_25B_3340	DZA_25B_3420	DZA_25B_3475	DZA_278_3119	DZA_278_3429
group_10923	panC1	486.937857183979	1.15932108967972	0	0	0	0	1.02831799493818	0	3.17641178461789	1.87292526420428	698.974410398899	686.39677481851	1650.189643253	1084.05686556264	462.456455783651	528.043004512387	941.189313912303	449.212015245113	0	13.3879793903226	469.184768831937	0	13.0117566672998	0	0	0	15.3916253145165	0	30.3275334324115	0	0	12.7652772032115	0	0	484.15099284182	489.724721526139	880.944669905413	1351.59389007785	1048.72393913946	2230.3096578118	601.902012150776	917.679601368171	1213.095454396	2927.96986577015	1940.69473820033	1176.96477233748	1204.12767469786	365.726241446156
group_6820	panC1	206.022533409389	1.08586080129102	0	0	0	0	0	0	0	1.74184330240366	370.59997872013	241.85598462399	619.976047560186	495.592467908467	208.36357146027	187.164136945772	407.898530240865	193.246050563978	0	6.52177518876428	168.562216428722	0	0	1.36886739156298	0	0	0	0	19.3088386470547	0	0	0	0	0	203.681495358507	179.157513104376	371.005532507812	441.907186685799	419.643168134735	584.685711692619	260.792973132486	440.36957092185	429.086739017881	885.865412693334	616.266202839441	439.228357516833	397.983657888057	218.182617083101
group_387	panC2	0	2.09057024764175	0	0	0	0	5.29553874735278	0	0	0	5.68457925342799	0	0	3.03921394761611	6.18660072544983	0	0	4.24356862502721	2.01260819775346	16.3961884273139	0	0	23.7564307234256	0	0	0	0	0	0	0	0	0	0	0	1107.88792498091	835.34322145239	2174.50277173225	3186.87057285769	2539.62139793713	5548.25901705227	1724.79171307635	2229.75295579962	2524.80400313722	7958.24300567806	4902.73184586637	1271.19385628332	0	0
group_6574	panC2	0	2.02322230643317	0	0	0	0	2.11340899055857	0	0	0	0	0	0	0	0	0	0	0	0	5.78879712486333	0	0	0	0	0	0	0	0	0	0	0	0	0	0	267.366957297979	212.25167842345	443.0455474851	576.75987523362	387.424699602665	748.774183349388	312.621431989521	482.584588047836	464.612264767617	1196.92353085216	943.452365641205	199.715854136837	0	0
group_7139	panC2	0	2.08469666092718	0	0	0	0	0	0	0	0	1.85804083795623	0	0	0	0	0	0	2.16726702165449	0	3.17477516340625	0	0	4.62158088148745	0	0	0	0	0	0	0	0	0	0	0	167.283519207127	183.173886004827	336.472986363726	466.33029907791	377.848191230404	855.882626587426	201.818978135933	365.050627617501	381.2242232958	960.225014629325	724.173177295434	145.395217613593	0	0
group_10517	panC2	0	2.13397548823148	0	0	0	0	0	0	0	0	2.93477260675401	0	0	0	0	0	0	0	0	0	0	0	0	0	0	0	0	0	0	0	0	0	0	0	90.4414770444099	73.3300822504774	124.584447409373	271.046408330621	176.224982738675	288.992598468767	112.699158728725	223.516239820555	162.609238576893	466.326218262428	398.131623867335	96.5272883819956	0	0
group_1315	panC2	0	2.10263474596223	0	0	0	0	7.41867280010261	0	0	0	7.53916594508509	0	0	0	8.07537647524427	6.2444355473424	0	0	7.94726612005719	11.653034854468	0	0	10.9642748462211	4.10768127296308	0	0	0	0	0	0	0	0	0	0	778.588394419349	589.073455607846	1438.99975722697	2127.20049429014	1764.72722047508	3777.23151599044	1042.81752065073	1450.88126449747	1688.74620985159	5266.29600755675	3153.7551937839	700.676974714947	0	0
group_5108	panC2	0	2.07440853167803	0	0	0	0	5.05798611377076	0	1.00755089867417	0	0	0	0	0	4.73033515894337	0	0	0	0	5.62011704926679	0	0	12.5762425785404	0	0	0	0	0	0	0	0	0	0	0	369.505324737829	340.957148795911	626.740332170616	883.348930922813	782.198652148116	1470.99319512685	410.942948510619	619.512755122269	712.670125265004	1850.25887800694	1296.25526127215	334.065537383612	0	0
group_10823	panC2	0	2.02831442982476	0	0	0	0	0	0	0	0	0	0	0	0	0	0	0	0	0	0	0	0	1.89905492542508	4.46665721408572	0	0	0	0	0	0	0	0	0	0	183.963502620058	108.880467299244	151.429258825671	154.062928686511	207.157324061632	332.487871576119	106.395759129571	178.775206296333	381.256909182465	389.267213721576	343.495790147291	117.264695479896	0	0
group_11338	panC2	0	2.29307121447838	0	0	0	0	0	0	0	0	0	0	0	0	0	0	0	1.17657152752843	0	0	0	0	0.534316742919778	0	0	0	0	0	0	0	0	0	0	0	311.877911171583	85.6262006875369	233.152373558781	321.492106718466	261.398130684311	550.845197516297	163.176148117165	358.265732659669	489.506692345392	1038.73432153136	839.908478974745	386.448475606115	0	0
group_10113	panC3	325.257341230962	1.24639811200307	0	0	0	0	0	1.03591394570841	0	1.60436557747731	433.798304608219	458.008809984885	1502.31450848328	612.650476990579	344.569525620284	305.94515684164	741.372748762755	244.512328063371	25.6168619375793	6.12906597331598	255.179537127194	0	10.0922177753228	0	0	0	1.60635560946496	0	0	0	0	0	0	0	379.762324926138	231.912632331892	667.113413317154	768.020922519557	894.897810483682	1373.76745814531	352.627016140257	626.581899836254	859.611006347477	2152.53364370249	1559.71772442849	1106.34510563973	830.348649462103	117.432097338839
group_6328	panC3	193.60112465234	1.23220197340628	0	0	0	0	0	0	0	2.88727379899907	353.712819294179	209.207244809581	886.665297143933	457.386535944065	257.496696539633	174.923495912512	548.805374016405	165.334641601968	5.11468429910468	23.3586788820034	177.995004495099	0	10.6478269326206	0	0	0	5.84899941082101	0	1.66212813362023	0	0	0	0	0	216.740588419922	101.607090404466	411.729421186227	618.067237719248	517.102909228712	899.192202454939	315.792190572053	419.187176813193	444.012822060832	1581.44657659874	930.207128458007	568.057096120344	633.446118749642	159.033899994679
group_10114	panC3	657.332785431076	1.14610119902706	0	0	0	0	4.41817988392261	2.77594377069208	0	1.85461314870983	932.864525857857	941.202429650982	2257.5504374536	2338.0554849905	750.509872483479	565.408076493693	1418.58922360043	584.307601163262	10.4980312441442	17.819697060807	556.577891040545	0	10.1135345248588	2.79669375680374	0	0	0	0	26.3098122734985	0	0	0	0	0	717.171957665304	597.493613196848	1358.09181350521	1793.49669422888	1365.28392642088	2428.44937180843	729.445809587268	1167.86691470958	1675.35127246241	3723.5627714694	2680.52880306981	1478.15039091467	1795.1640420616	355.917913773527
group_943	panC4	0	1.84801253203976	0	0	0	0	1303.84380462305	1519.65909494281	811.901237319204	2131.91361022361	1.99044514760178	0	0	11.7473530596164	175.550368085325	0	0	0	502.478265434234	1253.05250499827	0	1387.05428304649	1314.84320586925	786.166480675655	1648.94310816244	1664.47825114996	1324.98939388854	1918.60800780228	1785.40347191803	688.033613501303	1334.20043524458	1081.42622361752	1953.56906620682	1431.97181290551	0	0	0	0	10.5011506180634	0	1.03391158083519	0	1.983396132038	0	0	0	20.8063817969109	0
group_1553	panC4	0	1.8352730840441	0	0	0	0	1198.16858707799	1055.43283280886	650.714153708007	1657.5515797428	9.67947473211671	0	0	5.73267584396509	115.124545861523	0	0	0	413.876144528582	974.077496957002	0	1203.96671036028	1085.31701258371	567.641376286435	1231.26740862101	1193.58193781348	761.670643418407	1507.21702661341	1396.24348837788	560.613338481927	1062.79588201477	750.56797180651	1304.45136900096	1110.37309900737	0	0	0	0	35.4996915074589	0	1.01087320250508	0	0	0	5.18376806170622	0	43.9994782011023	0
group_11079	panC5	0	1.98013178312383	0.825144473561955	0	0	0	0	0	0	0	1936.57156523799	1867.12934883006	3693.72683496469	3146.79458120618	8.07130247282267	7.12890944842387	0	0	0	4.6887260550427	0	0	7.97437633803091	3.7454100732355	0	0	15.9813961589819	0	0	0	0	0	0	0	13.3720641106073	0	0	0	0	0	0	0	2462.90755813228	7729.86336270907	4416.37891241051	1236.24909038048	0	0
group_9548	panC5	0	1.96149295485881	0	0	0	0	3.96900029852137	0	0	0	757.230302848854	540.617756061482	1629.08583092878	932.024830148556	4.69263066331077	0	0	0	2.81931271615098	0	0	0	6.6170460769888	0	0	0	0	0	0	0	0	0	0	0	0.946215014640143	0	0	0	0	0	0	0	1369.26352586114	2947.40913382425	2041.19361952542	511.902283523036	0	0
group_10685	panC5	0	1.96635767956455	0	0	0	0	0	0	0	0	1104.32836813606	1337.0003025941	2602.44891218946	2074.28005081015	0.879293255455351	3.84901057326356	0	0	0.818769742796415	6.72601409466117	0	0	8.09071833357588	5.46099168914161	0	0	0	0	0	0	0	0	0	0	0	0	0	0	0	0	0	0	1927.45474909529	5303.93488998493	3225.18774738883	780.129306683714	0	0
group_3090	panC5	0	1.97187150801178	0	0	0	0	0	0	0	0	898.349177253212	671.783164316434	1983.45788516177	1412.4975439383	1.03324172992635	0	0	0	6.24780840253445	2.85447960106649	0	0	7.7586895456216	0	0	0	0	0	0	0	0	0	0	0	0	0	0	0	0	0	0	0	1277.85790812213	3483.9091864824	2434.26070908536	532.903563799448	0	0
group_5167	panC5	0	2.00576469997771	0	0	0	0	0	0	0	0	600.844612161358	507.88794857277	1201.53967264195	907.423026394834	1.78368953205352	0	0	0	4.74359246798003	4.62731235418134	0	0	6.31619413358757	0	0	0	0	0	0	0	0	0	0	0	0	0	0	0	0	0	0	0	741.211802225317	2326.51492201121	1697.29872744836	408.611237506065	0	0
group_3572	panC5	0	2.02481570637864	0	0	0	0	0	0	0	0	778.903695032791	847.961222246136	1597.90154931233	1525.04027273134	6.34502013363652	0	0	0	1.85177960600588	4.93161706813544	0	0	13.8950884616492	2.91041030762192	0	0	0	0	0	0	0	0	0	0	0	0	0	0	0	0	0	0	932.411813897654	3635.46299114431	1970.72296444711	580.065263589116	0	0
group_4624	panC5	0	1.94936716910498	0	0	0	0	0	0	0	0	646.583600862413	799.441662085587	1247.66876041936	1215.11529091978	4.73024741878971	0	0	0	0.930561109554643	19.538170218149	0	0	0	0	0	0	0	0	0	0	0	0	0	0	0	0	0	0	0	0	0	0	763.331167143198	2529.56239694944	1348.43282159819	382.136981512791	0	0
group_3693	panC5	0	1.91874036585788	1.74796790590257	0	0	0	0	0	0	0	603.355846231883	605.440081048081	1469.88604023625	971.167067812623	0	0	0	0	0	0.932719921888294	0	0	4.80570737374695	0	0	0	0	0	0	0	0	0	0	0	0	0	0	0	0	0	0	0	1959.81405006327	2501.10456009764	1471.6335863935	497.172101517148	0	0
group_4244	panC5	0	1.95826593120169	0	0	0	0	0	0	0	1.81202000228001	704.084131982615	503.27887887754	1636.44106383984	1118.86337474209	1.03726047555231	0	0	0	4.16566895778591	17.3131921951618	0	0	18.1591710113427	0	0	0	3.24348809272848	0	0	0	0	0	0	0	0	0	0	0.861437720441505	0	0	0	0	3903.77601185952	2844.73227829975	1790.55822769669	606.543599621985	0	0
group_2471	panC5	0	1.97700747060432	0	0	0	0	0	0	0	0	910.51606789122	671.628416662227	1893.65879536251	1383.06547544397	11.4237181051911	2.23795456948391	0	0	1.96764886390643	4.61377695836581	0	0	1.80788306361264	0	0	0	0	0	0	0	0	0	0	0	0	0	0	0	0	0	0	0	1457.85879182297	3583.80125135161	2345.54013762345	622.137883163768	0	0
group_10629	panC5	0	1.96873257187399	0	1.90099969838984	0	0	0	0	0	0	619.293252221947	614.621646445785	1494.64449899678	1099.57937820017	2.85054822234206	0	0	0	0	0	0	0	5.26810629904719	0	0	0	0	0	0	0	0	0	0	0	0	0	0	0	0	0	0	0	905.323878441252	2659.02130127805	1737.14555512392	424.979135432827	0	0
group_11230	panC6	150.438165649351	1.13495916191104	362.331043558388	833.263430837365	243.904666132125	363.323602634073	218.394268463686	258.687794638698	122.59668019562	395.786322561415	196.424075960852	148.817759905661	421.400586275606	305.995722726647	0	2.4928694987878	0	0	77.864503672908	209.716236982043	0	234.363086658216	243.617976147249	96.9014310622554	272.194008622029	256.822941643552	169.218341732782	367.538132443404	296.144719484506	127.581857500478	240.388954260283	179.733825518923	318.381624397823	241.449814287439	0	0	0	0	0	0	0	0	0	0	1.5682227760799	0	820.11239599011	142.648769944572
group_11086	panC6	675.936304017343	1.06176454131711	843.143097486743	2763.36401080686	789.61080290286	1082.76604583029	689.263569259331	819.9033839009	445.897100923639	921.149893430981	667.700045230153	1076.43065384459	1692.72987180313	1689.05602073409	5.53812554290941	0	0	0	199.349114793319	768.709561611756	0	698.239957805409	534.174889191825	430.697473089965	1119.61896326618	971.653852104723	704.952390826465	914.16822158593	846.185136968396	331.497507292811	1057.61969238986	1289.54090768728	1704.56228868269	853.333138833961	0	6.74593143527323	0	0	13.971917590271	0	0	0	12.8854760672675	2.17568979804934	0	0	1076.70503281434	396.165981950085
group_9888	panC6	283.864240264197	1.0842957793234	654.403564097138	1475.37531934844	509.011712533934	605.278864690037	473.496340458974	414.096367522316	282.056359934252	636.780748877696	430.982823589283	329.70419001948	948.896489580332	762.500774565096	6.14606711513527	0	0	0	139.412641175557	313.198459273808	0	403.911608258683	392.949837811497	215.648497572858	500.332626346794	472.035481702877	277.894336161402	607.192878764271	497.342162265904	199.118747647592	431.280624701766	433.779057721723	526.834038704	397.813217573835	0	0	0	0	33.5859209768236	0	0	0	3.06523309844187	0	0	0	740.13861420793	217.014157327762
group_10306	panC6	179.017250874836	1.10992275075717	393.273278544223	763.684705814023	277.916468496735	246.252001675918	272.757011954785	366.285040999327	191.563433680741	365.137118424276	234.051969363349	165.114911248871	660.467434305684	271.564590479552	6.14721485133599	0	0	2.5047927097604	117.202451428547	227.774010921566	0	206.066209894219	296.320487861555	148.339401888799	323.985278187625	349.520839473242	177.694843016577	310.522082013068	288.232265351142	76.58955850715	247.151357758948	180.339658733094	302.03271717093	256.248576699034	0	0	0	0	1.9066755185222	0	0	0	0	0	0	0	384.833997209091	54.365831493297
group_11395	panC6	90.7490070256178	1.14247867139711	145.983040811657	311.688384774874	54.8578542260288	96.361583949928	177.080207527018	231.478804168813	117.034732495347	213.198129529919	166.63954356053	163.988723525143	354.803528551903	191.626273712958	1.13825178988158	0	1.22271181661604	0	79.8512907449095	194.747716346516	0	172.322217756716	159.293096452207	127.08011405053	290.563714276369	215.277231314405	130.158165112301	272.435251837117	214.073205826092	85.1364301013076	182.276024015731	50.0554787901226	181.691973237089	129.593738992679	0	0	0	0	3.97019818739051	0	0	0	0	0	0	0	201.773003311193	28.1136104239986
group_9698	panC6	20.4447487014224	1.49070276011648	173.177878035922	351.929221959724	72.9501050485915	45.1255046419961	28.1979171121922	42.9874877282236	18.5103355391892	58.8423613770023	33.3082139474061	25.3628707235149	148.459241951778	72.0504420406448	0.979082744715605	0	0	0	8.02799752594073	10.6689482281716	0	7.16782252866939	31.8948639221495	8.74149883196378	26.7060422256288	25.737257315427	22.3791618636555	29.7116098788401	35.7719658362988	18.3219302439578	28.3840250608089	30.7909709430435	65.3434111368652	56.4510553083337	0	0	0	0	0	0	0	0	0	0	0	0	159.465851120038	30.909594460406
group_11117	panC6	114.379058853272	1.07827022745245	147.994740962641	492.8905876651	108.733185302957	115.078394983708	185.444528377459	184.331019264681	110.69108259841	216.833980070258	179.161880861412	249.304872082208	431.028543373686	211.101441298295	0	0	0	0	54.573242929119	184.952021899215	0	128.197870607284	165.679645344167	136.635285563349	215.032036255664	267.472845513363	100.962278767417	238.259011245572	243.016335939677	82.5983882661862	213.912166075878	310.382179556388	280.67439246503	113.679722722835	0	0	0	0	1.52757153711259	0	0	0	0	0	0	0	219.298162064383	122.731227193055
[truncated: 36 more columns]
