# Supplementary material for: Mobile gene clusters and coexpressed plant–rhizobium pathways drive partner quality variation in symbiosis
Source: Proc Natl Acad Sci U S A. 2025 Jul 29;122(31):e2411831122. doi: 10.1073/pnas.2411831122 (PMC12337268; doi:10.1073/pnas.2411831122)
Supplement: Supplementary file 7 — Dataset S06 (CSV) [file pnas.2411831122.sd06.csv]

gene	AssignedModule	kME0	kME1	kME2	kME3	kME4	kME5	kME6	kME7	kME8	kME9	kME10	kME11	kME12	kME13	kME14	kME15	kME16	kME17	kME18	kME19	kME20	kME21	kME22	kME23	kME24	kME25	kME26	kME27	kME28	kME29	kME30	kME31	p.ME0	p.ME1	p.ME2	p.ME3	p.ME4	p.ME5	p.ME6	p.ME7	p.ME8	p.ME9	p.ME10	p.ME11	p.ME12	p.ME13	p.ME14	p.ME15
group_10004	0	0.108377936	-0.414226664	-0.19330824	-0.404452408	0.238480521	0.30993604	0.002199641	-0.097461436	0.080851823	-0.182306557	0.179420517	-0.147726893	0.095908719	0.125294585	0.311312509	0.06561936	-0.240639283	0.037680095	0.478985167	-0.061993323	0.131973104	-0.232954085	-0.11768087	0.140478299	0.367903243	0.055677511	0.007705721	-0.092437264	-0.064447565	0.15189198	0.111891232	-0.08828825	0.649241405	0.069406261	0.414167879	0.076931494	0.31127454	0.183565825	0.992656658	0.682707347	0.734719866	0.441724716	0.449108796	0.534243817	0.68751583	0.598654275	0.181525085	0.78342453
group_10013	0	0.082719438	-0.13441351	0.021053875	0.219261494	0.266389483	0.141977588	0.092349253	0.174700901	0.146493668	-0.186714822	-0.897182285	0.126027337	0.056853713	-0.174657381	0.232429514	-0.044418923	-0.124093884	0.160700281	0.154138429	-0.38455444	-0.045094109	0.166308546	-0.044317873	0.137516768	-0.478628503	-0.035321669	-0.469821461	0.072463463	-0.084710035	-0.088046254	-0.276805802	-0.01685863	0.728810834	0.572084483	0.929795266	0.352992211	0.256255493	0.550442543	0.698582277	0.461320712	0.537699819	0.430569696	8.35334999479429e-08	0.596500481	0.81182054	0.461434102	0.32407463	0.852485741
group_10029	0	0.223314351	0.023237857	0.069283785	-0.138872825	0.171302663	0.180116597	0.051944223	-0.035535002	-0.099008231	0.077344986	0.087615419	0.016680358	-0.118735776	-0.118611904	-0.059092025	0.274950512	0.26924368	-0.172387748	-0.264477965	0.158425806	-0.30083519	-0.091400311	0.255976918	-0.189996717	0.173688023	-0.26718474	0.281044891	0.052781358	-0.050231597	0.102502382	-0.104695382	-0.172005353	0.343937653	0.922532686	0.771629301	0.559281028	0.47021734	0.447322009	0.827826456	0.881765859	0.677928875	0.74585394	0.71339071	0.944354412	0.618074242	0.618443425	0.80454659	0.24070548
group_10044	0	-0.055299421	0.309880186	0.200912358	-0.043161837	0.336077117	-0.15892285	0.145721483	-0.122451209	-0.049541327	0.276313911	0.106544549	-0.314083822	-0.225905038	0.119918005	-0.153512389	0.089955107	-0.003218223	-0.411561325	-0.173763789	0.126472474	0.423965251	-0.173471712	0.341851196	0.023526932	0.251976126	-0.287622085	0.153943074	0.029145696	-0.083092107	-0.071339	-0.063769218	0.04632984	0.816880382	0.183648961	0.395679057	0.856618528	0.147409704	0.503345717	0.539869009	0.607042202	0.835684661	0.238286415	0.654818987	0.177463145	0.338221466	0.614555219	0.518168728	0.706058955
group_1005	0	0.289983851	-0.279814458	0.119497689	-0.195922343	0.579097887	0.215287406	0.161002685	-0.450846817	-0.457639004	0.19776479	-0.034491007	0.124197249	-0.257682464	-0.346351767	-0.188649138	0.154428562	0.1400171	-0.458317556	-0.309966601	0.238885283	0.063699701	-0.208872206	0.459138377	-0.2717114	0.339137472	0.130574825	0.148114048	-0.201178652	0.085067313	0.214528488	-0.031164717	0.183864315	0.214899376	0.232147464	0.615805409	0.407759904	0.007460504	0.362003101	0.497702635	0.046035393	0.042465194	0.403276143	0.885217169	0.601885712	0.272709558	0.134666397	0.425722571	0.51564428
group_10054	0	-0.250779018	0.369624284	0.04738188	0.189060716	-0.414706547	-0.546245545	0.131150236	0.25077178	0.210479454	0.078794131	0.450097266	0.136332589	-0.152174223	0.545012255	-0.16230774	0.146559706	0.241241422	0.116184235	-0.207876395	0.177285028	0.227242914	-0.042199694	-0.252496509	-0.017923456	0.107145777	0.086497309	0.315809412	-0.163209774	-0.135038577	0.281581253	-0.057137873	0.24989381	0.286213742	0.108719013	0.842759549	0.424694982	0.06905158	0.012708784	0.581533701	0.286228113	0.373078778	0.741246938	0.046443094	0.566558896	0.521866409	0.012952421	0.494177504	0.537514496
group_10057	0	0.567986126	0.241588943	0.272086865	0.02325746	0.298685213	-0.18903533	-0.381055556	0.408718407	0.075689038	-0.052400543	0.02579762	0.198180949	0.170031789	0.105638914	0.077981526	-0.067007753	-0.286960109	0.457105778	0.082190576	-0.299003338	-0.099310518	0.421264166	-0.2945724	0.116040477	-0.44646581	-0.123727983	0.035177091	0.116401699	-0.219655154	-0.130053831	-0.359982196	0.05429258	0.008986943	0.304819368	0.245837703	0.922467525	0.200828995	0.424758324	0.097391631	0.073575864	0.751128569	0.826335904	0.914028041	0.402267133	0.473566593	0.657580665	0.743829271	0.778950002
group_10058	0	0.067599394	0.463465874	0.450358846	0.4333106	0.051177884	-0.378018454	-0.139963452	-0.431521124	-0.119761208	0.552280425	0.248941093	0.208105979	-0.386829189	-0.07023702	-0.137733475	-0.189274363	-0.4481649	0.032256877	-0.207310553	-0.203254894	0.587011096	0.120705313	-0.10841151	-0.204842755	-0.016570283	-0.300506676	-0.163907038	0.045971055	-0.018060689	0.024946608	-0.199673321	0.416333499	0.777045277	0.039576188	0.0463005	0.056321337	0.830330944	0.100313125	0.556169125	0.057461773	0.615021478	0.011569375	0.289877313	0.378616216	0.092009831	0.768568762	0.562540174	0.424162092
group_10062	0	0.02949854	0.251502562	0.25830013	-0.058444911	0.454745223	-0.139582464	-0.071420887	0.18301435	-0.126883194	-0.0785293	-0.164801097	-0.132049822	-0.141126091	0.199984045	-0.20610827	0.059730064	0.187134547	-0.278928685	-0.174143886	-0.095799061	0.580466183	-0.334830406	0.403571651	-0.054925452	0.070543167	-0.182147228	0.130992138	-0.227683838	-0.001046337	0.100198102	0.002512074	0.028437907	0.901748096	0.284779365	0.271521072	0.806647985	0.04395914	0.557255327	0.764772324	0.439923548	0.593988934	0.742088239	0.487476713	0.578922189	0.552860276	0.397911406	0.383312582	0.802475926
group_10087	0	0.635807559	-0.219647544	0.282351151	-0.583946346	0.433772631	0.534478923	-0.255029826	-0.163471064	-0.567829863	-0.351144697	-0.234862876	-0.124465157	0.306130052	-0.479674499	-0.24962408	-0.145831298	-0.133303249	-0.25107945	0.158586649	0.290461924	-0.034835794	-0.403834795	0.04612357	-0.285559606	0.209019451	0.157901817	-0.018879061	-0.441628194	0.371827725	-0.145218244	0.032179263	-0.181689486	0.002586045	0.352123847	0.227763526	0.006864572	0.056029699	0.015190648	0.277850558	0.49104553	0.009010094	0.128996253	0.318890053	0.601096114	0.189289168	0.032336269	0.28851255	0.539560275
group_10089	0	0.235289639	0.348079165	0.48075926	0.4542425	-0.130147588	-0.204165093	0.090401504	-0.376029697	-0.326731487	0.214518379	-0.188075762	0.397796943	-0.136573416	-0.444862787	-0.063332687	-0.118107401	-0.136167969	0.010493591	-0.345802347	-0.128022445	-0.209480617	0.221436855	-0.074695965	-0.201880185	-0.388617819	0.084958512	-0.113685831	-0.055628235	-0.050654214	0.07913782	-0.016347437	0.258314813	0.317985924	0.132602937	0.031891573	0.044222754	0.584450318	0.38791186	0.704662912	0.102260428	0.159711402	0.363761869	0.427156327	0.082392307	0.565867142	0.049368124	0.790808272	0.619947936
group_10103	0	0.238404184	0.249832303	0.200124172	0.106900648	0.010734043	-0.300445583	-0.198395662	0.322626354	-0.069749077	-0.235249607	0.146916911	0.151772114	-0.112050417	0.199340843	-0.095250579	0.032626275	0.15370154	0.086673193	-0.163301449	0.049844953	0.03030504	-0.071052384	-0.404587504	-0.259000731	-0.285493595	0.091333714	0.169549463	-0.248003568	-0.066474152	0.323095618	-0.33914743	0.313502061	0.311434095	0.288097262	0.397573993	0.653734262	0.964175721	0.198059007	0.401747086	0.165332818	0.770134986	0.318070669	0.536512563	0.52297995	0.638123019	0.399462196	0.689557473	0.891386641
group_10104	0	0.415837496	-0.038746439	0.291793313	-0.029559844	0.323828839	0.254984306	-0.196603875	-0.001259772	-0.02029559	-0.084487718	-0.229826254	0.370500683	0.025176795	-0.035184844	0.110069609	0.004496161	-0.139982865	0.350009089	0.156020784	-0.385035054	0.296328603	-0.116924154	0.003606875	-0.172078062	0.034484274	-0.13461747	-0.164128459	-0.225362118	0.139898274	0.200588359	0.029881492	-0.021299979	0.068221076	0.871162387	0.211921386	0.901544857	0.163672295	0.277939302	0.406098179	0.995794307	0.932318134	0.723229626	0.329676369	0.107818371	0.916089899	0.882923211	0.644110836	0.98499051
group_10121	0	0.228483471	0.218998669	0.246474404	-0.032908436	-0.006128627	-0.171735471	-0.113227672	0.301368655	0.235619514	-0.37318464	0.117441383	0.037925154	-0.076410275	0.376548272	0.080376052	0.169360602	0.26107537	0.112102943	0.179592897	0.115020151	0.244080335	-0.447433926	-0.392950031	-0.267919533	0.20443404	0.07493864	0.072765215	-0.28342441	0.065565226	0.392465616	-0.094986948	0.194927336	0.332588047	0.353584105	0.294839322	0.890452714	0.979541808	0.469079454	0.634574438	0.196616785	0.317288114	0.105093737	0.621936336	0.873872152	0.748829916	0.101750036	0.736227491	0.475340258
group_10144	0	0.169164961	0.234855686	0.092925536	0.055578446	0.143988507	-0.037209793	0.035846811	0.415015261	0.326931547	-0.040487005	-0.040571843	0.166524236	-0.001964243	0.257976666	0.313249684	0.241492457	0.213187714	0.277300866	-0.07980762	-0.300812938	-0.264718087	0.179567321	0.159739941	0.19958328	-0.210423775	-0.543796812	0.29429996	0.227191123	-0.387376221	0.112088109	0.079289924	-0.213928954	0.475857882	0.318905297	0.696786557	0.815971524	0.544751724	0.876233533	0.880735456	0.06882413	0.159440865	0.865424132	0.865144602	0.4828722	0.9934425	0.272143062	0.178679185	0.305018508
group_10154	0	0.156065116	0.379041821	0.224753777	0.057458497	-0.032514672	-0.267701623	-0.067436509	-0.06743351	-0.153651098	0.276724549	0.457470349	0.053055529	-0.29912031	0.047898187	-0.136059949	0.240960394	0.180352882	-0.133610063	-0.52523804	0.280590443	0.005410331	0.076237773	0.089254192	-0.151281439	0.052745794	-0.488115686	0.49429302	0.238180928	-0.125882391	0.093637576	-0.125658865	0.076000857	0.511149439	0.099321677	0.340754731	0.809853656	0.891756074	0.253831779	0.777569547	0.777579199	0.517786152	0.237560909	0.042551173	0.824197416	0.200141969	0.841066923	0.56734248	0.306118061
group_10172	0	0.343330039	0.115361968	0.106192166	-0.286520143	-0.005301683	0.094527384	-0.021496868	-0.078569412	-0.293957067	0.118552512	0.32428971	-0.094405752	0.300510956	-0.209794732	-0.207044728	-0.161389967	-0.245050195	-0.041184492	-0.119668311	0.332545435	-0.427437789	0.27529927	-0.053486504	-0.071734686	-0.079512017	-0.15217053	0.336765636	-0.015207242	0.005485632	-0.343487324	-0.095284248	-0.17910976	0.138330327	0.628160637	0.655893046	0.22067643	0.982301813	0.69180331	0.928321695	0.741960796	0.208396239	0.618620465	0.163038927	0.692181275	0.197956636	0.374671544	0.381107042	0.496655259
group_10178	0	0.05522644	-0.0406118	0.116341404	0.0511165	0.021808645	0.272460173	-0.173047317	-0.374413855	-0.261711002	0.380319004	0.00511685	0.188527596	-0.214001253	-0.376941447	-0.15184604	-0.233022809	-0.524326277	-0.010279734	-0.07525203	-0.28624688	0.051763363	-0.033717907	-0.077194071	-0.114553784	0.049947812	-0.403096167	-0.236431141	-0.162292875	-0.105879377	-0.004792371	-0.299734775	0.007600939	0.817118136	0.865012956	0.625225852	0.830531624	0.927284733	0.245164718	0.465639039	0.103862701	0.265016475	0.09809437	0.982918741	0.426026277	0.364947279	0.101364302	0.522775147	0.322805943
group_1019	0	0.333410467	-0.200878226	0.028195308	-0.165702215	0.091429554	0.479222141	-0.111750841	0.155135848	-0.058629055	-0.459280981	-0.322116776	0.214590402	0.111664596	-0.1757026	0.12188103	-0.011475631	0.15028457	0.138664233	0.261442803	-0.081193062	-0.310434987	-0.333206545	-0.285146944	-0.398424869	-0.107871398	-0.096629015	-0.125822039	-0.456655106	0.092511886	0.298787335	0.009240286	-0.092141787	0.150850113	0.395761012	0.906070014	0.485066078	0.70145129	0.032523139	0.639027239	0.513699402	0.806049877	0.041635118	0.16603998	0.363596946	0.639287646	0.458714763	0.608729975	0.961702397
group_10199	0	0.285941266	0.092552119	0.436648339	-0.260986597	0.342440878	-0.012861026	-0.055784668	-0.255388989	-0.474401156	-0.084671574	0.069745804	-0.281290283	-0.081334723	-0.266333999	-0.188717646	-0.47194817	-0.252250152	-0.591170407	-0.313281556	0.448683666	0.224437443	-0.378223426	0.084516577	-0.167124677	0.096738615	-0.171308252	0.23130015	-0.256802435	0.145214506	-0.062349285	-0.203423268	0.328253011	0.221651752	0.697949963	0.054240259	0.26638965	0.139421688	0.957082777	0.815299948	0.27715097	0.034567586	0.722650088	0.770145493	0.229590323	0.733190608	0.256358303	0.425551432	0.03564558
group_10218	0	0.371786953	0.107594786	0.212123363	0.113650703	0.44716113	-0.072477935	0.064849027	0.294699872	0.135233522	-0.326182507	-0.278487261	0.193745817	-0.053387719	0.22618764	0.376786077	0.347778204	0.344508967	0.171604868	-0.087370791	-0.298765626	0.029028606	0.040536242	0.207930411	-0.153144441	-0.314573256	-0.250767388	0.232423917	0.088262094	-0.139473618	0.369025635	-0.057337528	-0.037643201	0.106506306	0.65162175	0.369270475	0.63330117	0.048066921	0.761386927	0.785910004	0.207195084	0.569720567	0.1604554	0.234462791	0.413091468	0.823113293	0.337601316	0.101516604	0.13296083
group_10221	0	-0.017132082	0.109619521	0.025491591	-0.12166951	0.261292722	0.147161091	-0.108864606	0.282753109	-0.007522195	-0.242262557	-0.287149645	-0.243149883	-0.094884389	-0.013129132	-0.093734679	0.071841282	0.364060353	-0.311011584	-0.000804956	0.068237896	0.031482742	-0.402271398	0.143487486	-0.071787902	-0.004486266	-0.186259806	-0.027088224	-0.141824904	-6.33E-05	0.031084218	0.085800106	-0.070170359	0.942849787	0.645474381	0.915044347	0.609356577	0.265808818	0.535828155	0.647763844	0.227073839	0.974891163	0.303431278	0.21961901	0.301608668	0.690694343	0.956188922	0.694267856	0.763425433
group_10225	0	-0.127006678	0.274287082	0.089734243	0.285993957	-0.410502455	-0.232985278	-0.299784363	0.120679714	-0.07195343	0.117779298	-0.090700022	0.092607446	0.120204901	-0.192292695	-0.145272946	-0.249488447	-0.257665238	0.254838362	-0.068106504	-0.244144162	-0.147944765	0.363484398	-0.266257181	0.387591048	-0.460057225	0.247532759	-0.274688241	0.198845079	-0.066893397	-0.334653001	0.079236829	0.02507776	0.593626932	0.241888291	0.706750012	0.22156286	0.072205429	0.322886111	0.199096444	0.612292196	0.763066238	0.620927172	0.703729845	0.697777547	0.613702463	0.416671889	0.541130853	0.288783261
group_10234	0	0.507853995	0.182765739	0.233504438	-0.089658374	0.173464504	-0.035101006	-0.310270342	0.268271877	0.112021928	0.005680116	-0.031381335	0.147246813	0.12027675	0.051720927	0.137543392	0.162113454	-0.346051947	0.446611757	0.15107985	-0.231364268	-0.033706442	0.279857279	-0.34501537	0.287518605	-0.164697077	-0.248771089	-0.001485465	0.251472884	-0.247253062	-0.152371214	-0.287229998	-0.130573351	0.022252421	0.440555766	0.321778222	0.706987446	0.464547625	0.883200348	0.183068773	0.252782997	0.638208987	0.981038731	0.895508896	0.535587979	0.613488974	0.828556048	0.563084729	0.494701521
group_10235	0	-0.438192404	0.148988364	-0.242588637	0.525942162	-0.532818005	-0.104335049	-0.078595464	0.10245008	0.254139278	0.147262436	0.00225088	0.159129393	-0.140731216	0.041604711	0.169558055	-0.025088765	0.026715204	0.366983763	0.008261329	-0.421160675	-0.178139073	0.347140961	-0.309938607	0.089238967	-0.500030688	-0.002933901	-0.316879457	0.248837412	-0.078796898	0.067807635	0.074730216	0.048769858	0.053297594	0.530719299	0.302760718	0.017223977	0.015570325	0.66156423	0.741878028	0.667338671	0.279589925	0.535544212	0.992485604	0.502783939	0.553983092	0.861742703	0.474818127	0.916382303
group_10251	0	0.201546183	0.355993668	0.17419825	0.230258194	-0.082817175	-0.426701216	-0.345590102	0.239600651	-0.014340026	0.030245402	0.207528944	0.084687793	0.004976211	0.152509618	-0.011110854	0.143790059	-0.007556023	0.298031549	-0.260240012	-0.184049128	0.039742225	0.445056592	-0.034235035	0.031063696	-0.408864229	-0.168087831	0.208801602	0.413703227	-0.091836454	-0.099859538	-0.260760834	-0.055409769	0.394158855	0.123434329	0.462631214	0.328742972	0.728502001	0.060620737	0.135583406	0.308938975	0.952152487	0.899272464	0.379969416	0.722598971	0.983388164	0.520938468	0.962918951	0.545312132
group_10254	0	0.112279812	-0.458219048	-0.319921722	-0.573812315	0.060104702	0.587181429	-0.03955303	0.452287958	0.428137427	-0.688254357	-0.269870707	-0.336591468	0.46837998	0.153051977	0.279975802	0.016735961	0.296605336	0.098745055	0.678656973	0.242515573	-0.32330236	-0.443524399	-0.125384248	0.022089419	0.354610835	0.124545015	-0.115165703	-0.127187225	0.282284893	-0.106543922	0.239954164	-0.405183774	0.637430959	0.042170515	0.169109898	0.008157708	0.801260681	0.006489087	0.86850245	0.045259253	0.059666022	0.000794347	0.249857241	0.146752465	0.037260189	0.51943956	0.231867011	0.944169197
group_10268	0	0.210670214	0.271464184	0.333526629	0.23227175	0.44406387	-0.344865124	-0.095013155	-0.14574358	-0.147351052	0.349452365	0.028874042	-0.055117	-0.083568021	-0.22592981	-0.08459659	-0.093090713	-0.173047558	-0.174590993	-0.262683226	-0.221135099	-0.046482457	0.342368658	0.356673996	0.269641401	-0.194667412	0.369063567	-0.066464238	0.339834097	-0.140592844	-0.248376597	-0.05723891	0.212601928	0.372635723	0.246962875	0.150699092	0.324412486	0.049826693	0.136460329	0.690294505	0.539806878	0.535295992	0.130978616	0.903818797	0.817474696	0.726130799	0.33816708	0.722886431	0.696272144
group_10269	0	0.344507234	-0.129400201	0.21177665	-0.323991419	-0.157661428	0.317389255	-0.33327451	0.00285171	-0.217522964	-0.190753301	-0.04308703	0.083980733	0.469913383	-0.347322189	-0.219863859	-0.702707584	-0.385021273	0.159304218	0.165233809	0.229467181	-0.217559113	-0.057922338	-0.213824221	-0.103632868	0.020493506	0.044525226	-0.122761537	-0.337316889	0.383680125	-0.40108103	0.079726934	-0.039340388	0.136894699	0.58662844	0.370071831	0.16344867	0.506783223	0.172699757	0.151027004	0.990479859	0.356918094	0.420483054	0.856864577	0.724828459	0.036559502	0.13350441	0.351637818	0.000549898
group_10275	0	0.809865807	0.060161063	0.494829301	-0.268418221	0.382162962	0.123366214	-0.100220607	-0.09282412	-0.242107531	-0.162639192	-0.126546666	0.08943348	0.328617652	-0.264941392	0.156684413	0.135736899	-0.321091639	0.145389873	-0.02081181	-0.129186865	-0.27635399	0.157501154	0.16673848	0.062304394	-0.020762463	-0.107368539	0.246377672	0.165292393	-0.088997331	-0.154132792	-0.197089862	-0.359232744	1.51158424903474e-05	0.801077897	0.026545993	0.252514295	0.09634199	0.604337713	0.674191761	0.697102461	0.303750393	0.493284155	0.594975963	0.707691416	0.157173368	0.258947316	0.509453415	0.568271557
group_10296	0	0.029205302	-0.085438415	-0.093222254	-0.433937998	-0.076053952	-0.037197767	0.135284435	0.484279203	0.388743165	-0.792310488	0.141700073	-0.474760181	0.3663335	0.637168551	0.365975047	0.144798846	0.252000647	0.008221648	0.421020097	0.27332672	0.089111245	-0.445420407	-0.183010512	0.032177838	0.260540535	0.088402308	0.371194066	-0.116388121	0.078303285	0.182291462	0.021800465	-0.241368676	0.902720333	0.720234479	0.695862577	0.055925597	0.749965299	0.876273237	0.569573938	0.030481457	0.090274863	3.12403662124327e-05	0.551229994	0.034411964	0.112149368	0.002514782	0.112527677	0.542466074
group_10307	0	-0.242331203	0.247577251	-0.064575541	0.234592764	0.083753642	-0.31445232	0.377633933	0.233554149	0.492995278	0.053661612	0.082562139	-0.014553042	-0.320263982	0.64345056	0.376908263	0.312080612	0.147508337	0.075215187	-0.040782309	-0.14603777	0.366125846	0.007262118	-0.026943325	-0.01374163	-0.058358288	-0.703542843	0.281894631	0.130229641	-0.394682015	0.373961427	-0.218033919	0.100627477	0.303290038	0.292614439	0.786792886	0.319463097	0.725544969	0.176927732	0.100687509	0.321672257	0.027199671	0.822219657	0.729307957	0.951442528	0.168628685	0.00220671	0.101396817	0.180393014
group_10320	0	-0.064717611	-0.39424977	-0.262599108	-0.317403283	0.114736974	0.370634401	0.277048018	-0.277165488	0.075158457	-0.178343895	-0.064291971	-0.438359753	0.054519498	-0.084997962	0.248942709	0.087159677	0.106547623	-0.327966166	0.256267817	0.477150949	-0.001274233	-0.251459098	0.069189347	-0.107630436	0.365254067	0.009945511	-0.025449458	0.160121334	0.311795089	-0.077525651	0.130110199	-0.093222	0.786334217	0.085417405	0.263339083	0.172679729	0.630036185	0.107681429	0.236990414	0.236783454	0.752820872	0.451879675	0.787708584	0.053196182	0.819421985	0.72162163	0.28987408	0.714821684
group_1033	0	-0.092603974	-0.366965496	-0.145706901	0.333515394	-0.042052245	0.350874398	0.209442451	-0.662196073	-0.321319937	0.365344587	-0.286849976	0.5067287	-0.238038869	-0.627109952	0.017830239	-0.053455572	-0.091839613	0.008696598	-0.118040015	-0.211418491	-0.25864391	0.205179073	0.068823483	-0.285489283	-0.167846639	0.157145994	-0.396069476	-0.100909691	0.091047235	0.186065677	0.181350325	0.186494256	0.697788366	0.111484597	0.539910009	0.150713694	0.86026941	0.129311438	0.375492495	0.001468255	0.167149947	0.113195288	0.220121971	0.022600049	0.312198338	0.003082347	0.940524703	0.822891888
group_10347	0	-0.117066552	0.251970367	-0.073809185	0.303645567	-0.393382759	-0.353283648	0.086825578	0.280912516	0.077493543	-0.245137043	0.018049938	0.031360652	0.032105238	0.210119093	0.042602039	0.23176409	0.343113657	0.148804383	-0.13797877	0.054948719	-0.233504108	0.219240515	-0.306595024	-0.147015788	-0.479051156	0.206185438	0.134028282	0.08026509	-0.038331149	0.164521293	-0.121071902	0.033805534	0.623056506	0.283854342	0.757129286	0.193089394	0.086169117	0.126521309	0.715871298	0.230243123	0.745381273	0.297551164	0.939793132	0.895577404	0.893111583	0.373916553	0.85846008	0.325501079
group_10350	0	-0.100104282	-0.081569039	-0.17831125	0.292913954	-0.157602016	0.071400625	0.163362457	0.13688822	0.215923587	0.002042376	-0.631993357	0.063522251	0.194438779	-0.278215668	0.182078574	0.082843652	0.031776542	0.220933391	0.054344759	-0.240281336	-0.5993392	0.500241355	-0.001626812	0.343275799	-0.492368872	0.260612345	-0.387361742	0.433201282	-0.097313074	-0.333176221	-0.050925181	-0.218827804	0.674550014	0.732448917	0.451963831	0.210090779	0.506945404	0.764837258	0.491337517	0.564963452	0.360551839	0.993181664	0.002794786	0.790195502	0.411389926	0.234938426	0.4423057	0.728418347
group_10387	0	-0.27579452	0.366152671	0.139544271	0.304450393	-0.567057272	-0.193499538	-0.243766607	-0.070527283	-0.029715384	0.411440607	0.220650397	0.169811867	0.022133583	-0.214071124	-0.486709392	-0.67662864	-0.218436817	0.087872317	-0.111601218	0.109529386	-0.082398817	0.128116085	-0.251131249	-0.083941101	-0.086757583	0.053497956	-0.30420304	-0.214983525	0.186419639	-0.376182821	0.169668231	0.283529208	0.239206108	0.112340099	0.557364266	0.191852784	0.009125274	0.413697112	0.30034582	0.767637469	0.90102923	0.071492481	0.349873856	0.474147388	0.926204121	0.364786984	0.029536778	0.001052512
group_10392	0	0.474741368	0.218615432	0.318273521	0.001673352	0.432222288	-0.142806321	-0.43193753	0.295059516	-0.083343582	0.074265882	-0.063936922	0.126304554	-0.082207672	-0.091698397	-0.027973582	0.029079554	-0.093074176	0.121534961	-0.309345383	-0.197178538	-0.053681023	0.245426697	0.104988396	0.226226642	-0.283297156	-0.305316926	0.140095061	0.338416135	-0.218818368	-0.147773919	-0.30976678	0.030376019	0.034420106	0.354448199	0.171440415	0.994413607	0.05701285	0.548094025	0.057194845	0.206615172	0.726839336	0.755670211	0.788855483	0.595686494	0.730428585	0.700612227	0.90680558	0.903137298
group_10395	0	0.145760548	0.006870838	0.215893756	-0.060306781	-0.332294716	0.130490701	-0.367931565	-0.008402138	-0.193639459	0.031150234	0.10795437	0.252000183	0.135918275	-0.322297393	-0.336051883	-0.770537598	-0.450218937	0.151599844	0.039187897	0.153779018	-0.171112641	-0.122255762	-0.59063708	-0.08903952	-0.045782527	0.175604236	-0.279005417	-0.49706052	0.207308692	-0.158022876	-0.102345084	0.358240279	0.539759171	0.977064796	0.360619814	0.800605363	0.152306064	0.583451533	0.110473924	0.97195499	0.413352961	0.896274409	0.650528408	0.283795448	0.567749846	0.165789094	0.147442001	7.03028005442331e-05
group_10397	0	0.261270237	0.049818031	0.212985057	-0.058587151	-0.062030671	0.16234902	-0.616712	0.013570765	-0.122273495	-0.109000695	-0.139153757	0.092092865	0.14618481	-0.348748184	-0.376782105	-0.260995279	0.069333976	0.125612353	0.248987223	0.148331306	0.12677875	-0.252469199	-0.198157312	-0.251471116	0.189320479	0.396655808	-0.49325638	-0.163870357	0.566329386	-0.296254778	0.286758578	0.080162045	0.265851454	0.834778977	0.367283121	0.806185975	0.795020248	0.4940662	0.003777153	0.954716645	0.607568044	0.647350894	0.558478702	0.699381689	0.538566969	0.131809802	0.101520499	0.266373166
group_10398	0	0.18642087	-0.218008022	-0.067927483	-0.277464646	0.229321978	0.067980912	0.61002541	-0.150755401	0.111057539	-0.332080924	0.226400468	-0.115668467	-0.023863964	0.404381606	0.447675477	0.517155788	0.321155402	-0.173616659	0.046204665	0.34403453	0.048058471	-0.258689276	0.135555632	-0.384944234	0.352332439	-0.229860503	0.613888406	-0.090909658	-0.039760448	0.548853157	-0.070127598	-0.102522087	0.431308853	0.355820235	0.775989556	0.236256924	0.330768062	0.775817669	0.004289014	0.525800454	0.64112174	0.152586153	0.33713472	0.627241663	0.920451706	0.076988131	0.047779361	0.019538569
group_104	0	0.09650399	-0.148296062	0.131301237	0.148221894	-0.301906701	0.289687809	-0.194745715	-0.610355315	-0.282660478	-0.038111038	-0.107072623	0.127320924	0.040245058	-0.561772332	0.007654844	-0.278897283	-0.261018334	0.049658234	0.243143972	-0.008551727	0.004331476	-0.138757265	-0.263045786	-0.440437637	0.041870758	0.243255969	-0.499173574	-0.118874548	0.481264305	-0.034195465	0.221978815	0.072402835	0.685671007	0.532652238	0.581094991	0.532859511	0.195779382	0.215389207	0.410637473	0.004262482	0.227232657	0.873258723	0.653210643	0.592706109	0.866221396	0.009945727	0.974448523	0.233745909
group_10401	0	0.335014488	-0.425849544	-0.263991768	-0.422126682	0.199259937	0.354479517	0.149074835	0.209860095	0.327949889	-0.521172012	-0.133104422	-0.118765956	0.404186895	0.25893974	0.407415918	0.292242264	0.183966003	0.24969385	0.526122019	0.198175956	-0.165380893	-0.027911935	-0.018713599	-0.258560921	0.197751974	-0.204681375	0.167119762	0.059983865	0.168009117	0.008067926	-0.034812614	-0.416536748	0.148774036	0.061192315	0.260722232	0.063738776	0.399657498	0.125152401	0.530478097	0.374519334	0.158068699	0.018451629	0.575867097	0.61798431	0.077144048	0.270293783	0.074588583	0.211186749
group_10403	0	0.365460059	0.177824288	0.341893018	-0.45800503	-0.047082003	0.002375807	-0.540668159	0.374724593	0.127731676	-0.27405751	0.168506731	-0.177908533	0.451062729	0.201562311	-0.235323008	-0.09788029	-0.155795449	0.264595903	0.284701221	0.063460002	0.259833694	-0.307247315	-0.02841731	0.245231613	0.522456571	0.175106969	0.038204766	-0.033268942	0.282668448	-0.376805491	0.068424401	-0.367843176	0.113072799	0.45322013	0.140097141	0.042279058	0.84374295	0.992068556	0.013840796	0.103553167	0.591503405	0.242298457	0.477601485	0.453002658	0.045918464	0.394120214	0.317915294	0.681412236
group_10415	0	0.069443026	0.101269185	0.103095796	-0.066359832	-0.187003601	0.055461527	-0.148716319	0.181653865	0.121099069	-0.131012106	-0.318568393	-0.020757237	0.445631122	0.105865051	-0.04921612	-0.01398582	-0.362632869	0.454969449	0.354507296	-0.31477878	0.274342424	0.153632838	-0.097059832	0.23880069	-0.042897001	0.065430505	-0.269026023	0.029246888	0.162527234	-0.376211044	-0.041112897	-0.451643478	0.7711178	0.67096546	0.665358529	0.781037304	0.429844204	0.816352331	0.531478474	0.443389079	0.61104774	0.581935138	0.171021868	0.930782127	0.048930166	0.656890672	0.836749359	0.953333097
group_10417	0	0.611948362	0.232350612	0.588899543	0.026894188	0.231667694	0.019482304	-0.245299802	-0.331952201	-0.395643224	0.160802285	-0.208455326	0.200558013	0.082229945	-0.405022819	-0.104939511	-0.217026205	-0.601196421	0.145017767	-0.142528228	-0.080259527	0.265025045	0.216333974	-0.067830202	-0.148787439	-0.187531842	-0.352626469	-0.092013126	0.062490037	0.150748457	-0.278240547	-0.317047484	0.008999225	0.004136265	0.324243576	0.006296628	0.910387462	0.32570803	0.935024682	0.297220317	0.152754967	0.084219419	0.498245024	0.377798285	0.396530346	0.730358155	0.076476333	0.659716383	0.358044453
group_10433	0	0.232244168	0.484634804	0.478426403	0.116181491	-0.248187011	-0.324040571	-0.44088561	0.014029312	-0.266063864	0.28491467	0.366667122	0.109388101	0.176956696	-0.231386381	-0.369359382	-0.736381388	-0.657076908	0.148239061	-0.221464424	-0.072264872	-0.145795379	0.307389481	-0.311811788	0.14873421	-0.322270192	-0.020904746	-0.002225092	-0.108272724	-0.077642432	-0.421628993	-0.205223236	0.227834838	0.324471576	0.030341765	0.032853907	0.625704647	0.291388744	0.163381105	0.051683333	0.953188128	0.256859226	0.223388342	0.111798089	0.646175894	0.455462858	0.32631242	0.10899231	0.000213755
group_10436	0	-0.145057621	0.413527662	0.06783493	0.014891729	-0.303518842	-0.372353256	0.060181097	0.260551186	0.373740871	-0.105836131	0.508215599	-0.236130361	-0.016604482	0.615283728	0.115201925	0.232064548	0.071217577	0.109417064	0.144335251	0.028894084	0.223008214	-0.184037134	-0.282107064	0.020442542	0.219545966	-0.134379467	0.291069272	0.007389682	-0.16844183	0.194462913	-0.072159322	-0.070009985	0.541737093	0.069925335	0.776287335	0.95031379	0.193284592	0.105932327	0.801012928	0.267217159	0.104535379	0.656978898	0.022141619	0.316209291	0.944607161	0.003882002	0.628640703	0.324856535
group_10438	0	0.679240367	-0.12945033	0.405776816	-0.497634204	0.563090935	0.373474452	-0.28958228	-0.245543086	-0.45392444	0.106083562	-0.049935701	0.095493981	0.133618657	-0.419779211	-0.263535578	-0.198440973	-0.387168702	-0.120603709	0.018781132	0.125657484	0.117372347	-0.18445808	0.200759516	-0.031117846	0.368300867	-0.119218899	0.0279443	-0.260508233	0.124275738	-0.224861952	-0.038615273	-0.06034851	0.000989086	0.586482242	0.07587776	0.025570299	0.009735619	0.104802548	0.215563993	0.296726203	0.044390164	0.656224202	0.83439389	0.688802166	0.574379927	0.065385042	0.261577609	0.401637389
group_10446	0	0.23542468	-0.077258508	0.063376722	0.080728561	-0.110048135	0.111685298	-0.029829932	-0.111097455	0.007876124	-0.052948533	0.150013676	0.26152554	-0.1385259	-0.231118043	0.093012578	-0.161129021	0.071399125	0.034866005	0.060504331	0.226763281	-0.460906752	-0.118531328	-0.517007204	-0.33832541	-0.029237364	0.176088898	-0.109926536	-0.229976444	0.032110581	0.279325595	-0.025691206	0.417542914	0.317700152	0.746129126	0.79066592	0.735110371	0.644175867	0.639225135	0.900649518	0.641001078	0.973710142	0.824546671	0.527862573	0.265367609	0.560272529	0.326889555	0.696515466	0.497360852
group_10452	0	0.628387247	-0.411855642	0.10572059	-0.377446121	0.523089235	0.472402409	-0.102973962	-0.065046063	-0.311471714	-0.313441387	-0.414947321	0.247384928	0.264561335	-0.362431597	-0.013895763	0.052311061	0.110876536	0.037288197	0.146576659	0.106430042	-0.160659632	-0.095701889	0.221275344	-0.291217663	0.071696627	0.099748836	-0.011201412	-0.248091126	0.258490243	-0.008432126	0.126633988	-0.151839045	0.003004859	0.071178762	0.657331424	0.100870739	0.017950078	0.03544401	0.665731981	0.785274078	0.181290046	0.178399213	0.068874137	0.293001688	0.259656749	0.116316964	0.953633284	0.826628146
group_10456	0	-0.019628737	0.289146441	0.17820257	0.297243748	0.188450341	-0.355070624	-0.139741237	0.128855551	-0.098370783	0.060558916	-0.044239872	-0.091518788	-0.200183271	-0.106997181	-0.208865779	-0.096522333	0.263381307	-0.281995817	-0.323210109	0.008953338	-0.08069558	0.040817467	0.113611531	-0.01285815	-0.2955546	0.421751242	-0.089723469	0.077183646	0.003862008	-0.019148304	-0.084847694	0.361593054	0.934537316	0.216286855	0.452244053	0.203116315	0.426219381	0.124479673	0.556802547	0.588217884	0.679896702	0.799787899	0.853074165	0.701172751	0.397431735	0.653440325	0.376838555	0.685614185
group_1046	0	0.176087021	-0.556562743	-0.064481674	-0.057913994	0.321755336	0.547074558	0.194121173	-0.643717627	-0.441290732	0.093188073	-0.417836483	0.318947436	-0.161380606	-0.636275096	-0.009071998	0.057176707	0.05315049	-0.228273821	-0.031222793	0.081344433	-0.076799531	-0.15010071	0.236825189	-0.359641481	0.160706435	0.224549866	-0.283664077	-0.232121996	0.277884766	0.204886489	0.197468673	0.12257023	0.457716688	0.010812176	0.787095969	0.808373005	0.166542824	0.012547102	0.412169321	0.002194346	0.051443779	0.695968997	0.066771507	0.170484877	0.496680562	0.002561377	0.969720048	0.810769959
group_10469	0	-0.200335017	0.423844686	0.119819781	0.362696891	-0.410080111	-0.323865032	0.111827184	0.250587469	0.376465059	0.177542699	0.00897365	-0.003688841	-0.149070787	0.235136145	0.110927479	0.144702862	-0.088673724	0.207468955	-0.259408569	-0.207353098	-0.161965374	0.207991906	-0.236480135	0.287086731	-0.201048109	-0.258442662	0.028661089	0.357338404	-0.308115064	-0.001548006	-0.477583175	-0.068977248	0.397066596	0.062553906	0.614847285	0.116030135	0.072528119	0.163622493	0.638796763	0.28659422	0.101831811	0.453947414	0.970048166	0.987685359	0.530489386	0.318310936	0.641514949	0.542736578
group_10470	0	0.029985868	-0.273219668	-0.083724375	-0.425845972	-0.005882253	0.460541757	-0.070565872	-0.141357466	-0.366099791	-0.23613676	0.009274673	0.073825662	0.325290471	-0.18664105	-0.394420356	-0.295581027	0.378076714	-0.164171067	0.153231834	0.447924039	0.125013122	-0.413134302	0.355462245	-0.532655173	0.367862091	0.11048602	0.077511214	-0.659266749	0.637711353	-0.077974411	0.785838796	-0.133784583	0.900132642	0.243799183	0.725637327	0.06119472	0.980364085	0.041006309	0.767513682	0.552202842	0.112395919	0.316195791	0.96904388	0.757076632	0.161669417	0.430755137	0.085270076	0.205776171
group_10472	0	0.167684994	0.19028131	0.409237329	0.415230283	-0.212697688	-0.118072159	-0.034727239	-0.41368631	-0.384200347	0.337738878	-0.174994191	0.455749516	-0.072317524	-0.621137115	-0.232134059	-0.513269887	-0.338190569	0.017583761	-0.433637397	-0.006432178	-0.294310051	0.305387163	-0.118941402	-0.167215688	-0.39528963	0.087483714	-0.218592267	-0.076610316	0.090371413	-0.152640555	-0.098022877	0.374247022	0.479782681	0.421655324	0.073175262	0.068666041	0.367945212	0.620053088	0.884436041	0.06980727	0.094432512	0.145293686	0.46055693	0.043436144	0.761900407	0.003467095	0.324707528	0.020638237
group_10492	0	0.162846167	0.293996126	0.29383042	0.212598253	0.109882471	-0.294385015	-0.049172055	-0.293631483	-0.329709225	0.109749612	0.270258387	-0.000275237	-0.154870182	0.013452952	-0.078943925	-0.155051518	-0.203271009	-0.098897004	-0.257696619	0.04765507	0.43599711	0.136502452	-0.038782423	-0.476975802	-0.27862576	-0.245102821	0.17628237	-0.07126921	0.155112242	0.110403343	-0.249025638	0.285817283	0.492726704	0.208332963	0.208601492	0.368174465	0.644677638	0.207703663	0.836893642	0.208924177	0.155717367	0.645080157	0.249151081	0.999081129	0.514429515	0.955109384	0.740771207	0.513931108
group_10499	0	-0.357288655	0.205557168	-0.09180911	0.279597093	-0.188975506	-0.155930169	-0.141864287	0.133933289	-0.084612723	0.09013175	-0.048648815	-0.133507623	-0.211812472	-0.088202273	-0.250823607	-0.10426877	0.221013971	-0.22692474	-0.319637666	-0.044661493	-0.090247495	0.01249063	0.070816313	-0.047305559	-0.309081437	-0.004950168	-0.099691043	0.056782945	-0.011400034	-0.050081497	-0.117434219	0.085491573	0.121978335	0.384613865	0.700266785	0.232525644	0.424907616	0.511519365	0.550763974	0.573470829	0.722835577	0.705506421	0.838607313	0.574700897	0.369988991	0.711549413	0.286125217	0.661766962
group_10507	0	0.197570568	-0.149813159	-0.197656847	-0.517207762	-0.030020367	0.252375882	-0.111427974	0.560210759	0.39633809	-0.757980601	-0.077573124	-0.487633592	0.715718116	0.319987933	0.206870223	0.050028131	0.225666036	0.198420294	0.691322781	0.207838101	-0.288678655	-0.184088714	-0.10235578	-0.002199239	0.15401298	0.198116662	0.065006199	0.002404833	0.280524103	-0.314686429	0.194587156	-0.577044431	0.403747522	0.528420691	0.403538084	0.019524185	0.900018295	0.283053995	0.64000231	0.0101993	0.083626687	0.000108013	0.745128108	0.029183611	0.000387676	0.169016731	0.381517494	0.834091427
group_10508	0	0.243207204	-0.401187329	-0.082311153	-0.400307447	0.527657055	0.399242125	0.11366853	-0.15355283	-0.239993122	-0.149225197	-0.331683582	-0.084486926	0.011210103	-0.228343311	0.012667902	0.367843607	0.333806468	-0.334863823	-0.062396073	0.218262637	-0.006934015	-0.229224581	0.60860975	-0.078002705	0.338839528	-0.115754707	0.177892646	0.064831695	0.11148295	0.00458056	0.168731983	-0.303344603	0.301491158	0.079575763	0.730101381	0.080299749	0.01679896	0.081182846	0.633247535	0.518057172	0.30812315	0.5300588	0.153107663	0.723232121	0.96258794	0.332892839	0.957726677	0.110565668
group_10514	0	-0.27662127	0.075844485	0.022147979	0.349257926	0.314076142	-0.053608329	-0.048957769	-0.058875072	-0.186635017	0.238662829	-0.215581607	0.165572589	-0.545668863	-0.1613018	-0.115810359	-0.050383041	0.184430658	-0.308592551	-0.281651096	-0.374240493	0.21445333	-0.189012929	0.180215507	0.037063356	-0.236522938	0.095688995	-0.261165529	-0.217143407	-0.221710776	0.360923838	0.111640586	0.446927315	0.237743244	0.750632971	0.926156247	0.131207751	0.177474316	0.822393487	0.837595368	0.805250966	0.430770304	0.310893689	0.361331551	0.485412486	0.012822243	0.496893605	0.626816406	0.832930255
group_10528	0	0.537976017	0.23926672	0.374462434	-0.401694995	0.153637348	0.073307813	-0.436234342	0.126330354	-0.36097974	0.057269193	0.42440733	0.12530305	0.135720542	-0.176011896	-0.556059393	-0.123623439	0.178996594	-0.092328927	-0.233388993	0.413574145	-0.183536657	-0.220758776	0.105085903	-0.230601031	0.341554506	0.029952037	0.349127938	-0.337129893	0.191291113	-0.147254849	0.169796931	-0.014401408	0.01441554	0.309634138	0.103814266	0.079160255	0.51782407	0.758732007	0.054495154	0.595610762	0.117895687	0.810469194	0.062169501	0.598629376	0.568318615	0.457911649	0.010899036	0.603578324
group_10529	0	-0.16320305	0.408902026	0.19357417	0.267801064	-0.146973567	-0.271118088	-0.270219929	0.22651191	0.073706404	0.263186445	-0.248998753	0.008018342	0.09777037	0.038249429	-0.238725373	-0.226552907	-0.442266659	0.286881003	-0.010675923	-0.453066479	0.340774891	0.311829537	-0.079861299	0.471109132	-0.319025291	-0.015358987	-0.356337607	0.153656779	-0.09737968	-0.442306625	-0.152090645	-0.081661542	0.49176623	0.073433925	0.413513527	0.253648693	0.536353727	0.247589686	0.249221076	0.33689055	0.757457767	0.262233447	0.289761942	0.973235591	0.681752027	0.872802068	0.310763097	0.336800751
group_10538	0	-0.256885845	0.167039128	0.099062984	0.315719318	-0.747438285	-0.055570802	-0.234047126	-0.095309288	0.051834359	0.225870174	0.095106931	0.274967596	0.022458999	-0.215116595	-0.264774844	-0.624822764	-0.405271006	0.28711896	0.00432886	-0.0472639	-0.117489256	0.037535297	-0.56819246	-0.056039018	-0.091260164	0.085270987	-0.428687517	-0.224571343	0.171973248	-0.175819304	-0.081969395	0.24151623	0.274247172	0.481500526	0.677759943	0.175095225	0.000151978	0.815996421	0.320622549	0.689375267	0.828185405	0.338298019	0.690003367	0.240675071	0.92512204	0.362393325	0.259258052	0.003225252
group_10543	0	-0.274028897	0.099601487	0.046239382	0.660420934	-0.311192929	-0.154150778	-0.021999922	-0.535277327	-0.280090165	0.410879117	-0.148721144	0.343640663	-0.230279808	-0.520952437	-0.152353933	-0.458573008	-0.246484934	0.00544502	-0.181108347	-0.200522636	-0.025925391	0.354976915	-0.148805888	-0.295227186	-0.510109338	0.17357181	-0.515681996	-0.033475489	0.149708612	-0.071478949	0.116684835	0.454537657	0.242349611	0.676099269	0.846507391	0.001527798	0.181701761	0.516409077	0.926648607	0.015010804	0.231668353	0.071918549	0.531465004	0.137950486	0.328696307	0.018509777	0.521369106	0.041991471
group_10555	0	0.558275711	0.219331969	0.305125855	-0.026558458	0.388548291	-0.165193031	-0.073530694	0.124242679	-0.072581726	0.135590468	0.195416818	0.371485472	-0.053783984	0.119687425	0.029497297	0.244941602	-0.013075383	0.263405207	-0.106099973	-0.107260439	0.001961442	0.246670835	-0.062269	-0.01032026	-0.10837115	-0.102567093	0.287541284	-0.04695671	-0.259921974	0.189162771	-0.067833938	0.146329906	0.010520777	0.352833595	0.190819056	0.911501898	0.090450404	0.486427503	0.758019413	0.601751788	0.76105474	0.568692905	0.40899487	0.106812791	0.821820459	0.615240931	0.901752218	0.297948743
group_10558	0	-0.205328929	-0.089003925	-0.183068203	-0.41409749	0.153896301	0.271587481	-0.107227241	0.178967988	-0.120232671	-0.220273695	-0.030364766	-0.470919837	0.0990021	0.04782072	-0.205752219	-0.068901955	0.096471244	-0.367897808	0.206082543	0.142658569	0.176812029	-0.46519284	0.106876583	0.131663594	0.227874225	0.058308457	-0.012372263	-0.285216674	0.076886307	-0.112240772	0.219307003	-0.18818968	0.385153515	0.709036658	0.439786663	0.069501967	0.517110175	0.246739818	0.652740006	0.450272385	0.613619946	0.35071804	0.89887689	0.036105204	0.67794779	0.841320843	0.384153021	0.772856152
group_10564	0	0.022875169	0.029728439	-0.026051033	0.17423373	0.219860549	-0.255297569	0.206637004	0.215787606	0.273443677	-0.212614401	-0.103707148	0.043278458	-0.12359225	0.394214651	0.451083133	0.406806857	0.356474177	0.147042797	-0.050045562	-0.112537402	0.220797944	0.139518389	0.089300528	0.122233671	-0.220652296	0.025435729	0.196809578	0.326139236	-0.090859228	0.320976569	0.101227384	0.124690438	0.92373837	0.900985951	0.913186566	0.46253865	0.351645253	0.277328936	0.382066435	0.360861758	0.24339736	0.36813723	0.663485727	0.856234975	0.603670379	0.085447759	0.045907426	0.075065696
group_10603	0	0.770560528	0.307409992	0.650078309	-0.016807877	0.227125639	0.012732555	-0.267485997	-0.10250552	-0.253113392	0.114291281	0.104147896	0.536494218	-0.009007944	-0.214328028	-0.148191768	-0.088453327	-0.188694154	0.262256895	-0.159455838	-0.053426313	-0.021649166	-0.008252851	-0.118310926	-0.374501375	0.034702638	-0.302923081	0.142867582	-0.29804049	0.009008481	0.126126322	-0.116082925	0.131100168	7.02460012883545e-05	0.187351188	0.001916522	0.943929648	0.33554773	0.95751111	0.254229067	0.667168576	0.28160199	0.631375001	0.662136741	0.014739989	0.969933753	0.364197954	0.532943714	0.710762182
group_10609	0	0.226939009	0.243105141	0.16378677	-0.004766386	0.487703375	-0.252944604	0.089241473	0.21521169	0.087301329	-0.222250523	-0.214574582	-0.34630332	-0.087999268	0.284266961	0.1612949	0.415373356	0.226693518	-0.199160497	-0.055741148	0.065087469	0.344111054	-0.011487703	0.198727731	-0.086166201	-0.138322868	-0.261079068	0.206257639	0.276214674	-0.071884438	0.029719928	-0.339478363	-0.07145539	0.335955737	0.301700412	0.490197252	0.984088524	0.02915708	0.281933891	0.708292625	0.362176047	0.714376815	0.346301142	0.363633167	0.134724595	0.712186182	0.224488569	0.496912262	0.068561002
group_10610	0	0.220145814	0.214917861	0.167856809	0.236982498	0.080994226	-0.047532918	-0.026562608	0.136865411	0.115963923	0.337608871	-0.224049288	0.526459797	0.009036753	-0.063258993	-0.043101154	-0.182572175	-0.146641518	0.425390868	-0.111427824	-0.153506008	-0.061517175	0.480104339	-0.056515513	-0.009942219	-0.360321357	-0.547439656	-0.065563435	0.02575762	-0.14220038	-0.191906332	0.005472579	0.119476023	0.351004888	0.362847643	0.47932621	0.314414623	0.734268801	0.842264329	0.91148812	0.565028908	0.626356297	0.145458462	0.342310367	0.01709479	0.969837636	0.791046523	0.856818123	0.441048328
group_10638	0	-0.201337318	0.236401672	-0.013624481	0.223054721	-0.111509318	-0.253656757	-0.115827267	0.376250107	0.060937545	-0.147940401	-0.111530559	-0.100112245	-0.142912078	0.087433665	-0.208942886	-0.053986938	0.409398422	-0.162203168	-0.215819614	0.117802658	-0.081861072	-0.108014376	-0.121864428	-0.077340564	-0.283825895	0.233919553	-0.07174147	-0.072494656	0.042890447	0.057967847	-0.118666006	0.243120844	0.394659452	0.315637224	0.95453758	0.344513598	0.639756594	0.280535177	0.626765742	0.102043269	0.798560699	0.533646523	0.639692437	0.674525486	0.54779465	0.713961284	0.376658417	0.821158484
group_10640	0	-0.24659833	0.199623533	0.004681103	0.281885857	-0.701149071	-0.039585454	-0.309393309	-0.058580182	-0.173094167	0.348721003	0.168191683	0.359406603	-0.00058003	-0.327969294	-0.55555497	-0.548519881	-0.105331382	0.189020715	-0.212708825	0.142780772	-0.24031642	0.159861229	-0.366642377	-0.209750859	-0.17573636	0.073254901	-0.286134972	-0.276228154	0.242350288	-0.253178132	0.094515621	0.225405148	0.294588799	0.398780207	0.984373188	0.228563585	0.000572721	0.868395553	0.184374725	0.80620861	0.465516407	0.13184196	0.478437152	0.119623555	0.998063588	0.15804263	0.010986647	0.012269198
group_10645	0	-0.047815908	0.411839483	0.207461557	0.358291395	0.000200091	-0.287908889	-0.225657376	0.328211703	0.057469881	0.112021716	-0.082698916	0.207947322	-0.249108808	0.170957411	-0.25973977	-0.014500337	0.123033938	0.157674759	-0.160035147	-0.267913176	0.29018747	-0.016393335	-0.249554691	-0.054948753	-0.288729286	0.181204796	-0.232858241	-0.226050015	-0.021949009	0.18340477	-0.209860472	0.335852466	0.841336617	0.071190957	0.380127624	0.120859378	0.999332001	0.218348079	0.338765494	0.157717241	0.80981664	0.638209626	0.728875685	0.378988012	0.289541814	0.47112603	0.268763579	0.951618185
group_10661	0	-0.362125785	0.009209383	-0.321274889	-0.201962849	-0.077958493	-0.167972804	0.155661014	0.258065124	0.218629714	-0.175158537	0.210038207	-0.769369146	0.214650651	0.277636173	0.092467125	0.093294456	0.077321463	-0.32758678	0.123908724	0.167626646	-0.225410571	0.033380773	0.126772286	0.459312983	0.03503228	0.335479813	0.172417513	0.359508456	-0.136906163	-0.295840593	-0.068401057	-0.271362879	0.11664823	0.969261699	0.167212849	0.393161262	0.743902506	0.479018161	0.512257575	0.271972878	0.354415976	0.460129223	0.374104745	7.32499282826639e-05	0.363459016	0.23595537	0.698214857	0.695637803
group_10680	0	-0.015344899	0.183556303	0.12199276	0.24840303	-0.552491522	0.041170975	-0.502366091	0.275847349	0.100317461	-0.146798771	-0.30862129	0.117166153	0.245382062	-0.292493958	-0.12587371	-0.306943837	-0.150987807	0.411634471	0.15266888	-0.323356996	-0.365914163	0.11407913	-0.410045889	0.194671658	-0.347907936	0.349069594	-0.554703477	0.087831272	0.165246719	-0.32807016	-0.01081961	-0.143340236	0.948803658	0.438547011	0.608399094	0.290955278	0.01153107	0.863170994	0.023988676	0.239112459	0.673893528	0.536843843	0.185529506	0.622758774	0.29705319	0.210775628	0.596951773	0.188055444
group_10709	0	0.319834142	0.50104068	0.28967423	-0.112077023	-0.208802657	-0.169246315	-0.426475064	0.477956046	0.212407404	-0.216511736	0.22655984	-0.1010049	0.355768057	0.219445241	-0.079606982	-0.092876849	-0.029688487	0.350366605	0.257123945	-0.001218783	-0.115520275	0.034910488	-0.291698711	0.021012469	-0.068839336	-0.191406321	0.097030924	0.017175264	0.00801564	-0.300199627	0.0824742	-0.251523082	0.169233185	0.024423664	0.215411693	0.638042737	0.376986059	0.475642603	0.060772117	0.033050656	0.368614708	0.359213121	0.336785567	0.671778104	0.123689253	0.352578745	0.738666484	0.696938209
group_10713	0	0.13300605	0.312413778	0.116885205	0.042928376	0.322437448	-0.324190229	0.189190696	0.082704767	0.070005485	-0.147306212	0.020526219	-0.467857279	-0.120571249	0.212126503	0.297729019	0.422961751	0.126147747	-0.28394222	-0.064411029	0.106606939	0.074010177	0.077038752	0.023914411	0.09883344	-0.216875354	-0.140576014	0.275455232	0.432018608	-0.248777863	0.03845683	-0.229525211	-0.015231804	0.576151776	0.17990347	0.623598744	0.857386453	0.165594729	0.163175499	0.424370736	0.728857197	0.769311847	0.535421587	0.931550748	0.037501406	0.612614238	0.369263223	0.20234436	0.06316075
group_10726	0	0.498327669	0.423554628	0.493906085	-0.084618606	0.059464733	-0.296547298	-0.558277242	0.367266616	0.17485346	-0.096562073	0.329412673	0.132325921	0.243495961	0.303644945	-0.052994239	-0.077336942	-0.214436257	0.494362098	0.170270487	-0.246617273	0.286213789	0.024217932	-0.158936784	0.131703845	0.124332465	0.020063034	0.091788468	0.039850536	0.038883845	-0.134068501	0.003322515	-0.065452615	0.025333498	0.062752776	0.026873477	0.722817035	0.803336867	0.204227628	0.01052052	0.111168862	0.460923338	0.685491091	0.156111995	0.57812168	0.300899616	0.193090351	0.824397473	0.745879537
group_10734	0	0.227006058	0.06656513	0.244030433	0.351890757	0.577014131	-0.162401837	0.143598998	-0.12658852	-0.084342316	0.094815209	-0.513784789	0.243040777	-0.380470087	-0.128051612	0.250261682	0.280007614	-0.040585283	-0.081180622	-0.200071536	-0.431274805	0.198709155	0.137928432	0.186534081	0.003582583	-0.362827227	-0.206854634	-0.123026014	0.157169818	-0.362172411	0.287200927	-0.314239416	0.226428544	0.335809123	0.780375772	0.299806575	0.128129131	0.0077293	0.493923807	0.545851929	0.59485317	0.723688054	0.690909192	0.020489759	0.301832416	0.097949922	0.590567322	0.287242055	0.23181174
group_10736	0	-0.072600382	-0.236478415	-0.205535604	0.108040527	-0.334981499	0.359582299	-0.294090848	-0.109469166	-0.237915744	-0.152103358	-0.471775847	0.137278076	0.261089109	-0.613362708	-0.25620419	-0.224034383	0.180916778	0.104153707	0.203645548	0.056839784	-0.389759835	0.090879175	-0.100537733	-0.232471049	-0.269886796	0.485096957	-0.586463366	-0.071778381	0.494370554	-0.34515964	0.419067444	-0.126171411	0.760995037	0.315475522	0.384664834	0.650266543	0.148816531	0.119429684	0.208179568	0.645930124	0.312456172	0.52206257	0.035722283	0.563845197	0.266195059	0.004026814	0.275567171	0.342343327
group_10737	0	-0.113865307	-0.08841809	-0.063226582	0.064973848	-0.808109647	0.237346888	-0.231164477	-0.119150385	-0.04368057	0.122560955	0.080069046	0.389291734	0.264315325	-0.321063231	-0.339821142	-0.473220195	-0.178519239	0.406725305	0.105288523	0.152921905	-0.33669015	0.080921814	-0.425586214	-0.202035155	0.072750658	0.18843395	-0.340289362	-0.286933749	0.403723148	-0.253653507	0.189307931	-0.033309123	0.632655617	0.710872657	0.791151312	0.785507134	1.63075036411022e-05	0.313649062	0.326789643	0.6168392	0.854912705	0.606717563	0.737200827	0.089782063	0.260116618	0.167508611	0.14267233	0.035083354
group_10758	0	-0.236068093	0.200122864	0.119309663	0.048875799	0.225515114	-0.336611071	-0.009835772	-0.002552521	-0.061205043	0.282747849	0.290853168	-0.280830573	-0.524733133	0.088113921	-0.126483527	0.004466583	0.070350182	-0.556938566	-0.485065659	0.136207753	0.219443982	-0.270428557	0.166518908	0.360783152	0.19608164	0.032023482	0.194996723	0.156641302	-0.299509131	0.156666279	-0.207942715	0.417632476	0.316340674	0.397577143	0.616365004	0.837863829	0.339078225	0.146727457	0.967172034	0.991478632	0.797693965	0.227082856	0.213465245	0.230384884	0.017528761	0.711826526	0.595161224	0.985089236
group_10759	0	0.223925393	0.473732982	0.341820626	0.538369527	0.016019549	-0.379388096	-0.061905013	0.132649149	-0.00504129	0.272871771	-0.045077237	0.451463377	-0.199988547	-0.063656605	0.154426406	-0.181908097	-0.318588027	0.330468246	-0.377662691	-0.460085174	-0.251522677	0.585379763	-0.27548934	0.058387015	-0.826169473	-0.502566808	0.068107865	0.162340617	-0.503410201	0.08697561	-0.379734063	0.301296843	0.342584379	0.03485867	0.140186565	0.014330351	0.946555789	0.098987824	0.795427038	0.577185132	0.983170943	0.244424078	0.85032294	0.045702096	0.397900562	0.789761272	0.515650213	0.442740399
group_10768	0	0.09009058	0.259059647	0.066335262	0.138286628	0.008674053	-0.338258693	0.204125121	0.434217116	0.471578776	-0.012101166	0.20342159	0.315652805	-0.157038246	0.682350837	0.236149268	0.434852434	0.333853052	0.386878459	-0.151589267	-0.069801539	0.169970365	0.110019157	-0.052094139	-0.069462191	0.018022288	-0.484308299	0.455451615	0.071664202	-0.280785092	0.410913033	-0.198340688	0.036609956	0.705635186	0.270064092	0.781116485	0.560956816	0.97104774	0.144636161	0.388006789	0.05575022	0.035810158	0.959616387	0.389679737	0.175191102	0.50848561	0.000917784	0.316169404	0.055352594
group_10770	0	0.330161053	0.555463582	0.38422062	0.168156992	0.107762295	-0.523353987	-0.022446145	0.249851872	0.152857919	0.016631794	0.123185706	-0.110739598	-0.006982397	0.28952034	0.312079097	0.410424587	-0.162588577	0.204352582	-0.266768006	-0.247778638	2.78707899869827e-05	0.426088107	0.001391447	0.398357607	-0.350446842	-0.388850855	0.421836922	0.663522622	-0.459181238	-0.072593867	-0.381527597	-0.197069364	0.155117439	0.011002581	0.094413652	0.478529215	0.65111234	0.017881683	0.92516478	0.288058251	0.519975641	0.94451618	0.604870852	0.64208313	0.976692504	0.215666627	0.180395243	0.072264843
group_10790	0	-0.132365555	0.423704458	0.118825919	0.532765905	-0.359678032	-0.28799858	-0.288969797	0.069361953	-0.063601512	0.30488848	0.169191365	0.365591461	-0.091728051	-0.12461867	-0.272818829	-0.38089483	-0.002230682	0.284637667	-0.225951614	-0.214007022	-0.121897729	0.380756095	-0.247998727	-0.20427389	-0.553788268	0.062120196	-0.212719482	-0.081779913	0.075628454	-0.074631613	0.135811043	0.333639921	0.578006806	0.06264999	0.617805638	0.015582357	0.119324144	0.218198261	0.216580281	0.771378205	0.789939324	0.191181908	0.475788007	0.112933527	0.700519695	0.60064386	0.244519263	0.097544664
group_10791	0	0.083286182	0.372825443	0.428782014	0.147062432	0.246491829	-0.083205924	-0.176030721	-0.16791845	-0.274700786	0.2926586	-0.249716768	0.008175381	-0.090682995	-0.242794171	-0.365189643	-0.260140915	-0.247115803	-0.169046796	-0.138963733	-0.194119653	0.442271296	-0.060622115	0.261923642	-0.034138801	-0.04626301	-0.121612188	-0.259211135	-0.172309137	0.086695278	-0.250242911	0.007138438	0.080077141	0.72702058	0.105455455	0.059241258	0.536104636	0.294804087	0.727274019	0.457862791	0.479162496	0.241150272	0.210506986	0.288327643	0.972711597	0.703783054	0.302338517	0.113359798	0.267998365
group_10794	0	0.102137847	0.224598602	0.317585686	0.227547773	0.178448997	-0.328409553	-0.131547201	0.040740736	-0.175839334	0.029635326	-0.14266606	-0.068826176	0.003105809	-0.183274476	0.030707494	-0.156218358	-0.297971664	-0.07886784	-0.192616275	-0.424617254	-0.119983632	0.215479134	0.055943594	0.506427474	-0.413672524	0.546289938	-0.135262816	0.187900158	-0.275025614	-0.094303498	-0.156342812	0.16371312	0.668296921	0.341097031	0.172419462	0.334625943	0.451608787	0.157452007	0.580380683	0.864588173	0.458359632	0.901294623	0.548491189	0.773099697	0.989631614	0.439262557	0.897741208	0.510729516
group_10795	0	-0.295177428	-0.176085458	-0.225448609	-0.055127319	-0.635813177	0.253005942	-0.213935993	-0.218144124	-0.077931601	-0.117947115	0.082216809	-0.131675992	0.333724785	-0.253460275	-0.163908311	-0.500801152	-0.288509251	0.11174998	0.438170322	0.110626331	-0.089053214	-0.093190493	-0.374669899	-0.170123775	0.058510899	0.265835877	-0.421890662	-0.233953836	0.420606474	-0.319391406	0.301135256	-0.121795647	0.206425279	0.457720743	0.33922448	0.817441076	0.002585747	0.281813249	0.365097032	0.355512539	0.743988011	0.620426239	0.730399695	0.580006811	0.150441713	0.28092065	0.489870872	0.024502937
group_10805	0	0.098341096	-0.082361845	0.074744626	-0.528802084	0.359988145	0.324180424	-0.351347267	0.006813891	-0.2766467	-0.019220383	0.001715843	-0.317773761	0.189920396	-0.126721417	-0.466537636	-0.319026092	-0.151085738	-0.311742246	0.164710034	0.193334309	0.409800377	-0.437044102	0.328926354	-0.049801683	0.466743391	-0.133846525	-0.050722222	-0.352632525	0.29886191	-0.380668658	0.158103595	-0.20431751	0.679988399	0.72994111	0.75414155	0.016519884	0.118982717	0.163188965	0.128760401	0.977254843	0.23769834	0.935896481	0.994271753	0.172151383	0.422552897	0.594463337	0.038115797	0.170373589
group_10806	0	0.448396633	0.085152399	0.210342014	-0.38049845	0.057041929	-0.041489499	-0.229955317	-0.129285777	-0.205931856	0.017270246	0.624832987	-0.073664401	0.274378203	0.062786913	-0.041269538	0.002442532	-0.288697635	0.117943203	0.03940253	0.172667745	0.026313616	0.106793086	0.038079594	-0.040382484	0.269615692	-0.153066481	0.459833961	0.084214976	0.047063946	-0.164842486	0.052137977	-0.226899391	0.047378404	0.721135156	0.373398175	0.097922822	0.811208306	0.862122055	0.329397307	0.586962211	0.383728869	0.942389623	0.003224602	0.757592014	0.241725613	0.792573159	0.86284639	0.991845807
group_10819	0	-0.139631512	0.07079629	0.067659287	0.395771105	-0.035931931	-0.128895298	0.037343967	-0.00654637	-0.035099151	0.144156403	-0.584564183	0.314146216	-0.076438485	-0.146198187	-0.228474034	0.070016708	0.127535876	0.147216931	-0.151684468	-0.194154133	0.255915273	0.178711305	0.094905999	0.006285501	-0.239547415	0.345842504	-0.427888013	0.003762896	0.197604457	-0.079740482	-0.000515901	0.11948602	0.557115437	0.766774651	0.776852526	0.084110102	0.880454198	0.588101829	0.875790551	0.978147634	0.883206478	0.544277795	0.006791519	0.177372412	0.748740052	0.538529399	0.332608564	0.769275824
group_10834	0	0.299924688	0.216269717	0.11373261	-0.429268852	0.278621915	-0.289190859	0.02101675	0.447394998	0.147590885	-0.311650015	0.313957473	-0.556210799	0.300091441	0.460798257	0.13506966	0.272985796	0.02025919	-0.125455657	0.042552472	0.221571836	-0.066012315	0.037244575	0.107580679	0.373269459	0.096516071	-0.013839542	0.583916476	0.289309801	-0.258597869	-0.184795066	-0.262709858	-0.302416701	0.198875974	0.359763648	0.633054755	0.058921967	0.234227206	0.216213112	0.92991877	0.047936006	0.534624465	0.18102706	0.17764698	0.010872849	0.198614196	0.040879284	0.570192605	0.244219153
group_10846	0	0.281046533	0.311624211	0.355339338	-0.30493999	0.093170855	-0.389671261	-0.101142741	0.156976533	0.113076404	-0.238790489	0.478131172	-0.465595543	0.260118431	0.403929271	0.130085165	-0.139120437	-0.347158204	-0.065609334	0.134296974	0.205797282	0.282591838	-0.114636989	-0.117545585	0.222843783	0.223546828	-0.055301519	0.412033884	0.131705425	-0.071968183	-0.17746036	-0.190941009	-0.033761667	0.230011397	0.181065103	0.124174707	0.191103131	0.696022603	0.089442278	0.671354217	0.508654344	0.635029976	0.310627168	0.032977294	0.038559169	0.268041218	0.077350702	0.584632107	0.558573834
group_10855	0	0.308593683	0.176317244	0.421747248	-0.087231055	-0.089606498	-0.017325368	-0.453492686	-0.073699517	-0.45131641	0.244379895	0.386024271	0.386503898	0.040336251	-0.32009196	-0.546508864	-0.727191197	-0.343860438	0.046723357	-0.258127854	0.113303963	-0.062040049	-0.073225473	-0.216469249	-0.130254625	0.020247468	0.182840131	0.00773832	-0.586996868	0.142902473	-0.081477542	0.050400123	0.426083335	0.18557089	0.457119491	0.06400273	0.714597506	0.70714981	0.942206039	0.044618198	0.757479777	0.045781374	0.299093206	0.092746727	0.092307113	0.865920882	0.168870428	0.012657247	0.000280354
group_10858	0	0.110208903	0.374742345	0.447141029	0.350506346	0.564030988	-0.388655675	0.000365447	-0.245897078	-0.306568187	0.315970682	-0.129643032	0.004169286	-0.446393276	-0.137728554	-0.070271777	0.050520678	-0.167893946	-0.37051055	-0.411470148	-0.37410126	0.413750313	0.025277438	0.344771981	0.060751058	-0.238023143	-0.053111647	-0.021281882	0.075616861	-0.312888016	0.157441595	-0.25516385	0.338686337	0.643689065	0.103535503	0.048078185	0.129741487	0.009588046	0.090353642	0.998779968	0.296008136	0.188624266	0.174733212	0.585920376	0.986081608	0.048498679	0.562554271	0.76845723	0.83248003
group_10859	0	0.130456258	0.304629348	0.4351819	0.404518774	0.265367137	-0.442889391	-0.137813053	-0.221916747	-0.191105303	0.1790637	-0.034684721	-0.065541176	-0.251996477	-0.29333405	0.131626088	-0.108248666	-0.221943076	-0.232385811	-0.352843359	-0.357548758	-0.04012369	0.196737744	0.178139027	0.352732837	-0.347713303	0.401371182	-0.116982053	0.427209405	-0.237578709	-0.017966192	-0.109231619	0.343438437	0.583551761	0.191578546	0.055147243	0.076878434	0.25815406	0.05050674	0.562312269	0.347044628	0.419609938	0.450026149	0.884576623	0.783676697	0.283802767	0.209407239	0.580151667	0.649634091
group_10884	0	0.186982772	0.237200969	0.388768987	-0.036532103	0.055223239	-0.052790875	-0.408094035	-0.180643747	-0.45162457	0.331269484	0.188746244	0.07953372	0.113380549	-0.422534136	-0.452649843	-0.892220134	-0.667623159	-0.103765351	-0.164437579	-0.01268922	0.033736137	0.119852144	-0.059723667	0.040646545	-0.189374409	-0.133970334	-0.109446709	-0.317039192	0.025088699	-0.44496192	-0.018757498	0.285495207	0.42989651	0.313955495	0.090251622	0.878471489	0.817128564	0.825061353	0.07406004	0.445971317	0.045615266	0.153652482	0.425480004	0.738898951	0.634114184	0.063456245	0.045065948	1.25306793487134e-07
group_10891	0	0.388258185	-0.41929244	-0.260917112	-0.530263194	0.101286393	0.612836939	-0.291142264	0.44710493	0.185745597	-0.572202212	-0.264720894	-0.018493523	0.59436526	0.017500669	0.129915775	0.179058717	0.199491278	0.445488972	0.616685936	-0.031418505	-0.359381404	-0.074348595	-0.084636048	-0.033457409	0.11886247	0.162907427	-0.111433947	-0.078301609	0.298949191	-0.184232041	0.231036191	-0.601047405	0.090712192	0.065730382	0.266521599	0.016169181	0.67091256	0.004067218	0.21298972	0.048098421	0.433009396	0.008380356	0.25935876	0.938316187	0.005715283	0.94162222	0.585125528	0.450038968
group_10898	0	0.146026249	0.181834142	0.18391161	0.145027968	0.543022045	-0.226748822	0.371406943	-0.170944057	-0.053472285	0.336921236	0.190672925	0.196345525	-0.528115681	0.211347552	0.106233471	0.373871936	0.192312913	-0.258681914	-0.432079975	0.005054138	0.260581524	-0.007603262	0.297558109	-0.221387596	0.061554914	-0.488165605	0.439430804	-0.027907298	-0.373021137	0.50027276	-0.219135265	0.324368335	0.539012395	0.442929046	0.437645776	0.541820604	0.013353527	0.336371821	0.106892727	0.471161194	0.822837355	0.146332165	0.420682559	0.406727657	0.01668673	0.371064968	0.655767116	0.104404126
group_10899	0	-0.22269415	0.160983345	-0.245461062	0.144924287	-0.549931009	-0.075354872	-0.393542443	0.503879094	0.384223646	-0.087578078	0.179726558	0.059243529	0.026177557	0.214940353	-0.128120417	0.201464392	0.36495227	0.385583413	0.155387902	-0.112291274	-0.303611651	0.004841814	-0.362803293	0.037797091	-0.007506382	0.174044679	-0.180374629	0.125325985	0.015688949	-0.017199414	0.033758486	-0.183303872	0.345314396	0.497754968	0.296892739	0.542112644	0.01200269	0.752194273	0.086030303	0.023499641	0.094410838	0.71350792	0.448322756	0.804054793	0.912766468	0.362796209	0.590366091	0.394354844
group_10904	0	-0.076123441	0.238409545	0.104652643	0.193067245	0.316454049	-0.321954614	0.166709101	-0.150759321	-0.298867126	0.408058816	0.383905271	0.110380459	-0.270015171	0.054512385	-0.061681264	-0.195459661	-0.087170801	-0.250777549	-0.493523629	-0.148365328	0.076291103	0.312802104	0.369507779	0.011343609	-0.357323819	-0.307662714	0.429062468	-0.071241395	-0.376985511	0.160330995	0.056845196	0.335744704	0.749743841	0.311422889	0.660593107	0.414761358	0.174038504	0.166265455	0.482379494	0.525789565	0.200541559	0.074087421	0.094707333	0.643169754	0.249593949	0.819445172	0.796151503	0.408890129
group_10913	0	0.239335605	0.390243068	0.229696452	0.05579033	-0.170534069	-0.24627135	-0.337838617	0.420136737	0.076141376	0.037064568	0.235134298	-0.006236917	0.070656318	0.069727728	-0.060805798	-0.101523069	-0.407730859	0.267573816	-0.088413888	-0.286323828	-0.41088917	0.240217932	-0.514493921	0.349165812	-0.348565047	-0.036923811	0.064093469	0.093676979	-0.450461104	-0.107974169	-0.60927278	-0.035189308	0.309490659	0.088932137	0.32995717	0.815281514	0.472241457	0.295250088	0.145167362	0.065132267	0.749686687	0.876713038	0.318314848	0.979180398	0.767223569	0.770203534	0.798987663	0.670185132
group_10920	0	-0.359016514	-0.023011384	-0.161319213	0.145190974	0.224949163	0.019255632	0.19154166	-0.095648878	0.142090507	0.091943802	-0.264283714	-0.276237401	-0.267781555	0.064407601	0.191975921	0.219244862	0.198000544	-0.297310171	-0.086992561	-0.158796107	0.289305779	-0.082334955	0.490798221	0.085273597	0.02801692	-0.378581976	-0.053120563	0.343755124	-0.074511074	0.008556896	0.077739411	-0.131892992	0.120054802	0.923285534	0.496846528	0.541361605	0.340324019	0.935779153	0.418528938	0.688321647	0.55012228	0.699846603	0.260175746	0.238421749	0.253684607	0.787335163	0.41745462	0.353029649
group_10922	0	-0.063164642	0.197846066	0.133201123	0.164020979	0.05030036	-0.026787343	0.029200528	0.308455547	0.311622017	-0.184751459	-0.706801343	-0.109412789	0.123642302	0.095771378	0.119731106	0.056538041	0.008728722	0.143905217	0.157221968	-0.278285715	0.225531517	0.000656777	0.103247314	0.206218858	-0.199690853	-0.229942397	-0.31818256	0.183348661	0.008899522	-0.246300548	-0.097759563	-0.256142824	0.791351581	0.403078974	0.575587311	0.489568415	0.833200733	0.91074211	0.902736163	0.185778058	0.181068338	0.435519378	0.000493592	0.646101041	0.60352265	0.687941709	0.615111005	0.812847605
group_10931	0	-0.011784483	-0.321209064	-0.155271123	-0.302605013	0.371052198	0.202871659	0.377256857	-0.420477412	-0.430814405	-0.031231933	0.069070039	-0.332558007	-0.237277655	-0.253480218	-0.067254656	0.291221389	0.405092938	-0.789323801	-0.323195798	0.591978389	-0.115387006	-0.326123302	0.445713185	-0.238976523	0.315675423	0.140336339	0.356979845	-0.03364177	0.093379437	0.206110152	0.065814188	0.068628117	0.960672417	0.167304793	0.513327823	0.194696111	0.107254372	0.39099022	0.10105563	0.06489209	0.057916963	0.896003774	0.77231602	0.151961615	0.313794431	0.280881508	0.778154975	0.212859691
group_10934	0	-0.096046751	-0.346148961	-0.372814842	-0.324169168	0.166122986	0.27296945	0.29668146	0.293478308	0.413367964	-0.622360105	-0.52886382	-0.531483172	0.350395124	0.319641135	0.520945199	0.396727661	0.238122982	-0.014103626	0.466630324	0.075001055	0.066059775	-0.106815557	0.228894644	0.138420744	0.055291957	-0.294465465	0.060693004	0.375982632	0.082309307	-0.155802154	0.014647419	-0.612523043	0.687087899	0.134910137	0.105466144	0.163204423	0.483942473	0.244248523	0.204013235	0.209172856	0.070044332	0.003385232	0.016504944	0.015880952	0.129871642	0.169505099	0.018511697	0.083295729
group_10936	0	0.378502833	0.25941148	0.541948688	-0.074880666	0.191308891	0.045535383	-0.508764762	-0.13493837	-0.471745088	0.200317383	0.044816118	0.128723412	0.133996258	-0.501269597	-0.503296358	-0.898590393	-0.517225668	-0.112518234	-0.142023846	0.045181378	0.06410184	-0.058190742	-0.035108378	-0.133498103	-0.120883802	-0.04611862	-0.189609262	-0.426260568	0.22274178	-0.411311432	0.035672316	0.318521839	0.09984296	0.269390834	0.013573973	0.753707326	0.419105398	0.848818368	0.021974184	0.570570937	0.035735987	0.397109018	0.851180688	0.588603777	0.573288963	0.024348093	0.02368705	7.41754501992978e-08
group_10942	0	0.134600606	-0.204348875	-0.055170873	-0.440333187	0.202747656	0.015397563	0.344982389	0.094779535	0.259627213	-0.53024365	0.248891648	-0.413820355	0.201308061	0.528571214	0.491190409	0.115441948	0.057181432	-0.140609288	0.278877354	0.343515991	0.202335669	-0.323297036	0.027995937	-0.112867065	0.334513628	-0.280262815	0.52853265	-0.025139972	0.016415738	0.235301251	-0.060989969	-0.12125723	0.571544752	0.387475559	0.817299172	0.052011361	0.391286057	0.948628173	0.136318217	0.691019989	0.268978536	0.016173832	0.28997627	0.06970763	0.394729601	0.016575853	0.027855271	0.627920782
group_10945	0	0.372641163	0.393731522	0.408443175	-0.149677862	0.115294593	-0.293845756	-0.419074551	0.183548883	-0.268106074	0.123640907	0.439313704	-0.014961136	0.189863313	-0.000135997	-0.379946185	-0.508528244	-0.333593813	0.015114891	-0.292434708	0.169490009	0.046495111	0.189159858	-0.018732575	-0.005092501	-0.15534084	-0.218060835	0.344194452	-0.091949146	0.016188598	-0.354454559	-0.186444328	0.140135857	0.105641378	0.08586615	0.073789003	0.528797428	0.628362718	0.208576631	0.065885407	0.438565843	0.253087648	0.603526768	0.0526209	0.950082488	0.422694951	0.999545978	0.098451479	0.022046172
group_10950	0	-0.125228506	0.161784211	0.101016758	0.356506361	-0.124878799	-0.151348774	-0.182320916	-0.477548961	-0.2500189	0.591247307	0.489297803	0.20682374	-0.348663539	-0.258353475	-0.165437706	-0.248846896	-0.379999956	-0.015209515	-0.169033116	-0.310266831	0.046326485	0.190670512	-0.115106599	-0.073627534	-0.066154759	0.160781346	-0.207798979	-0.045776286	-0.110909865	0.110409543	-0.013538184	0.372372265	0.598848663	0.495590159	0.671741633	0.122856418	0.599877837	0.524153491	0.441688139	0.03322168	0.287725418	0.006041238	0.028556032	0.381626868	0.131909964	0.27141858	0.48577307	0.290065852
group_10956	0	0.20094913	-0.093125895	0.147926913	-0.058217469	0.451269774	0.221435225	-0.006799661	-0.522423237	-0.624969996	0.092810956	0.11695093	-0.00420338	-0.365185462	-0.429784216	-0.033576204	-0.188019153	-0.192107879	-0.513684838	-0.176567601	0.032481105	0.084146122	-0.260894151	0.008266502	-0.415300032	-0.127421032	-0.22024297	0.065679461	-0.389994478	-0.092053701	0.34952885	-0.041075444	0.369739014	0.395590771	0.696162594	0.533684247	0.807386872	0.045806552	0.348118853	0.977302331	0.018123054	0.00321589	0.697143469	0.623402201	0.9859678	0.113364239	0.058585391	0.888243023	0.427298018
group_10963	0	-0.206551064	0.140477337	-0.114639269	0.261214264	-0.722923799	-0.249823859	0.183870975	0.068773995	0.343920519	0.069850759	0.173578572	0.122897748	0.135689565	0.243449775	0.213705094	0.131403738	-0.244110855	0.480253746	0.04250777	-0.112411622	-0.253435666	0.405986942	-0.46014245	0.191945628	-0.167459526	-0.072915918	0.039997913	0.306147829	-0.183344017	-0.039033092	-0.2837576	-0.185576475	0.382268828	0.554705529	0.630329586	0.265957606	0.000316849	0.288114095	0.437748797	0.773267416	0.137608899	0.769808531	0.464249437	0.605721745	0.568407741	0.300994186	0.365627156	0.580797271
group_10965	0	-0.095303413	0.001682043	0.031023419	0.342598165	-0.101566368	0.092666788	0.054186209	-0.613768799	-0.572586191	0.676459464	-0.003777715	0.5163152	-0.238506148	-0.626776746	-0.518061939	-0.224830722	-0.113326358	-0.100146749	-0.433975939	-0.007786267	-0.120347689	0.321873143	0.162148533	-0.349661406	-0.18127645	0.131853068	-0.226858944	-0.259858751	0.143142267	-0.056035878	0.146904519	0.276239693	0.689393498	0.994384591	0.896694515	0.139228194	0.670052082	0.697592635	0.820508634	0.003995834	0.008326814	0.001056736	0.987388691	0.019772394	0.311220988	0.003102833	0.019288982	0.340585075
group_10970	0	0.41772731	-0.120608254	0.324094942	-0.457254048	0.386519517	0.3140348	0.005903032	-0.437691414	-0.527864004	0.177134439	0.052383039	-0.007379028	0.215505205	-0.414772511	-0.296801072	-0.500154306	-0.431006474	-0.296120349	-0.116658267	0.405104255	0.149202633	-0.096523292	0.303780509	-0.155846485	0.284076864	-0.263373591	0.189866732	-0.325103719	0.266833897	-0.344603225	0.132587157	0.030461703	0.066850071	0.612504358	0.163306387	0.042661639	0.092292823	0.177534456	0.980294734	0.053602074	0.016748243	0.455002929	0.826393068	0.97536891	0.361505881	0.069002933	0.203822218	0.024718029
group_10971	0	-0.519872315	-0.350875243	-0.725380818	0.102814033	-0.54606729	0.22273025	0.3612688	0.295272028	0.526879945	-0.107880906	-0.291015369	0.087550015	0.225844538	0.264585276	0.200424486	0.372787018	0.432207515	0.428748501	0.304267166	0.009582341	-0.364804377	0.322091722	-0.097769165	0.081901903	-0.097595422	0.086925588	-0.177153403	0.214811902	0.088211672	-0.061851094	0.195660982	-0.402586584	0.018797953	0.129310452	0.000295373	0.666222318	0.012743767	0.345234172	0.117580151	0.206273011	0.016990504	0.650751724	0.213198359	0.713596014	0.338354316	0.259612024	0.396851398	0.105494203
group_10984	0	-0.209760391	0.247684626	-0.009595261	0.451826539	0.173109763	-0.34671535	0.208032352	0.164059342	0.392632519	0.176002953	0.025375473	0.144156586	-0.487684509	0.388322782	0.410259217	0.281574391	0.284422567	0.050424869	-0.23860793	-0.346413104	0.16628086	0.147500473	0.16673822	0.058051449	-0.258700178	-0.544995191	0.166478812	0.322741853	-0.437086498	0.411538167	-0.056675813	0.243337826	0.374751526	0.292398374	0.967974368	0.04550665	0.465475588	0.134230209	0.378788727	0.489465451	0.086823514	0.457934858	0.915430001	0.544277279	0.02916425	0.090653852	0.072391143	0.229100163
group_10994	0	-0.05875089	0.205151247	0.046926774	0.346499337	0.10739903	-0.187822237	0.214874939	0.177449225	0.221477959	-0.114575373	-0.364178036	0.044861544	-0.183829952	0.221983966	0.461626687	0.337577835	0.124288102	0.128103888	-0.181895813	-0.398786088	0.089032716	0.234519169	0.152996559	0.080462432	-0.500749163	-0.624755723	0.145123847	0.399258277	-0.338521628	0.210227765	-0.187336686	-0.136794262	0.805654209	0.38557392	0.844252089	0.134489238	0.652217248	0.427791096	0.362945809	0.454188968	0.34802344	0.630521489	0.114438086	0.851031455	0.437852814	0.346894823	0.040471104	0.145497816
group_10998	0	0.152015673	0.01769496	0.018887032	-0.03255806	-0.188260017	0.234439033	-0.446291959	0.064238737	-0.035045251	0.107005303	0.121886892	0.193034363	0.274723469	-0.336470071	-0.329659849	-0.46091034	-0.144386594	0.257364053	0.292806212	-0.081793205	-0.434939586	0.06887308	-0.236588626	-0.146695539	-0.005093414	0.310930703	-0.386482105	-0.286483726	0.207733749	-0.323590715	0.238693781	-0.012253875	0.52230534	0.940975191	0.937006138	0.891612446	0.426695306	0.319789513	0.04855587	0.787880518	0.883384659	0.653415596	0.608712613	0.41484237	0.241109849	0.146907402	0.155783025	0.040823873
group_11006	0	-0.016839128	0.239230912	0.166379417	0.376432061	-0.244859756	-0.286118248	-0.142721641	-0.242938381	0.018770032	-0.055852044	0.041862387	-0.186712826	-0.101965289	-0.12067427	0.253345958	-0.196290819	-0.437206245	0.030726382	0.153666988	-0.158243643	0.089357104	0.125237545	-0.518033623	-0.104800901	-0.372876259	-0.026953134	-0.297572246	0.261761383	-0.030697149	-0.03962926	-0.305610149	0.221626848	0.943825553	0.309708737	0.483258347	0.101864252	0.298115335	0.221353265	0.54833379	0.302042499	0.937395632	0.815080563	0.860894373	0.430574715	0.668826719	0.612308358	0.281145075	0.406861019
group_11018	0	0.325445319	0.34859479	0.257106644	-0.157303001	0.311791622	-0.222288067	-0.108020652	0.269366261	0.075366161	0.073344301	0.289989703	-0.219571542	0.206927943	0.160042279	0.098027095	-0.290296459	-0.465076762	0.053071722	0.045099116	-0.078922838	-0.134782686	0.292461437	-0.118713831	0.345716654	-0.257579215	-0.327262277	0.28391646	0.129238342	-0.385286662	-0.30684978	-0.202095902	0.019159047	0.161458224	0.131991357	0.27382045	0.507762026	0.180818379	0.346217571	0.650326947	0.250778	0.752158262	0.758615334	0.2148897	0.352294704	0.381381704	0.500304611	0.680958513	0.214382932
group_11019	0	0.373121782	-0.253373131	-0.032330593	-0.194460987	0.070272377	0.28803909	0.203053425	-0.049312684	0.165910415	-0.251689557	-0.153419546	0.214392681	0.216359009	0.035500243	0.230937167	0.276388844	0.133466554	0.284114633	0.37109425	0.212885671	-0.12123752	-0.055110298	-0.221754345	-0.314513793	0.222765537	0.055191071	-0.012794821	-0.122773743	0.212306649	0.139074456	0.089862739	-0.117557343	0.105156971	0.281091719	0.892365465	0.411335457	0.768455306	0.218130616	0.390556801	0.836433188	0.484509952	0.284409384	0.518424877	0.364049805	0.359560477	0.881880734	0.32727892	0.238153918
group_11022	0	0.122816338	-0.08637129	-0.018290063	0.009076503	0.36700826	0.057196861	0.111822481	0.140301824	0.419568559	0.011063406	0.052916933	0.198279598	-0.269490158	0.405528931	0.473147803	0.120223872	-0.133837528	0.241405151	0.245189641	-0.312806652	0.279816824	-0.102587537	-0.180821656	-0.026846321	0.090536972	-0.625468957	0.061550087	-0.06298408	-0.366088721	0.435986106	-0.207182134	0.18329299	0.605962393	0.717299291	0.938993597	0.969705019	0.111439718	0.810704417	0.638810961	0.555205214	0.065534321	0.9630772	0.824649824	0.402028154	0.250551652	0.076074162	0.035115164	0.61364609
group_11028	0	0.252871554	0.269877842	0.375961598	0.068273042	0.524271454	-0.251555576	0.177825524	-0.252496324	-0.405131113	0.295663623	0.323706156	0.116009243	-0.547106834	-0.048597561	-0.126952348	0.156524043	0.101358474	-0.506491208	-0.557060154	0.09875123	0.118487083	-0.192552877	0.170911393	-0.192960437	0.030749432	-0.106284537	0.421152633	-0.262238649	-0.361360082	0.51264234	-0.218337808	0.504810439	0.282077609	0.249844232	0.10232759	0.774878033	0.017646278	0.284674442	0.453216937	0.282816554	0.076390147	0.205643498	0.163841181	0.626220535	0.012540841	0.838775214	0.593786193	0.509892349
group_1103	0	-0.360639709	0.220416576	-0.080090164	0.295683443	-0.188546866	-0.177939636	-0.148219783	0.142343152	-0.079784268	0.093054806	-0.038567825	-0.115645711	-0.237041127	-0.074554969	-0.260018916	-0.107161695	0.241166266	-0.229740623	-0.333155953	-0.036985124	-0.069162314	-0.005249757	0.057918955	-0.062265278	-0.305123844	-0.001328542	-0.098446518	0.039119034	-0.011199738	-0.024536093	-0.115355474	0.122681231	0.118267639	0.350397707	0.737133862	0.205611671	0.425978118	0.452922384	0.532865412	0.549406025	0.738104034	0.696383959	0.871751594	0.627309873	0.314291372	0.754747032	0.268230941	0.652939503
group_11035	0	0.031521525	0.135019543	0.042675306	0.059159628	-0.583598109	-0.139595711	-0.201870335	0.080008844	-0.019676635	0.043612158	0.348875975	0.157378786	0.015297701	-0.093519713	-0.223379501	-0.091710032	-0.114754731	0.166985376	-0.07058739	0.165958129	-0.467849032	0.014190641	-0.613320916	0.001026295	0.016115177	0.299685996	-0.020119057	-0.115826216	-0.088789426	0.024466526	-0.271440682	0.113651418	0.895044567	0.570337011	0.858219017	0.804327134	0.00690603	0.557217544	0.39338264	0.737391737	0.934377903	0.855137639	0.131658687	0.507554995	0.948960932	0.694936704	0.343793218	0.700575921
group_11036	0	-0.155409356	0.168226424	-0.022673842	0.248261252	-0.125132354	-0.161506658	-0.060923471	-0.154859571	-0.12530914	0.356024999	-0.041136521	-0.00777441	-0.20938536	-0.249245194	-0.141025513	-0.089964947	-0.157305257	-0.09090692	-0.208483161	0.104877424	-0.003431394	0.289535345	-0.175357857	0.158059594	-0.273540644	-0.086958751	-0.179602666	0.274970167	-0.077009442	-0.24381633	-0.063911237	0.226938698	0.512948252	0.478344966	0.92440771	0.291239727	0.59913156	0.496339888	0.798606304	0.514458686	0.598611464	0.123398957	0.863284468	0.974049545	0.375625636	0.289269161	0.553146169	0.706028173
group_1104	0	0.208368402	0.167179261	0.143605207	-0.146122204	-0.400955489	0.224564591	-0.615761106	0.128505307	-0.220488247	-0.043193102	0.059952087	0.214440285	0.394107841	-0.300610611	-0.532707633	-0.366255209	-0.097997826	0.35292591	0.167583522	0.0958836	-0.113393159	-0.029109358	-0.268870907	-0.246285831	0.022330321	0.059009673	-0.235592638	-0.305179584	0.450023576	-0.431409728	0.300383918	-0.233097054	0.378001708	0.481127548	0.545834383	0.53874282	0.079766054	0.341172081	0.003846693	0.589240956	0.350237088	0.856515698	0.80175568	0.363940743	0.085540127	0.197800648	0.015595823	0.112231918
group_11041	0	0.384802563	-0.022311422	0.088842529	-0.310488356	0.199764025	-0.035534579	-0.328834752	0.285508054	-0.045035694	-0.332178792	0.102467953	-0.154353086	0.395007977	0.136923104	0.043491127	0.122368946	0.059994549	0.179277678	0.084174119	-0.052176135	-0.018536313	0.14114773	0.290561934	0.098038759	-0.005739373	0.053654983	0.28909473	0.239974	0.112314139	-0.229993024	0.039206163	-0.403431364	0.093873445	0.925612753	0.709542318	0.182745111	0.398441511	0.881767258	0.156883039	0.222383492	0.850459394	0.152457891	0.667283835	0.515852026	0.084764006	0.564863353	0.855535605	0.607285587
group_11042	0	0.174011809	-0.024058778	-0.009675383	-0.372847128	0.190510616	0.067278247	-0.319594731	0.486932333	0.256387248	-0.47253806	0.187178348	-0.250535884	0.271702613	0.369778631	0.297668419	0.021385747	0.066320096	0.177334651	0.407337947	-0.198215559	0.042447665	-0.232317759	-0.00519606	0.31730836	0.111698635	-0.004109875	0.180492586	0.028834404	-0.107167046	0.031033173	0.302596459	-0.237358131	0.463117783	0.919804305	0.96770708	0.105433593	0.421085585	0.778079024	0.169570519	0.029451279	0.275212299	0.035383987	0.429405507	0.286696739	0.246531649	0.108560004	0.202440654	0.928691305
group_11043	0	0.370047848	-0.331384007	0.043347167	-0.523951929	-0.12726765	0.462403746	-0.091960618	-0.107457159	-0.138564	-0.376272916	-0.073338818	-0.140903237	0.508256476	-0.179560222	-0.162910104	-0.065228538	-0.118673037	0.086208782	0.33481303	0.423335419	-0.080679701	-0.284421671	-0.154178985	-0.287704662	0.464005975	0.343708279	-0.070566702	-0.251195115	0.604850416	-0.236766787	-0.08422965	-0.365714426	0.108283056	0.153501672	0.856009012	0.017727979	0.592862175	0.04009111	0.699794152	0.652040396	0.560163603	0.102020816	0.758632865	0.553493831	0.022129121	0.448749886	0.492554564	0.784685263
group_11047	0	-0.270884446	0.266388332	-0.12798969	0.063867671	0.030079398	-0.290713738	0.118174725	0.258282953	0.116355521	0.213467159	0.27928319	-0.163961635	-0.399370998	0.348011164	-0.051067565	0.417911282	0.342204798	-0.239486528	-0.424142681	0.094459991	0.051329564	-0.007865659	0.13754549	0.20473939	0.012937719	-0.380287722	0.415640058	0.245870802	-0.40668051	0.196926754	-0.204828401	0.026427179	0.248013407	0.256257625	0.590748449	0.78907923	0.899822643	0.21369484	0.61974708	0.27155408	0.625183591	0.366173897	0.233072487	0.489727713	0.081075636	0.132683742	0.830691611	0.066717719
group_11062	0	-0.065197371	-0.518266458	-0.354530217	-0.256287564	0.434047419	0.406026854	0.489158387	-0.424430011	-0.174662206	0.129381478	0.037360614	-0.043219718	-0.318866911	-0.047366352	0.194082677	0.452059263	0.133253945	-0.378996268	0.001327564	0.123152671	0.043251781	-0.211985982	0.24336166	-0.146775445	0.351904435	-0.086064381	0.177104862	-0.137692344	-0.155175714	0.455440773	-0.023790894	0.010289787	0.784785824	0.019233003	0.125094599	0.27540551	0.055856795	0.075680037	0.028608195	0.062154043	0.461421531	0.586683048	0.875735592	0.85642816	0.170598859	0.842810466	0.412263845	0.045381742
group_11083	0	-0.361191241	0.250486846	-0.077421564	0.340509789	-0.186250578	-0.227992744	-0.109922402	0.199068692	-0.021371321	0.112560724	-0.045321113	-0.096578964	-0.239582742	-0.036386666	-0.185580519	-0.088209828	0.199928659	-0.178662135	-0.357100981	-0.121229829	-0.145812107	0.086292985	0.037172404	0.047929101	-0.393291828	-0.019848978	-0.071702698	0.109389349	-0.129439872	-0.014562616	-0.170994005	0.121576869	0.117664754	0.286794214	0.745610278	0.141812738	0.431737364	0.333655908	0.64455668	0.400119364	0.928739291	0.636583871	0.849521979	0.685438774	0.308976233	0.878951886	0.433425653	0.711525718
group_11084	0	0.15278351	0.188289535	0.274329856	-0.067661616	-0.060800531	0.141699462	-0.875066329	0.256604051	-0.110953902	-0.00100367	-0.134842782	0.014769348	0.103415155	-0.329935343	-0.448026245	-0.524097438	-0.292355613	0.165401963	0.194120867	-0.212808349	0.146755987	-0.245494132	-0.286149306	0.181089793	0.02457014	0.212525312	-0.580319888	-0.175594498	0.255861133	-0.415787236	0.071053117	0.056926866	0.520181263	0.426621474	0.241811918	0.77684503	0.79900473	0.551231728	4.43679791020721e-07	0.274792377	0.641435057	0.996649286	0.570846455	0.950721637	0.664379973	0.155416931	0.047584012	0.017690736
group_1110	0	0.580416336	0.179412703	0.547576884	-0.079184385	-0.047019874	0.250979822	-0.305970475	-0.188370057	-0.258222447	0.219892589	0.026554866	0.504940639	0.094862836	-0.447233601	-0.211195791	-0.377793316	-0.490651186	0.287586095	-0.077578933	-0.102790771	-0.23466295	-0.027071789	-0.249417008	-0.131985618	0.087371384	-0.290617159	-0.083632104	-0.324568337	0.008537911	-0.098159454	-0.081686596	0.023300602	0.007294415	0.449128875	0.012449945	0.740007714	0.843946722	0.285815216	0.189531729	0.426420106	0.271670368	0.351573296	0.911513822	0.023161266	0.690761276	0.048026323	0.371416577	0.100532205
group_11134	0	0.343672338	0.206807349	0.272869353	-0.356758477	0.029027509	0.129438454	-0.818919951	0.429923064	-0.030287781	-0.253136702	0.181906361	-0.086039307	0.310632675	0.028764688	-0.377315738	-0.383049951	-0.129614634	0.224469172	0.307711668	-0.026911504	0.209038364	-0.349605287	-0.208216491	-0.052005206	0.216116912	0.007829007	-0.142495125	-0.305006626	0.308588303	-0.309347127	0.117609888	-0.140438121	0.137911794	0.381665442	0.244428424	0.122572941	0.903309879	0.586516874	1.00938926521654e-05	0.058494961	0.899132017	0.281556174	0.442744826	0.718343403	0.182531069	0.904181454	0.100998083	0.095507249
group_11148	0	0.063696191	0.18408899	0.099606268	-0.205805025	-0.259458034	-0.116542705	-0.307377519	-0.03750237	-0.054068426	0.2166027	0.908352046	0.017819753	-0.03222527	0.146178298	-0.307056878	-0.292354271	-0.136344922	0.012243258	-0.011123141	0.298743021	0.002071674	-0.194916893	-0.289103357	-0.178434492	0.43119485	-0.015498816	0.269764524	-0.295746971	0.049901122	0.041421031	0.075105987	0.211897619	0.789633342	0.437196217	0.676084533	0.384028311	0.269301828	0.624623344	0.18740019	0.875267624	0.820892727	0.359006328	3.09423758398326e-08	0.940559624	0.892714163	0.53858526	0.187884502	0.21100373
group_11150	0	-0.143314268	0.635502089	0.296318857	0.601385883	0.009704096	-0.607209189	0.08806657	0.266744864	0.274009206	0.192640702	-0.000120953	0.153282228	-0.367241408	0.349053891	0.188676666	0.155458596	0.178108194	0.104821181	-0.430461681	-0.41434701	0.170434952	0.252503949	0.120179433	0.124784108	-0.475732922	-0.416428477	0.179320921	0.31071049	-0.412414873	0.234556033	-0.143167415	0.218144364	0.546656811	0.002602269	0.204593026	0.005034041	0.967611294	0.004521114	0.711975055	0.255597607	0.242384816	0.415812899	0.999596202	0.518803835	0.111195268	0.131448501	0.425653798	0.512813077
group_11169	0	0.219248061	0.044136932	0.262779894	-0.089550174	-0.088412857	0.108071905	-0.495544278	0.030572491	-0.398244121	-0.233001058	-0.100385359	-0.032264488	0.135097118	-0.449521733	-0.267355112	-0.590137486	-0.194236025	-0.130662676	-0.095180102	0.115343245	-0.173915734	-0.177656468	-0.214049865	-0.101107786	-0.247230927	0.130918309	-0.168570268	-0.239351939	0.235288383	-0.213166864	-0.023411154	0.159087378	0.353022449	0.853412493	0.262998448	0.707326111	0.710889065	0.650171182	0.026294544	0.898188539	0.082016651	0.322852403	0.673684483	0.89258432	0.570113496	0.046758022	0.254470414	0.006160883
group_11179	0	0.025610682	0.432497576	0.013253371	0.174100562	-0.467656359	-0.298198281	-0.285254869	0.336852855	0.170784754	0.166681481	0.24761768	0.125297513	0.307969244	0.146436224	-0.315699009	0.139687278	0.154689456	0.481032192	-0.036989836	-0.021020369	-0.241653404	0.498711986	-0.063354232	0.011691359	-0.167032295	0.084813082	0.050943334	0.277933412	0.108716215	-0.420978612	0.082735105	-0.334425618	0.914648837	0.056837326	0.955774729	0.462886127	0.03759445	0.20159973	0.222811879	0.14641925	0.471580787	0.482453091	0.292533074	0.598645665	0.18650863	0.537861052	0.175124495	0.556956407
group_1119	0	0.45293563	-0.396454297	-0.03110988	-0.46672543	-0.017413109	0.641055452	-0.142318903	0.130772545	-0.137998644	-0.58127971	-0.352866867	0.050332564	0.543354073	-0.308160636	-0.009756395	-0.057883677	0.084862864	0.198090677	0.430701936	0.168136758	-0.475759659	-0.244455159	-0.22256577	-0.234526524	0.08373319	0.407293102	-0.172494721	-0.384625202	0.419441307	-0.083475851	0.150772368	-0.359987242	0.044913741	0.083527862	0.896408088	0.038027892	0.941913826	0.002320217	0.549474756	0.582631641	0.561780902	0.007187302	0.12700089	0.833095383	0.013285923	0.186220871	0.96743683	0.808471537
group_11190	0	0.072863523	0.213588123	-0.0042917	0.257825196	-0.265520199	-0.190128762	-0.241459797	-0.006022951	0.045197061	0.091379892	0.385893011	0.193140648	-0.27837418	0.073114514	0.172567705	0.249812598	0.097476386	0.240026255	-0.16022741	-0.077950885	-0.096198327	0.204466978	-0.290583506	-0.222887557	-0.222395155	-0.464306183	0.183267109	0.314224079	-0.163775763	0.237441317	-0.109522606	0.059035086	0.760153045	0.365895881	0.98567299	0.272434631	0.257869247	0.422034578	0.305085934	0.979894503	0.849929383	0.701606322	0.092867303	0.414580547	0.234660751	0.759350172	0.466895368	0.288136547
group_11200	0	0.238857816	-0.24847232	-0.038422245	-0.508390899	0.18676827	0.444946185	-0.21558106	0.446149736	0.071188684	-0.635539798	-0.330733868	-0.174723013	0.534892558	0.122135735	0.000500004	-0.111316543	0.204198197	0.161303615	0.409384212	0.065257874	0.072192265	-0.331566845	0.118808993	-0.040937354	0.131981509	0.150233504	-0.03194979	-0.293390023	0.440237502	-0.161937051	0.282592811	-0.394763011	0.310486663	0.290816322	0.872231875	0.022088062	0.430435371	0.049320442	0.361332799	0.048636238	0.76551655	0.002600261	0.154359174	0.461263105	0.01509726	0.607975793	0.998330751	0.640338969
group_11204	0	0.067751042	0.362635877	0.193107081	0.361941373	0.047906238	-0.275086647	-0.104277737	-0.012052033	-0.046756175	0.373425377	-0.082115801	0.155509668	-0.285361557	-0.174058678	0.021782752	-0.023750525	-0.195535896	0.060667514	-0.304668199	-0.137469072	-0.040546232	0.411634694	-0.165665139	0.227177258	-0.472682525	-0.35561458	-0.072157949	0.364017727	-0.318737221	-0.132773097	-0.17262633	0.260532952	0.776557259	0.116096057	0.414663225	0.116848318	0.841040535	0.240463229	0.661739533	0.959780223	0.844811708	0.104851815	0.730719116	0.512672891	0.222631298	0.462995442	0.927370848	0.920828705
group_11212	0	0.1536813	-0.483890286	-0.232643287	-0.543067676	0.192750019	0.411264944	0.269601737	0.160636905	0.35727692	-0.786010932	-0.319805874	-0.450124281	0.437611675	0.312603557	0.589639649	0.284525465	0.155696548	0.012231922	0.648603525	0.194387517	0.067012658	-0.382321886	0.08304765	-0.032598486	0.359516402	-0.127648509	0.127952117	0.078077488	0.206030393	0.037927613	0.117058669	-0.517684622	0.517702867	0.030634813	0.323617163	0.01334422	0.415543266	0.071625574	0.25034792	0.498692847	0.121991474	3.98768664192387e-05	0.16927299	0.046428352	0.053650657	0.179625017	0.006215181	0.22404904
group_1124	0	-0.302283142	0.153776536	-0.063330177	0.115950892	0.225637702	-0.420627923	0.383497692	-0.016098766	0.034229121	0.204649447	0.298610539	-0.339742181	-0.506501331	0.278296636	0.135563499	0.440864398	0.3135098	-0.560577487	-0.552965475	0.129642615	0.035710485	-0.053643189	0.337986835	0.323358327	0.069500478	0.000656945	0.478152829	0.381988495	-0.453668673	0.329158371	-0.249417502	0.21398934	0.19519492	0.517440291	0.790816388	0.626395335	0.338808732	0.064786193	0.095087898	0.946291868	0.886083242	0.386762585	0.200947065	0.142771124	0.022670808	0.234796563	0.568770521	0.0516959
group_11242	0	-0.166769246	0.244112623	0.033285708	0.091120939	-0.478272278	-0.242668166	-0.07618131	0.242669674	0.274807779	0.011298177	0.249651556	-0.038153403	0.200883705	0.33821735	-0.176836082	-0.370638138	-0.275252772	0.30790428	0.15087587	0.094749855	0.173472285	0.073401986	-0.493519778	-0.060099391	-0.021614375	0.053812304	-0.098492682	-0.192990761	0.170581148	-0.173577554	-0.282926667	0.108988182	0.482219249	0.299638706	0.889204199	0.702414891	0.032918276	0.30259731	0.74955943	0.302594212	0.240959639	0.962294205	0.28845773	0.873118925	0.395747855	0.14468838	0.455775097	0.107677604
group_11259	0	-0.127896916	0.151687278	-0.218768796	0.185659693	-0.249751882	-0.148186517	-0.01272082	0.264239901	0.354570107	0.093648849	-0.021235021	0.168072294	0.016357967	0.389760618	0.039942957	0.377055101	0.127153361	0.500009266	0.132995121	-0.07363894	0.271120666	0.341743913	-0.212121282	-0.073286523	-0.127103036	-0.387229113	-0.021382142	0.256151365	0.019461816	-0.064540216	-0.078375965	-0.196642001	0.591019859	0.523215028	0.354102259	0.433225983	0.288257613	0.532958391	0.957550236	0.260257713	0.125049135	0.694534882	0.929192676	0.478754023	0.945428356	0.089362417	0.867217053	0.101252997
group_11264	0	-0.313525719	-0.495892904	-0.393570912	-0.020627928	0.264827782	0.280528348	0.297871282	-0.357177961	-0.102430408	-0.306628078	-0.314459503	-0.431500575	-0.223725261	-0.141225946	0.307066072	0.366766566	0.434447413	-0.545137294	0.109617116	0.084569247	0.122222527	-0.348408745	0.374903842	-0.222739873	0.116184602	0.321957078	-0.159256445	0.160137681	0.238814739	0.294606765	0.155856899	-0.050044796	0.178276146	0.02617262	0.086005572	0.931212344	0.259159257	0.230908221	0.202118423	0.122102311	0.66739903	0.1885335	0.176917306	0.05747497	0.343027267	0.552576502	0.187870602	0.111693536
group_11265	0	-0.029779628	0.262909782	0.090176635	-0.164896525	-0.088315462	-0.221933793	-0.127394395	0.492321292	0.274580238	-0.500859833	-0.1049489	-0.567905643	0.256721733	0.345712584	0.161889868	0.00032308	0.121918276	-0.081209328	0.127128403	0.164807321	0.120147843	-0.161461633	-0.019407931	0.255261184	-0.078504752	-0.176240903	0.171300849	0.292431219	0.031143449	-0.269043583	-0.073265219	-0.262706379	0.900816265	0.262753887	0.705366045	0.487221149	0.71119445	0.347006635	0.592490907	0.027443052	0.241365171	0.024483497	0.659687696	0.008998861	0.274564608	0.135435648	0.495304904	0.998921407
group_11286	0	-0.225882125	-0.400233673	-0.408519224	0.249176806	-0.157232752	0.277815528	0.015842985	-0.297264337	-0.101600413	0.036246516	-0.312137202	0.122095881	-0.030257988	-0.473524828	0.025991534	-0.136522694	0.090963533	0.002511696	0.195193472	0.020899871	-0.335720007	0.208996338	-0.188985248	-0.239824105	-0.309357002	0.418018033	-0.548832422	0.032902562	0.265505259	-0.071423093	0.210847647	0.176185766	0.338271777	0.080360674	0.073730065	0.289405858	0.507953971	0.235640319	0.947144047	0.203083524	0.669947476	0.87941486	0.180309799	0.608093776	0.899230753	0.034949739	0.91338413	0.566012805
group_11287	0	-0.061173624	0.006679546	0.060669237	-0.192422415	0.321833589	0.03160633	0.036178206	0.050151884	-0.260126105	-0.336284302	-0.28645787	-0.53290922	0.08733004	-0.085744327	-0.137267426	0.10401461	0.227458335	-0.553028032	-0.052749448	0.043277228	0.099842	-0.365934241	0.427499652	0.071353489	0.035841395	0.409046129	0.018019253	-0.071907037	0.110688328	-0.067108237	0.019245862	-0.199497902	0.797795755	0.977703184	0.799430285	0.416351588	0.166433868	0.894763699	0.87964053	0.833686501	0.268026592	0.147144716	0.220781216	0.015549278	0.714286659	0.719271542	0.563875732	0.662544583
group_11288	0	0.54451878	0.065773585	0.451910845	0.192757287	0.232124409	0.073880775	-0.360979247	-0.106547574	-0.158421247	-0.120901645	-0.370779714	0.396259684	-0.101760157	-0.335626622	0.139238845	-0.174672832	-0.317914949	0.280093726	0.080828061	-0.289375377	0.155814263	-0.019159092	-0.388677962	-0.203858331	-0.302092286	-0.080996928	-0.368307582	-0.089311839	0.084305521	0.133396457	-0.197416299	0.294958312	0.013050957	0.782927164	0.045461371	0.415525343	0.324728213	0.756900517	0.117896226	0.654809769	0.504711287	0.611633478	0.107532756	0.083693414	0.669456721	0.147987033	0.558235797	0.461393844
group_11315	0	0.049412697	0.332139468	0.25735715	-0.306796428	-0.049928905	-0.226032954	-0.174408408	0.238206016	0.110047949	-0.349711223	0.497221194	-0.529908267	0.08367055	0.397724147	-0.047647947	-0.165704245	0.100025163	-0.280115656	0.10722753	0.392162996	0.302168821	-0.55451912	-0.128900732	-0.072015675	0.379466783	-0.008740627	0.325367381	-0.169742345	0.154992837	0.026070193	0.049030156	0.067223607	0.83610575	0.152509418	0.273336819	0.188278519	0.834416128	0.337940681	0.462083064	0.311848524	0.644176431	0.130674006	0.02571216	0.016253818	0.725807193	0.08245358	0.84188721	0.485060656
group_11316	0	0.272659866	0.284053385	0.243639328	-0.515448191	0.05633777	-0.103409503	-0.139766871	0.511846179	0.162710744	-0.556894176	0.292002958	-0.489959701	0.417080733	0.483539376	-0.071262362	0.045342816	0.255986085	-0.08481388	0.22647605	0.373616726	0.131858469	-0.453843311	0.017414319	-0.005666448	0.371231736	0.094313307	0.432935643	-0.196872277	0.192609078	-0.100591598	0.105411174	-0.287434803	0.244805206	0.224852133	0.300606182	0.020015898	0.813499355	0.664397288	0.556729462	0.02105324	0.493091406	0.01075529	0.211578126	0.028309398	0.067316792	0.030773701	0.765280387	0.849450706
group_11336	0	0.487501141	0.212259179	0.57597718	-0.402419122	0.371730478	-0.185531918	-0.233453469	-0.163652238	-0.411108401	-0.182680313	0.287850774	-0.350784648	0.209965901	-0.088202194	-0.216865193	-0.350769436	-0.230178807	-0.40316858	-0.119355927	0.415266486	0.359968554	-0.313271256	0.238721163	-0.04813648	0.308735105	0.135838055	0.33936382	-0.131176167	0.269492467	-0.241645602	0.05847031	0.116592227	0.02923402	0.368956834	0.007865983	0.078570371	0.10656367	0.433548243	0.321886888	0.490558641	0.071744336	0.440773115	0.218445189	0.129416212	0.374273019	0.71154966	0.358409974	0.129433977
group_11353	0	0.344900059	0.098189408	0.428237842	-0.214193486	0.265525984	0.000593895	-0.323744244	0.040338577	-0.344618627	-0.153260606	-0.055594117	-0.043918401	0.196210782	-0.255432916	-0.297532172	-0.743050583	-0.290403552	-0.201124342	-0.04089199	0.21670169	0.136585401	-0.214149191	-0.049514637	-0.063419888	-0.077829723	0.137809569	-0.053554471	-0.433135903	0.240600902	-0.250058053	0.044520196	0.343645887	0.136417982	0.68045698	0.0595997	0.364506365	0.257858487	0.998017299	0.163788735	0.865913218	0.136759398	0.518863519	0.815920485	0.854130817	0.407056175	0.277065483	0.202657262	0.000174356
group_11357	0	0.401483116	0.301951757	0.367164797	-0.416616896	0.301462019	-0.192136411	-0.159168011	0.311659961	0.07155428	-0.184138476	0.355384044	-0.379627571	0.158240632	0.256868975	-0.121369978	0.097438	0.181994334	-0.215459572	-0.054511019	0.401281646	0.048413288	-0.301482162	0.13749307	0.17318451	0.43340582	0.180143538	0.413630782	0.063313201	0.061817301	-0.140789522	-0.001741912	-0.047877642	0.079333475	0.195709366	0.111275551	0.067653109	0.196471303	0.417057959	0.502678935	0.181012398	0.764344881	0.437070841	0.124124021	0.098757419	0.505203432	0.274279793	0.610244351	0.682779836
group_11364	0	0.343573612	-0.239579604	-0.122437305	-0.455927696	-0.052994914	0.474728673	-0.449462328	0.570425336	0.322470222	-0.646733968	-0.34998741	-0.149118028	0.667972312	0.026103366	0.114037821	-0.098833218	0.012698782	0.470031075	0.737853144	-0.052474468	-0.30641981	-0.133853537	-0.272733646	0.073182866	0.059885483	0.107691466	-0.29446977	-0.049801829	0.29762425	-0.392018635	0.145929757	-0.55096295	0.138032416	0.308982762	0.607083336	0.043343859	0.824395269	0.0344256	0.046790621	0.008631794	0.165549268	0.002058674	0.130349557	0.530357634	0.001287811	0.913012803	0.632136862	0.678468947
group_11370	0	0.52162965	0.310955857	0.47279338	0.094386502	0.303927524	-0.293119248	-0.306036852	0.218124461	-0.016396413	0.100785398	0.259156103	0.295660082	0.047057703	0.026169728	0.176325957	-0.283323395	-0.466627448	0.326371252	-0.12491044	-0.490969434	-0.212659274	0.345705046	-0.139322236	0.3444945	-0.385402935	-0.074127097	0.185718454	0.064879277	-0.470307923	0.036220239	-0.195327327	0.22228961	0.018330905	0.182052372	0.035271227	0.692241101	0.192655562	0.20975656	0.189430808	0.355556982	0.945300279	0.672453308	0.269879411	0.205649186	0.843822651	0.912792462	0.457096899	0.226097671
group_11371	0	0.374435496	0.12493935	0.383955284	-0.1202526	0.161877566	0.138265168	-0.610286737	-0.142135525	-0.615629519	0.084977385	0.139603283	0.226773378	-0.100893697	-0.44707301	-0.55559665	-0.143722005	-0.012940328	-0.130378171	-0.25344828	-0.086144097	0.075056452	-0.304152291	0.109934031	-0.259110348	0.136187084	0.247476469	-0.072222229	-0.394358423	0.2071901	0.049220725	0.064205216	0.066997626	0.103841122	0.599699585	0.094660713	0.613560728	0.495338113	0.561018207	0.004267986	0.549994622	0.003856399	0.721686457	0.557195947	0.33631808	0.672120144	0.04811632	0.010979386	0.545504376
group_11390	0	0.038978169	-0.363390513	-0.190902168	-0.107066717	0.238610322	0.404873958	0.162187753	-0.626896056	-0.43923625	0.522898354	0.1324625	0.344393048	-0.279288475	-0.401408302	-0.241081735	0.11177728	-0.013857993	-0.190849502	-0.191245238	0.157540508	0.032030328	0.052324625	0.308409306	-0.386967735	0.29009552	-0.261392059	0.043471849	-0.216127638	0.072385271	0.133221281	0.15310681	0.065685007	0.870398061	0.11528261	0.420113682	0.653228622	0.31100335	0.076594923	0.494501093	0.003095485	0.052667431	0.017999519	0.577725865	0.137033491	0.233063273	0.079394705	0.305867089	0.638947418
group_11405	0	0.07181862	-0.3833926	-0.375034924	-0.359857364	0.342746011	0.232786998	0.0129198	0.396567077	0.392960836	-0.637669488	-0.018231427	-0.382731508	0.061664068	0.457867047	0.557248772	0.589111117	0.422040866	0.018329234	0.498406457	-0.116319199	-0.018535872	-0.336141424	0.019550237	0.064367887	0.2095029	0.080058572	0.145545002	0.169310132	-0.107126364	0.375009602	0.005550625	-0.32131456	0.763498022	0.095186205	0.103244706	0.119126618	0.139046485	0.323309842	0.956886823	0.083432034	0.08653669	0.002488968	0.939188831	0.095806324	0.796207187	0.042349153	0.010694698	0.006273256
group_11410	0	0.081767307	0.130369319	0.079697498	-0.37188716	0.150010257	0.071163572	-0.263336931	0.243371768	-0.004976835	-0.442282823	-0.054457481	-0.695861479	0.126405255	0.07500151	0.007951455	0.159008279	0.161036508	-0.352183911	0.158761593	0.238321385	0.163129304	-0.44899543	0.073840672	0.129837393	0.205571135	-0.036974611	0.082406961	0.198888217	0.150800835	-0.213073333	-0.006450458	-0.321423543	0.73182151	0.583804786	0.738379302	0.106404577	0.527872087	0.76559705	0.261950635	0.301153949	0.983386082	0.050860724	0.81962416	0.000656238	0.595390922	0.753321665	0.973458777	0.503113321
group_11419	0	-0.137749739	-0.220586766	-0.301407806	-0.162582301	0.488958856	-0.031274106	0.478355976	-0.128218664	0.079401676	0.030423604	0.206415199	-0.396996196	-0.426099637	0.302116214	0.275743157	0.522351588	0.264260682	-0.5405886	-0.10129187	0.283815629	0.154210484	-0.206561092	0.172416794	-0.061853378	0.259296735	-0.193845126	0.372132564	0.149070553	-0.297582806	0.416608826	-0.32242126	0.148191251	0.562493591	0.35001637	0.196555769	0.493437434	0.028682981	0.895864079	0.032883308	0.590078805	0.739317991	0.898681907	0.38258892	0.083068162	0.06102405	0.195453947	0.239297182	0.018141742
group_11424	0	0.06527408	-0.005147638	-0.060697987	-0.322926683	0.134854861	0.080522359	-0.3544354	0.433709323	0.211206752	-0.3610087	0.213040505	-0.283519102	0.243108284	0.300920573	0.240709293	-0.013239292	0.030702796	0.13901852	0.330474375	-0.265920296	0.008209259	-0.162962375	0.101234149	0.342899189	0.070809863	-0.094727682	0.164743462	0.107747118	-0.127977761	-0.051212406	0.3063958	-0.311476119	0.784538324	0.982815979	0.799337094	0.16491701	0.570811636	0.735763774	0.125202714	0.056069591	0.371391175	0.117864048	0.367155449	0.225763308	0.301693965	0.197315996	0.306637816	0.955821667
group_11444	0	-0.669506189	0.1297337	-0.398931734	0.325077071	-0.320354891	-0.472016899	0.270542218	0.283551524	0.512077884	-0.060942583	0.184123996	-0.362815627	-0.285954988	0.654347705	0.372042328	0.37019612	0.207004974	-0.01353407	-0.005484448	-0.139147253	0.248816792	0.08967378	-0.163220606	0.299214418	-0.172340733	-0.099039754	0.115127666	0.440813691	-0.331657495	0.255335911	-0.231186101	0.050332666	0.001243161	0.585656094	0.081441493	0.161960782	0.168501026	0.035615025	0.248634891	0.225707945	0.020985251	0.798544373	0.437107525	0.115901926	0.221628599	0.001747074	0.106247192	0.108130745
group_11449	0	0.056861897	0.305828029	0.183691073	0.357300225	0.210550705	-0.237895895	0.024281299	0.271349642	0.292685612	0.025131325	-0.255181348	0.256039798	-0.238535683	0.311185646	0.340786785	0.176764062	0.016561692	0.292194477	-0.104898568	-0.51175223	0.281847131	0.191024089	0.069774153	0.04025304	-0.397141829	-0.724649492	0.067584728	0.193594166	-0.374341169	0.235590806	-0.175211789	0.03024263	0.811793916	0.189748427	0.438205053	0.121965382	0.372913258	0.312497749	0.919064891	0.247170208	0.210462932	0.916240933	0.277555285	0.275886102	0.311159275	0.181712526	0.141468011	0.455961592
group_11455	0	-0.070329824	0.308994713	0.167601939	0.580351961	-0.08696919	-0.56526976	0.39253421	-0.161436021	0.277783586	0.461296364	0.208040471	0.318101854	-0.351515216	0.181372746	0.415338979	0.098663413	-0.215074904	0.198618241	-0.37452501	-0.250965256	-0.111694635	0.580743069	-0.102237999	0.269032257	-0.364410953	-0.253916467	0.194989606	0.485596106	-0.530342701	0.215809888	-0.246607402	0.395788559	0.768270972	0.184970333	0.480003414	0.007302453	0.715420063	0.009396362	0.086909535	0.49653078	0.235696409	0.040633479	0.378769701	0.171684404	0.12856509	0.444106938	0.068586229	0.678993095
group_11468	0	0.522775684	0.315754629	0.441994599	-0.193752248	0.119934651	-0.030555323	-0.870807186	0.340403424	-0.072019459	-0.148399027	0.042322952	-0.039731889	0.341820154	-0.099993784	-0.230093359	-0.391147815	-0.42681694	0.351733382	0.231319146	-0.235744369	0.195967489	0.014984921	-0.176496195	0.128677583	-0.073995647	-0.134512632	-0.182838839	0.048883367	0.163637487	-0.499100901	-0.063412084	-0.176142696	0.01803135	0.175044339	0.051029591	0.413075658	0.614505728	0.898245427	5.90295561320991e-07	0.141945269	0.762854777	0.532364549	0.85937845	0.867912801	0.140187147	0.674890382	0.329098986	0.088129337
group_11503	0	0.202193338	0.336996781	0.231976575	-0.1345039	0.090544318	-0.33141797	-0.068410963	-0.113767552	-0.118104706	0.165352122	0.916266615	-0.147369704	-0.1824076	0.273673647	-0.059109693	0.093558757	0.047818155	-0.208031557	-0.262891655	0.289997394	0.106933939	-0.101263129	0.03588711	-0.211218057	0.290633699	-0.203028223	0.629926448	0.015031629	-0.113106928	0.218143781	-0.023973688	0.174265191	0.392610019	0.146236	0.325045177	0.5718237	0.704216471	0.153456968	0.774434513	0.632949645	0.619955975	0.486001931	1.41377195713593e-08	0.535243753	0.44146735	0.242985286	0.804489235	0.694815206
group_11520	0	-0.035856624	-0.315176586	-0.247303224	-0.320211628	-0.038891143	0.433218487	0.116570796	0.36466207	0.402043638	-0.658103114	-0.350714077	-0.147944714	0.37136553	0.285360807	0.282876935	0.136607796	0.403566663	0.163835191	0.57018312	0.01388207	-0.064056964	-0.437123216	0.04724022	-0.181878025	0.26045603	-0.010797991	-0.072635944	-0.255182153	0.261578018	0.115423144	0.308142883	-0.43471368	0.880703029	0.175878608	0.293166297	0.168702232	0.87068509	0.056379618	0.624539283	0.11392123	0.078875836	0.001608584	0.12949864	0.533634461	0.1069349	0.222632568	0.226861652	0.565768418
group_11527	0	-0.256250809	0.196678011	0.029877239	0.274418101	0.137739188	-0.449558315	0.262113742	-0.417217301	-0.357338016	0.265803146	0.256162066	-0.285696636	-0.455002298	-0.067394579	-0.116035089	0.051981217	0.097332305	-0.669646986	-0.538793887	0.28989904	0.217930421	0.051831191	0.258258418	-0.236248766	-0.165692163	-0.100248406	0.284914533	0.165030332	-0.123743845	0.137747675	-0.232873295	0.381881497	0.27547677	0.405917644	0.900492708	0.241654405	0.562523813	0.046737956	0.264254976	0.067218008	0.12192308	0.257343275	0.275648872	0.222064763	0.043824806	0.777704518	0.626143116	0.827705594
group_1153	0	0.067608299	-0.119552931	-0.031521075	-0.200843722	-0.371220955	0.437915536	-0.180501701	0.060362858	0.04918726	-0.427405389	-0.172080818	0.004016301	0.255019181	-0.051542825	-0.028961494	-0.097595205	0.032062252	0.221680866	0.382019919	0.142682589	0.034072259	-0.412499008	-0.392973017	-0.442302978	0.174765895	-0.150762827	-0.216769742	-0.352066796	0.457231194	0.021380248	0.067933281	-0.273795597	0.777016619	0.615641039	0.895046059	0.395843871	0.107082222	0.053465699	0.446335065	0.800423535	0.836843855	0.060151207	0.468172513	0.986592274	0.277871308	0.829138076	0.903528787	0.682293636
group_11534	0	0.358163446	0.368006632	0.435847243	0.284774052	0.434816805	-0.391872504	-0.229595318	-0.080048406	-0.116289392	0.384481916	0.096768724	0.086202638	-0.068364522	-0.237377964	-0.027078523	-0.20035057	-0.297727191	0.003485951	-0.258481308	-0.306532218	-0.112756966	0.474656092	0.213886489	0.286144389	-0.337582764	0.199955145	-0.050122056	0.378321711	-0.222781755	-0.273397652	-0.073654263	0.277271421	0.121001747	0.110395668	0.054734313	0.223626902	0.055374836	0.087490166	0.330176051	0.737266276	0.625381565	0.094170815	0.684851109	0.717829656	0.774583849	0.313583825	0.909775641	0.397029183
group_11553	0	0.064991815	0.401016192	0.301472329	0.243100504	0.259622444	-0.313972572	0.02735212	0.244513145	0.232750167	-0.020270562	-0.077644495	0.081114061	-0.27451146	0.343195988	0.290298234	0.214490182	0.153018007	0.057586374	-0.205342074	-0.342078588	0.317900826	-0.034661792	0.209457858	0.099711659	-0.176028281	-0.584367644	0.237383408	0.194166095	-0.343234645	0.272504433	-0.0293598	0.057669537	0.785449148	0.079716198	0.196455243	0.30170992	0.268987645	0.177625005	0.908867644	0.298821469	0.323388586	0.932401413	0.744901077	0.733889284	0.241487837	0.138494476	0.214380001	0.363826448
group_11555	0	-0.092662169	-0.164076818	-0.199552394	-0.319556553	0.138573534	0.14687235	-0.036772022	-0.188665948	-0.257930903	-0.146302864	0.212331051	-0.481944665	-0.232980359	-0.032658917	-0.033057966	0.250604014	0.172485145	-0.541029468	-0.059492425	0.429409433	0.204887929	-0.409320512	0.047212827	-0.18636428	0.284405556	-0.233956746	0.232018064	0.065585251	0.069603624	0.116868677	-0.083731069	-0.05404349	0.697607027	0.489418549	0.398951771	0.169624355	0.560136347	0.536637507	0.877679095	0.425680573	0.272231133	0.538235445	0.368790921	0.031411105	0.322896619	0.89127859	0.889957841	0.286561344
group_11582	0	-0.035190689	0.301577182	0.270582025	0.14204333	0.060122121	-0.063078316	-0.079443603	-0.042217809	-0.00094718	0.235204036	-0.040636278	0.051157367	-0.090187498	-0.008770345	-0.256318864	-0.101896603	-0.031682061	-0.040265153	-0.061632682	-0.206646461	0.265545429	-0.14454119	0.219431675	-0.084143157	0.154450985	-0.034173233	-0.165947177	-0.187265576	0.064299584	-0.051361679	0.032457207	0.000890239	0.88290389	0.196291954	0.24856255	0.550256073	0.80120419	0.791630719	0.739184928	0.859724481	0.996837875	0.318167158	0.86493231	0.830398019	0.705332072	0.970726467	0.275344834	0.669037644
group_11617	0	0.497206584	-0.1488404	0.175217291	-0.459529172	0.13622515	0.431471647	-0.783262225	0.230960264	-0.289211989	-0.283204533	-0.028549288	0.086988291	0.328359737	-0.350350671	-0.317779103	-0.24693173	-0.077681651	0.191942355	0.248687555	-0.05153533	-0.131061044	-0.284484594	-0.103018482	0.036952724	0.180107089	0.307377809	-0.209167138	-0.267960988	0.318077355	-0.24098778	0.239375037	-0.203694168	0.02571719	0.531132148	0.459976367	0.041510748	0.566867625	0.057493552	4.42477750197523e-05	0.327229184	0.216178038	0.226300903	0.904895851	0.715360054	0.157518761	0.12992369	0.172143772	0.293915459
group_11660	0	0.307306142	0.221292466	0.295266597	-0.130194907	0.035706245	0.106882602	-0.9099689	0.242766915	-0.06696251	0.04119829	0.007482772	0.020684267	0.235272557	-0.230743062	-0.341276305	-0.439184227	-0.405172531	0.332358453	0.268724749	-0.302480611	0.193945187	-0.031071245	-0.159977874	0.184420941	0.024075795	-0.015583403	-0.42149887	0.006538589	0.214486787	-0.526197553	0.101992623	-0.132867924	0.187507928	0.348437703	0.206281752	0.584312533	0.881199947	0.653789217	2.65221594648698e-08	0.302394485	0.779095706	0.863081033	0.975022715	0.931024899	0.318022084	0.327697068	0.14086023	0.052698702
group_11661	0	0.393805466	0.054239433	0.275915796	-0.230427065	0.154297754	0.335130829	-0.808445976	0.085166016	-0.205836569	0.130987015	-0.116146606	0.097504389	0.256089771	-0.461742805	-0.400576344	-0.443907511	-0.422189429	0.250888928	0.248060379	-0.24345503	0.029274241	-0.034371466	-0.057522642	0.184198526	0.104213276	0.100081333	-0.482988067	-0.085117473	0.25537197	-0.554695408	0.160969359	-0.153259057	0.085802016	0.820335083	0.23899116	0.328378477	0.516004353	0.148624235	1.60731810881158e-05	0.721092266	0.383953826	0.582008072	0.625809116	0.682574495	0.275789128	0.040414144	0.080077978	0.049916821
group_11664	0	-0.293908289	-0.172972872	-0.336340823	-0.176618352	0.016523894	0.009705621	0.211765592	-0.244700778	-0.307705603	-0.098179723	0.291742595	-0.451534855	0.010536463	0.014706268	-0.207780243	-0.005044376	0.246912137	-0.538076945	0.008519452	0.475175735	0.087248586	-0.160568697	0.147449785	-0.37811678	0.089019203	0.289575052	0.179563861	-0.221015797	0.252322863	0.026339405	0.130478716	0.061032168	0.208475277	0.465833933	0.147072484	0.456339024	0.944875612	0.967606208	0.370097405	0.298439088	0.186905507	0.680486903	0.212004484	0.045663577	0.964834742	0.950931862	0.379379763	0.983160642
group_11673	0	0.030125678	0.190951132	0.030855079	-0.072349784	-0.419876041	-0.22706493	0.024684912	0.15080803	0.162008893	-0.120016879	0.384909503	-0.09703839	0.232780339	0.200421857	-0.078873489	-0.094240702	0.038492805	0.120803186	0.13881124	0.417946639	-0.207996333	0.014663035	-0.454034408	-0.034934782	0.101253681	0.32218876	0.133644554	-0.078202713	0.117571841	-0.10014163	0.046834908	0.097673181	0.899669255	0.41999223	0.897252222	0.761797136	0.065316509	0.335680418	0.917723888	0.525654279	0.494983652	0.614261277	0.093774422	0.684016285	0.323324078	0.396857719	0.740994892	0.692694271
group_11700	0	-0.101058341	0.070914404	-0.163389382	0.238004484	0.167787953	-0.338423477	0.692125311	-0.002266838	0.143169553	-0.088682029	-0.100238756	-0.082850858	-0.115655035	0.400879932	0.471845487	0.682001809	0.366369445	-0.075338679	-0.271950038	-0.020153525	-0.006922216	0.403148642	0.34260238	-0.059333582	-0.370775012	-0.322052391	0.53377734	0.43299869	-0.330685433	0.313583952	-0.17477637	-0.158725162	0.67161375	0.766395893	0.491265123	0.312270331	0.479509116	0.144428157	0.000721282	0.992432333	0.547066103	0.710045287	0.674135873	0.72839558	0.627281925	0.079828143	0.03569127	0.000925562
group_11714	0	-0.059856415	0.146123442	-0.101972185	0.318001796	0.223248272	-0.385613787	0.623644208	0.034585233	0.12245572	-0.008512781	-0.136499104	0.012076063	-0.196829623	0.354690668	0.430933791	0.689982443	0.380599864	-0.050393234	-0.345457076	-0.09567259	-0.020689427	0.45084667	0.334773423	-0.01855033	-0.450749318	-0.328067844	0.49220524	0.447664133	-0.40132431	0.328051441	-0.184076012	-0.081367866	0.802066022	0.538739342	0.668805543	0.171826726	0.344084186	0.093124184	0.003301012	0.884905585	0.607028856	0.971585823	0.566080557	0.959700095	0.405548573	0.124911798	0.057839877	0.000760991
group_11739	0	0.00788819	-0.524351544	-0.531268577	-0.443583193	0.028192152	0.469586964	0.329315562	0.552273547	0.600703607	-0.555053818	-0.348725012	-0.126430247	0.491445442	0.394597073	0.416590513	0.402321561	0.373252998	0.349877816	0.618540437	0.065618787	-0.434750553	-0.04900813	-0.060952559	0.205971778	0.200562888	0.173928903	0.022308369	0.014543029	0.018728588	0.009623696	0.120755295	-0.536703203	0.973669879	0.017625847	0.01593135	0.050104162	0.906080482	0.036707793	0.156241375	0.011570625	0.005097156	0.011074255	0.131837217	0.595317576	0.027761886	0.08511765	0.067672277	0.078649655
group_11785	0	0.159752467	0.272625174	0.453173506	0.334006883	-0.123218056	-0.165014124	-0.163741016	-0.536103264	-0.202721473	0.291621962	0.256017293	0.246627569	-0.288357255	-0.264359241	-0.028361432	-0.444481668	-0.442570828	0.005283352	-0.119401632	0.007287612	0.330398256	-0.064563896	-0.336455756	-0.415982073	-0.019669484	-0.228962781	-0.187187646	-0.134788599	0.174761438	0.116635656	-0.079134401	0.517435218	0.501091075	0.24486764	0.044787353	0.150075833	0.604775289	0.486906298	0.490320144	0.014826562	0.391348537	0.212202219	0.275929782	0.29452971	0.217599812	0.260034488	0.905518951	0.049586477
group_11799	0	-0.331845465	-0.638753	-0.528180098	-0.353926276	-0.1304899	0.635129324	-0.11084099	-0.051124966	-0.023214349	-0.501288355	-0.284055201	-0.360921486	0.100323336	-0.166387314	-0.026897093	-0.028640198	0.221837634	-0.251178492	0.614901688	0.154147044	0.017269212	-0.676414211	-0.198265966	-0.234612628	0.370416995	0.484031826	-0.509428696	-0.413010001	0.422824921	0.108152129	0.22447861	-0.164493292	0.152895043	0.002433889	0.016671015	0.125784378	0.583453861	0.002622181	0.641776481	0.830503947	0.922610829	0.024341909	0.224849039	0.11795935	0.673875438	0.483237287	0.910377821	0.904594329
group_11807	0	0.030026649	0.155489121	0.184319634	0.094872531	0.204811058	-0.108757884	0.059644769	-0.423609739	-0.612255247	0.311972772	0.21099499	0.034247772	-0.435030418	-0.300169547	-0.375229341	0.19829102	0.171466521	-0.531725519	-0.519658072	0.140436131	0.098864404	-0.157950043	0.231892611	-0.259347279	0.039909292	0.222156672	0.168597624	-0.223248726	-0.049846816	0.301267686	-0.055909695	0.27946065	0.899997476	0.512729288	0.436612028	0.690731169	0.386379537	0.648087751	0.802752665	0.062714954	0.004112309	0.180551664	0.371882096	0.886021557	0.055241587	0.19849166	0.103051801	0.40200049
group_11819	0	0.258147359	0.07213858	-0.049442768	-0.02322999	-0.017632444	0.096537469	-0.121785064	0.577251267	0.3008271	-0.197698945	-0.262422977	0.126901339	0.161601727	0.060818416	0.098874311	0.147109229	0.085478101	0.363742195	0.123787004	-0.107604938	-0.556646286	0.196592939	-0.405881274	0.164355588	-0.331414424	-0.087004592	-0.064502003	0.083356229	-0.245078045	-0.069464543	-0.324772788	-0.155005348	0.271814724	0.762473325	0.836007307	0.922558837	0.941183377	0.685567302	0.609014231	0.007698317	0.197462064	0.403435917	0.263671213	0.593935734	0.496083024	0.798946768	0.678342124	0.535973483
group_11825	0	0.20132696	0.264267785	0.121632168	0.085065434	0.067863277	-0.281656878	0.112720867	0.45428206	0.354697475	-0.07106304	0.189872705	0.34634931	-0.120232354	0.595193299	0.178819704	0.420056885	0.350275917	0.37328598	-0.187332824	-0.081031894	0.099827503	0.078839862	-0.03850002	-0.120401213	-0.028348139	-0.465070998	0.486772843	0.006762944	-0.261474213	0.415919927	-0.183502836	0.004638107	0.394684285	0.260205545	0.609467225	0.721409083	0.776196128	0.228957979	0.636101158	0.044201966	0.124904047	0.765919332	0.422671578	0.134669348	0.613620885	0.005631194	0.450654008	0.065188659
group_11828	0	0.143891554	0.251346388	0.033934306	0.15027731	0.031758955	-0.206160941	-0.204275534	0.591580269	0.481304479	-0.059369544	-0.302523743	0.082483015	0.28024236	0.344366466	0.264079695	0.357557456	-0.140011836	0.678832801	0.233044802	-0.659525068	-0.023144941	0.523237709	-0.021916728	0.595158111	-0.353795647	-0.106034852	-0.117325357	0.543864762	-0.327732688	-0.280538792	-0.165052352	-0.469465189	0.545025482	0.285088593	0.887058363	0.527129196	0.894258242	0.383188344	0.387649639	0.006005718	0.031669876	0.803645786	0.194821976	0.729558059	0.231404151	0.137065815	0.260557567	0.121677657
group_11833	0	-0.203906621	-0.187121547	-0.099444078	-0.052093323	-0.121053394	0.180620113	0.045796889	-0.426108567	-0.22891355	0.251390279	0.28610732	0.154266799	-0.112610739	-0.116239617	-0.310562078	-0.36033906	-0.184601879	-0.11897928	0.16895206	0.178177919	0.317776194	-0.275293339	-0.196580864	-0.363521757	0.343181318	0.247326266	-0.22820608	-0.626507837	0.277814647	0.151753589	0.233800554	0.359826542	0.388525938	0.429548079	0.67658455	0.827339363	0.611183234	0.446031828	0.847959797	0.061018048	0.33165382	0.285001667	0.221371688	0.516089581	0.636433099	0.625530597	0.182635751	0.118597211
group_11839	0	-0.203777163	-0.128036394	-0.248786003	-0.235122011	-0.432300322	0.097618653	-0.089175356	0.270270328	0.425740306	-0.262273848	0.243380369	-0.302916045	0.315170122	0.274572722	0.203591281	-0.012719264	-0.031686042	0.246318066	0.45350124	0.064217394	-0.172076497	-0.129153343	-0.335561052	0.396879209	0.292506463	0.394543298	-0.095357102	0.157556638	0.110080379	-0.143817145	0.210017975	-0.231405465	0.388833708	0.590611834	0.290187771	0.318340874	0.056963054	0.682221126	0.708499686	0.24912935	0.061265921	0.263952631	0.30113633	0.194214911	0.175887953	0.241378574	0.389275857	0.957555426
group_11908	0	-0.40084697	-0.663048832	-0.622189038	-0.275473326	-0.062100414	0.702363557	-0.005985789	-0.119470573	0.078554061	-0.324367856	-0.299918907	-0.312839151	-0.019864995	-0.191120405	0.031520406	0.048616771	0.375034689	-0.275769712	0.517639654	0.207581739	-0.032382915	-0.576245726	-0.010527994	-0.313196628	0.395763791	0.219943905	-0.480054369	-0.238832184	0.438785234	0.085461922	0.310347054	-0.171450637	0.079855241	0.001440351	0.003396585	0.239775995	0.794794493	0.000554868	0.980018529	0.615886098	0.742009566	0.1629317	0.198885055	0.179279751	0.933751031	0.419572502	0.895048274	0.838712282
group_11909	0	0.124802779	-0.454750009	-0.204958688	-0.709657201	0.09093838	0.462153881	-0.131407189	0.277862033	0.168466482	-0.727374073	-0.020042545	-0.424825747	0.43683077	0.216074988	0.220858312	0.006619193	0.060672866	-0.032985937	0.686652555	0.167510017	0.017540747	-0.628600469	-0.104884654	0.098487176	0.524372906	0.225502835	0.025857033	-0.285989902	0.195049881	0.023217086	0.245455654	-0.383256049	0.600101657	0.043956637	0.386029813	0.00045728	0.702985109	0.040212995	0.580787247	0.235558675	0.477708205	0.000278874	0.933160171	0.061884793	0.054128227	0.360206954	0.349408425	0.9779046
group_11925	0	0.194652846	0.2579437	0.306615222	0.216436342	0.469890367	-0.332857305	-0.087152935	-0.128684969	-0.144621832	0.351283699	0.027069629	-0.074635571	-0.102532027	-0.21694118	-0.084691843	-0.062634791	-0.147363705	-0.200287244	-0.268479519	-0.22072379	-0.054460163	0.3286292	0.373172354	0.290253854	-0.18582868	0.367576811	-0.056179015	0.34464332	-0.165033639	-0.235538596	-0.060703932	0.205622277	0.410865063	0.272206502	0.188552981	0.35938457	0.036569943	0.151570722	0.714842862	0.588716063	0.542964989	0.12883438	0.909805159	0.754489691	0.667087256	0.358237446	0.722586207	0.793065253
group_11976	0	0.360250777	-0.132146025	0.060324518	0.08200922	0.246432213	0.094282945	0.043831204	-0.127229934	-0.101660237	0.004684961	-0.292465773	0.343445333	0.001398726	-0.097766448	0.09433053	0.426127416	-0.06891573	0.295096642	0.113358287	-0.298713702	0.052017282	0.213094205	-0.052399483	-0.148513225	-0.107794165	0.14372949	-0.147275761	0.002828947	-0.042383971	0.180282124	-0.220104914	-0.11190918	0.118694112	0.578643209	0.800547852	0.73105621	0.294924642	0.692562963	0.854417466	0.592972671	0.669763673	0.984360313	0.21082164	0.138189255	0.995330418	0.681764154	0.692415059	0.061005381
group_1235	0	0.45485059	0.244108872	0.446759154	-0.284751969	0.389001989	0.032294725	-0.150167055	0.045246283	-0.367225048	0.067272877	-0.189285175	-0.037541803	0.251075435	-0.156388631	-0.424609424	0.101769082	-0.01341418	-0.108176567	-0.291586795	0.048877245	0.177051916	0.014013967	0.59179966	0.048245259	0.158390474	-0.058333712	0.232151227	-0.024868073	0.162856332	-0.366182274	-0.052742037	-0.386880891	0.043904043	0.299646366	0.048292579	0.223664382	0.090042105	0.892484213	0.527435846	0.849767728	0.11121241	0.77809631	0.424135133	0.875137453	0.285625577	0.510263115	0.062031864	0.669429307
group_1240	0	0.095759061	-0.500100048	-0.095710911	-0.003322197	0.118995856	0.540900188	0.031878852	-0.548571697	-0.416822983	0.036824971	-0.535747762	0.281121117	-0.003259892	-0.711467458	-0.195549742	-0.070159196	0.100651103	-0.148460412	0.056392659	0.12527458	-0.107959592	-0.119692227	0.179648747	-0.41998677	0.104803021	0.388355175	-0.490489666	-0.239304353	0.497133493	-0.035161528	0.261799077	0.037459267	0.687979909	0.024736138	0.688129242	0.98890927	0.617299397	0.013792137	0.893861199	0.012259328	0.067503525	0.877504232	0.01490564	0.229882501	0.989117255	0.000435459	0.408669947	0.768818507
group_1263	0	0.677938104	0.347771312	0.506671742	-0.019414288	0.255654405	-0.152915571	-0.380196304	0.10676898	-0.231164914	-0.089053663	-0.005767271	-0.01185516	0.279242268	-0.271668424	-0.059595749	-0.012125023	-0.266115671	0.141376731	-0.102692737	-0.20738463	-0.351934027	0.295739069	0.000796893	0.079065128	-0.319344343	0.163303057	0.0800868	0.243430108	-0.073970716	-0.298225549	-0.275323936	-0.191435591	0.001020296	0.132969034	0.022617758	0.935251067	0.276634691	0.519816351	0.098211795	0.654135263	0.326788701	0.708880851	0.980747845	0.960436726	0.233143839	0.246593455	0.802911722	0.959536833
group_1265	0	0.051115817	-0.383565762	-0.120639318	-0.074896523	0.371317517	0.420482045	0.341688946	-0.364663621	-0.234279941	0.297324877	-0.483858057	0.288859764	-0.051135878	-0.37981849	-0.083581034	0.123180947	0.032304844	-0.121374407	-0.157847188	0.001835645	-0.040125547	0.135046407	0.527453073	-0.073732684	0.103354615	-0.18766958	-0.08110273	-0.053761971	0.053805645	-0.067962062	0.114671809	-0.137236317	0.830533857	0.095024261	0.612412127	0.753656718	0.106983809	0.064888829	0.140349327	0.113919577	0.320127523	0.202987121	0.030647549	0.21676319	0.830468271	0.098574012	0.726089725	0.604884911
group_1267	0	0.321632364	0.156666493	0.412614669	0.164880697	-0.001815075	0.165109567	-0.270540127	-0.577471229	-0.44591012	0.333454072	0.039852704	0.279201792	-0.088672065	-0.601869717	-0.279526567	-0.204188015	-0.25496995	-0.012537899	-0.106265517	-0.108536645	0.007842144	-0.011751126	0.051991934	-0.393272009	0.074188219	0.095414874	-0.297528054	-0.148741293	0.296960385	-0.082559838	0.123840757	0.084617123	0.166714143	0.509502453	0.070607691	0.487263532	0.993940479	0.486650843	0.248638692	0.007669669	0.048771874	0.15079341	0.867514545	0.233214425	0.710076516	0.004989675	0.232648432	0.387857426
group_1271	0	0.280862868	0.618558628	0.487659076	0.209889897	-0.517237094	-0.375411631	-0.417505399	0.203465492	-0.015150462	0.133373082	0.30136515	0.260077252	0.297501234	-0.008618294	-0.293494866	-0.44597177	-0.427376081	0.503504807	-0.087959052	-0.084131111	-0.130493703	0.353165649	-0.473138109	0.004502483	-0.309674267	-0.053877494	-0.002311007	-0.054179298	0.045226265	-0.356399861	-0.150176116	0.032699175	0.230329007	0.003645083	0.02917392	0.374449946	0.01951607	0.102871167	0.067009978	0.389575223	0.949451576	0.575089923	0.196622247	0.268119715	0.20270647	0.971233779	0.209145964	0.048736949
group_1275	0	0.565917709	-0.082018254	0.32066905	-0.64387047	0.314343447	0.485805818	-0.352153282	0.086473908	-0.177962625	-0.248211349	-0.04771761	-0.177746784	0.344504384	-0.216048509	-0.119724953	-0.332955569	-0.423274631	-0.028157514	0.312665033	0.148059267	-0.006350092	-0.415508111	-0.144608067	0.062611466	0.359163023	-0.186132341	-0.012038472	-0.33700782	0.146910088	-0.271466604	-0.062163586	-0.225671634	0.009297349	0.731027637	0.168060379	0.002187296	0.177085806	0.029885298	0.127824992	0.716976644	0.452863055	0.291339888	0.841658838	0.453420245	0.136898162	0.360267258	0.615129306	0.151442538
group_1287	0	0.667013212	0.028683333	0.398151554	-0.032314126	0.250166493	0.166328943	-0.137105492	-0.004145937	-0.257879493	-0.032633444	-0.300550224	0.38119234	0.165955882	-0.469660966	-0.06601053	-0.054976841	-0.095542941	0.160759012	-0.118390363	-0.082663943	-0.535863349	0.178102267	-0.048638536	-0.032474282	-0.224104006	0.228642732	-0.070254426	-0.097371089	-0.032347738	-0.068487714	-0.119208287	0.01089601	0.001316409	0.904451268	0.082094308	0.892419983	0.28743151	0.483392968	0.564340114	0.986159546	0.272330091	0.891362911	0.19789516	0.097261532	0.484388544	0.036674133	0.782163194	0.81793139
group_1296	0	0.650866458	-0.359665828	0.047460102	-0.589865976	0.534254802	0.576134165	-0.083836758	0.073164363	-0.243843915	-0.395981112	-0.264634845	-0.007706419	0.378648829	-0.22615791	-0.032058279	0.142609312	0.125012072	-0.018334855	0.231162851	0.203689707	-0.245271124	-0.190549706	0.195697254	-0.293233266	0.189416087	-0.001126005	0.137781705	-0.264311186	0.251402286	-0.068240355	0.019386366	-0.373210064	0.001884246	0.119337594	0.842503069	0.006190447	0.015241442	0.007845164	0.725282699	0.759190741	0.300187747	0.083930808	0.259519436	0.974276422	0.099701564	0.337666525	0.893267067	0.548651912
group_1311	0	0.254380322	0.065631295	0.332608725	0.017580236	0.082654796	0.103840158	-0.27577737	-0.191053392	-0.674548235	0.066616598	-0.284484011	0.213476655	0.159818009	-0.611344677	-0.459669905	-0.484550255	-0.295388652	-0.122069465	-0.338205349	-0.077854753	-0.124936937	0.119076005	0.148923049	-0.101518662	-0.38155584	0.160418123	-0.124320567	-0.305689082	0.170682837	-0.273620995	-0.027225791	0.046399958	0.279118467	0.783386035	0.151895327	0.941357243	0.729015116	0.663078523	0.239236515	0.419738638	0.001105457	0.780209947	0.224119485	0.366152066	0.500913161	0.004183726	0.041440354	0.030374933
group_1329	0	0.16031615	-0.337795517	-0.32279752	-0.377718832	-0.104305905	0.44820212	-0.065157262	0.607773573	0.336367119	-0.477673349	-0.328778347	0.021273468	0.573407826	0.071159791	0.117837618	0.029233004	0.222851395	0.414740094	0.45698204	0.021532156	-0.650529328	0.06690298	-0.173004036	0.201910941	-0.062045469	0.226659677	-0.08910632	-0.083196519	0.078589541	-0.223264636	0.145775135	-0.456074612	0.499561957	0.145221941	0.165095749	0.100604761	0.661653373	0.047486296	0.784915245	0.004473788	0.147038887	0.033169349	0.156958434	0.929064783	0.008213182	0.765609168	0.620753069	0.902628483
group_1339	0	0.033065656	0.458756076	0.303348254	0.30966974	0.079637086	-0.245797673	-0.110330566	0.170429924	0.10128768	0.211690888	-0.241351376	0.13620397	-0.167367196	-0.00165798	-0.07882794	0.026939087	0.110802518	0.052883144	-0.296867365	-0.198336231	0.120726349	0.14846687	0.254600176	0.0646105	-0.223682729	-0.500178	-0.00631028	0.23713783	-0.148937316	-0.149486292	-0.014803167	-0.017918739	0.889932391	0.0418991	0.193547563	0.183962425	0.738570968	0.29620967	0.643320766	0.472516064	0.670908606	0.370270204	0.305309829	0.566928497	0.480627563	0.994464924	0.741139555	0.910238434
group_1357	0	-0.352752054	-0.103411265	-0.047557482	0.403826851	-0.083330393	0.059737405	0.094523009	-0.560670269	-0.203277695	0.055788327	-0.364632101	-0.085908027	-0.218213259	-0.407248927	0.046709987	-0.348899128	-0.09339083	-0.295548326	0.084823856	-0.027294635	0.31464599	-0.09148207	-0.010628464	-0.350181894	-0.235915882	0.147516937	-0.564802596	-0.056156072	0.360165927	-0.007570158	0.217866305	0.348363441	0.127133229	0.664391891	0.842183792	0.077432973	0.726880981	0.802452108	0.691816907	0.010124144	0.390022401	0.815288037	0.113953183	0.718756422	0.355356298	0.074719172	0.844963232	0.13163132
group_1364	0	0.277671688	0.438522861	0.62675497	0.558609359	-0.006358893	-0.262901671	-0.130333834	-0.333616281	-0.328432154	0.389420174	-0.181825684	0.493729431	-0.219720109	-0.425545352	-0.07181734	-0.319746614	-0.46177764	0.158693182	-0.468532464	-0.471128814	0.024073503	0.351649563	-0.012974493	-0.073016488	-0.521522795	-0.188107072	-0.17640649	0.030626182	-0.136330819	0.018154168	-0.258287045	0.299712787	0.235892964	0.053097481	0.003104175	0.010464768	0.978773313	0.262769154	0.583908074	0.150582607	0.157421729	0.089666967	0.442950623	0.026936501	0.35196076	0.06139745	0.763502125	0.16935646
group_1377	0	-0.041980332	-0.169300288	-0.121023077	-0.013007946	-0.343803218	0.325467109	-0.465293767	-0.205136101	-0.196040154	-0.152107701	0.128389968	0.11739549	-0.143177113	-0.264727449	-0.19900979	-0.238397986	0.005001473	0.04557232	0.26133294	0.167444215	0.15431323	-0.425585631	-0.547834706	-0.631703843	0.128807094	-0.067226049	-0.375548377	-0.396853903	0.433315099	0.17095678	0.088164856	0.18257353	0.860506118	0.475499807	0.611273173	0.956592944	0.137752001	0.16142852	0.038702036	0.385609766	0.40747239	0.522050547	0.589578027	0.622073442	0.547044718	0.259346523	0.400261673	0.311447052
group_1378	0	-0.096317803	-0.156189316	-0.025958753	0.304365707	-0.318567462	0.224027762	-0.214046315	-0.427849941	-0.301306345	0.140958344	-0.227418448	0.225659769	0.00281695	-0.714560579	-0.172239191	-0.558972517	-0.227774089	-0.002477141	0.10047572	-0.043569158	-0.339795215	0.107151454	-0.29997774	-0.229008354	-0.307517969	0.435920792	-0.652946527	-0.173198444	0.307666605	-0.188531047	0.237910518	0.304469826	0.686247842	0.510809085	0.913492978	0.191982652	0.171023189	0.342357966	0.364843896	0.05985621	0.196713916	0.553337137	0.334908185	0.338760235	0.990595895	0.000400223	0.467756893	0.01040408
group_1387	0	-0.059786648	0.043473883	0.211917671	0.50588041	-0.197462877	0.012177823	-0.108003262	-0.544340084	-0.27639184	0.08808754	-0.261929691	0.235901106	-0.296057699	-0.493245905	0.042183329	-0.169156221	-0.062569072	-0.058507431	-0.105510535	-0.220897301	0.129864003	-0.050138658	-0.081866741	-0.396270295	-0.250259798	0.152427222	-0.481523579	-0.011762684	0.275274553	0.18258677	0.099480538	0.298738667	0.802292353	0.855592308	0.369745772	0.02286494	0.40400902	0.959360769	0.650379802	0.013086787	0.238148621	0.711909275	0.264602807	0.316693167	0.205011288	0.027109603	0.85983796	0.475881012
group_140	0	0.490058802	-0.011621116	0.427317389	0.03678758	0.2527297	0.243819505	0.064446291	-0.310117406	-0.282327642	-0.194067099	-0.489603413	0.222895389	0.113294227	-0.383652173	0.107816982	-0.170555562	-0.215066968	0.02924166	0.02693353	-0.058379868	0.066566508	-0.074094447	0.003008664	-0.421467125	-0.185713009	-0.171816038	-0.155082557	-0.23290866	0.250654472	0.045468466	-0.087096609	0.019353887	0.028272616	0.961217216	0.060209733	0.877627714	0.282356825	0.300237653	0.787210223	0.18329605	0.227803905	0.412302099	0.028441947	0.344867327	0.634374051	0.094943525	0.650946065	0.472184795
group_1401	0	0.373191592	-0.076914071	0.217495249	-0.310384281	0.159900359	0.099088181	0.002737043	0.061612101	-0.030570985	-0.397032395	0.050860479	-0.017165324	0.177712063	0.024099782	0.026091933	-0.162812636	0.123267965	-0.0893463	0.211313523	0.411982801	-0.0227782	-0.407590288	-0.237934913	-0.238389161	0.25223062	0.294141569	0.098679115	-0.401875292	0.245553155	0.145020092	0.159700308	0.224941503	0.105086746	0.74722548	0.356980881	0.182899571	0.500689666	0.677682207	0.990862647	0.796375472	0.89819353	0.08303752	0.831368727	0.942739074	0.453509911	0.919668049	0.913050765	0.492816992
group_1403	0	0.558079571	-0.20206898	0.29845365	-0.234061551	0.53148469	0.291269553	0.049668323	-0.217729513	-0.241438914	-0.17763041	-0.482675226	0.011448537	0.325628411	-0.412104949	0.145299529	-0.019969191	-0.206230998	-0.041562417	0.137300755	-0.087926567	-0.141059591	0.061776522	0.338394494	0.08873258	-0.005645024	0.22649441	-0.098873216	0.064588084	0.131174041	-0.232676884	0.107887671	-0.212045027	0.010553817	0.392907382	0.201195277	0.320591864	0.015880596	0.212780566	0.835268964	0.356450362	0.305129049	0.45372081	0.03111783	0.961792752	0.161208755	0.07099081	0.541056031	0.933404278
group_1463	0	0.743628109	0.281192895	0.663147961	0.020390275	0.343170604	0.012453985	-0.146960927	-0.182480353	-0.339435526	-0.014286181	-0.133011608	0.264711219	0.112521222	-0.329240837	0.086889617	-0.058414207	-0.393598724	0.14130204	-0.195079987	-0.293109572	-0.122253393	0.155930474	0.078301925	-0.126909488	-0.255372037	-0.276988618	0.148673022	0.004624243	-0.107608932	-0.007416313	-0.24023301	-0.099376515	0.000171258	0.229758499	0.001437137	0.932003076	0.138525574	0.95843993	0.536389163	0.441282088	0.14315526	0.952331952	0.576135692	0.259376822	0.636702965	0.15634098	0.715670076	0.806747726
group_1483	0	0.248371098	0.526631537	0.514783284	0.426687898	-0.298481661	-0.257379293	-0.201883533	-0.232134667	-0.279968297	0.255217504	0.000715335	0.292401475	-0.005168337	-0.429855388	-0.290957226	-0.213719523	-0.114691524	0.105881424	-0.298579532	-0.062100258	-0.24134841	0.253487133	-0.130114824	-0.234439639	-0.325525819	0.175172054	-0.176448852	0.003266505	0.130374612	-0.17615695	0.009373966	0.151513012	0.291019328	0.0170521	0.020204255	0.060629643	0.201150946	0.273294095	0.393351053	0.324706225	0.23188005	0.277484856	0.997611879	0.210926629	0.982746888	0.058539024	0.213294003	0.365594017
group_1490	0	-0.232444992	0.419687254	0.18252681	0.54251732	-0.783116077	-0.315416688	-0.253951314	-0.23578029	-0.098591506	0.422503958	0.266926003	0.316836282	-0.116402146	-0.273142593	-0.297902761	-0.362574529	-0.267892352	0.260016512	-0.235801841	-0.092783967	-0.144093717	0.30168946	-0.432603841	-0.081989899	-0.271856827	0.115141177	-0.295224455	0.05373364	0.088504838	-0.162725054	0.015444967	0.246773793	0.324041496	0.065450176	0.441163811	0.013456825	4.44913131481368e-05	0.175531749	0.279957909	0.316948345	0.679215097	0.063477138	0.255262694	0.173490484	0.625044024	0.243937537	0.202068451	0.116162367
group_1492	0	0.117276714	0.265345922	0.403280336	0.195761285	-0.545665746	0.035084305	-0.298940516	-0.351397775	-0.389040196	0.32592669	0.151429019	0.40974799	0.009053799	-0.56120178	-0.535180271	-0.512130552	-0.236980235	0.077492221	-0.303967331	0.148589578	-0.245534998	-0.0329475	-0.240900444	-0.303616354	0.046101076	0.154799456	-0.221817759	-0.329816273	0.317981467	-0.178539338	0.071434582	0.185384651	0.622428345	0.258193551	0.077873075	0.408153136	0.012822858	0.883255554	0.200425677	0.128701642	0.090007783	0.16080291	0.523930951	0.07278263	0.969780764	0.010037774	0.015032574	0.020969821
group_1506	0	0.495153336	0.279718789	0.385641565	0.023868891	0.225364556	-0.165119084	-0.56646359	0.002825242	-0.003618498	0.001342352	0.342241058	0.08885876	-0.00087098	0.02693825	0.02687058	-0.17378156	-0.278926243	0.260134649	0.208314937	-0.17182135	0.291966846	0.012674124	-0.229540256	-0.246879491	0.005689573	-0.202034872	-0.057476291	0.042141233	0.084153357	-0.046125333	-0.045189286	0.159612971	0.0264318	0.232313863	0.093098605	0.920435331	0.339409378	0.486625372	0.009214594	0.990568212	0.987920175	0.995518619	0.139667778	0.70949146	0.997092265	0.910241212	0.910465822	0.46371904
group_1514	0	-0.439778636	-0.132211862	-0.184790826	0.473572041	-0.331623023	0.109055569	-0.154663724	-0.558291799	-0.262817523	0.422483701	-0.107320582	0.262361877	-0.242854122	-0.493067053	-0.202949084	-0.324943079	-0.248554584	0.02615151	0.025062886	-0.336303499	0.132428041	0.152251402	-0.070863243	-0.200469877	-0.19972446	0.230840736	-0.653187281	-0.084104864	0.208839352	-0.04638962	0.235880275	0.23334956	0.05234225	0.578452321	0.435419841	0.034929067	0.153187256	0.647184413	0.514997249	0.010518071	0.262927582	0.063491165	0.652455948	0.26378649	0.302215434	0.027173853	0.390805568	0.16214391
group_1543	0	-0.231099137	0.160880943	-0.056906826	0.542222492	-0.403706551	-0.125114704	-0.116775041	-0.29898542	0.005252455	0.109546659	-0.095262431	0.024120214	-0.123883352	-0.253430208	0.060477542	-0.023740345	-0.088712703	0.139682816	0.178993375	-0.251204627	-0.021411655	0.218364105	-0.35634641	-0.241737439	-0.372368966	0.284178427	-0.553218245	0.185607595	0.167891159	-0.032528981	0.045256428	0.129019415	0.32693024	0.4980321	0.811647763	0.013517462	0.077529691	0.599183498	0.62392823	0.200354795	0.982466123	0.64569522	0.689520689	0.919600152	0.602811396	0.280979666	0.800051705	0.920862536
group_156	0	0.582134612	-0.165443624	0.374335085	-0.396420858	0.115752322	0.490351324	-0.20390134	-0.123126621	-0.26803977	-0.408038106	-0.3390893	0.08934366	0.437174301	-0.427472593	-0.13865573	-0.270385902	-0.041588012	0.025366349	0.213962077	0.243383746	-0.138234893	-0.382488084	0.056919023	-0.364464941	0.280282891	0.13835799	-0.121605306	-0.379060702	0.542064177	-0.188376458	0.201862218	-0.236755203	0.007082512	0.485757248	0.103941273	0.083556291	0.626990333	0.028164263	0.38853849	0.605045401	0.253209544	0.074103527	0.143589835	0.707972637	0.05391774	0.060106541	0.559901388	0.248919092
group_1563	0	0.327354025	-0.277534965	-0.036518678	-0.269336087	-0.032107049	0.493920411	-0.062349211	0.040838387	0.034295226	-0.51850313	-0.281584843	-0.015152759	0.431231543	-0.080837175	0.303410398	0.178943972	0.038246825	0.315662149	0.465200367	-0.172705175	-0.21030776	-0.104149769	-0.027201352	-0.193204192	0.023523388	0.06342198	-0.100586074	-0.063282077	0.277513688	0.025928766	0.160441709	-0.531904244	0.158870601	0.236133269	0.878515832	0.250833146	0.893105586	0.026868371	0.793989274	0.864266482	0.885864618	0.019168385	0.229082144	0.949443921	0.05764796	0.734766268	0.193451737	0.450334181
group_1570	0	0.39520493	-0.178836561	0.071213218	-0.196438994	-0.091459402	0.52312288	-0.195849385	0.077200654	-0.216556275	-0.224010612	-0.334270564	0.394604258	0.302453748	-0.399921913	-0.252285237	-0.227794908	0.020085956	0.265949452	0.213637059	0.107070725	-0.404751219	-0.122023198	-0.334666542	-0.404455773	-0.078368605	0.112134098	-0.261118962	-0.572489848	0.309988818	-0.042747088	0.084804585	-0.089106379	0.084594884	0.450610616	0.765437908	0.406499857	0.701358118	0.017941374	0.407938009	0.746313245	0.359111859	0.342395892	0.149734401	0.085111458	0.194930421	0.080618511	0.283232776	0.334086984
group_1591	0	0.708241035	-0.032625542	0.384539877	-0.401507924	0.282285829	0.196653515	-0.251257727	-0.112360829	-0.392633245	-0.217145554	0.270401051	0.063436852	0.220564194	-0.327304463	-0.102355425	-0.164493325	0.017097742	-0.117916343	-0.031869568	0.328564327	-0.361023922	-0.191830381	0.006427119	-0.244252227	0.179627441	0.255952036	0.27250671	-0.255144478	0.194910066	0.011275886	0.167028808	0.061013537	0.000474992	0.891389065	0.094117011	0.079313178	0.227875734	0.405977292	0.285264236	0.637186607	0.086822879	0.357773653	0.248891539	0.790471541	0.350066932	0.158937427	0.667629119	0.488301403
group_1609	0	0.082474763	0.102522398	0.224176935	0.186201127	-0.106619799	0.013946063	0.014811771	-0.365416852	-0.463339801	0.189952476	-0.031930055	0.142327191	0.124635914	-0.57234976	-0.265242336	-0.505243451	-0.267916747	-0.164259753	-0.240168764	0.005080397	-0.425669439	0.216419744	0.015572613	-0.146883911	-0.354796626	0.344313474	-0.135169128	-0.216301731	0.104331266	-0.203810928	0.09393148	0.182145392	0.729584142	0.667116797	0.342028194	0.431861844	0.654589708	0.953465618	0.950580257	0.11311862	0.039637039	0.422473072	0.893691646	0.549451264	0.600593067	0.008359749	0.258386431	0.023065454
group_161	0	-0.30380679	-0.363447007	-0.406428805	-0.275001346	-0.448766436	0.591622129	-0.096802864	0.062552935	0.178079932	-0.436747603	-0.228808007	-0.239277716	0.238361137	-0.030018689	0.049072337	-0.045015489	0.140977218	0.079645714	0.59095162	0.132180877	-0.015911502	-0.489288475	-0.293047449	-0.226975263	0.293813724	-0.016730217	-0.37916093	-0.264445867	0.42012331	-0.040593017	0.277701564	-0.38359056	0.192841248	0.115221879	0.075362989	0.240615003	0.047173801	0.006001264	0.684745401	0.793330081	0.452560375	0.054179279	0.331882939	0.309611233	0.311524091	0.900023859	0.837220175	0.850525761
group_1619	0	0.150296104	-0.052956843	0.109043949	0.131538978	0.103631144	0.214135634	-0.10445441	0.254325136	0.085509245	-0.277597213	-0.700029544	0.174348955	0.008440472	-0.215796794	0.15203944	-0.070349622	0.121846465	0.135232309	0.018620666	-0.20852346	-0.169226862	-0.050472267	-0.070664968	0.025946369	-0.35852389	-0.107668955	-0.320510655	0.002824143	0.034909703	0.010403494	-0.079283993	-0.004450474	0.527076931	0.824519543	0.647219665	0.580404557	0.663718451	0.364639026	0.661199194	0.279226361	0.720011487	0.236023842	0.000589607	0.462238102	0.971827087	0.360840813	0.522239534	0.76820745
group_1628	0	0.690757834	0.26110929	0.602925086	-0.196595158	0.348278231	0.153525207	-0.3015578	-0.002985459	-0.250803167	-0.008160368	0.055023704	0.196121607	0.166695233	-0.288562933	-0.187349467	-0.353687049	-0.254963051	0.039744228	-0.045967091	-0.023951608	-0.168931229	-0.146556264	-0.006702026	-0.221071246	0.048020992	-0.14881697	0.076705889	-0.35049574	0.061889971	-0.094730177	-0.042583029	0.044299569	0.000746414	0.266156759	0.00489402	0.40611941	0.132366588	0.518133369	0.196322131	0.99003337	0.286165796	0.97276169	0.817778684	0.40727367	0.482416447	0.217257124	0.42897615	0.126058353
group_1642	0	0.787705388	-0.165467058	0.373011047	-0.66193017	0.483332684	0.454112867	-0.186139861	-0.053171913	-0.366714815	-0.233520323	0.011479484	0.013479926	0.34774081	-0.309071553	-0.083712571	-0.026611915	-0.177684654	-0.071615049	0.064958891	0.193202729	-0.246961869	-0.270100594	0.169459432	-0.017039966	0.368273308	0.000261218	0.28588008	-0.248599438	0.100845677	-0.108838659	0.04237911	-0.291389516	3.73725126669995e-05	0.485694591	0.105268436	0.001477047	0.030855739	0.044290927	0.432016088	0.823817554	0.111747938	0.321744358	0.961689545	0.955019463	0.133005345	0.184855413	0.725674579	0.911324439
group_1657	0	0.232795439	0.087336341	0.367787511	0.038182959	-0.173611907	0.186745251	-0.288599632	0.126042562	-0.018335079	-0.037166549	-0.459456018	0.259438571	0.23685581	-0.350032831	-0.06356549	-0.370300009	-0.406113603	0.337802282	0.038795595	-0.33772234	-0.193272634	0.024650259	-0.18838077	0.381239315	-0.148559387	0.147731786	-0.400568653	-0.055339097	0.044449715	-0.276856069	-0.04313648	-0.102836409	0.323291796	0.714266871	0.110624208	0.8730214	0.464162312	0.43049322	0.217196016	0.596455765	0.938843717	0.876376312	0.041547376	0.269339036	0.314681051	0.130296254	0.790055747	0.108024118
group_1658	0	0.477420738	-0.028695718	0.396711384	-0.392936994	0.163600822	0.354799887	-0.49462583	-0.221339175	-0.441496641	0.115648256	-0.078585815	0.105122133	0.433351673	-0.53777263	-0.527365945	-0.601903325	-0.41539039	0.050904418	0.167062501	0.159716604	0.123624008	-0.097471967	0.162557521	-0.050546167	0.309710066	0.216768771	-0.274816234	-0.345419393	0.520025642	-0.608988733	0.352994221	-0.103129276	0.033275692	0.904410192	0.083309538	0.086557495	0.490696795	0.124787473	0.026617896	0.348333361	0.051322347	0.627302244	0.74190868	0.659158479	0.056295365	0.014459729	0.016870509	0.004986606
group_167	0	-0.245747797	-0.156290726	-0.028590412	0.25158855	0.186507892	0.197694547	0.163094892	-0.367777679	-0.231794054	0.179692266	-0.385478545	0.17484731	-0.471286528	-0.262626553	-0.058310511	-0.066551707	0.097324704	-0.322196243	-0.244154312	-0.099043297	0.346458178	-0.252165602	0.219788225	-0.349673683	-0.051979116	-0.297203156	-0.249774968	-0.243292113	0.083372778	0.312219849	-0.044042485	0.281562053	0.29631082	0.510531266	0.904759451	0.284609196	0.43108996	0.403446588	0.492057216	0.11063447	0.325436767	0.448410797	0.09324879	0.460939354	0.035940782	0.263287352	0.80708459	0.780419019
group_1688	0	0.315028433	0.414360868	0.320345221	-0.113610921	-0.137177538	-0.323790254	-0.316382025	0.580247068	0.304189799	-0.315030573	0.300060769	0.107356648	0.257610431	0.581603769	-0.02271348	0.02766745	0.081050218	0.478372913	0.136213361	-0.004377827	0.285522248	-0.085773683	-0.271639	-0.049737769	0.076744037	-0.168724054	0.303099781	-0.131074895	0.054750366	0.044977546	-0.03312931	-0.083988242	0.176092867	0.069306934	0.168514602	0.633420867	0.564133486	0.163725398	0.174141898	0.007315567	0.1922526	0.176089771	0.19866233	0.652346202	0.272848372	0.007147432	0.924275924	0.907821283
group_1692	0	0.091866177	-0.756221419	-0.324229036	-0.18997723	0.357463223	0.70777317	0.139772653	-0.533339023	-0.34202036	-0.057744032	-0.375251903	0.205656915	-0.118547974	-0.544464261	0.09893612	0.002577833	0.040023036	-0.207238623	0.256594889	0.067408624	-0.106370537	-0.229115052	0.066308834	-0.402904506	0.147522673	0.162549517	-0.354694176	-0.338896554	0.242449286	0.251579148	0.22219934	0.109468902	0.70008875	0.000114479	0.163122214	0.422411485	0.121783005	0.00048097	0.556712976	0.015450412	0.139939937	0.808925415	0.103029432	0.384378156	0.618633994	0.01306188	0.678151383	0.991394132
group_1725	0	0.368466248	0.023786602	0.220157273	-0.141189216	0.075379234	0.065289882	-0.185310907	0.127558956	8.767718707498e-05	-0.262352904	0.008239385	0.133647378	0.180811599	-0.041211309	-0.119592796	-0.241297299	0.083202077	0.103826982	0.244603577	0.261665025	-0.037379032	-0.243285079	-0.339899752	-0.307306552	0.105442668	0.333747755	-0.120017537	-0.407529495	0.301160678	0.032660796	0.124825665	0.253699005	0.109917404	0.920708807	0.350979181	0.552680877	0.752116565	0.784487342	0.434105952	0.592009014	0.999707292	0.263803423	0.972498034	0.574296915	0.445541683	0.863038157	0.615522433	0.305421541
group_1753	0	0.655105936	0.194607515	0.520479699	-0.157495881	0.007393377	0.213334516	-0.342959395	0.006864393	-0.266883327	0.150419478	-0.034624466	0.562518598	0.351505152	-0.342217543	-0.332337213	-0.443494023	-0.435485771	0.454891323	-0.058645387	-0.046253023	-0.171559429	0.172480524	-0.147297812	-0.142715443	-0.044038908	-0.260472799	0.00388143	-0.362173794	0.152111177	-0.296709566	0.026798535	-0.076391854	0.001718336	0.410976178	0.018635466	0.50723519	0.975321028	0.366478892	0.138784524	0.977086308	0.255341573	0.52673391	0.884775858	0.009826368	0.128576789	0.139696758	0.15225043	0.050155765
group_1778	0	0.134893934	-0.237828846	0.191606964	0.035632954	0.37914579	0.354506964	-0.029229724	-0.644835678	-0.617167324	0.338045499	-0.30590265	0.302450796	-0.305485529	-0.724648316	-0.290129754	-0.279512572	-0.19712262	-0.379949491	-0.197034511	-0.023212792	0.123601423	-0.210535066	0.213650913	-0.228129381	0.082931319	0.144156342	-0.355343437	-0.393773381	0.142221541	0.088526833	0.167066595	0.357869276	0.57069901	0.31263822	0.418367289	0.881442147	0.099221352	0.125121108	0.902639358	0.002143211	0.003744226	0.144905582	0.189634888	0.194934996	0.190270142	0.000301641	0.214658234	0.232672803
group_1790	0	-0.306015566	-0.565394871	-0.509264079	0.06483924	-0.380673984	0.561571086	0.132459874	-0.227337627	0.063924012	-0.265586718	-0.509420261	0.00348374	0.252960229	-0.397747636	0.192783225	-0.159030407	0.028355939	0.123240097	0.516902315	-0.055410685	-0.417321166	0.017847551	-0.212851708	-0.229478353	-0.16572277	0.320023186	-0.616127132	-0.096621273	0.348540746	-0.105188294	0.272969235	-0.205965795	0.189463168	0.009377177	0.02182282	0.785941592	0.097755226	0.009978115	0.577733475	0.335084639	0.788897193	0.257745533	0.021775645	0.988370012	0.281903157	0.082433805	0.415461381	0.503053133
group_1802	0	0.804863225	0.389887393	0.68997119	-0.166247309	-0.030834454	0.011894279	-0.45600333	0.059151305	-0.330325349	-0.077000769	0.106286927	0.349810052	0.3925817	-0.249670124	-0.279618374	-0.200610187	-0.291351595	0.393037866	-0.12857024	-0.00236789	-0.137450686	0.107031629	-0.127010492	-0.186312594	-0.055994442	-0.087560595	0.183355098	-0.172947462	0.21761542	-0.241679969	-0.048174258	-0.197649491	1.87259698260518e-05	0.089249203	0.000761204	0.483610735	0.897320558	0.960306277	0.043304731	0.804354153	0.154899688	0.746949473	0.655604151	0.130557842	0.086867973	0.288420687	0.2324886	0.396404937
group_1803	0	0.289975404	0.21320595	0.545175347	0.320953798	0.259716773	-0.24512777	-0.124337424	-0.574042598	-0.646453269	0.419118613	0.006823331	0.390660775	-0.290131129	-0.491113016	-0.335550392	-0.507185183	-0.48463707	-0.200655078	-0.474979709	-0.044810295	0.348300816	0.141582166	0.011606429	-0.327777156	-0.284284594	-0.011849253	-0.102852203	-0.289613637	0.074527407	0.038705759	-0.21337665	0.621248387	0.214913343	0.366774651	0.012919987	0.167661669	0.268807488	0.29757002	0.601472525	0.008126263	0.002070996	0.065854036	0.97722334	0.088560831	0.214655963	0.027883659	0.148084882	0.022458516
group_1814	0	0.59204574	0.220925056	0.636766906	0.133490565	0.176107027	0.035683611	-0.304014281	-0.144558613	-0.386976343	0.042627719	-0.265669391	0.533493825	0.0052231	-0.442137768	-0.226344642	-0.181663909	-0.100435988	0.165841384	-0.326828534	-0.161586703	-0.010207304	-0.00543946	0.094044946	-0.264825977	-0.142570205	-0.013279417	-0.070745905	-0.202807567	0.187148376	0.024552538	-0.020406374	0.114609538	0.005956349	0.349259091	0.00253564	0.574750213	0.457664778	0.881274742	0.192522204	0.543143221	0.091875578	0.858375587	0.257591828	0.015414928	0.982564103	0.050945656	0.337257073	0.443363442
group_1826	0	0.445563618	-0.226411674	0.185424206	-0.390881426	0.469205173	0.383974654	0.041443043	-0.179147165	-0.184246753	0.002639816	-0.259509614	0.068664728	0.178226718	-0.102452658	-0.060061957	0.194425974	-0.162063756	0.042702046	0.092166398	-0.015776982	0.303920624	-0.105487721	0.38667631	-0.086153361	0.388916801	-0.164480501	0.049455344	-0.113091104	0.204208774	-0.091773925	-0.09410086	-0.345249093	0.048968524	0.337110162	0.43382	0.088365153	0.036881833	0.09464266	0.862275028	0.449811481	0.43679658	0.991187217	0.269203236	0.773618644	0.452181784	0.667330761	0.801399315	0.411421334
group_184	0	-0.221206766	-0.176317884	-0.054704768	-0.100206764	-0.359082977	0.474541653	-0.25456217	-0.256356595	-0.076358913	-0.126611919	-0.176607448	-0.131229584	0.097963474	-0.363027775	-0.196027874	-0.404477969	-0.101591758	-0.092148073	0.382101535	0.073756405	0.09792104	-0.521509208	-0.174743634	-0.267331104	0.33459806	0.14125335	-0.563226969	-0.35318534	0.508665907	-0.156210101	0.321494585	-0.092280579	0.348629196	0.457117832	0.818818071	0.674234392	0.119981248	0.034506621	0.278763117	0.275271702	0.748993547	0.594784525	0.456367275	0.581303151	0.68115513	0.115673104	0.407502352	0.076911055
group_1852	0	-0.164089625	-0.095627412	-0.030231072	0.549201984	-0.203599633	0.05811386	0.051393286	-0.720834043	-0.336699946	0.381580405	-0.077951302	0.355746521	-0.354348336	-0.580111878	-0.077652884	-0.186699496	-0.094284351	-0.084574033	-0.145197323	-0.110453919	-0.071838494	0.181189152	-0.113461767	-0.535838281	-0.266479743	0.187366836	-0.469741109	-0.071903374	0.220734368	0.16563814	0.07012151	0.404083457	0.489384181	0.68838823	0.899319954	0.012139784	0.389255984	0.807723514	0.829626825	0.00033615	0.146614113	0.096893124	0.743925371	0.123713606	0.125302047	0.007332497	0.744874395	0.430608219
group_186	0	0.562123281	-0.110007523	0.435087921	-0.444465953	0.183614886	0.413826404	-0.30997954	-0.130156842	-0.236312736	-0.087144597	-0.218975971	0.11620158	0.299526859	-0.406332956	-0.223126976	-0.270616524	-0.273111294	0.047313894	0.144436661	0.159710778	0.02382629	-0.323269816	0.08309232	0.036187997	0.468698609	0.079961108	-0.151902814	-0.242895295	0.33710987	-0.302279337	0.141906844	-0.170968715	0.00988945	0.644298861	0.055205759	0.049595496	0.438398348	0.069703136	0.183501096	0.584423371	0.31582468	0.714869049	0.353635248	0.625644489	0.19950144	0.075438502	0.344353258	0.248499868
group_1879	0	0.812600052	0.351040514	0.522955838	-0.255609511	0.534405717	-0.156362991	-0.244577036	0.229858482	-0.166505293	-0.05836027	0.204503484	-0.013312981	0.101400274	0.043991695	0.013278105	0.197585142	-0.15959684	0.055614177	-0.224189165	-0.009397127	-0.131016019	0.152420689	0.067283609	0.046251423	-0.092536978	-0.326012396	0.495344492	0.166131775	-0.265648184	-0.060405486	-0.426492694	-0.132691288	1.34107282990783e-05	0.129117671	0.017984618	0.276721975	0.015207224	0.510333335	0.298691232	0.329606673	0.482922702	0.806922938	0.387108726	0.955576004	0.67056251	0.853889882	0.955692272	0.403712141
group_189	0	0.062570195	0.003822067	0.17916491	0.381950453	0.002243393	0.060209576	-0.120637784	-0.555178641	-0.34365555	0.167979427	-0.145125802	0.295878809	-0.176470371	-0.446664832	-0.11423256	-0.163618712	-0.125440293	0.005360716	0.012776194	-0.215288147	0.212192096	0.010539777	-0.050051815	-0.519136184	-0.16162784	0.263881095	-0.45482608	-0.195393572	0.336832775	0.130662247	0.132604265	0.274832694	0.793274237	0.987240639	0.449765848	0.09654277	0.992510599	0.800920572	0.612416681	0.011052382	0.1379323	0.479000576	0.541545098	0.205298119	0.456722503	0.048345647	0.631551476	0.490648721
group_1892	0	-0.310622987	0.130552276	-0.082435929	0.20967371	-0.142579596	-0.034484487	-0.087221456	-0.128705858	-0.130067454	0.373127474	-0.00663912	-0.081167478	-0.122371463	-0.195248489	-0.182623331	-0.074323457	-0.152931855	-0.101067272	-0.271163979	-0.258153666	-0.047439097	0.247298567	0.290019045	0.165969768	-0.181094791	-0.23657761	-0.090616505	0.257764949	-0.122664063	-0.251733976	-0.080685439	-0.181408669	0.182545434	0.583272368	0.729706905	0.374953458	0.548736083	0.885238729	0.714627653	0.58865505	0.584683691	0.105151244	0.977838097	0.733720131	0.607278141	0.409406539	0.440918125	0.755486322
group_1920	0	0.154795934	-0.120855443	0.152162764	0.366502107	0.200921205	0.149018595	-0.065797999	-0.581373156	-0.432613317	0.490881674	-0.139416099	0.58929246	-0.325603354	-0.613244533	-0.192997364	-0.226140095	-0.182824619	-0.010739097	-0.238481734	-0.273300899	-0.070465983	0.204268796	0.11542971	-0.380169385	-0.192458729	0.083291235	-0.357975579	-0.228737942	0.049008738	0.155494734	0.036700361	0.391600074	0.514633654	0.611770587	0.521898126	0.111971739	0.395657815	0.530634967	0.782848439	0.007175786	0.056763652	0.027968651	0.557729932	0.00625328	0.16124288	0.004035866	0.414933534	0.337705604
group_1948	0	0.841114226	0.153716453	0.638867745	-0.240576146	0.204193754	0.164862809	-0.48312773	-0.109440424	-0.350498736	0.010655889	0.124633153	0.328740445	0.259536327	-0.42555418	-0.211516807	-0.349598426	-0.471432551	0.23665004	0.051976407	-0.071233744	-0.219184073	-0.040977495	-0.207463288	-0.097341977	0.103871541	0.136597151	-0.042663882	-0.294825464	0.101444532	-0.157834244	-0.068788165	0.032763047	3.39090450156449e-06	0.51760594	0.002428116	0.306913633	0.387843801	0.487311436	0.030937256	0.646017259	0.129750389	0.964436399	0.6006012	0.157009111	0.269152184	0.061391489	0.370673052	0.130806677
group_1981	0	0.713279442	0.082880061	0.598338765	-0.437946353	0.634875278	0.122340422	-0.239230367	-0.224612096	-0.460380733	0.001955492	-0.035329932	-0.112933906	0.118752078	-0.325195409	-0.169324522	-0.182850765	-0.351301865	-0.278496432	-0.157889398	0.213499364	0.254143084	-0.189035247	0.321984072	0.023008574	0.27276311	-0.186568409	0.216161704	-0.046764288	0.12940137	-0.262564972	-0.096153355	-0.024239296	0.000414511	0.728303315	0.005320989	0.053446968	0.002635825	0.607369989	0.309709873	0.341067256	0.041086208	0.993471713	0.882443633	0.635459215	0.618025665	0.161799166	0.475435696	0.440339492
group_1995	0	-0.041234422	-0.214491846	-0.114841964	0.238491362	-0.195378933	0.331025231	-0.176839625	-0.22378405	-0.26000288	0.146000662	-0.50461449	0.41527329	0.003650563	-0.493399959	-0.336977538	-0.279620511	-0.149901391	0.219244535	0.057014205	-0.085426813	0.02390438	0.153090132	-0.240316751	-0.435794494	-0.289303116	0.039079887	-0.611702318	-0.302428355	0.385747764	-0.14770202	-0.108429821	0.089865789	0.862962037	0.363822636	0.629720966	0.311251885	0.409087503	0.15397447	0.455765925	0.342897134	0.268261521	0.539084288	0.023264815	0.068634454	0.987813135	0.027054357	0.14626049	0.232484881
group_1996	0	0.380143352	-0.110071205	0.378922927	-0.044016924	0.003151278	0.399163835	-0.256578031	-0.469339601	-0.334582109	0.228344326	-0.239028488	0.382943397	0.164875807	-0.666996241	-0.188977723	-0.517617987	-0.562524083	0.169646602	0.06348448	-0.126297096	-0.06980006	-0.001188442	-0.025992912	-0.114254322	0.118959313	-0.02065025	-0.40286483	-0.2187397	0.290909533	-0.291680116	0.121029851	0.004887927	0.098262503	0.644106002	0.099436495	0.853806953	0.98947983	0.081248027	0.274842752	0.036820481	0.149331689	0.332890632	0.310130657	0.095607247	0.487276629	0.001316919	0.424902083	0.019410943
group_2021	0	-0.145547973	-0.179625988	-0.015519464	0.19317999	-0.185727619	0.247862452	-0.026966881	-0.874237277	-0.540745884	0.474498511	0.145185317	0.177659368	-0.238722682	-0.735951196	-0.29053277	-0.357639312	-0.223374592	-0.309751354	-0.166302165	0.161133531	-0.083221162	-0.007515732	0.046038573	-0.416891163	0.101496062	0.171001996	-0.332941952	-0.152930642	0.324474403	-0.060799182	0.279628148	0.283103123	0.540356974	0.448580982	0.948221988	0.414483653	0.43305472	0.292040756	0.910146184	4.69411972251741e-07	0.01382448	0.034525333	0.541377531	0.453646008	0.310768715	0.000216538	0.213993076	0.121586199
group_2033	0	-0.158943097	-0.11600747	-0.142145474	0.328934285	-0.297904392	0.179764659	-0.089958384	-0.398101964	0.008365537	0.109812316	-0.217362973	0.081561328	-0.007841989	-0.344899655	0.066645227	0.003589379	-0.133969502	0.198411994	0.367570296	-0.251255477	-0.001605078	0.128489134	-0.229912505	-0.209798358	-0.095974874	0.352690692	-0.661988855	0.103407706	0.294661188	-0.088384205	0.181236181	-0.026795751	0.503290633	0.626225847	0.549966412	0.156750058	0.202065863	0.448224946	0.706048704	0.082135933	0.972077114	0.644890173	0.357280636	0.732473319	0.973824044	0.136418471	0.780117714	0.988017376
group_2078	0	0.685843034	-0.266080682	0.363323924	-0.534167235	0.278373066	0.457204184	-0.20459565	-0.397885217	-0.561535661	-0.053801913	0.056027455	0.153239147	0.227316936	-0.553403667	-0.255965537	-0.212540081	-0.275964997	-0.150501817	-0.001566085	0.326518689	-0.181282427	-0.280480134	0.083704918	-0.226070877	0.440489905	0.143915749	0.097159784	-0.373982532	0.277503576	-0.105830121	0.052831498	-0.074448859	0.000842951	0.256828022	0.115354223	0.015261325	0.234662703	0.042687136	0.38689014	0.082318051	0.009983825	0.821761977	0.814509457	0.518922754	0.335129823	0.011366733	0.276030249	0.368308624
group_2097	0	0.087690157	0.288249681	0.23755823	0.203795901	-0.171637933	-0.080309251	-0.39797139	-0.0032409	-0.283768207	-0.100689607	0.092084869	0.029866059	0.091474974	-0.308506453	-0.265764521	-0.334101414	0.081187987	-0.036405469	-0.116587932	-0.103339756	-0.232271472	-0.025440279	-0.040912789	-0.303506109	-0.319355027	0.295404651	-0.139328449	-0.159812213	0.239978255	-0.089417707	0.183495284	0.073350856	0.713156127	0.217779186	0.313205559	0.388789152	0.469335768	0.736439246	0.08224561	0.989180653	0.22533818	0.672748046	0.699406625	0.900529765	0.70130951	0.185701695	0.257415035	0.149953365
group_2104	0	0.334035433	-0.098133576	0.167347596	0.287044037	-0.238485883	0.194578343	-0.38370294	-0.215084465	-0.162484857	-0.050273642	-0.174395285	0.55913054	-0.125044255	-0.454906736	0.063587339	-0.050152745	-0.150092132	0.406556666	0.079965524	-0.276885952	-0.233744338	0.037641725	-0.532101401	-0.354198969	-0.238078622	0.13079168	-0.438984297	-0.09709218	0.140066716	0.242662681	-0.117126017	0.181999252	0.150038839	0.68062948	0.480679696	0.219796174	0.311263335	0.411047691	0.094896114	0.362466753	0.493700028	0.833288145	0.462117283	0.010377762	0.599390816	0.043874705	0.789985132	0.833683684
group_2107	0	0.73827615	0.209080639	0.546107672	-0.067058697	0.109352411	0.106651548	-0.316506151	0.089709129	-0.200721493	-0.081269126	-0.15921762	0.295359053	0.351676341	-0.400253007	-0.021742657	-0.182558641	-0.349561218	0.345307424	-0.003439199	-0.260880467	-0.525251809	0.232252185	-0.155291722	0.146301804	-0.262060979	0.211205726	-0.065334217	-0.025956649	-0.056237357	-0.217713901	-0.105033334	-0.143993972	0.000201856	0.376336716	0.012735835	0.778785944	0.646284105	0.654492983	0.173963733	0.706828604	0.396137471	0.733398282	0.502544063	0.206133003	0.128377914	0.080344704	0.927504197	0.441082779
group_2121	0	0.715552552	0.09826309	0.597519825	-0.32364911	0.348490069	0.129758458	-0.401450569	-0.055971179	-0.395358795	-0.296236004	-0.081274285	0.001485268	0.182443083	-0.330870779	0.015136707	-0.303331747	-0.364206868	-0.065556346	-0.005042319	0.008682596	0.020741657	-0.235806105	-0.033849925	-0.008998349	-0.009836359	-0.161298764	0.115303899	-0.153527344	0.04218629	-0.093450474	-0.060446616	-0.004570851	0.00038945	0.680229355	0.005400363	0.163919752	0.132115404	0.585583937	0.079360108	0.814692674	0.084462934	0.204725659	0.733381951	0.995041506	0.44137699	0.154178319	0.94949741	0.193573021
group_2132	0	0.510088184	0.284567969	0.436250503	0.038857798	-0.243954419	0.052117716	-0.334712772	0.126267687	0.079207992	-0.221041329	0.018752259	0.243981849	0.309816959	-0.105998568	0.013042962	-0.198242838	-0.184859512	0.461918995	0.239192158	-0.13538735	-0.257598477	-0.010046154	-0.412212401	-0.275839093	-0.078330282	0.024694661	-0.146900197	-0.172377328	0.189180583	-0.069228978	-0.063233274	-0.113420469	0.021574812	0.223976824	0.054485187	0.870795074	0.299961882	0.827259678	0.149163016	0.595794719	0.739932773	0.348999028	0.937454799	0.299905833	0.183743101	0.656483409	0.956476204	0.402117197
group_2135	0	0.541975449	-0.175237045	0.219668857	-0.571212854	0.102524077	0.377855304	-0.169190688	0.004048238	-0.055893056	-0.284526573	-0.007755698	-0.016389695	0.410860221	-0.136857313	-0.029724537	-0.119472372	-0.209153529	0.124143656	0.39751269	0.326730115	-0.079530773	-0.304370953	-0.206927824	-0.002592415	0.470274227	0.084988485	0.015498952	-0.251530969	0.246766957	-0.202252671	0.152272968	-0.199869088	0.013568441	0.45992498	0.352075943	0.008519608	0.667111646	0.100471851	0.475789797	0.986485667	0.814947029	0.224047156	0.974111984	0.945322659	0.071932921	0.565052147	0.900998887	0.615880745
group_2181	0	0.862155824	0.192871962	0.658896668	-0.213425362	0.395089172	-0.054995459	-0.277016583	0.109596188	-0.239847935	-0.26979657	-0.077077317	0.242523894	0.167328902	-0.079610863	-0.018391762	0.022846534	-0.141632674	0.168894079	-0.113820663	0.012635047	0.073718816	-0.09451407	-0.049432686	-0.135364281	0.010663812	-0.022630321	0.238045458	-0.143387154	0.062237651	0.0723206	-0.257872396	0.019149967	1.02352988866269e-06	0.415242603	0.001580531	0.366269987	0.084694254	0.817870722	0.237045817	0.645545098	0.308424796	0.249992427	0.746705806	0.302893786	0.480729419	0.73865417	0.938654991	0.92383357
group_2185	0	-0.075903162	-0.219290075	-0.187898073	0.163261633	-0.307795319	0.167505507	0.119175132	0.161534034	0.152940874	-0.443552135	-0.360161493	0.237403398	0.068910132	-0.01609401	0.261168628	-0.096949574	0.167567152	0.232015628	0.262406222	-0.035315159	-0.293888788	-0.092799157	-0.518451153	-0.267513453	-0.358100414	0.127374446	-0.249791154	-0.305360082	0.062058555	0.31447365	0.017568781	0.149031937	0.750445922	0.35292788	0.427601167	0.491608653	0.186770388	0.480259766	0.616765515	0.496265915	0.519746447	0.050122131	0.118792169	0.313530439	0.772829873	0.946307715	0.266044175	0.6842912
group_2192	0	0.412895692	0.24836948	0.575472151	0.131998082	0.035501458	-0.017113682	-0.140006031	-0.488348607	-0.6666579	0.065079617	0.022279673	0.199352817	-0.015723526	-0.568188855	-0.243002186	-0.380103082	-0.319918224	-0.198903285	-0.364178502	0.016647315	-0.076087745	-0.030372721	-0.014521173	-0.415238166	-0.252032532	0.059105315	0.026826628	-0.297495499	0.18192646	0.027604239	-0.085377875	0.211503599	0.07039713	0.291022574	0.007933264	0.579072254	0.881876721	0.942911071	0.556047791	0.028912663	0.001327138	0.785165796	0.925718323	0.399433294	0.947542061	0.008956979	0.301911583	0.098301079
group_2220	0	0.782644105	0.157081416	0.553597465	-0.184693434	0.240073792	0.070563482	-0.064180986	-0.257102611	-0.296961587	-0.033936951	0.201935292	0.228394742	0.226463654	-0.26208793	0.11783174	-0.122140764	-0.323836286	0.124595242	-0.101022998	0.057916587	-0.264121135	0.13219568	0.03065426	-0.240134762	-0.017112557	-0.285852394	0.362039465	-0.042540814	-0.006989237	-0.027084001	-0.041079213	-0.076782964	4.52857178977067e-05	0.50836759	0.011332063	0.435666115	0.307955625	0.76752135	0.78806705	0.27382824	0.203566069	0.887049617	0.393227197	0.332780977	0.336996265	0.26430374	0.620770617	0.607960905
group_2231	0	0.144058207	0.087506396	0.159147388	0.329238458	0.011044382	-0.135547183	-0.017380365	0.18257054	0.163352545	-0.26116517	-0.521226906	0.236782201	0.23807507	-0.054503433	0.369430492	0.013174317	0.061168109	0.388179898	0.075286053	-0.469558611	-0.163716891	0.377918487	0.149088743	0.18943829	-0.552303633	0.09166661	-0.166134887	0.318089267	-0.040058112	-0.088796991	0.243490205	-0.139815284	0.544554956	0.713732945	0.50273501	0.156344151	0.963140648	0.568817479	0.942022876	0.441052491	0.491364168	0.266050735	0.018437115	0.314835913	0.312122556	0.819474355	0.108918898	0.956038281
group_2247	0	0.21425789	0.248850134	0.326020259	0.215046938	0.451891552	-0.323245415	-0.095509617	-0.150972416	-0.147986207	0.335069253	0.021319459	-0.062856323	-0.078939521	-0.232805765	-0.076744955	-0.091569939	-0.171352021	-0.18134967	-0.247177326	-0.217629769	-0.049468045	0.323361508	0.359310581	0.269699779	-0.176888993	0.379488595	-0.073320091	0.333999143	-0.132467777	-0.244179556	-0.050876291	0.20567133	0.364358713	0.29005937	0.160675742	0.362552528	0.04547173	0.16447651	0.688753655	0.525197828	0.53351842	0.148703508	0.928911801	0.792348651	0.740785191	0.323269721	0.747763951	0.701013103
group_226	0	0.596775368	0.227519551	0.600052208	-0.227001371	0.306929305	0.136064147	-0.347251262	0.008242988	-0.361592001	-0.054805619	-0.111569519	0.063170885	0.241789726	-0.416562685	-0.401536615	-0.386782759	-0.097319563	-0.125812567	-0.124123805	0.126917639	-0.148237435	-0.213961226	0.160568252	-0.120899713	0.109987402	0.272430372	-0.050010768	-0.330511748	0.284868077	-0.275062078	0.061327805	0.030621652	0.005473362	0.334687525	0.005158022	0.335819369	0.188077428	0.56733041	0.133589097	0.972486014	0.117228064	0.818489374	0.63957477	0.791331394	0.304405219	0.067692499	0.07928971	0.09205222
group_2262	0	0.773450194	0.47168618	0.686919362	0.036289844	0.122526633	-0.23059894	-0.345051417	0.217269409	-0.142164991	0.004375555	0.046383098	0.414111123	0.105526323	-0.070740906	-0.085230725	0.028912696	-0.325747253	0.412173217	-0.215230153	-0.227470392	-0.146641019	0.195529505	-0.312186737	0.060525275	-0.22713707	-0.109614915	0.179797663	-0.028259831	-0.221711183	0.008641403	-0.407233262	0.018647263	6.33969552510162e-05	0.035762245	0.000820954	0.879271726	0.606819081	0.328007747	0.136234612	0.357492754	0.549911072	0.985393084	0.84603577	0.069491861	0.657924304	0.76695227	0.72088847	0.903690611
group_2273	0	0.364577189	-0.319209595	0.008017385	-0.258814173	-0.156857956	0.455703438	-0.281002375	0.021672323	-0.041543325	-0.533856162	-0.267906233	0.054109712	0.407539304	-0.320510067	0.016518013	-0.120915943	0.127037235	0.191829525	0.480464165	0.163596881	-0.359019866	-0.276294502	-0.264854126	-0.365098354	0.139332345	0.415309485	-0.327527771	-0.258505596	0.488528445	-0.082464228	0.200349423	-0.209040743	0.114011746	0.17011415	0.973238784	0.270534447	0.508978629	0.043460035	0.230087733	0.927738122	0.861944823	0.015332126	0.253455153	0.820758086	0.074492204	0.168283275	0.944895202	0.61159105
group_2276	0	0.650610327	0.216273703	0.639217491	0.120660159	0.434151951	-0.069611251	-0.286334997	-0.128498228	-0.408601929	-0.071387837	-0.320412928	0.138125117	-0.024790741	-0.492323387	0.007182764	-0.220522612	-0.339803589	-0.076957403	-0.288308176	-0.226874013	-0.124914703	0.086820391	0.002623799	-0.017540865	-0.409463254	0.069918736	-0.089983234	0.063999033	-0.044415546	-0.056543323	-0.359645668	0.191060034	0.001894685	0.359754577	0.002410591	0.612350251	0.055791127	0.77057754	0.220988068	0.58926164	0.073666008	0.76487824	0.168419563	0.561418926	0.917372308	0.027442293	0.976023854	0.350160089
group_2318	0	0.663699532	0.089673779	0.494189528	-0.297806581	0.196222944	-0.007342299	-0.290481887	-0.159532659	-0.34769905	0.105616307	0.322781051	0.18627809	0.278653642	-0.228842941	-0.146769938	-0.328901761	-0.568850896	0.145092707	-0.052380693	-0.013578787	-0.110909406	0.140922606	-0.006565067	0.07736919	0.119683852	0.00225262	0.230794473	-0.139717236	-0.052423284	-0.212762303	-0.127097166	-0.020015819	0.00141936	0.706939235	0.026772597	0.202221157	0.407026517	0.975491476	0.214076982	0.501687969	0.133055071	0.657649659	0.165118548	0.43166812	0.23417172	0.331807092	0.536924707	0.156793503
group_2345	0	-0.100897793	0.010713219	-0.01781509	-0.264842232	-0.161988969	0.21579316	-0.095263003	-0.092481553	-0.261137172	-0.144224426	0.025617487	-0.244044156	-0.103555133	-0.15727381	-0.307656201	0.082810833	0.313209126	-0.410727245	-0.084814899	0.494602834	0.105172169	-0.544736167	0.004200977	-0.25052037	0.356613742	-0.109477871	0.072994975	-0.22600005	0.262532551	0.017088725	0.17909226	-0.088420388	0.672107543	0.964245179	0.940575152	0.259132296	0.495037418	0.360849098	0.689518915	0.698169889	0.266103853	0.544085836	0.914626236	0.299778543	0.663951229	0.507841781	0.186979939	0.728522041
group_2368	0	0.634871683	0.307328706	0.481498625	-0.379366974	-0.005229973	0.031939161	-0.449829816	0.280864114	-0.023131017	-0.114540382	0.282082975	0.083192384	0.623337703	0.030547283	-0.287663309	-0.37312386	-0.367100103	0.426154121	0.25872786	0.026453543	-0.102348478	0.046591393	-0.141239294	0.011149719	0.186937584	0.08836138	0.116603852	-0.259830099	0.219909217	-0.448610501	0.076496715	-0.275820301	0.002636019	0.187473865	0.031591224	0.099008166	0.982541162	0.893661495	0.046589238	0.230326851	0.922887837	0.630626591	0.228224424	0.727316778	0.003320954	0.898272068	0.218758636	0.105154881
group_238	0	-0.229643761	-0.242670911	-0.233713322	0.417991742	-0.397881922	0.198548671	-0.0982368	-0.541446666	-0.148095912	0.189986026	-0.199245117	0.291714346	-0.076607692	-0.489876266	-0.053826879	-0.173523994	-0.096728897	0.181238328	0.229578308	-0.126413528	-0.033324016	0.202419449	-0.238354634	-0.456297263	-0.192421053	0.267911808	-0.664386893	-0.02144517	0.397443459	-0.052698981	0.225104112	0.141686715	0.330071197	0.30259167	0.321333103	0.066659897	0.082320822	0.401376716	0.680310568	0.01367808	0.533211673	0.422389603	0.399693278	0.212050778	0.748201085	0.028340394	0.82168054	0.464392099
group_2395	0	0.574910996	-0.008819952	0.170741073	-0.179834196	0.354602286	0.099973534	0.007832995	0.070576064	0.054556578	-0.424137267	-0.035951482	-0.083929913	0.198048977	0.036749145	0.545408039	0.269356364	-0.081530322	0.139464145	0.247319798	-0.151647585	-0.282715956	0.072947274	-0.076414121	-0.087658943	-0.20240978	-0.334418342	0.281136074	0.220530071	-0.226942394	0.135598182	-0.098506349	-0.265454247	0.008008572	0.970560959	0.471695873	0.448046466	0.125012468	0.674952764	0.973854055	0.76748099	0.819301109	0.062353787	0.8803896	0.724988784	0.402586961	0.877754647	0.012873826	0.250796087
group_2416	0	0.033019217	0.001236455	0.171348224	-0.290944526	0.308660354	0.074518434	-0.025791412	-0.38768546	-0.397671315	0.215606256	0.22637946	-0.310850711	-0.115177181	-0.200473616	-0.19585969	-0.073719575	-0.315834397	-0.490470006	-0.157029476	0.10312814	0.286867457	-0.278972071	0.309052591	0.156185515	0.380670114	-0.050666597	0.156073359	-0.044237439	-0.050258969	-0.099642166	0.006269342	-0.029814566	0.890086079	0.99587215	0.470097489	0.213314898	0.185470957	0.754863688	0.914048655	0.091230647	0.08249807	0.36127532	0.33718076	0.18220802	0.628714938	0.396733253	0.407912851	0.757415671
group_2433	0	-0.105544844	-0.218975667	-0.214556853	-0.020178429	-0.790823208	0.355863776	-0.055253125	0.048147631	0.16320294	-0.211095909	-0.123875244	0.266685101	0.271390984	-0.126584634	0.02457868	-0.026003822	-0.010796446	0.468289236	0.293735309	0.036211696	-0.430973235	-0.042743891	-0.514468162	-0.114307067	0.069520376	0.093485513	-0.268269729	-0.153942059	0.221353099	-0.008791911	0.070295393	-0.30053454	0.657867772	0.353635933	0.363673764	0.932707991	3.31178547847968e-05	0.123581052	0.817031201	0.840249402	0.491766526	0.371648093	0.602835313	0.255708166	0.247095361	0.59486457	0.918076823	0.913343328
group_2435	0	0.16220628	-0.305909104	-0.089070096	-0.324536619	0.515644582	0.489792491	0.177237134	-0.206455575	-0.218382386	0.029538602	-0.242997995	0.003844968	-0.039108212	-0.179380013	-0.119149774	0.188844956	0.250302018	-0.284005307	-0.002152527	0.183678961	0.119052288	-0.253213508	0.497891784	-0.344604698	0.327585637	-0.264021077	0.076612662	-0.242764631	0.200868092	0.057080573	0.15185722	-0.187844944	0.494451121	0.18962507	0.708829375	0.1627003	0.019960532	0.028371544	0.454737302	0.38249378	0.354974249	0.901615277	0.301920179	0.987164193	0.869969184	0.449212881	0.61684102	0.425233505
group_2460	0	-0.055116026	-0.013685425	0.005201499	-0.050260112	-0.471028546	0.267793035	-0.45786307	0.051491111	-0.179050975	0.014395677	-0.157021445	0.218642475	0.077836605	-0.337928317	-0.424913896	-0.434376697	-0.262878959	0.182008874	0.121869216	0.052898138	-0.040951612	-0.184630833	-0.479687729	-0.123521479	-0.005228734	-0.15466711	-0.404619911	-0.388157454	0.18671508	-0.229088827	-0.040540235	-0.010816141	0.817477871	0.954334423	0.9826362	0.833332408	0.036056399	0.253663472	0.042351175	0.829307087	0.450058883	0.951967005	0.508531543	0.354387184	0.744290086	0.145053819	0.061824939	0.055650139
group_2461	0	-0.297464559	-0.456631569	-0.412773952	0.307319979	-0.220504424	0.461158593	0.011174105	-0.377552188	-0.016425667	0.050124085	-0.486665545	0.200988119	-0.108256228	-0.532259609	0.064918578	-0.128046141	0.060289323	0.065265707	0.351248916	-0.137499629	-0.241678666	0.030844007	-0.242166646	-0.322904002	-0.185363681	0.343092616	-0.801151822	-0.08639319	0.317353069	0.01888176	0.236861965	0.132371196	0.202764813	0.042980776	0.070488288	0.187487038	0.350200841	0.040701351	0.962707998	0.10076723	0.945202826	0.83377746	0.029553616	0.395497178	0.649611118	0.01569967	0.785685514	0.590583324
group_2476	0	0.483369471	0.114379766	0.321367285	-0.292636819	0.020307457	0.201985914	-0.264971912	0.013983453	-0.326470369	0.039468944	0.275962876	0.267293616	0.357924756	-0.298708811	-0.25137172	-0.50283011	-0.293380297	0.142154909	-0.05908949	0.064968266	-0.450801311	0.080821641	-0.02166211	-0.098571379	-0.04825015	-0.17731843	0.249355652	-0.381748051	-0.005527952	-0.223397667	0.205680627	-0.080800178	0.030841126	0.631109115	0.167083852	0.210542511	0.932278645	0.393106079	0.2588904	0.953340987	0.16006498	0.868779682	0.238907748	0.25458386	0.121267656	0.200791693	0.28503842	0.023837847
group_2501	0	-0.169283969	-0.345202894	-0.263450576	0.034423529	-0.012076547	0.386946766	0.211894244	-0.335831181	-0.152990322	0.374709652	-0.034579271	0.423360011	-0.246808604	-0.2399109	-0.09618172	0.075171267	-0.077360932	0.048108033	-0.005845547	-0.147182809	-0.103954262	-0.021012043	-0.07846826	-0.07639088	0.144330454	0.059022968	-0.204827886	-0.343991499	-0.103634804	0.295242782	0.101581936	0.124050737	0.47554298	0.136051272	0.261737188	0.885440311	0.959698479	0.09190255	0.369799927	0.147724687	0.519609852	0.103568035	0.8849253	0.062886477	0.294164016	0.308293957	0.686669552	0.75278
group_2525	0	-0.130143562	-0.395154427	-0.306106408	0.018005091	-0.218075046	0.450949184	0.053417497	-0.034671903	-0.130795436	-0.077583948	-0.403893648	0.358672454	0.115818971	-0.40586485	-0.15208145	-0.299566409	0.13821952	0.098836524	0.120988497	0.120554241	-0.430562582	0.001342338	-0.232089702	-0.221798376	-0.211649324	0.226635704	-0.367982046	-0.417567974	0.225291253	-0.006855264	0.2770264	0.116393906	0.584462043	0.084638226	0.189325094	0.939942465	0.355668689	0.045979927	0.823016126	0.884619005	0.582565072	0.745093674	0.07737931	0.120436084	0.626790601	0.075808101	0.522123222	0.199439202
group_2564	0	0.472044228	-0.145814982	0.270892665	-0.116448109	0.114670288	0.361785534	-0.493034129	-0.071174249	-0.356016687	-0.002222034	-0.396911939	0.463435062	0.277939688	-0.619296736	-0.36966467	-0.515790209	-0.196758374	0.24133213	0.091606609	0.015653877	-0.12809582	0.035099228	-0.049997615	-0.173780851	-0.082494112	0.152214053	-0.41090696	-0.325111872	0.398609613	-0.365803736	0.269671419	0.071942354	0.03560288	0.539606142	0.247998494	0.624906449	0.630236433	0.117017597	0.027185694	0.765562824	0.123408341	0.992581904	0.083139515	0.039591053	0.235422384	0.003593376	0.108677391	0.019919557
group_2580	0	0.484042273	0.005115311	0.195172727	-0.491543507	0.244637383	0.24439531	-0.291186687	0.165826736	-0.230750468	-0.254995249	0.022028115	-0.266277115	0.223630329	-0.190845841	-0.313249344	-0.051777024	-0.007790861	-0.209952695	0.121310161	0.400752566	-0.190854256	-0.333365101	-0.179863127	-0.128381424	0.246876893	0.215913266	0.038192813	-0.265768149	0.194866194	-0.19967912	-0.224368438	-0.104296382	0.030574811	0.982923878	0.409591897	0.027726043	0.298568248	0.299061762	0.212916711	0.484733429	0.327681109	0.277917965	0.92655485	0.256463735	0.343237469	0.42025342	0.178679681	0.828372745
group_2585	0	0.373344214	0.443298204	0.53602947	0.135512138	0.045038225	-0.15332559	-0.301141006	0.082785146	-0.326652231	-0.02236422	-0.160442215	0.138547817	0.049194746	-0.312104346	-0.4331009	-0.280950928	0.059507016	-0.079481909	-0.333272934	0.135414386	-0.070537806	-0.045280653	-0.035489812	-0.29187409	-0.251384981	0.121849548	-0.055809051	-0.225571567	0.243282825	-0.169398875	-0.120798969	0.176144589	0.104933332	0.050269228	0.014842949	0.568918349	0.85045108	0.518684155	0.196971813	0.728603205	0.159818665	0.925437188	0.499220285	0.560209869	0.836819344	0.180358111	0.056454082	0.230176691
group_263	0	-0.389898704	-0.082963773	-0.23812183	0.630811326	-0.53518172	0.010296211	0.013768802	-0.48273828	-0.023539647	0.244480598	-0.142943798	0.309988726	-0.294395623	-0.374593181	0.024373065	-0.028147331	0.04688334	0.139200631	0.066360076	-0.1567988	-0.094693615	0.192736334	-0.33521633	-0.427089015	-0.278932232	0.207051372	-0.603559245	0.075382454	0.218787533	0.137979395	0.122290751	0.258666595	0.089239107	0.728038852	0.312024684	0.002862253	0.015032249	0.965636119	0.954056489	0.031092619	0.921529572	0.298887829	0.547704874	0.183487429	0.207686514	0.103683988	0.918759981	0.906229168
group_2644	0	0.593519458	0.384721062	0.653457951	-0.170532917	0.044700422	0.061399935	-0.497848634	0.228257534	-0.16531728	-0.177528285	-0.212361939	0.12074942	0.401360063	-0.195162749	-0.390520761	-0.389729985	-0.206985101	0.249620489	0.052805934	0.034221742	0.130990006	-0.149932716	-0.094230816	-0.121901168	0.033636219	0.080046173	-0.158231907	-0.298488857	0.416485666	-0.392323121	-0.01122755	-0.11568538	0.005802239	0.093948965	0.001781311	0.472244495	0.851560789	0.797062629	0.025496891	0.333079453	0.48609512	0.453984657	0.368719628	0.612085271	0.079434204	0.409616312	0.088685164	0.089389788
group_2650	0	0.254328874	0.061441158	0.303889819	-0.088138066	0.131068412	0.193809016	-0.267029364	-0.482355879	-0.61714739	0.054907559	0.266304105	0.057234401	-0.217623993	-0.418151367	-0.37781053	-0.060862558	0.155708985	-0.377688431	-0.260051214	0.227443959	0.175434967	-0.440363873	0.166342965	-0.638632031	0.268268306	0.120882156	0.053047103	-0.381737165	0.418669512	0.226677272	0.178462329	0.156545126	0.279219053	0.796929104	0.192713539	0.711750794	0.581771486	0.412936127	0.255071711	0.031245763	0.003745663	0.81815716	0.256413706	0.810582335	0.356689269	0.066545295	0.100515442	0.798803707
group_2664	0	0.147045806	-0.147148298	0.067887176	0.200001693	-0.035855761	0.360493717	-0.139360194	-0.518921248	-0.480132399	0.226987574	-0.297531195	0.427380479	-0.066931304	-0.756694638	-0.268563896	-0.036839729	0.087192385	-0.014751335	-0.088905964	-0.098138196	-0.288310309	0.067505026	0.139183851	-0.385753536	-0.096298116	0.305334105	-0.416054924	-0.166095827	0.302109606	-0.027210577	0.36546876	0.015260716	0.536151234	0.535864002	0.776119235	0.397868903	0.880705883	0.118427594	0.557889456	0.019054652	0.032147966	0.335849538	0.202658817	0.06016777	0.779196208	0.000112708	0.252247	0.877455495
group_2677	0	0.26398874	-0.235992246	-0.058635856	-0.341353713	0.054238745	0.56028162	-0.292004523	0.364491273	0.1503104	-0.48997665	-0.550561467	-0.040201655	0.501795028	-0.176580142	0.037389373	-0.181090049	0.106732713	0.268361934	0.467678705	0.001893621	-0.241305996	-0.164192258	-0.009014546	-0.065047493	-0.005706872	-0.102198475	-0.294519886	-0.110879546	0.36648132	-0.356619187	0.251825447	-0.447316457	0.260727903	0.31650075	0.806027791	0.140764289	0.820337325	0.010187681	0.211575565	0.114103418	0.52703718	0.028303104	0.011885143	0.866364431	0.024175336	0.456438026	0.87564065	0.444829439
group_2697	0	-0.142243224	0.097509458	-0.02825632	0.047608866	-0.589942822	0.125559298	-0.180275668	-0.043262555	-0.062353046	-0.10168254	0.118941414	-0.072006025	0.119275557	-0.241592364	-0.006575333	-0.104753129	-0.023025485	0.058747882	-0.023754788	-0.010496663	-0.454376702	-0.041506558	-0.199399077	0.019571004	-0.091427808	-0.032684994	-0.039605389	0.110919916	0.050636071	-0.111339353	0.148782473	-0.265312907	0.549689273	0.682558817	0.90586762	0.842015332	0.006182068	0.597875827	0.446914205	0.856287277	0.793976863	0.669695155	0.617461561	0.762897799	0.61646653	0.304812309	0.978050976	0.660285955
group_2704	0	-0.009503758	0.337921756	0.275231491	0.254149835	-0.033984003	-0.122431043	-0.327304177	0.104378716	-0.081601672	0.282121404	0.059003452	0.374882721	-0.204669164	-0.026379682	-0.4656242	-0.353488856	-0.040134544	0.13782469	-0.077644827	-0.187466291	0.310975386	-0.14682884	-0.218159961	-0.215751621	-0.038859102	0.13007397	-0.32072124	-0.535857618	0.105556731	0.098072313	0.036917267	0.422564405	0.968279625	0.145062122	0.240205654	0.279569266	0.886893978	0.607101859	0.158937813	0.661430678	0.732345638	0.22815834	0.804834142	0.103395909	0.386715839	0.912095399	0.038545624	0.126285655
group_2755	0	-0.008824832	-0.716403287	-0.605022124	-0.472862939	-0.065358657	0.705780478	0.327685885	0.253292121	0.404877653	-0.498330074	-0.294930119	-0.026041212	0.477996225	0.160545277	0.39270141	0.247898529	0.230609572	0.3197216	0.655511684	0.075148891	-0.501903308	-0.094026378	-0.100399316	-0.028118048	0.237944912	0.094813481	-0.053435173	-0.152505759	0.130501678	0.065277399	0.179704914	-0.533280906	0.970544678	0.000380408	0.004708436	0.035240556	0.78426546	0.000507153	0.158423645	0.281250807	0.076591979	0.025332679	0.206823696	0.913219177	0.033033813	0.498941043	0.086763272	0.291968236
group_2772	0	0.180704695	0.343595969	0.203112146	-0.210688787	0.118159511	-0.028165917	-0.110933125	0.418242108	0.069731835	-0.069911393	-0.035649347	-0.046969801	0.161577129	0.252106406	-0.184183828	0.009631608	0.068517174	0.108341994	-0.004734821	0.105558923	0.203766002	-0.070576959	0.001976108	0.081023217	0.004623995	-0.382528807	0.211260931	-0.147907013	-0.017368194	-0.172227842	0.050050078	-0.159311016	0.445815291	0.138005093	0.390416841	0.372592602	0.619792468	0.906167511	0.641497875	0.066480215	0.770190346	0.769613879	0.881387973	0.844110961	0.49614948	0.283585693	0.436955956	0.967853114
group_2787	0	0.50683414	0.10757314	0.436034526	-0.138297442	0.458624474	0.211505816	-0.251060104	-0.054717537	-0.163917484	-0.264482418	-0.324011366	-0.11026247	0.095394325	-0.268179964	0.03261657	-0.055046786	-0.064592728	-0.124813243	0.185544141	-0.145068822	0.091988831	-0.31939117	0.144318732	-0.212660503	0.057173985	-0.021801721	-0.181648339	-0.132120377	0.162600173	-0.048157035	0.00090911	-0.110759556	0.022567294	0.651687587	0.054618506	0.560925883	0.041965487	0.370698494	0.285655978	0.818776451	0.489846243	0.259804215	0.163421249	0.643526899	0.689111376	0.252951851	0.891418765	0.817703473
group_2792	0	0.116739064	-0.207644594	-0.03889354	0.089017236	-0.077386552	0.243815405	0.003169375	-0.100236987	-0.202221584	-0.20125629	-0.313948709	0.396452049	-0.21410663	-0.146954835	-0.042604484	0.162388139	0.296466883	0.090630034	-0.054430313	0.158801796	0.146636361	-0.216382966	-0.298735131	-0.565640373	-0.103043178	-0.067557418	-0.145670636	-0.366749241	0.282096512	0.430090312	-0.068065798	0.214030059	0.624035848	0.379697989	0.870677186	0.708994958	0.745721679	0.300246034	0.98941942	0.674141319	0.392542495	0.394853749	0.177659736	0.083529774	0.364705544	0.536406241	0.858452037	0.493960735
group_2817	0	0.150862449	-0.063706668	0.174995827	0.210659811	-0.138885207	0.283965003	-0.291577894	-0.452048833	-0.210741593	0.052605637	-0.160528825	0.314377981	0.041231119	-0.482980739	-0.073943081	-0.351689248	-0.205679768	0.194204597	0.277281397	-0.212840695	0.081397834	-0.06845751	-0.126375016	-0.5099271	-0.028254193	0.087063495	-0.543731484	-0.259639098	0.429285347	-0.038552741	0.304847087	0.085959248	0.525503152	0.789599483	0.46055267	0.372659877	0.559245653	0.225002694	0.212274484	0.045387334	0.372470018	0.825666158	0.498985616	0.177035656	0.862972914	0.030995823	0.756701427	0.128362929
group_2828	0	0.129850257	0.170837749	0.319200151	0.154769722	0.064014964	0.14713062	-0.253683307	-0.034833764	-0.277983716	0.12722589	-0.243792729	0.388669751	-0.209148443	-0.356429276	-0.412591582	-0.333753719	0.100926437	-0.071334445	-0.200698214	-0.043537711	0.055609494	-0.29078568	-0.048355278	-0.345582076	-0.058070887	-0.00749921	-0.290897747	-0.544128323	0.173156589	0.119501942	0.091762037	0.324189372	0.585316424	0.471441181	0.170127495	0.514705731	0.788603351	0.53591354	0.280483114	0.884083835	0.235345132	0.592984522	0.300292402	0.090340965	0.376178427	0.122943186	0.07062501	0.150404158
group_2840	0	0.178446203	0.335080836	0.288413402	0.138148088	-0.287003092	0.002741438	-0.560935742	0.229821634	-0.207140352	-0.080678121	-0.11568249	0.304605185	0.120794499	-0.185814996	-0.439119911	-0.384542897	-0.076384844	0.303699609	-0.036470447	-0.093926227	0.083132815	-0.043001401	-0.349379202	-0.341717149	-0.306133783	-0.128057091	-0.248769095	-0.377500244	0.277593318	-0.153089807	-0.023667693	0.047045035	0.451615988	0.148688594	0.217506228	0.561353192	0.219864888	0.990847975	0.01008093	0.329686362	0.38088223	0.735270186	0.627199628	0.191615559	0.611951464	0.432834466	0.052737381	0.094114208
group_2880	0	0.314599633	-0.074878542	0.251792578	-0.073124801	0.313581168	0.21270816	-0.076188916	-0.115275095	-0.041184712	-0.012371999	-0.112106197	0.283581587	-0.045289148	-0.067361423	0.035121228	-0.162804655	-0.093228273	0.132791178	0.187727027	-0.058198907	0.318832192	-0.23305888	-0.103554878	-0.182175103	0.17052299	0.076268004	-0.199348604	-0.36467567	0.212034731	0.192504701	0.190324001	0.280665005	0.176714001	0.753714106	0.284205678	0.75931727	0.178195258	0.367921074	0.749535194	0.628421204	0.863125752	0.958713299	0.637954708	0.22565662	0.849626953	0.777811252	0.883133499	0.492838485
group_2899	0	0.299000251	-0.116386292	0.141736586	-0.060429336	-0.127772252	0.339750972	-0.353942873	-0.317168631	-0.42049009	-0.104309016	-0.092636282	0.139053912	0.28723904	-0.591061236	-0.189164864	-0.188399811	-0.130819282	0.104764642	0.081998904	-0.054674052	-0.288200217	0.016928923	-0.000143946	-0.283888445	-0.061319085	0.342831425	-0.25287369	-0.077845695	0.429538218	-0.219299621	0.25635139	-0.220888285	0.200331388	0.62509148	0.55112636	0.800207995	0.591384651	0.142760122	0.125765386	0.173014943	0.064883165	0.661643856	0.697687692	0.558763796	0.219469117	0.006061163	0.424435165	0.42634571
group_2926	0	-0.310524039	0.136196768	-0.097155312	0.219375127	-0.149521312	-0.04852577	-0.0664128	-0.09050018	-0.089924144	0.380646203	-0.015055059	-0.062521227	-0.116183232	-0.164400696	-0.176898561	-0.031024675	-0.114644726	-0.069315158	-0.283550098	-0.255149626	-0.073247705	0.281306685	0.300224046	0.180795615	-0.183709443	-0.236604661	-0.073732651	0.28832247	-0.1335775	-0.254232005	-0.092624456	-0.199776042	0.182692173	0.566949194	0.683654432	0.35273648	0.529233503	0.839010401	0.780866611	0.704354437	0.706155822	0.097781736	0.949769494	0.79343267	0.625699434	0.488549743	0.455613341	0.896690355
group_2963	0	0.451827946	0.107119332	0.507262655	-0.357972551	0.474633378	0.073508723	-0.099847396	-0.31466307	-0.650554297	0.01591922	-0.091294878	-0.144045842	0.097976304	-0.418271621	-0.341324005	-0.091005494	-0.129374655	-0.484931974	-0.315230646	0.233035852	0.173669928	-0.239520437	0.526155192	0.031872864	0.232584049	0.072034303	0.245996111	-0.144555227	0.129760394	-0.221576367	0.130341984	-0.093567417	0.045505894	0.653068454	0.022434565	0.121214377	0.034466865	0.75808965	0.675341396	0.176622015	0.001896975	0.946890052	0.701871739	0.544589859	0.681115477	0.066459058	0.140801104	0.702775461
group_2964	0	0.660402397	0.46597878	0.747833488	0.013347784	0.040110998	-0.100656296	-0.444851659	-0.134562474	-0.521780453	0.345153793	0.127314973	0.447247559	0.184704138	-0.465298575	-0.478390178	-0.578232311	-0.672405274	0.225048393	-0.350233983	-0.120671238	-0.112850959	0.278877527	-0.127574306	-0.059415966	-0.240515503	-0.22524516	0.058992833	-0.277041673	-0.025624232	-0.352540287	-0.234937879	0.106288707	0.00152843	0.038378329	0.000150089	0.955459982	0.866663204	0.672850551	0.04937449	0.571654735	0.018291261	0.136110682	0.592723541	0.048018508	0.435639045	0.038699756	0.032869028	0.007571216
group_2985	0	0.480529848	0.193720775	0.557080887	0.185017566	0.118131601	-0.054094835	-0.063364886	-0.289640446	-0.331485093	-0.062967226	-0.319170203	0.312637744	0.030351711	-0.381100692	-0.144486835	-0.172955841	-0.092807641	0.006734146	-0.155473948	0.053134484	0.089055765	-0.043814478	-0.027052491	-0.451625551	-0.138539323	0.107919121	-0.149658099	-0.229003583	0.294851891	0.018033243	-0.092844387	0.200989249	0.031985219	0.413153027	0.010723351	0.434846766	0.619875733	0.820806605	0.790704179	0.215467642	0.153368642	0.791989969	0.170169819	0.179574887	0.898920152	0.097348687	0.543345617	0.465878526
group_299	0	0.097201459	0.055322515	0.176605892	-0.07715312	0.006022359	0.160456957	-0.189634551	0.064923112	-0.251687097	-0.298381633	-0.296403291	-0.127133511	0.019684206	-0.270417751	-0.255124397	-0.288184235	0.12116899	-0.278031767	-0.1134026	0.28318548	-0.002210279	-0.379654484	-0.115860513	-0.337503023	-0.09946819	-0.021978255	-0.123198044	-0.302172168	0.323488486	-0.0569619	-0.113829377	0.095990039	0.683511634	0.816805148	0.456371306	0.746464532	0.979896478	0.499180337	0.423264499	0.785670882	0.284414248	0.201309283	0.204457921	0.593255205	0.934352705	0.248861168	0.277666243	0.21788836
group_2998	0	-0.617953902	-0.398469485	-0.60258544	0.324208693	-0.343264988	0.227841775	0.153699777	-0.14414691	0.061908553	-0.011207744	-0.316028723	0.069460098	-0.283540279	-0.189205118	0.056187583	-0.110630405	0.238670726	-0.098636436	0.15961479	0.049350582	-0.108383507	-0.039685707	-0.334284996	-0.272441736	-0.286304582	0.127880656	-0.519639511	-0.150587074	0.128629729	0.203366349	0.102646765	0.304719201	0.003687904	0.081827814	0.004924638	0.163150146	0.138409966	0.333984833	0.51765192	0.544304587	0.795415578	0.962595809	0.174649693	0.771062968	0.225727146	0.424334766	0.813988193	0.642413433
group_3034	0	0.120775452	-0.170960352	-0.186577982	-0.077039339	0.150342313	0.253801375	0.082583003	-0.018406634	-0.032761491	0.124814963	-0.106201908	0.21399748	0.107273108	-0.052716754	-0.208463669	-0.00422882	0.129086873	0.129424591	0.064141647	0.199328893	-0.027253547	0.184710641	0.073170698	-0.469384412	-0.008910918	-0.231512542	-0.028632291	-0.212121484	0.250974784	-0.11091827	-0.039494798	-0.060350491	0.612007999	0.471118284	0.430913704	0.746826694	0.526948442	0.280251664	0.729242015	0.938605475	0.890939071	0.600065782	0.655863343	0.364955936	0.652600416	0.825303347	0.377778764	0.985882882
group_3035	0	0.737637486	0.256147329	0.614517994	-0.184593045	0.226601131	-0.006063361	-0.478559568	0.140760364	-0.351507689	-0.14754662	-0.007142048	0.088155625	0.315511733	-0.387925938	-0.14263107	-0.310961766	-0.313978536	0.094721193	-0.213776242	-0.104305836	-0.405134268	0.108820999	0.016458189	0.168338646	-0.2259277	0.146036213	0.13690851	0.030634497	-0.008579695	-0.289161154	-0.154971286	-0.092077907	0.000205802	0.275677459	0.003939199	0.435920047	0.336695142	0.979759633	0.032798372	0.553900177	0.12857384	0.534748377	0.976159726	0.711695717	0.175394572	0.091012691	0.548590287	0.182043626
group_3056	0	0.120005513	0.31504024	0.120538544	-0.398248028	-0.012157014	-0.156544612	-0.085200255	0.332057789	0.182378303	-0.196988524	0.428021798	-0.570021042	0.360507241	0.320137964	0.004384166	0.147461791	0.043319885	-0.099246266	0.174748038	0.181959477	-0.154114246	-0.117324419	0.101924004	0.395845716	0.308082716	0.161751418	0.376464681	0.215686566	-0.094351896	-0.30371389	0.152472033	-0.402488316	0.614295064	0.176075785	0.612711354	0.082013375	0.959430157	0.509836042	0.720984431	0.152616484	0.441541965	0.405161956	0.059742462	0.008689855	0.11841277	0.168805754	0.985364343	0.534985876
group_3095	0	-0.288047932	0.001110621	-0.16986373	0.575899349	-0.148903445	-0.003755887	-0.097187458	-0.305470031	-0.009440905	0.172854142	-0.333027612	0.112887823	-0.264960012	-0.377125757	0.010389299	0.02160366	0.189951147	-0.006716334	0.091407291	-0.247042885	-0.033053291	0.173839899	-0.035676631	-0.322656668	-0.34922475	0.223656609	-0.637007653	0.192960562	0.20055019	-0.011279096	0.190098549	0.182900689	0.218115852	0.996292235	0.474010389	0.007876321	0.530956221	0.987461554	0.683554958	0.190293774	0.968489309	0.466144848	0.151348606	0.635598056	0.258912591	0.101183846	0.965325613	0.927966493
group_3099	0	0.103545465	0.304739804	0.232471042	0.163803171	0.222060604	-0.183978363	0.129238331	0.290307544	0.147627249	0.058860144	-0.375522278	0.0665434	0.115964668	0.027235141	0.092999547	0.226956213	0.251034512	0.085826896	-0.27779616	-0.284292023	-0.213485314	0.31756747	0.552246189	0.437499394	-0.260900934	-0.02611358	0.138047217	0.396768376	-0.216134244	-0.208762274	0.19308941	-0.263623063	0.663980837	0.19140941	0.323985731	0.490153203	0.346724072	0.437476567	0.587100632	0.214364634	0.53452268	0.805299437	0.102761638	0.780445784	0.626354067	0.909255853	0.696556047	0.335918113
group_3118	0	0.390342927	0.266936709	0.475203507	-0.048242956	0.128562448	0.013633722	-0.30561927	0.118201466	-0.394717612	-0.026027683	-0.021690077	0.17245713	0.082380521	-0.352631151	-0.358112245	-0.425823568	-0.122113299	-0.113023158	-0.331806867	-0.051653391	-0.335697875	-0.101609887	0.01127188	-0.069681988	-0.220442704	0.102610697	0.072329377	-0.381167306	-0.032207347	-0.061373732	-0.128117779	0.128282214	0.088843267	0.255242908	0.034220557	0.839937029	0.589073993	0.954506774	0.190066306	0.619667307	0.085013796	0.913264099	0.927679073	0.467185262	0.729882067	0.127272693	0.121058751	0.061209811
group_3121	0	0.663051121	-0.045463744	0.324778878	-0.477527063	0.121217919	0.278066942	-0.298239217	0.114239536	-0.305579458	-0.501691221	-0.145231406	-0.086201381	0.472169138	-0.246454719	-0.038933918	-0.089811111	-0.124549903	0.071071871	0.075798852	0.265826109	-0.204192847	-0.136889044	-0.088082564	-0.114654822	0.000512241	-0.04502599	0.206435147	-0.074037443	0.282652376	-0.240175753	-0.058399646	-0.335792684	0.001440277	0.849053603	0.162368522	0.033230899	0.610695233	0.235199152	0.20153486	0.63153051	0.190126968	0.02420939	0.541247783	0.717833607	0.035547414	0.294879128	0.870544008	0.706509477
group_3135	0	0.52970937	0.111278041	0.346296375	-0.526070283	0.031391183	0.1941814	-0.250295006	0.290767949	-0.078815223	-0.164707118	0.087173921	0.070403501	0.432154416	0.089646135	-0.158200257	-0.171604515	-0.417488317	0.291588999	0.093474191	0.044533138	-0.012916498	-0.093827927	-0.113561802	0.140703076	0.221565786	-0.441333804	0.313640781	-0.263223384	-0.056113146	-0.246064014	-0.22312729	-0.398202243	0.016301403	0.640455307	0.134732939	0.017191929	0.895476279	0.412021465	0.287175748	0.213605553	0.741179946	0.487728463	0.714776948	0.76803458	0.057056189	0.707025752	0.50531348	0.4694236
group_3137	0	0.115056532	0.068263293	0.237310972	0.353230842	0.139534581	-0.003513915	-0.161371155	-0.325593641	-0.271824744	0.017031267	-0.134856184	0.249391143	-0.213288488	-0.437230899	0.101016589	-0.275969966	-0.053251707	-0.115021357	-0.079169408	-0.327527559	-0.134146614	-0.032096072	0.047148673	-0.298540941	-0.349100337	-0.002842637	-0.235298336	-0.115644454	-0.04636056	0.20026004	0.212355012	0.298651352	0.62907695	0.774909384	0.31372447	0.126582	0.557391908	0.988269284	0.496706111	0.161256109	0.246310949	0.943185571	0.570807823	0.288977566	0.366584762	0.053883121	0.671742155	0.238895189
group_3141	0	0.502412731	0.397887332	0.659706936	-0.007890592	0.150066787	-0.190703098	-0.493367327	0.000834427	-0.308766816	0.197073049	0.128798418	0.262200719	-0.031611802	-0.253033348	-0.415115202	-0.603204113	-0.350804414	0.019079843	-0.319333085	0.170299934	0.217437747	-0.040146646	-0.127887338	-0.141973067	-0.036937052	-0.261582479	0.0285226	-0.235881181	0.144135706	-0.239851057	-0.167482899	0.3979319	0.023973482	0.082316273	0.001552312	0.973661864	0.527714791	0.420607659	0.027066051	0.997214295	0.185311456	0.404956384	0.58838472	0.264090702	0.894745576	0.281759356	0.068750617	0.004868984
group_3164	0	0.628630776	0.196332394	0.594836561	-0.111110539	0.058057149	-0.005143501	-0.375089839	0.141428071	-0.266128623	-0.199508529	-0.285928431	0.181896067	0.449610833	-0.335044407	-0.218958366	-0.380175254	-0.364704025	0.257699917	-0.061246879	-0.093325408	-0.173811411	0.116470308	-0.081685481	0.13263159	-0.202320674	0.350978803	-0.113116517	-0.113947859	0.215746746	-0.370804105	-0.154465439	-0.087663099	0.002990271	0.406759665	0.005667296	0.64096153	0.807907791	0.982829784	0.103190192	0.552002293	0.256739083	0.399057577	0.221673409	0.442771084	0.04670916	0.148735503	0.353674919	0.09823195
group_3223	0	-0.522830834	0.241622915	-0.149883446	0.609946162	-0.865392567	-0.316616707	-0.087990254	-0.071623875	0.185080766	0.251835291	0.109239707	0.215250696	-0.130945921	-0.019006826	-0.106759855	-0.10863482	-0.020289002	0.324975273	-0.043209947	-0.165795528	-0.084660638	0.287263262	-0.444862524	-0.033014443	-0.283174024	0.237007852	-0.395260558	0.157621181	0.079612974	-0.038009517	0.031184883	0.156371113	0.018017034	0.304749271	0.528225023	0.004295408	8.36738629453956e-07	0.173805152	0.712214461	0.764121895	0.434687101	0.284121246	0.646625875	0.362086946	0.582127531	0.936607354	0.654163057	0.648461331
group_3250	0	-0.090018626	-0.110830146	-0.00283511	0.183501525	-0.553324124	0.267976337	-0.003527741	-0.388873823	-0.023498663	0.107418825	-0.136208565	0.294995195	0.021037618	-0.362310474	0.047363332	-0.073390661	-0.209433635	0.261919829	0.078551205	-0.073574676	-0.178745711	0.008617727	-0.261430062	-0.158763497	0.077247767	-0.076358734	-0.324918372	0.03390876	0.209564703	-0.026091684	0.106865749	-0.138736779	0.705860255	0.641809275	0.990535273	0.438686042	0.011380988	0.253326195	0.988223131	0.090157309	0.921665791	0.652157021	0.56691529	0.206718808	0.929849347	0.116448088	0.842820368	0.758467102
group_3278	0	-0.007160193	0.422674042	0.22807131	0.161392108	-0.150891628	-0.206472762	-0.30284332	0.40684727	-0.086094015	-0.147121439	-0.189212852	0.018281947	0.109660273	0.030626799	-0.348806817	-0.197400028	0.207647512	0.064004036	-0.245731008	-0.024108335	0.076505165	0.010998115	0.018720514	-0.105231029	-0.37418336	-0.055657272	-0.011469886	-0.118739173	0.175072642	-0.186779729	-0.018532091	-0.02907588	0.976099175	0.063359451	0.333484805	0.496649472	0.525422129	0.382453284	0.194327352	0.075033968	0.718171309	0.535939266	0.42431548	0.939020619	0.645350877	0.898008588	0.131740452	0.404161675
group_3297	0	0.593458055	0.441327913	0.507506434	0.073130058	0.038910034	-0.25138854	-0.573879527	0.203548703	-0.259952762	0.111910417	0.357992285	0.342546408	-0.036384483	-0.152666186	-0.25344634	-0.060527087	-0.151097163	0.276855402	-0.329820539	-0.137584978	-0.237652119	0.186090861	-0.314392515	0.006685224	-0.251715506	0.096038141	0.165187454	0.000842196	-0.13083177	0.021502311	-0.248159197	0.181375842	0.005808594	0.051421835	0.022359334	0.759300458	0.870622784	0.28500511	0.00814852	0.389377174	0.26835711	0.638545523	0.121192384	0.139291844	0.8789591	0.520505555	0.280948	0.799891083
group_3322	0	0.095785746	-0.007847874	0.173783484	-0.291204942	0.374964723	0.307258665	-0.025819885	-0.167892972	-0.253289731	0.003287992	-0.088006796	-0.222052642	-0.015554673	-0.164806223	-0.115958542	-0.061855607	-0.112035531	-0.341234487	0.000815472	-0.043843706	0.227494324	-0.393544957	0.340530607	-0.001697831	0.281289141	-0.173139952	0.028289249	-0.219130223	0.056426644	-0.028622163	0.116946621	-0.168350236	0.687897151	0.973804407	0.463714013	0.212886715	0.103314426	0.187579614	0.913954106	0.479230159	0.2812555	0.989023452	0.712162567	0.34674181	0.948104671	0.487462983	0.626372418	0.795586992
group_3340	0	-0.172939747	-0.642596888	-0.387598839	0.074238542	0.269624949	0.49173951	0.262950969	-0.659553873	-0.265770008	0.161591518	-0.211141916	0.210363303	-0.390126743	-0.429929654	0.106554902	0.155568908	0.22931798	-0.307265455	0.05047114	0.036929053	0.029845928	-0.180775366	0.226714176	-0.480862679	0.178191737	0.130706867	-0.305752264	-0.176220678	0.210095785	0.400651432	0.242860138	0.23143381	0.465920665	0.002246622	0.091309249	0.755757535	0.25030555	0.027654514	0.262676368	0.00155761	0.257404839	0.496110604	0.371541444	0.373348691	0.089035743	0.058490672	0.654787441	0.512510308
group_3343	0	0.851768924	0.108666616	0.523123751	-0.268639152	0.65471815	-0.009872611	-0.194208111	-0.036972496	-0.344147888	0.01751069	0.131435832	0.216949436	0.060638421	-0.140859034	0.039604115	0.109876105	-0.295775883	0.065708691	-0.203108254	-0.122170461	-0.053204297	0.125491706	0.137672617	0.043964116	-0.024869981	-0.161355302	0.391872016	0.006928076	-0.233112472	0.0653858	-0.260274923	-0.007759041	1.89144775452694e-06	0.6483648	0.017941149	0.252108986	0.001732984	0.967049144	0.411955899	0.877017063	0.137331815	0.941588847	0.580704067	0.358218702	0.799530174	0.553619534	0.868334031	0.644696923
group_3376	0	0.142421624	0.057227079	0.301424304	0.359492687	0.386186547	-0.01717114	-0.018113754	-0.198916612	-0.272733899	0.145335169	-0.338315148	0.349817928	-0.585426745	-0.291602375	0.098986733	-0.041607709	-0.01003609	-0.195922378	-0.408484862	-0.296344975	0.174442085	-0.11760255	-0.000881512	-0.136410035	-0.349694638	-0.209811786	-0.158147004	-0.134397386	-0.212860518	0.478495732	-0.249473724	0.532220248	0.549183643	0.810606145	0.196530062	0.119528538	0.092597817	0.942719702	0.939580642	0.400486851	0.244672009	0.540955723	0.144564875	0.130548586	0.006690596	0.212234337	0.677995208	0.861732834
group_3395	0	0.518885994	0.170504884	0.556058624	0.067127179	0.194607906	-0.093030638	-0.19461807	-0.486850996	-0.444463537	0.038168958	0.13039965	0.108368665	-0.064596179	-0.409295851	0.09975433	-0.125308666	-0.444159688	-0.086777841	-0.186253307	-0.141423039	0.02370838	0.011863349	-0.017279912	-0.132411208	-0.087773498	-0.034522143	0.080354228	0.090143811	-0.026510695	0.063992732	-0.11971122	0.124659579	0.01906422	0.472318402	0.010899169	0.778565424	0.410975219	0.696459224	0.410950304	0.02948245	0.049596883	0.873067597	0.583716508	0.649269564	0.786726251	0.073130186	0.675628183	0.598612856
group_3414	0	0.770863347	0.21291226	0.538987465	-0.259993608	0.225536247	0.115841987	-0.494634779	0.104249798	-0.115521286	-0.186313836	0.042817612	0.099033998	0.51660105	-0.173762137	-0.041760359	-0.210570041	-0.34250822	0.387939817	0.227319283	-0.211186217	-0.105152805	0.103642714	0.059664234	-0.034590476	0.024521374	0.012976053	0.02438849	0.002568302	0.209739279	-0.364443704	0.083437502	-0.341194856	6.94996096556684e-05	0.36745078	0.014197396	0.268279205	0.339031757	0.626721631	0.026614731	0.661824997	0.627682888	0.43157816	0.857750833	0.677849373	0.019692631	0.463769777	0.861230255	0.372868345
group_3416	0	0.037595457	-0.011898578	0.146164496	0.346017402	0.083996527	0.012952669	-0.044596876	-0.5541331	-0.300937649	0.052936366	-0.076708166	0.143531283	-0.388795035	-0.329478458	-0.004474451	-0.042788903	0.005049952	-0.214609299	-0.070591648	-0.008182263	0.312604437	-0.207618553	-0.126638445	-0.683253566	-0.081627308	-0.00091392	-0.292762941	-0.160768411	0.281300453	0.333683631	-0.07579636	0.390796988	0.874960342	0.960291942	0.538624026	0.135068416	0.724778633	0.956777236	0.851900998	0.011236684	0.197289318	0.824586387	0.747881105	0.546043299	0.090228181	0.156024394	0.985062976	0.857845282
group_3430	0	0.79815334	0.220704611	0.62061549	-0.335403852	0.292310122	0.100023971	-0.425022459	0.008984088	-0.403386267	-0.33453933	0.005328203	-0.02847846	0.159756543	-0.303779122	-0.122295304	-0.124880351	-0.173822499	-0.092566064	-0.032782145	0.202215044	-0.054514535	-0.315642335	-0.188867999	-0.214024014	0.048700166	-0.061334678	0.157972352	-0.20943314	0.135057714	-0.045011315	-0.155802735	-0.006210497	2.47262505705848e-05	0.349752459	0.003502507	0.148273106	0.211075857	0.674797389	0.061751283	0.970013343	0.077787625	0.149386942	0.982213298	0.905130773	0.501080011	0.192883817	0.607503502	0.599873268
group_3434	0	-0.232674314	0.222380036	-0.02845502	0.512166316	-0.483761061	-0.121233007	-0.277381137	-0.141479355	-0.078154654	0.247950879	0.01258969	0.118334937	-0.112236973	-0.378812451	-0.182704567	-0.313502552	-0.16930593	0.137659777	-0.051125953	-0.170747831	-0.285522948	0.288269719	-0.460582592	-0.107133853	-0.477651201	0.305869681	-0.513142556	0.101559701	0.11480821	-0.170415604	-0.04493578	0.253444899	0.323550798	0.3460129	0.905208522	0.020959349	0.030685902	0.610650489	0.236403828	0.551856644	0.743278875	0.291863026	0.957987452	0.619269206	0.637560176	0.099543269	0.440711398	0.178309947
group_3439	0	0.887059421	-0.040798443	0.46886016	-0.46897434	0.271782341	0.311147161	-0.276790557	-0.023531918	-0.245952319	-0.214671913	0.009498955	0.222961108	0.412250888	-0.255598096	-0.08602722	-0.017847418	-0.187648388	0.234644609	0.127201005	0.129025768	-0.226417049	-0.0851488	0.020911144	-0.190054594	0.283380474	-0.010591466	0.18469961	-0.198345591	0.203502346	-0.144186857	-0.028899163	-0.288550498	1.87210202060806e-07	0.864398067	0.037039658	0.036987369	0.24638756	0.181769413	0.23744442	0.921555262	0.295896177	0.363410346	0.968295648	0.344721401	0.07088096	0.276744171	0.718381426	0.9404675
group_3467	0	0.476700738	0.177866107	0.515785192	-0.062748015	0.492894001	-0.015858786	-0.004797129	0.025035982	-0.2359293	-0.232802467	-0.356706978	-0.049906834	-0.00196086	-0.212908795	0.061707659	0.054284356	-0.042277374	-0.243063589	-0.234989322	-0.119125221	-0.063364673	-0.206164826	0.203652398	0.057902496	-0.118014715	0.056461214	0.111865516	-0.026496361	-0.109090727	0.085006379	-0.232694434	-0.005300522	0.033580255	0.453112172	0.019920967	0.792698981	0.027236134	0.9470914	0.983985908	0.916557636	0.316633635	0.323276773	0.122630807	0.834488356	0.993453795	0.367458762	0.79606603	0.820188604
group_3471	0	0.658957114	-0.260310529	0.262640109	-0.396916257	0.41214283	0.403159383	-0.22591155	-0.224955783	-0.476320543	-0.120521717	-0.034378728	0.176930384	0.073537525	-0.465483539	-0.226815604	-0.020226301	-0.028513529	-0.138555086	0.007012831	0.250976006	-0.183364579	-0.285726714	-0.040484872	-0.295377007	0.274839895	0.367032273	-0.016826085	-0.378354892	0.257646129	0.08891145	-0.038769877	0.087037357	0.001578411	0.267675225	0.263261804	0.083135857	0.070962285	0.077970728	0.338207169	0.340309431	0.033741955	0.612761325	0.885588466	0.455530963	0.757997575	0.038612147	0.336225682	0.932548695
group_3474	0	-0.132050898	0.030877425	-0.086812423	0.316521799	0.157597957	0.023294202	0.085904879	0.348051465	0.252571151	0.058273819	-0.481549272	0.303621697	-0.075735727	0.080684945	0.19047435	0.091902201	0.15863377	0.300260232	-0.002908722	-0.579294668	-0.113596822	0.272673781	0.117834387	0.322940867	-0.463552335	0.037820084	-0.253254512	0.049706404	-0.271520742	0.119267656	0.115944503	0.02291419	0.578919069	0.897178187	0.715912636	0.173941283	0.506956485	0.922345393	0.718766328	0.132635848	0.282669101	0.807203793	0.031570731	0.193126152	0.750979703	0.735248565	0.421175665	0.699976373
group_3496	0	0.777083598	0.280754864	0.666396868	0.062860913	0.356631198	-0.040639911	-0.219993981	-0.122374986	-0.307063269	0.126689878	-0.250431502	0.419380409	0.154073916	-0.349508486	0.032521655	-0.145442497	-0.516437199	0.314930079	-0.238543699	-0.313282953	-0.036066966	0.396015518	0.091683765	0.009161217	-0.356692612	-0.438827293	0.095438699	0.128917956	-0.122583461	-0.208435092	-0.258812883	-0.078885592	5.56076396506689e-05	0.23051591	0.001335067	0.792333805	0.122715994	0.864920339	0.351345641	0.607267715	0.187874839	0.594555842	0.286904251	0.065667871	0.516620787	0.130912533	0.891732957	0.540653707
group_3500	0	0.299711918	0.17267217	0.329348364	0.054597468	0.249553912	0.144622387	-0.218710645	0.226568343	0.203696578	-0.145442298	-0.566952891	0.075334718	0.131387725	-0.044898992	0.131964721	-0.112490886	-0.302186766	0.307562294	0.296319556	-0.420292407	0.227516451	-0.060933296	-0.142995101	0.115385252	-0.152818518	-0.248664048	-0.406708042	-0.008336228	0.012544843	-0.169587054	-0.162738119	-0.130175418	0.199210328	0.46662158	0.156197665	0.819167818	0.288652578	0.542963423	0.354233406	0.336766944	0.389025358	0.540654265	0.009140927	0.752258559	0.580843777	0.850908437	0.579169023	0.636794427
group_3506	0	0.401450727	0.532090173	0.403457359	-0.274714745	0.185025186	-0.37399009	-0.386925093	0.602895328	0.271489503	-0.237597634	0.241474737	-0.345657923	0.437898352	0.485390252	0.007131758	0.010539707	-0.125627428	0.258593054	0.170276606	-0.089544518	0.229924177	0.099451111	0.124920687	0.379886312	0.047346894	-0.202222897	0.344251521	0.283033451	-0.088285118	-0.434476662	-0.024468244	-0.372131262	0.079359979	0.015739087	0.077730318	0.241125395	0.434827515	0.104285906	0.091922319	0.004896696	0.246917059	0.31312291	0.305055088	0.135501575	0.053476146	0.030046667	0.976194064	0.964823919
group_351	0	0.552741801	0.256696706	0.640816803	-0.297337632	0.212992179	0.195337568	-0.404886138	-0.007660479	-0.339058463	-0.167602312	-0.11657291	-0.011057378	0.132570732	-0.332638768	-0.286836655	-0.301787771	-0.133555677	-0.144242092	-0.093655807	0.141943556	0.10447587	-0.456743216	0.062106898	-0.116446984	0.234181069	-0.086503058	0.003864418	-0.30568776	0.268659226	-0.158882663	0.056383672	-0.041078302	0.011485788	0.274613037	0.00233179	0.202966815	0.367266722	0.409188658	0.076585215	0.974429718	0.143628587	0.480002423	0.624532959	0.963097303	0.577412283	0.15185607	0.220144346	0.195964276
group_3513	0	-0.204942265	0.361849428	0.045544807	-0.053963449	-0.217029816	-0.203141596	-0.148279204	-0.152236788	-0.162836799	0.30202654	0.620751618	-0.290563327	-0.137521615	0.083338415	-0.3943729	-0.033727124	0.07572014	-0.282161801	-0.186961494	0.369344289	0.263351639	-0.137435675	0.042242189	-0.146132606	0.296325958	-0.091900935	0.213527439	-0.00307702	0.162709082	-0.145878483	0.170505784	0.050723187	0.386068707	0.116948171	0.848787425	0.821235094	0.358036258	0.390346655	0.532699348	0.52169325	0.492751928	0.195593193	0.003493237	0.213942699	0.56314713	0.72685565	0.085311043	0.887743729
group_3519	0	0.72506836	0.47919419	0.692895719	-0.017160116	0.383416903	-0.303737214	-0.41202895	0.129080344	-0.194364181	0.056415293	0.077956046	0.075857248	0.009675772	-0.092316019	0.031088657	-0.155760047	-0.495686433	0.14090112	-0.273472781	-0.147027051	0.100642671	0.239410059	-0.124909948	0.197618547	-0.306936533	-0.436510232	0.239665554	0.255790065	-0.252947743	-0.1921842	-0.446346313	0.111350489	0.000298033	0.032534713	0.000707441	0.942756418	0.095163464	0.192948309	0.071048066	0.587561653	0.411572914	0.813247054	0.743910285	0.750592285	0.967705783	0.698685885	0.896478392	0.511985897
group_3545	0	0.296783928	0.270375077	0.259286711	-0.255477793	-0.008944047	-0.313699238	-0.013784674	0.589256669	0.352492495	-0.474776097	0.239186534	-0.117659151	0.397643761	0.630140806	0.118979526	0.116339689	0.168338587	0.276197932	0.173510614	0.086993932	0.065863013	-0.132651019	-0.093765564	0.14122926	0.163413698	0.201610815	0.423145625	-0.097905733	-0.00894524	0.059719327	-0.016625047	-0.159918989	0.20384959	0.248938779	0.269629468	0.276978164	0.970146931	0.178023105	0.954003584	0.006257218	0.12743277	0.034405078	0.309801206	0.62128591	0.082521281	0.002901123	0.617348038	0.625230988
group_3559	0	0.848201077	0.129114921	0.586958385	-0.232168919	0.39900777	-0.001824042	-0.150282282	-0.239404187	-0.416674126	0.051420599	0.198378618	0.313401812	0.181738481	-0.231663474	-0.022128115	-0.08150304	-0.368369042	0.140269702	-0.155413709	0.036023243	-0.026612682	0.171032384	0.079385946	-0.148602461	0.016248189	-0.157886189	0.358592305	-0.10322799	-0.013646602	-0.025968851	-0.076643989	0.019554894	2.31105936619398e-06	0.58746074	0.006514421	0.324632816	0.081378076	0.993910545	0.527115368	0.30934785	0.067611545	0.829537549	0.401788356	0.178456986	0.443173124	0.325717092	0.926222304	0.732657802
group_3595	0	0.227143317	0.133945065	0.158761102	-0.605085557	0.305731541	-0.060391461	-0.085320499	0.318986575	0.179898119	-0.317649398	0.19585645	-0.708683939	0.377537857	0.364360301	0.010093181	0.093830502	-0.029695578	-0.234679578	0.249376914	0.3347271	0.233962424	-0.301152731	0.25539868	0.349052612	0.510558117	-0.016550652	0.349914256	0.19379523	0.066614494	-0.392250944	-0.007461253	-0.396513201	0.335509097	0.573436816	0.503785867	0.004702915	0.189895306	0.800330794	0.720605759	0.170429493	0.44788243	0.172328616	0.407920761	0.000469391	0.100781211	0.114243265	0.966313366	0.693969783
group_3614	0	0.249402472	-0.187344285	0.034914225	0.15485982	-0.116262653	0.284559308	0.061343196	-0.490805986	-0.013495255	0.156245677	0.060266136	0.412692918	-0.083758147	-0.310215952	0.225982422	0.07815002	-0.166143988	0.272588902	0.193270815	-0.126958112	-0.242788032	0.083245555	-0.232914997	-0.432960291	0.103199212	-0.101056823	-0.209129186	-0.036455694	0.087261702	0.225691951	0.037677724	0.027611097	0.288954939	0.428989148	0.883817823	0.514458001	0.625461623	0.223991538	0.797246416	0.027996501	0.954968362	0.510654671	0.80073716	0.070549014	0.725530755	0.183149578	0.338051585	0.743293605
group_3618	0	0.525993848	0.095794306	0.294000423	0.14190549	-0.12953313	0.09750493	-0.154265934	-0.008247979	-0.105470998	-0.132862441	-0.38006137	0.360124158	0.261472198	-0.375582066	0.129800286	-0.036215264	-0.276867579	0.445092289	0.06816554	-0.175083482	-0.425929836	0.376282641	-0.359028922	-0.08093573	-0.466918914	-0.072630338	-0.186932115	0.115169875	0.004463468	-0.167425493	-0.189140025	-0.140706122	0.017211043	0.687870606	0.208326003	0.550647074	0.586240792	0.682572821	0.516091963	0.97246936	0.658093187	0.57656748	0.098341047	0.11883319	0.265468657	0.102702489	0.585462038	0.879518103
group_365	0	-0.039220015	0.025070498	0.153279779	0.277795472	-0.21752228	0.120067752	-0.04673456	-0.767355528	-0.618652816	0.483722953	0.195635663	0.301965101	-0.225151767	-0.718530713	-0.399399031	-0.408261512	-0.195607153	-0.266058187	-0.350319114	0.117602389	-0.193257366	0.059560317	0.027005831	-0.499696207	-0.068332105	0.142452095	-0.202001296	-0.275307142	0.253781561	-0.006755664	0.176512863	0.323759018	0.869600487	0.916442983	0.518810597	0.235675536	0.356919642	0.614110058	0.844882619	7.85786490229141e-05	0.00363845	0.030700981	0.408459995	0.195688633	0.339877732	0.000358575	0.081052329	0.073929935
group_3659	0	0.190389801	0.124281655	0.146925012	0.104690856	-0.454840037	0.091569377	0.074905107	-0.000868383	0.036512009	0.021372177	0.015625269	0.439904533	0.045425067	-0.013684279	-0.032561661	0.300045431	0.043498044	0.420543956	-0.069976093	-0.084074103	-0.291008813	0.046750534	-0.319086395	-0.186944481	0.05067331	-0.007651108	0.040346384	-0.150080248	-0.006444435	0.23947753	-0.164569865	-0.202755939	0.421385714	0.601636898	0.536489851	0.660476294	0.043909558	0.701014859	0.753629319	0.997100934	0.878537861	0.928736444	0.947869447	0.052266989	0.849180607	0.954338244	0.891600526	0.198686403
group_3661	0	0.781389591	0.156277208	0.493780282	-0.369155416	0.437977654	-0.050167773	-0.344241116	0.098287719	-0.243289885	-0.18072359	0.164594917	0.033507138	0.23796265	-0.043150963	-0.204242016	-0.054628334	-0.054965584	0.023427852	-0.029508599	0.294439543	0.10841294	-0.091073256	0.051459654	-0.235734152	0.193122119	-0.001233901	0.290699755	-0.13132117	0.212406481	-0.148659298	-0.125452406	0.005187056	4.74570470539738e-05	0.510568293	0.026918347	0.109203077	0.053427948	0.833634517	0.137218316	0.680153273	0.301321708	0.445766925	0.488029107	0.888471532	0.31235793	0.856654295	0.387729209	0.819067207
group_3665	0	0.342402084	0.544243482	0.497289883	0.189774006	-0.454307381	-0.203979041	-0.44078422	0.035820342	-0.227691552	0.338036992	0.226992251	0.478713399	0.251854338	-0.314055872	-0.548334346	-0.464234739	-0.265424071	0.416391691	-0.241501241	0.040621123	-0.280818316	0.357653656	-0.257048897	-0.126353097	-0.204368547	0.012112131	-0.055303254	-0.16998928	0.166992561	-0.424971106	0.085269394	0.054335636	0.139469441	0.01310619	0.025688524	0.422917251	0.044188664	0.388353829	0.051743419	0.880822917	0.334312323	0.14491634	0.33583931	0.032734309	0.2840836	0.177503801	0.012304591	0.039206649
group_3675	0	0.342431654	0.624542444	0.503427283	0.1818699	-0.390940557	-0.340361048	-0.426214658	0.388179609	-0.008728452	-0.053631725	0.127819328	0.304156144	0.336522733	0.046106896	-0.264945501	-0.299385311	-0.155712393	0.516647601	-0.082050807	-0.160105018	-0.153893206	0.271136661	-0.332734059	0.005576346	-0.376393002	0.030691191	0.038911897	-0.12191847	0.045004604	-0.252418696	0.012584917	-0.042561635	0.139433041	0.003243139	0.023644842	0.442837829	0.088312768	0.141998094	0.06094678	0.090783193	0.97086624	0.822317159	0.591246887	0.192304277	0.146840177	0.846942204	0.258939654	0.199724298
group_3676	0	0.52762591	-0.082189992	0.312986137	-0.736033635	0.350225512	0.349655788	-0.369072883	0.248250904	-0.157738559	-0.494053373	0.019417178	-0.34538172	0.480627609	-0.023760811	-0.069693343	-0.303992604	-0.185227125	-0.108837139	0.257939133	0.199838096	0.063380612	-0.469313615	0.156582182	0.101822555	0.376570325	-0.098329158	0.228648384	-0.256788884	0.226348277	-0.279710973	0.105168501	-0.343985281	0.016806603	0.730484493	0.179064568	0.000216002	0.130070307	0.130739196	0.109288446	0.291260494	0.506572711	0.026821018	0.935241446	0.135835055	0.031945286	0.92079452	0.770313937	0.19255552
group_3678	0	0.341986754	-0.037502274	0.222669042	0.060442114	-0.027253221	0.228259135	-0.406216077	-0.445338014	-0.327825701	0.004727644	0.017237423	0.074187703	-0.044629339	-0.561973509	-0.0244353	-0.204100239	-0.376559976	0.022152053	0.266429056	-0.113176808	-0.097951112	-0.114284667	-0.416633175	-0.301067114	-0.030863245	0.24188941	-0.463471431	-0.106947239	0.199064673	-0.016097839	-0.014981145	0.146125514	0.139981412	0.87526794	0.345370199	0.800166566	0.909195853	0.333075969	0.075530659	0.049096888	0.158235597	0.984217842	0.94249894	0.755919924	0.851794336	0.009913435	0.918553199	0.388065889
group_3681	0	-0.133762758	-0.107291104	-0.129912803	0.350424961	-0.50944194	0.132102712	-0.03893723	-0.145171629	0.007451482	-0.144203419	-0.096725334	0.220009687	0.009132031	-0.265727355	0.166975915	-0.161886044	-0.001624543	0.228944725	0.124723272	-0.206029822	-0.446599757	0.098209877	-0.409662815	-0.301948809	-0.374286417	0.234138042	-0.347845298	-0.082034709	0.122129222	0.184899009	0.01205691	0.07156707	0.573963484	0.65254565	0.585134187	0.129836717	0.021769104	0.578768803	0.870533084	0.541416068	0.975127131	0.544145115	0.684985466	0.351310383	0.969519763	0.257484096	0.48166882	0.495315226
group_3699	0	0.826463209	0.513651761	0.828975574	0.072181413	0.484873543	-0.278465088	-0.236584293	-0.135082168	-0.327252356	0.20360243	0.15710733	0.272606077	0.007637644	-0.216184494	-0.0515405	-0.160450844	-0.417134711	0.094147563	-0.352804273	-0.171134358	0.02376454	0.246505088	0.081330301	-0.071709033	-0.218033503	-0.233012735	0.272552233	0.052733276	-0.149177263	-0.068923144	-0.260472515	0.180791866	7.08720207146483e-06	0.020528037	6.27629967222387e-06	0.762336177	0.030248263	0.234501598	0.315252512	0.570156568	0.159007706	0.389249329	0.508296753	0.244902011	0.974505919	0.359957621	0.829145673	0.499196902
group_3727	0	0.717298632	-0.172858699	0.302772585	-0.549581229	0.49333607	0.361949943	-0.191132049	-0.133287451	-0.171118193	-0.111506835	0.039358922	0.020413975	0.237340997	-0.171894386	0.051294134	0.085339514	-0.250671155	0.053502447	0.234047451	0.117859704	0.036751236	-0.185018624	0.116799273	-0.02058666	0.457574116	-0.152813927	0.155096402	-0.060261167	0.089938493	-0.116064901	0.026893869	-0.24582972	0.000371085	0.466132912	0.19443676	0.012068309	0.027077257	0.116839015	0.419543638	0.575337586	0.470702747	0.639764094	0.869142447	0.931924217	0.313661428	0.468662005	0.829950922	0.720545881
group_3732	0	0.517101881	0.083443854	0.210008612	-0.227042271	0.112230161	0.047342572	-0.11963277	-0.121554782	-0.261173698	0.142657923	0.136717755	0.055950947	0.228289835	-0.261700272	-0.113485807	0.237479141	-0.192917975	0.104892378	-0.073220663	0.080981616	-0.345783437	0.312057469	0.075649787	0.124314747	0.05503791	0.037954322	0.210816829	0.23172131	-0.093766194	-0.283588168	-0.08801577	-0.316191887	0.019553498	0.72652276	0.374173614	0.335729951	0.637580725	0.842888443	0.615403511	0.609696555	0.266034555	0.548514232	0.565452718	0.814758542	0.333009172	0.265036781	0.633797367	0.313371483
group_3733	0	0.469973831	-0.016797481	0.010256831	-0.457085156	0.110020724	0.218367147	-0.27823351	0.35143125	0.13038693	-0.044826685	0.201222061	0.000960654	0.46544158	0.067941993	-0.09603901	0.211878805	0.021739241	0.371567977	0.263043641	0.030992458	-0.38486823	0.192936075	0.074561301	0.241705551	0.264039267	0.119795973	0.170263777	0.133083803	0.016137175	-0.357032284	0.120649613	-0.503400402	0.036532092	0.943964275	0.965767475	0.042748047	0.64425888	0.355008663	0.234907161	0.128662709	0.583753528	0.851145972	0.394935842	0.996792893	0.038632007	0.775942877	0.687111895	0.369835619
group_3750	0	0.775013474	0.277518992	0.573413463	0.096441669	0.122831232	-0.047994422	-0.388968129	-0.025148389	-0.259616422	0.071239341	0.000434764	0.551969603	-0.0228621	-0.322314104	-0.051620236	0.018677216	-0.257016696	0.381031207	-0.172507977	-0.185610903	-0.222370903	0.194542936	-0.338350724	-0.140462469	-0.235607096	-0.112969879	0.017162139	-0.039779744	-0.116652185	0.086318542	-0.244757046	0.13018757	5.99375294067708e-05	0.236161353	0.008212407	0.685864067	0.605918365	0.840751506	0.09007253	0.916184252	0.268999149	0.765354177	0.998548554	0.011625964	0.923781817	0.165765894	0.828885089	0.937704628
group_3751	0	0.087577026	-0.096060754	0.037007588	0.179802446	0.020123038	0.20966996	-0.441952972	-0.277530063	-0.301718141	0.022109789	-0.387223544	0.085226415	-0.009849328	-0.52675505	-0.31014513	-0.134811432	-0.025970291	0.011022529	0.142203675	-0.097036668	0.179166849	-0.024355614	-0.012768088	-0.412283929	-0.105788473	0.27292438	-0.633307519	-0.037791056	0.504410876	-0.240108837	0.041146459	0.010179857	0.713511222	0.68704449	0.876901187	0.448127955	0.932892313	0.374962194	0.051054015	0.236141887	0.196072579	0.926283244	0.091650374	0.720902043	0.967126814	0.017021451	0.183254835	0.570936829
group_377	0	0.772069325	0.371287163	0.768871693	-0.097734993	0.398112006	-0.02600203	-0.280164125	-0.026614712	-0.312828143	-0.144964252	-0.127742095	0.210008447	0.135335419	-0.206921107	-0.116573555	-0.118134022	-0.146980287	0.058810973	-0.137202615	-0.070272459	0.148619472	-0.15018649	0.118743977	-0.252407928	-0.017365984	-0.148814243	0.133932967	-0.219158957	0.134741664	-0.015714777	-0.050833402	-0.001154607	6.65944376891011e-05	0.107014739	7.45365353671297e-05	0.681861403	0.082127503	0.913349278	0.231539939	0.911315156	0.179295873	0.542000065	0.59147291	0.374173998	0.569427119	0.381397785	0.624531028	0.619868509
group_3779	0	0.399706584	0.164791846	0.179912993	-0.240327297	0.37232478	0.084323306	-0.230867236	0.27849678	0.050770545	-0.041559878	-0.040107713	-0.137495628	0.134794124	0.072172177	-0.184692753	0.002890002	-0.044036113	0.046906776	0.099152613	0.14152516	0.108468713	-0.035816278	-0.055852288	-0.132821093	0.070279134	-0.205265643	0.018537453	-0.046074324	0.12552676	-0.239627544	-0.29518883	-0.093593645	0.080796953	0.487501491	0.447844263	0.307429533	0.105961136	0.723747995	0.327429531	0.234446132	0.83166282	0.86189032	0.866674029	0.563221598	0.570986728	0.762365749	0.435667839	0.99035203
group_3800	0	-0.241597928	-0.075871062	-0.245023595	0.206523664	-0.411537532	0.061951572	0.069752887	0.471886569	0.547673334	-0.26941452	-0.325575377	0.286098915	0.108282696	0.327333637	0.313083673	0.278134641	0.329870885	0.54916555	0.205883633	-0.396025368	-0.220823299	0.064207533	-0.122304519	0.16499784	-0.136441473	-0.048233927	-0.142508085	0.102423459	-0.109978047	0.200347608	0.109884365	-0.29771933	0.304800827	0.750548248	0.297781907	0.382333368	0.071419125	0.795276306	0.770122751	0.035672985	0.01243136	0.25068982	0.161280989	0.221385859	0.649530709	0.158898088	0.178921876	0.235080448
group_3804	0	0.099671415	-0.053964549	0.08565241	-0.216514362	0.308431382	0.214386468	0.063590199	-0.251954915	-0.332770573	0.344936081	0.071273032	0.021775349	-0.040162911	-0.221269826	-0.257437903	0.145781001	-0.106963384	-0.211695301	-0.217668241	-0.110483816	-0.006740983	-0.026019894	0.477543464	0.166949986	0.289434092	0.071757832	0.126005938	-0.083316299	-0.093208407	-0.056126607	0.060653995	-0.212959579	0.675883726	0.821231505	0.719560834	0.359207151	0.185814317	0.36406404	0.789975888	0.283884866	0.151683925	0.136374325	0.765246186	0.927395471	0.866492114	0.348488287	0.273181029	0.539701671
group_3827	0	0.631905106	0.349999832	0.37006309	-0.115336307	0.197204182	-0.113541009	-0.413938073	0.311831262	-0.065602164	-0.049622131	0.128519832	-0.009151434	0.2307476	-0.114626136	-0.078042885	-0.072738213	-0.259166787	0.205380247	-0.048526953	-0.051448537	-0.400298952	0.279863442	-0.227127722	0.071298102	-0.287363313	-0.16839351	0.158763459	0.179433177	-0.183026011	-0.304736927	-0.381237037	-0.128509183	0.002799777	0.130334978	0.108267392	0.6282376	0.404637566	0.633631237	0.069620215	0.180759993	0.78347999	0.835420161	0.589198513	0.969455031	0.327687289	0.630369029	0.743634191	0.760553976
group_3842	0	-0.107310468	0.294544483	0.100517929	0.180416838	-0.806233779	-0.089819631	-0.453168042	0.245685748	0.171627171	0.114634565	0.140873992	0.249964483	0.232678367	-0.05925014	-0.280361287	-0.317768718	-0.284714222	0.558751838	0.091070344	-0.1675248	-0.233768631	0.160113029	-0.547200637	0.20531535	-0.075135089	0.141887314	-0.316315061	-0.003977803	0.096936168	-0.323173698	-0.007901266	-0.124357709	0.652486723	0.207445975	0.673276393	0.446552456	1.76695273715071e-05	0.706482818	0.044790253	0.296436687	0.469364052	0.630343714	0.553576996	0.287833827	0.323542128	0.804033334	0.231197837	0.172158566
group_3902	0	0.336762333	0.184948407	0.17636928	-0.374983099	-0.157655974	-0.114674906	-0.225471201	0.449805588	0.332934786	-0.31618544	0.454171612	-0.04115649	0.425408714	0.536084166	-0.000753791	0.131661009	0.035080003	0.426055353	0.34501297	0.081100846	0.065171467	-0.159985601	-0.181100482	0.031710632	0.43793429	0.076116649	0.325015519	-0.12378559	0.08288998	-0.032315324	0.043135653	-0.323687318	0.146534588	0.43502152	0.456984565	0.103296172	0.506798111	0.630222564	0.339174793	0.046602494	0.151469642	0.174424322	0.044260024	0.863218699	0.061489762	0.014830802	0.997483493	0.580050302
group_3913	0	0.371015114	0.385655414	0.387181975	-0.195063135	0.008440966	-0.295241581	-0.114154969	0.249463173	0.024797256	-0.318201941	0.245179882	-0.346776074	0.369459496	0.202494241	0.222107537	-0.031697775	-0.314755404	0.08204827	0.067376184	-0.050966624	-0.126803454	0.099391818	-0.136470168	0.365685519	-0.162916408	0.005836229	0.373735055	0.237458363	-0.212876576	-0.198476027	-0.119701266	-0.235196843	0.107292229	0.093085854	0.091688216	0.409860105	0.971825438	0.206322011	0.63178469	0.288833723	0.917350663	0.171542123	0.297464063	0.134157455	0.108888965	0.391891019	0.346619529	0.894460851
group_3916	0	0.596710897	0.249126132	0.50825016	-0.125741438	0.46775314	0.040519517	-0.309743598	0.048324332	-0.378343405	0.110963729	-0.193686823	0.162950558	0.157362042	-0.303776704	-0.464771655	-0.232721815	-0.215753609	-0.007250895	-0.14590735	-0.015693351	0.076558485	0.040617672	0.115498202	-0.163835342	-0.080992034	0.0919903	-0.077132564	-0.307276751	0.155985793	-0.274389812	-0.227410273	0.047080514	0.005479722	0.289507171	0.022131051	0.597340448	0.037549609	0.865317008	0.18385237	0.839670383	0.099997532	0.641405344	0.413236501	0.492445664	0.507600734	0.192887539	0.038950182	0.323449212
group_394	0	-0.152274822	-0.44338054	-0.363151505	-0.456345913	-0.195028843	0.655574409	-0.001867547	0.101450082	-0.009281159	-0.567016621	-0.405177172	-0.421584889	0.352146181	-0.208240254	-0.039850466	-0.091703615	0.253117347	-0.218500027	0.436198644	0.393722988	-0.247278734	-0.508104296	-0.099534956	-0.180538134	0.227075822	0.169241176	-0.256580174	-0.263752254	0.470327834	-0.18514108	0.216592835	-0.390433173	0.521587999	0.050221496	0.115539801	0.043127844	0.409944048	0.001700779	0.993765306	0.670409431	0.969022242	0.009131367	0.076353512	0.064115926	0.127833213	0.378301718	0.867521921	0.700595944
group_3941	0	0.763624013	-0.243812005	0.293722965	-0.482277408	0.424669378	0.529876393	-0.347681042	-0.053438807	-0.259314696	-0.283129414	-0.198656026	0.140122441	0.397346748	-0.367757712	-0.079717906	-0.092105054	-0.138959172	0.162829437	0.353153593	0.012329217	-0.133792036	-0.207113917	0.051459142	-0.221368843	0.263504405	0.203077168	-0.133197119	-0.304309365	0.345818216	-0.147873695	0.140151159	-0.247624136	8.93391353796302e-05	0.300252987	0.208775748	0.031277262	0.061991077	0.016261436	0.133076518	0.822946593	0.269575931	0.226429405	0.401116965	0.555716125	0.082771783	0.110655314	0.738314557	0.699343678
group_3942	0	0.687519649	0.392315176	0.568438758	0.21204797	0.206327539	-0.181033216	-0.392720326	0.088839334	-0.157854647	0.226998819	-0.031946842	0.527927733	0.042437447	-0.263868158	-0.154979235	-0.18710006	-0.397364904	0.431413843	-0.115647297	-0.320949697	-0.194017618	0.384918739	-0.327232063	-0.025802425	-0.386968305	-0.004993832	-0.129413358	-0.067203894	-0.17528836	-0.105098203	-0.296403506	0.223634882	0.000808899	0.087101417	0.008920156	0.369444646	0.382795522	0.444974762	0.086746736	0.709552328	0.506255952	0.33582495	0.89363606	0.016732649	0.859001671	0.260953831	0.51412975	0.429602019
group_3944	0	0.482973899	0.077791362	0.357516093	0.013255755	-0.128598346	0.13939856	-0.119334332	-0.093758422	-0.241126381	-0.020847672	-0.065120127	0.531423028	0.179514805	-0.278631756	-0.282382718	-0.243556002	-0.114196392	0.291349393	0.00843424	0.080732967	-0.210923599	-0.010793933	-0.316698163	-0.493549258	-0.03598616	0.133855581	-0.106250728	-0.554258373	0.236657891	0.069620857	-0.079335502	0.12567838	0.030998551	0.744433964	0.121723892	0.955766782	0.588969113	0.557779975	0.616291574	0.694193997	0.305774778	0.930481255	0.785035071	0.015895064	0.448866548	0.234209994	0.227709314	0.300776708
group_3948	0	0.322462178	0.314555487	0.379144531	-0.340454589	0.431438942	-0.226716059	0.057514838	0.06071976	-0.07647079	-0.191703438	0.203748458	-0.555814022	0.11958343	0.265957179	0.187771013	0.063234627	-0.285282642	-0.311376596	-0.056051265	0.125986924	0.32968043	-0.12733887	0.202480441	0.229938645	0.09127398	-0.41332321	0.516640084	0.210868203	-0.205866427	-0.134507048	-0.236607787	-0.177278204	0.165560425	0.176778031	0.099222566	0.141881507	0.057514566	0.336443528	0.809670477	0.799266522	0.748637143	0.418128543	0.388901969	0.010941582	0.615550297	0.257057228	0.427919411	0.791125299
group_3953	0	0.427537025	0.373112694	0.377456156	0.143369689	-0.258204626	-0.161879461	-0.485290741	0.286335744	-0.009818237	-0.030288427	0.047276303	0.437415292	0.348962806	-0.086098502	-0.166103475	-0.319790345	-0.23413539	0.630581354	0.118865588	-0.233513436	-0.190587243	0.345757538	-0.397718746	0.002593495	-0.369736805	0.120548965	-0.145716083	-0.11791699	0.075816681	-0.250906939	0.127116342	0.017451815	0.060063741	0.105166116	0.100860942	0.546500105	0.271704625	0.495332995	0.030085409	0.220986811	0.967230531	0.899129875	0.843105749	0.053770453	0.131556077	0.718157195	0.483994547	0.16929486
group_3972	0	0.071323029	0.473187379	0.372977717	0.363367083	0.015314782	-0.244546869	-0.028656739	-0.232377335	-0.270193159	0.34651501	-0.048654818	0.155090844	-0.093879765	-0.284714688	-0.239153567	-0.314389519	-0.23510138	-0.084281689	-0.354075074	-0.075794362	0.043671413	0.268640451	0.085360814	-0.224525327	-0.396755536	-0.366790735	-0.015992305	-0.003800486	-0.029111181	-0.214374233	-0.049939247	0.166385389	0.765085943	0.035097771	0.105302002	0.115307804	0.948904015	0.298752721	0.90453947	0.32418635	0.249269804	0.134470432	0.838587649	0.513823049	0.693816559	0.223727664	0.309869909	0.177018902
group_3980	0	0.599579226	-0.356365483	0.042780144	-0.290873693	0.202435462	0.434611214	-0.232495769	-0.132901839	-0.306871587	-0.117930639	0.049293793	0.36373232	0.071466569	-0.391270191	-0.036629638	0.117039853	0.03918058	0.142663378	0.057913664	0.102614107	-0.455321939	-0.052769174	-0.162811452	-0.310796439	0.118269981	0.174644791	0.030212341	-0.217908563	0.106905799	0.18541311	-0.041057943	-0.025266991	0.005202591	0.123015024	0.857874096	0.213431461	0.392031413	0.055503311	0.323932805	0.576453423	0.188164759	0.620475413	0.836495039	0.114915515	0.764625934	0.088021162	0.878149341	0.623136326
group_3982	0	-0.361710227	-0.111887331	-0.221285009	0.506544094	-0.534853772	0.114312984	-0.150375723	-0.467580586	-0.240815933	0.330261227	-0.142011193	0.317647094	-0.170753597	-0.561158757	-0.197815676	-0.257115967	-0.164146941	0.130334766	0.023535401	-0.196245953	-0.178721895	0.257387357	-0.336438926	-0.248298522	-0.34779709	0.337631861	-0.663662865	-0.044169744	0.22296518	-0.06423084	0.148219151	0.223748263	0.117099461	0.638615205	0.348454364	0.022657487	0.015105997	0.631309784	0.526855552	0.037629585	0.306417015	0.154984647	0.550347223	0.1723319	0.471662876	0.010044743	0.403152691	0.273802441
group_4006	0	0.141098976	-0.402258285	-0.14999967	-0.124464362	-0.270759967	0.527620706	-0.035207953	-0.146500594	-0.176758705	-0.187753642	-0.353719316	0.219012149	0.38931214	-0.552441555	-0.016189615	-0.406626105	-0.188141471	0.185190086	0.252303589	0.099255469	-0.635465571	0.113361037	-0.26676621	-0.163093081	-0.20517735	0.18608735	-0.331631155	-0.23784025	0.262654341	-0.242131409	0.157652305	-0.132192105	0.552937345	0.078701109	0.527901547	0.601098456	0.248239346	0.01680788	0.88284682	0.537680382	0.455975465	0.427962929	0.126021375	0.353553733	0.08976377	0.011540128	0.945989206	0.075207727
group_4031	0	0.712890294	0.352816212	0.706292203	-0.13859524	0.287002182	-0.010904982	-0.37104209	-0.134320947	-0.260308862	0.049095773	0.182122265	0.176865208	0.16805654	-0.174750868	-0.166008589	-0.23067523	-0.418252006	0.154417279	-0.014617441	-0.144835885	0.164365455	-0.089496561	0.018778825	-0.211146685	0.151765041	-0.142180789	0.086446484	-0.208041264	0.117347461	-0.106905828	-0.11027719	-0.036770529	0.000418936	0.127059265	0.000500316	0.560074297	0.219866416	0.963605582	0.10726469	0.572351588	0.267678399	0.83714343	0.442194328	0.455699689	0.478795844	0.461190542	0.484247827	0.32784327
group_4049	0	0.185220395	0.375126432	0.287698423	0.078626689	-0.225545763	-0.102237358	-0.093307717	0.449649806	0.167677081	-0.180218808	-0.196254108	0.226265613	0.411030023	0.196835157	-0.093337024	-0.255818856	-0.117491909	0.485218835	0.054661693	-0.204375426	-0.055504593	0.194688132	-0.154689561	-0.02565184	-0.339875504	-0.211309067	0.030709012	-0.216207895	0.053737811	-0.204268875	-0.049106757	-0.210725778	0.434334463	0.103153878	0.218699901	0.741778827	0.339010835	0.667991467	0.69559652	0.046687799	0.479803708	0.447059954	0.406950526	0.337430326	0.071803853	0.405535105	0.695505295	0.276315106
group_405	0	0.544573259	-0.102614801	0.38088853	0.003739788	0.219367415	0.309182681	-0.231958522	-0.53581457	-0.613935846	-0.028164215	-0.221039587	0.293437037	0.028520917	-0.74712956	-0.149260134	-0.204007924	-0.192643486	-0.108020446	-0.056550366	-0.019873813	-0.18970905	-0.084738506	0.012560096	-0.47665383	-0.098563468	0.193620222	-0.23175132	-0.261900207	0.285272139	0.017678763	0.081844374	0.096938058	0.013040049	0.666833339	0.097550666	0.987515294	0.352753833	0.184689297	0.325083896	0.014890753	0.003983148	0.906173159	0.349002925	0.209239894	0.904989949	0.000153467	0.529961395	0.388285198
group_4071	0	0.408655356	0.165681389	0.513671931	-0.265882334	0.293995285	0.195451347	-0.231165979	-0.057735531	-0.338674554	-0.213815573	-0.1590063	-0.092953839	0.044334532	-0.233359655	-0.292738417	-0.163884456	0.037922693	-0.291583274	-0.097039875	0.171434243	0.234296552	-0.562743765	0.167611355	-0.28269094	0.2872515	0.030245553	0.00513013	-0.40254627	0.331402591	0.004859906	-2.41E-05	-0.011656315	0.073624649	0.485121725	0.02052223	0.257196193	0.208334325	0.408910454	0.32678641	0.808953047	0.144111631	0.365373451	0.503118704	0.696698404	0.85276307	0.322086961	0.210376831	0.489934923
group_4072	0	0.197655307	0.243259027	0.347121087	0.122272835	-0.167958043	0.023513604	-0.173619288	-0.074815229	-0.305637894	0.084242161	0.026105365	0.290720309	0.088961156	-0.369597103	-0.388349602	-0.330115502	0.001167813	0.006959505	-0.274079637	0.017095504	-0.337315809	-0.042915346	-0.03690087	-0.266119321	-0.115541005	0.254702555	-0.055039278	-0.346378326	0.186638605	-0.049809685	0.069325847	0.100391689	0.403541822	0.301384943	0.133744626	0.607569996	0.479057357	0.92161613	0.464143022	0.753916184	0.190037932	0.724003879	0.913006164	0.213684016	0.709170642	0.108747032	0.090629639	0.155177849
group_4073	0	0.664115924	-0.000548339	0.420288252	0.13375564	0.263156992	0.0958573	-0.202302784	-0.266609576	-0.258110933	0.101637904	-0.321735111	0.46772311	0.097213118	-0.501272449	0.10730304	-0.090064566	-0.35517805	0.322600053	-0.039312006	-0.241788359	-0.178839596	0.384863183	-0.042020417	-0.071124801	-0.305846321	-0.027008748	-0.198552199	0.150039275	0.034763707	-0.13467954	-0.079562721	0.058383098	0.001406063	0.998169387	0.065025366	0.573984051	0.26228882	0.687675265	0.392348416	0.255847929	0.271884772	0.669832289	0.166570992	0.037563518	0.683475557	0.024347153	0.652509328	0.705716553
group_4091	0	0.854593793	-0.010722991	0.493721748	-0.355369416	0.383150314	0.2247172	-0.307792405	-0.047050092	-0.137222032	-0.146234638	0.063658679	0.154326815	0.190995549	-0.225341524	0.090183332	-0.049443364	-0.334378343	0.182716468	0.171642403	0.006747131	-0.154606766	-0.124608177	-0.182284961	-0.046997722	0.231296842	0.005436667	0.058505168	-0.094210313	0.030275443	-0.018480665	-0.176746376	-0.036193264	1.60801609144921e-06	0.964212585	0.026939245	0.124140604	0.095413133	0.340835399	0.186774775	0.843847613	0.564005894	0.538427029	0.789754569	0.515924347	0.419882072	0.339460054	0.7053451	0.836005355
group_4092	0	0.65091407	-0.138057173	0.158912009	-0.130620765	0.177766772	0.176415526	-0.077680697	-0.067220171	-0.111537161	-0.175336955	0.046297111	0.222741726	0.172299311	-0.212554724	0.29211464	0.150212137	-0.154765197	0.265263558	0.040249193	-0.041553708	-0.501016067	0.255221352	-0.185310322	-0.163201327	-0.181898732	-0.088278739	0.188431014	0.150244166	-0.083963039	0.087970259	-0.243796579	-0.127800192	0.001882311	0.561613375	0.503375211	0.583073112	0.453368632	0.45686467	0.74478593	0.778266004	0.639672499	0.459665124	0.846317939	0.345208673	0.467599169	0.368274851	0.211395413	0.52731045
group_4108	0	0.690798656	-0.090648271	0.384861592	-0.319206586	0.309005955	0.211268323	-0.24031933	0.068169652	-0.223342284	-0.207513177	-0.081595229	0.172062025	0.377571638	-0.238729845	-0.062815074	-0.257632222	-0.374698315	0.188919093	0.106376867	-0.110038234	-0.274354155	0.003811403	-0.069729099	-0.007757622	0.004171183	0.228532843	0.025575052	-0.271871781	0.051012048	-0.115749973	-0.242299403	-0.101389248	0.000745653	0.70389157	0.093818777	0.170118402	0.184953517	0.371248506	0.307446058	0.775210552	0.343875722	0.38000643	0.73236603	0.468221844	0.100748257	0.310753761	0.79248207	0.272806375
group_4111	0	-0.6250776	-0.368445839	-0.52896432	0.298933919	-0.577628522	0.378318872	0.059318351	-0.160855356	0.185657032	-0.01596417	-0.412026506	0.099650439	-0.078809122	-0.233335437	0.108454911	-0.105845388	0.099584444	0.163913012	0.326770587	-0.155346706	-0.104501928	-0.03776918	-0.291066058	-0.090305682	-0.137752023	0.146027097	-0.682063052	-0.027568823	0.257117237	0.022121747	0.288780714	-0.020960478	0.003209063	0.109938609	0.016480646	0.200436092	0.007649236	0.100021334	0.803811936	0.498101357	0.433232692	0.946740293	0.071049908	0.67594838	0.741199325	0.32213862	0.649007621	0.656950658
group_4127	0	0.515573882	0.479126518	0.486275496	0.113757375	-0.090949337	-0.311791957	-0.581680089	0.173371212	-0.260989555	0.162299642	0.266046774	0.39788521	0.158841527	-0.195080751	-0.441771021	-0.309295578	-0.122811749	0.329684578	-0.221701407	0.020455541	-0.148572706	0.316249851	-0.197987822	-0.144898394	-0.270043187	0.053218113	0.062049702	-0.096312484	0.079167736	-0.278793157	0.014212547	0.168799881	0.01998045	0.032562749	0.029703737	0.632980258	0.702950881	0.180817885	0.007138069	0.464791577	0.266384035	0.494199339	0.256890938	0.082318057	0.50356699	0.409816987	0.051160877	0.184520641
group_4150	0	0.59882055	0.233129204	0.430638816	-0.211914452	0.295030042	0.016712058	-0.26818501	0.074710566	0.064771027	-0.032854182	0.028846602	0.002542275	0.299141496	0.060767148	0.079663443	0.097150535	-0.303998371	0.325601015	0.26817566	-0.226310967	0.171617687	0.096194222	0.09629821	0.102407756	0.172611434	-0.153713604	0.03691369	0.136989277	0.020604278	-0.250609784	-0.021737424	-0.325875632	0.005274743	0.322578745	0.058030481	0.369753213	0.206662658	0.944248816	0.25294258	0.754250275	0.786161782	0.890632279	0.903909795	0.991512837	0.200108557	0.799112928	0.738487345	0.683669217
group_4168	0	0.491188062	-0.216253283	0.263030008	-0.40645575	0.326805356	0.418798063	-0.144978112	-0.336919415	-0.262681385	0.11875099	-0.059498411	0.085673942	0.187050296	-0.378733589	-0.022746743	-0.114664248	-0.427271485	0.031088543	0.12107569	0.019626932	0.038706718	-0.073708149	0.185225753	0.12014878	0.385526201	-0.108730422	-0.033285562	-0.018793847	0.129715773	-0.23962077	0.107183232	-0.201637557	0.027856131	0.359801048	0.262527646	0.075341771	0.159611474	0.066082521	0.541961025	0.146334484	0.263184023	0.618028907	0.803227575	0.719493064	0.429726954	0.09961954	0.924165337	0.63025457
group_4169	0	0.303419552	-0.073263594	0.078594173	-0.332831753	-0.169758762	0.288733691	-0.400561422	0.49307143	0.09599305	-0.527222361	-0.072961005	0.076617395	0.327313934	0.039112135	0.02573652	-0.06162325	0.152315689	0.304388526	0.168918598	-0.010729111	-0.318680331	-0.284785855	-0.213326325	0.022747495	0.056893191	-0.032821808	0.079874056	-0.169363065	0.123528706	0.013187373	0.05892042	-0.30965015	0.193437624	0.758873406	0.741882128	0.151604065	0.474287687	0.216972888	0.080090273	0.027172279	0.687254375	0.01690589	0.75984119	0.748170183	0.158924657	0.869956246	0.914230939	0.796339369
group_4170	0	0.466117593	0.064221613	0.482373597	-0.317705755	0.147984141	0.107212601	-0.085236971	-0.481268024	-0.692332467	0.161821399	0.283847193	0.076922784	0.196309274	-0.494729313	-0.412322161	-0.627056162	-0.406347709	-0.320772651	-0.312246462	0.470291558	-0.039536747	-0.064190628	0.159994746	-0.296970092	0.136203887	-0.075721345	0.294278357	-0.41677404	0.274341162	-0.25933918	0.098606213	0.185939438	0.038312988	0.787935826	0.031238654	0.172248284	0.533524197	0.65278456	0.720868797	0.031684661	0.000717538	0.495489747	0.225203491	0.747197739	0.406816026	0.026581308	0.070827358	0.003085647
group_4171	0	0.758641963	0.252118656	0.59655707	-0.214889647	0.512158856	-0.05602992	-0.160090809	0.058544476	-0.12348208	-0.246502965	-0.062242682	-0.056792821	0.221051884	-0.101596028	0.040588161	0.012126961	-0.014522044	-0.052456637	0.00359179	0.096218487	-0.044267097	-0.106343175	0.171776037	-0.129561271	0.074866895	0.043196625	0.201155165	0.006957785	0.097607633	-0.104403074	-0.051181946	-0.052394608	0.000105664	0.283561508	0.005494921	0.362912169	0.020961533	0.814501434	0.500172974	0.806324581	0.603995601	0.294781573	0.794334024	0.812018633	0.348975427	0.66996095	0.865090841	0.959530371
group_4186	0	0.702655267	0.152597119	0.659408998	-0.199971159	0.207185892	0.06167613	-0.409704614	-0.159847657	-0.470878977	-0.12521979	0.08604761	0.141519047	0.282271404	-0.44207609	-0.180348808	-0.513359868	-0.433705839	0.009024161	-0.092469734	-0.026419189	-0.160540378	-0.08385112	-0.02151314	-0.092466514	-0.037887139	0.224356027	0.044579366	-0.273160928	0.176551851	-0.168111791	-0.023061655	0.087418577	0.000550651	0.520696505	0.001562639	0.39794244	0.380775192	0.796168128	0.07281592	0.500832691	0.036123562	0.598874304	0.718317283	0.55174393	0.227900518	0.050981803	0.446726764	0.020612228
group_4190	0	-0.022071993	-0.343251063	-0.07077579	-0.021064215	-0.361882217	0.593202801	-0.091543807	-0.455408435	-0.327976633	-0.092583771	-0.285869838	0.265084068	0.143352928	-0.630200593	-0.217753952	-0.334544057	0.110483784	-0.002903087	0.130438517	0.21893469	-0.218127809	-0.252583083	-0.037267966	-0.578165425	0.124398701	0.176518244	-0.419696083	-0.395614925	0.652258732	-0.059905536	0.459633534	-0.056773219	0.926408935	0.138427018	0.766840393	0.929760869	0.116912555	0.005835073	0.701094662	0.043613224	0.158032772	0.697851326	0.221772293	0.258681307	0.546547496	0.00289764	0.356395042	0.149380835
group_4203	0	0.739992054	0.470498984	0.717732102	0.03389284	0.292793682	-0.130740465	-0.295532058	-0.053474901	-0.166500728	0.169469541	0.141887433	0.349445445	-0.051724456	-0.123052329	-0.117134508	-0.013560707	-0.23963047	0.206294268	-0.180454035	-0.12750296	0.083072531	0.022834161	-0.059696996	-0.233343807	0.034520158	-0.327858624	0.145410343	-0.097671077	-0.06357641	0.039305141	-0.225560928	0.088178438	0.000191574	0.036294633	0.000366642	0.887195528	0.210286745	0.582724938	0.205854855	0.82282882	0.48293487	0.475052151	0.550698302	0.130986766	0.828544518	0.60526491	0.622853363	0.954750172
group_4218	0	0.433839584	0.390208957	0.361803245	-0.064286099	0.218349268	-0.203089498	-0.205363139	0.252094345	-0.270832744	0.046034845	0.018155407	0.024715494	0.031180994	-0.082794085	-0.278367399	-0.017910811	-0.097094942	-0.027471243	-0.336473055	0.146437126	-0.102885439	0.184179034	-0.155645681	0.065710624	-0.324169885	-0.102671378	0.235405209	-0.012982355	-0.139237628	-0.163640667	-0.353673911	0.094814602	0.055987533	0.088962509	0.11699835	0.787727551	0.355049043	0.390470817	0.385072603	0.283609503	0.248107234	0.847178689	0.939441949	0.91762229	0.896172511	0.72857496	0.234672626	0.940256405
group_4251	0	0.773261179	0.314368194	0.542153045	0.038158526	0.162733653	-0.093981002	-0.502364481	0.139241111	-0.16538507	-0.012367114	0.104818899	0.352724059	0.124224315	-0.256624652	-0.048191223	-0.214922382	-0.35339476	0.373799384	-0.022618822	-0.184485371	-0.314361305	0.236209175	-0.426025315	-0.068781541	-0.327434919	0.009993912	-0.028869229	-0.043430583	-0.103936465	-0.077544157	-0.273972528	0.166465642	6.38266613589523e-05	0.177049868	0.013531778	0.873102022	0.493029703	0.693501713	0.023989201	0.558229328	0.48591382	0.958729588	0.660084945	0.127165512	0.601805923	0.274752494	0.840106551	0.362837305
group_4252	0	0.486605574	0.250309157	0.604542614	-0.119794392	-0.079122241	0.146789545	-0.540382089	-0.197754321	-0.45856858	0.157831377	0.211704815	0.302810493	0.160923189	-0.522928355	-0.439119243	-0.76581963	-0.472620466	0.064662584	-0.170085511	0.061768204	-0.119126968	-0.13169269	-0.140747386	-0.213983062	0.04825562	-0.104352086	-0.068952382	-0.427701563	0.25398378	-0.26500286	0.090318193	0.174459545	0.029576658	0.287147594	0.004750351	0.614922788	0.740205007	0.536869717	0.013900977	0.403301543	0.041993708	0.506319438	0.370237987	0.194378121	0.49791776	0.017991741	0.052737783	8.28642758433383e-05
group_4258	0	0.203181183	0.463211227	0.393896891	0.108760739	0.375987843	-0.437339269	-0.066306159	0.111564634	-0.247909697	0.144268689	0.272546513	0.00893098	-0.083048747	0.065038707	-0.178178003	-0.391254351	-0.143926467	-0.232198393	-0.371015636	-0.015093554	0.076001572	0.144546612	0.129889045	-0.049315526	-0.384157436	-0.232821822	0.362978465	-0.194320627	-0.278990968	-0.014172584	-0.087871488	0.385718701	0.390252324	0.039699172	0.085722769	0.648079084	0.102301702	0.053816883	0.781210279	0.639589523	0.291945789	0.543960945	0.245009237	0.970190528	0.727770433	0.785297817	0.45230741	0.088035159
group_426	0	-0.40525545	-0.512699901	-0.622295705	-0.244862127	-0.229070423	0.621731529	-0.001110274	0.076220246	0.271717873	-0.453636276	-0.402697476	-0.446988782	0.231099662	-0.059852589	0.169619771	0.094043318	0.273191467	-0.054233368	0.656686313	0.108167865	-0.104471509	-0.36273567	-0.097407448	-0.139917648	0.202342947	0.112980077	-0.478235824	0.006258823	0.410679614	-0.14975043	0.272057271	-0.444555525	0.076291281	0.020803596	0.003389502	0.298110508	0.331313445	0.003427104	0.996293395	0.749435362	0.246504067	0.04454226	0.078344492	0.048163573	0.32692911	0.802078432	0.47465499	0.693307935
group_4271	0	0.688603478	0.22184093	0.475631804	-0.110767652	-0.033813757	-0.152971994	-0.389451891	0.106004107	-0.213724719	-0.097556627	0.198076004	0.363441686	0.227103618	-0.080321093	-0.073809247	-0.035171452	-0.236962495	0.402196448	-0.135189585	-0.002585135	-0.126125459	0.21461005	-0.216236057	-0.04995704	-0.1093275	-0.105620306	0.275244316	0.013875586	-0.014555059	-0.066106641	-0.17237625	-0.055291443	0.00078751	0.347213638	0.034036428	0.641998278	0.887457133	0.51966048	0.089638561	0.656466516	0.365582083	0.682412938	0.40252145	0.115227598	0.335595857	0.736401704	0.757129089	0.882967477
group_4272	0	0.37425778	0.29751615	0.384173847	-0.233020919	0.443748461	-0.045607744	-0.265509451	0.123278778	-0.394019081	0.134055598	-0.081629145	-0.076450889	0.02789074	-0.205853375	-0.480535959	-0.214167256	-0.157635415	-0.277261028	-0.330831727	0.202608365	0.138258232	-0.046082616	0.196610761	0.005155812	-0.051345592	-0.312154293	0.18530857	-0.157656689	-0.030883304	-0.335648925	-0.231990205	0.02406073	0.104018424	0.202682745	0.094457169	0.32280998	0.050008628	0.848580777	0.257889241	0.604595936	0.085616942	0.573117597	0.732258697	0.748700537	0.907080424	0.383914144	0.031982721	0.364566509
group_4286	0	-0.194475153	-0.379737607	-0.455520191	-0.44757558	-0.1332505	0.579293366	-0.050823693	0.137790994	0.145324596	-0.430508719	-0.283249011	-0.568858185	0.405198353	-0.11118689	0.086844937	-0.000802649	0.100389614	-0.124209396	0.57661751	0.207752006	-0.257320939	-0.272226722	-0.019835329	0.056720519	0.196739687	0.03171376	-0.254011139	0.050603372	0.286581737	-0.378035803	0.236945955	-0.564476432	0.411300714	0.098651682	0.043555143	0.047835107	0.575444468	0.007435685	0.831489018	0.562375439	0.54098548	0.058114698	0.22622484	0.008858629	0.07633667	0.640730764	0.715810469	0.997320384
group_4314	0	0.745004072	-0.000808609	0.365134844	-0.254639888	0.279232935	0.120479525	-0.201514675	-0.137251139	-0.225409008	0.115874621	0.119635584	0.28480408	0.238827708	-0.219263555	0.021014901	0.117347743	-0.410786193	0.328303517	0.003074188	-0.113491114	-0.174816847	0.29438337	0.006372742	0.093614118	0.085619813	-0.062105872	0.18011918	0.121849069	-0.079639538	-0.151739866	-0.164905938	-0.218193058	0.000164067	0.997300486	0.11341802	0.278611333	0.233160112	0.612886627	0.394234349	0.563922432	0.339311585	0.62662385	0.61539514	0.223575945	0.31054949	0.352987571	0.929924919	0.622216102
group_4365	0	0.772693532	-0.11945589	0.329439965	-0.341710126	0.509249271	0.180378499	-0.025541007	-0.119744078	-0.192282299	-0.12122001	-0.054432088	0.155909011	0.155246163	-0.09790856	0.175650421	0.355121913	-0.130654499	0.142567157	-0.000688716	0.019660328	-0.003345207	0.068743699	0.168219516	-0.060724657	0.18114831	-0.132605377	0.294992316	0.119015574	-0.001144552	0.05433524	-0.18744047	-0.232350922	6.51322573966329e-05	0.615929792	0.156075649	0.140323138	0.021827297	0.446650684	0.91488023	0.615072423	0.416697564	0.610689033	0.819706944	0.511577375	0.513396376	0.681324853	0.458850321	0.124421423
group_4377	0	0.7029777	0.035188166	0.389634168	-0.145420684	0.168476598	0.092917326	-0.148145123	-0.130004328	-0.161556834	0.058834659	0.104989536	0.28790815	0.135637979	-0.301807916	0.017904712	0.128705976	-0.136075849	0.199760475	-0.078399631	0.040511626	-0.423687935	0.153741847	-0.047806241	-0.017972388	0.119844741	0.160160137	0.126540128	0.100369497	-0.017740356	-0.037741614	-0.113014862	-0.068956427	0.000546022	0.882912229	0.089475446	0.540715082	0.477681382	0.69681213	0.5330741	0.584867556	0.496204311	0.80538219	0.659563541	0.218349314	0.568556179	0.195932949	0.940276712	0.588654703
group_4379	0	-0.163109176	0.143393885	-0.005175254	0.596019562	-0.243333591	-0.131790784	0.01840816	-0.448175802	-0.199245954	0.336528392	0.07396136	0.299102494	-0.335368024	-0.251719761	0.054254928	-0.161465127	-0.276028692	0.115061477	-0.117425554	-0.306085129	0.044272301	0.342079719	-0.344671611	-0.423144771	-0.541195247	-0.158281256	-0.293759572	-0.030225913	-0.039999461	0.218910265	-0.169126158	0.362131841	0.492018783	0.546431695	0.9827238	0.005548303	0.301232158	0.579673662	0.938600393	0.047500909	0.399691258	0.146832954	0.756643022	0.200170069	0.14831915	0.284349651	0.820284557	0.496452118
group_4389	0	0.305899156	0.226594425	0.186585438	-0.235838471	-0.286976696	-0.113323392	-0.211677648	0.177716301	-0.147267368	-0.136895466	0.391269219	-0.028091205	0.54236846	-0.049941277	-0.284447577	-0.334650622	0.008327222	0.145476762	-0.024596104	0.377300528	-0.438436708	0.216194396	-0.034831282	-0.09580145	-0.054853648	0.19298222	0.328702507	-0.094990155	0.235062305	-0.417908392	0.246996576	-0.17361732	0.189640203	0.336709827	0.430894956	0.316825444	0.219909194	0.634286246	0.370300835	0.453498965	0.535530397	0.564942659	0.088022021	0.90641536	0.013487413	0.834375642	0.224181412	0.149243229
group_4391	0	0.650141862	0.189618156	0.461858079	-0.212259281	0.258832197	0.022986867	-0.258304022	-0.134092675	-0.14013118	0.047756023	0.273048776	-0.049396116	0.069202436	-0.167367598	0.071440887	0.020197054	-0.372725076	0.049598381	0.047073093	-0.021354826	-0.125291297	0.003240659	-0.119274973	0.036662918	0.165448462	-0.060840348	0.125283867	0.116867287	-0.091433439	-0.080732923	-0.24659802	-0.056203002	0.001913902	0.423305334	0.04035766	0.368956597	0.270499893	0.923367037	0.271513592	0.573010538	0.55569123	0.841532918	0.244106012	0.836160036	0.771890639	0.480626495	0.764708231	0.932646015
group_4394	0	0.674857552	0.093694001	0.455802279	-0.514193966	0.278483425	0.153310684	-0.289928988	-0.121007361	-0.247113346	-0.072969452	0.247704045	-0.142273352	0.355695388	-0.149599729	-0.057866624	-0.14289506	-0.47969502	0.038076238	0.176073764	0.134273678	0.054400897	-0.096396992	0.015553428	0.092440098	0.342836043	-0.118141609	0.218586188	-0.034703808	0.081123632	-0.311899562	-0.013719719	-0.250904382	0.001097446	0.694394407	0.0434088	0.020372375	0.234469504	0.518725293	0.214990097	0.6113198	0.293549063	0.759814169	0.292359307	0.54960387	0.123771443	0.529015051	0.808526958	0.547842819
group_4398	0	0.200453506	0.077624274	0.141032572	-0.414764315	-0.017346463	-0.03079252	-0.152719134	0.146241731	0.084606273	-0.245826591	0.166868904	-0.458602815	0.413870467	0.16235294	0.120362702	-0.051534711	-0.403731413	0.054597313	0.307054319	0.075168536	0.083735853	-0.050276981	-0.100915396	0.44808019	0.21902009	0.033851001	0.149830462	0.223716169	-0.023560174	-0.380674641	-0.0462987	-0.358180754	0.39678161	0.744965398	0.553126102	0.069008976	0.942135783	0.897459494	0.52035919	0.538407111	0.72285591	0.296151033	0.481953787	0.041976421	0.069670408	0.494055632	0.613233625	0.829164594
group_4408	0	0.354342524	0.15214789	0.427072148	0.172251517	-0.000263733	0.184321923	-0.412741376	-0.267030393	-0.516693405	0.233649359	-0.327678291	0.516277072	-0.022456127	-0.628809958	-0.509611259	-0.473859413	-0.248897932	0.132184361	-0.242801402	0.005677474	0.13630568	0.050017089	-0.121450514	-0.434634044	-0.236270793	-0.119712966	-0.373436877	-0.364176561	0.407080295	-0.211151177	0.000676131	0.234918229	0.12530868	0.521939298	0.060373061	0.467724554	0.999119536	0.436606231	0.070512696	0.255069811	0.019666915	0.321469364	0.158433862	0.019783052	0.925131592	0.002979575	0.021718064	0.034803445
group_4419	0	0.281400019	0.090993117	0.273871133	-0.056746945	0.321258934	0.164747649	-0.041728277	-0.098683444	-0.252592445	-0.050117399	-0.091035079	0.071415809	-0.000342525	-0.230795925	-0.201008405	-0.275030473	0.062394868	-0.221489009	-0.068437494	0.10238137	-0.025596659	-0.237720761	0.123433336	-0.469329174	-0.018489592	-0.086381316	-0.006121269	-0.438435198	0.184700181	0.057756367	0.032538904	0.152659905	0.229400919	0.702814123	0.242631778	0.812167885	0.167235131	0.48761988	0.861335878	0.678931256	0.282627147	0.833799336	0.702683055	0.764788598	0.99885649	0.327583158	0.395448485	0.24056317
group_4430	0	0.534517514	-0.071192794	0.212159382	-0.606605117	0.400234466	0.365411315	-0.385129277	0.173877072	-0.239372881	-0.105878574	0.041600872	0.01481865	0.239198875	-0.088071845	-0.444259366	-0.087697165	0.099155393	-0.034998054	0.080399395	0.385232915	0.184929668	-0.342217548	0.17233581	-0.223862938	0.47976824	-0.105373735	0.137335216	-0.3843364	0.374525293	-0.226159048	0.103531401	-0.161312467	0.015181916	0.765503376	0.369187281	0.004572227	0.080360018	0.113124493	0.093571157	0.463469576	0.309413035	0.656849418	0.861755343	0.95055733	0.30977549	0.711958509	0.04971418	0.713134132
group_4467	0	0.837200784	0.177190375	0.559365048	-0.318636459	0.285598776	0.124487387	-0.338528237	0.117681018	-0.315610331	-0.124465602	0.002515603	0.290591549	0.302272664	-0.200476198	-0.266613494	-0.213831397	-0.28446408	0.236674759	-0.021692959	0.141318836	-0.060655859	-0.025335908	-0.239940364	-0.199345336	0.000712485	-0.016864599	0.133920968	-0.370750815	0.162841391	-0.129727313	-0.200760649	0.020529535	4.15782198509405e-06	0.454858236	0.010338805	0.170925354	0.222230123	0.601030614	0.144296029	0.621220611	0.175252347	0.601094801	0.991601876	0.213896179	0.195211172	0.396727044	0.255840676	0.365337121
group_4468	0	0.513746242	-0.459661505	0.118563918	-0.355269386	0.469866197	0.449324807	0.062157345	-0.508503202	-0.5597748	-0.058961598	-0.092408695	0.193123867	0.00847506	-0.556590726	-0.020980276	0.019126336	0.006507503	-0.296814413	-0.08872188	0.265761167	-0.224456903	-0.174581801	0.26791572	-0.296869431	0.232656847	0.166894694	0.122280726	-0.239111108	0.168386366	0.149220763	0.166019177	0.059205492	0.020500845	0.041444553	0.618586463	0.124254044	0.03658091	0.046866154	0.794610221	0.022053805	0.010271022	0.804970028	0.698396982	0.414621879	0.971711682	0.010807364	0.930040106	0.936209534
group_4491	0	0.432184797	0.261452786	0.308074711	0.284223572	-0.138218542	-0.184294208	-0.286486697	0.236862562	0.141664512	-0.234592514	-0.077381342	0.313818998	0.155753709	0.044631068	0.263973134	-0.005317106	-0.261550123	0.592186343	0.160615829	-0.457097053	-0.19527735	0.30079286	-0.518827375	-0.09084946	-0.508958614	-0.007681339	-0.132868783	0.083620202	-0.122335958	0.104412847	-0.330933667	-0.004560571	0.057036786	0.265505435	0.186350023	0.224562397	0.561151601	0.436676409	0.220732707	0.314666848	0.551330935	0.319463627	0.745738258	0.177848604	0.512003282	0.851788654	0.260757136	0.982250338
group_4492	0	0.114431528	-0.137386848	-0.010723756	0.206577187	-0.364386084	0.36139383	-0.097016546	-0.076817254	-0.11960864	0.03159422	-0.37739807	0.686252616	0.065624377	-0.400299052	-0.210100448	-0.071607384	0.199534261	0.415520404	-0.039879621	-0.040955124	-0.32970101	0.09066153	-0.191512919	-0.452836721	-0.164883509	0.017591368	-0.329174776	-0.319082029	0.329072152	0.072533467	0.188773713	-0.026993691	0.630953594	0.563533371	0.964210034	0.382207301	0.114215725	0.117443857	0.684083896	0.747533736	0.615475296	0.894803804	0.100917656	0.000834523	0.783408348	0.080306681	0.373959927	0.764174731
group_4522	0	0.865184724	0.032555028	0.548930474	-0.298951088	0.480804809	0.247934502	-0.311937663	-0.168706161	-0.38707062	-0.066854853	-0.040580563	0.196839124	0.118998419	-0.427342324	-0.09338864	-0.02076218	-0.214836033	0.004042193	-0.020861144	0.012223702	-0.179551715	-0.128879182	0.041635035	-0.18474705	0.153753388	0.027807919	0.062977268	-0.165528416	0.070967115	-0.02570273	-0.11956262	-0.045510951	8.4776639208489e-07	0.891622481	0.012191164	0.200408987	0.031873005	0.291895936	0.180603336	0.477072873	0.091789642	0.779442443	0.865115871	0.405525451	0.617291762	0.060193145	0.695344632	0.930765681
group_4565	0	0.34231178	0.257763148	0.245732913	0.092628944	-0.228643831	-0.06515312	0.061599326	0.019234649	-0.068559153	-0.101220207	0.005546048	0.340309896	0.051735434	-0.037148913	-0.046884171	0.335919014	0.349150878	0.21862964	-0.179929597	0.223960589	-0.2413141	0.062891769	-0.136599048	-0.375482405	-0.061356034	-0.092695902	0.238121515	-0.040161193	0.112687395	0.160797269	0.079957761	-0.092670915	0.139580645	0.272554125	0.29634101	0.697710557	0.332239528	0.784928608	0.796416843	0.935848997	0.773958045	0.671116037	0.9814862	0.142061876	0.828508645	0.87643454	0.844391833	0.14761214
group_4568	0	-0.226627014	-0.491377206	-0.422587206	0.324381178	-0.058311795	0.325552899	0.174207189	-0.478521408	-0.042873402	0.059275255	-0.461277645	0.224071008	-0.157463693	-0.415282321	0.176339142	0.08152944	0.104051092	0.037499824	0.277086507	-0.08506083	-0.079257998	0.15475161	-0.093094051	-0.41444951	-0.193624518	0.194748393	-0.598742651	0.042982055	0.258724085	0.103534004	0.166831972	0.130298589	0.336638467	0.027786847	0.063419515	0.162913427	0.807080417	0.161311611	0.462607894	0.032814279	0.857567298	0.803951816	0.040642696	0.342262345	0.507323093	0.068627822	0.457062708	0.732574244
group_4584	0	0.76241273	0.0085954	0.60073404	-0.361882946	0.291140272	0.190008701	-0.260532594	-0.178350858	-0.454315231	-0.217297106	-0.069253105	0.142119096	0.300102587	-0.345374865	-0.180674468	-0.265983637	-0.278084452	-0.006752619	-0.036102838	0.155759369	0.040446906	-0.206995709	0.081446273	-0.222671068	0.187558048	0.11242499	0.112954285	-0.331788756	0.304631436	-0.107574666	-0.056395132	-0.044513858	9.30939112537847e-05	0.971310163	0.005094327	0.116911763	0.212992994	0.422333193	0.267252529	0.451861725	0.044184541	0.357429955	0.771727861	0.550041208	0.198596708	0.135843338	0.445892667	0.257008113
group_4614	0	0.633251696	0.444470584	0.655698394	-0.113151172	0.255385458	-0.237476168	-0.493909784	0.174887797	-0.237276761	-0.078939246	0.262987609	0.081651494	0.079804629	-0.105171107	-0.315041245	-0.297581887	-0.041290423	-0.027594538	-0.1532605	0.143545399	0.009151468	-0.171889356	-0.096353363	-0.145812648	0.036271807	0.191943365	0.140207339	-0.244984584	0.114601119	-0.080552059	-0.037179236	0.27122253	0.002724424	0.049592838	0.001696157	0.634804798	0.277157842	0.313377722	0.026872159	0.460833924	0.313796308	0.740786064	0.262607418	0.732187973	0.738039445	0.659008894	0.176074331	0.202578206
group_4638	0	0.272810247	-0.18369949	0.188272769	0.12302456	0.128749297	0.362324546	0.020937829	-0.627380407	-0.346925198	0.456828956	-0.198126744	0.525871455	-0.150109335	-0.624721222	-0.052712422	-0.132200092	-0.366529616	0.10631898	-0.113798071	-0.165915412	-0.091257042	0.173520839	0.068189161	-0.170812035	0.032966108	-0.152151953	-0.281353506	-0.078086312	0.068638242	-0.004883695	0.092655393	0.108995226	0.244534696	0.438183701	0.42666341	0.605346966	0.588528175	0.116432848	0.930181317	0.003065803	0.133978909	0.04287938	0.40239848	0.017241684	0.527596413	0.003231722	0.82531749	0.578486443
group_4662	0	-0.167851952	0.283450364	0.164481916	0.525300815	-0.079112033	-0.203879017	-0.115874337	0.023126879	-0.074597298	0.187481424	-0.131552642	0.274576972	-0.284615955	-0.182552039	-0.052421803	-0.283456719	-0.1103232	0.036471346	-0.282739874	-0.458479928	-0.116993003	0.12273447	-0.161197405	0.00066956	-0.54332697	0.026226222	-0.25383704	-0.09556607	-0.221280925	0.17346081	-0.116904433	0.354565259	0.47933911	0.225880709	0.48833199	0.017385121	0.740237418	0.388591551	0.626624698	0.922901593	0.754611885	0.428645208	0.580364887	0.241370995	0.223895314	0.441099586	0.826266473	0.225869853
group_4690	0	-0.068727148	-0.011736227	-0.2395059	0.2728558	-0.199634857	-0.061615619	-0.097748411	-0.282729673	0.057176726	0.186135503	0.387554872	0.030409146	-0.140389479	-0.080021247	0.224023363	0.115946075	-0.032981	0.158407019	0.154886986	-0.091376842	-0.194980685	0.344378498	-0.233595774	-0.275635745	-0.199665125	-0.094992249	-0.090646766	0.330551155	-0.023127235	0.056644986	0.08198738	0.065249948	0.773417995	0.96083334	0.309136126	0.24445279	0.398752901	0.796364079	0.681819916	0.227114015	0.810769899	0.43202706	0.091349164	0.898729817	0.554955636	0.737352404	0.342367693	0.626409766
group_4714	0	0.328251672	-0.413380797	0.054871914	-0.077123844	-0.140002933	0.4909078	0.084660597	-0.438385881	-0.24802168	0.030683643	-0.316496841	0.620726013	0.071048183	-0.419584549	-0.058205151	0.013801187	-0.116873521	0.29652517	0.069046758	0.102467182	-0.070340602	-0.038974597	-0.129701575	-0.467148114	0.213152337	-0.09463084	-0.196846666	-0.342018811	0.327860268	0.146188424	0.017607189	-0.061567704	0.157663635	0.070034764	0.818273319	0.74655771	0.556056618	0.027959042	0.722684687	0.053180362	0.291720769	0.897820237	0.173977093	0.003494979	0.765966962	0.065522981	0.807426892	0.953948539
group_4723	0	0.259596683	0.136419154	0.134471893	-0.237456131	-0.078233258	-0.118895666	-0.07607921	0.464686732	0.403877545	-0.521868707	0.193232161	-0.060631065	0.266992795	0.630350405	0.316360685	0.186583192	0.005550468	0.405378371	0.403810826	-0.053955984	0.242361052	-0.234274486	-0.358155678	-0.026700015	0.169243386	-0.192851309	0.273255467	-0.124137737	-0.045976753	0.226822943	-0.098631999	-0.199289477	0.269036859	0.566310202	0.571916038	0.313419767	0.743029022	0.617597843	0.749884802	0.03899066	0.077392244	0.018268093	0.414355183	0.799554018	0.255139271	0.002888926	0.174172542	0.430900602
group_4740	0	0.461291625	0.176107013	0.484924967	0.157777353	0.35566834	-0.11124655	0.132192909	-0.566751271	-0.376315567	0.21553148	0.12603551	0.199318106	-0.125444814	-0.251798935	0.170317205	-0.089896293	-0.412157325	-0.071205451	-0.182989103	-0.15713777	0.158185187	0.18876662	0.114879188	-0.286938447	-0.168400764	-0.222370335	0.154980297	-0.025157827	-0.079303403	0.164582724	-0.104608827	0.221154394	0.040635813	0.457664813	0.030228152	0.506466845	0.123802045	0.640550466	0.57850727	0.009171224	0.101978839	0.361445923	0.596476479	0.399517075	0.598212443	0.28419311	0.472813366	0.706242954
group_4763	0	0.63081072	0.312250583	0.601845049	-0.066075382	-0.027194549	0.048805778	-0.357949158	-0.195213897	-0.424410359	0.229823697	0.09829834	0.378370889	0.367562184	-0.458918141	-0.31049775	-0.493595586	-0.637706721	0.318772259	-0.133437396	-0.13291479	-0.211728774	0.322350113	-0.061158111	-0.061682503	-0.17202045	-0.173810577	0.037186218	-0.168929931	0.076441841	-0.419031359	-0.024420953	-0.116900169	0.002862288	0.18014315	0.004991929	0.781954126	0.909390568	0.838093168	0.121240452	0.409491165	0.062167436	0.329681901	0.680120466	0.099970873	0.110859575	0.041817458	0.182731174	0.02698433
group_4768	0	0.650109158	0.456279943	0.643442782	0.030236067	0.128038369	-0.341159207	-0.205102236	0.096336266	0.047330761	0.036157623	0.259339561	0.156736004	0.167853079	0.097606895	0.212921513	0.019934321	-0.428776712	0.383814447	-0.152940701	-0.249891686	-0.048057906	0.310076136	-0.106988814	0.273385706	-0.123824605	-0.143900006	0.311169513	0.340929461	-0.217167722	-0.090276137	-0.262964151	-0.057192931	0.00191525	0.043161863	0.002207071	0.899303402	0.590606057	0.141005449	0.385689926	0.686190633	0.84292717	0.87970853	0.269528371	0.509312248	0.479336116	0.682257485	0.367429466	0.933520321
group_4771	0	0.596808662	0.254217917	0.652617014	0.218801318	0.475332072	-0.152218171	-0.068118509	-0.496933692	-0.528002453	0.381339237	-0.070812939	0.437471413	-0.276559737	-0.449758067	-0.03144186	-0.024892167	-0.374135583	-0.056665597	-0.521667264	-0.211148738	0.162574102	0.24830506	0.237616875	-0.119928282	-0.224798472	-0.309048515	0.141981563	0.096881915	-0.156678877	0.095876764	-0.19853079	0.267330705	0.00547008	0.279436061	0.001814183	0.354028925	0.034165204	0.521744772	0.775375052	0.025811278	0.016714382	0.097121955	0.76672126	0.053736198	0.237851922	0.046628503	0.895308424	0.917035369
group_4797	0	0.370865946	0.345479549	0.488462527	-0.218061084	0.045181581	-0.014116062	-0.347180532	0.162790004	-0.179131207	0.015805048	0.357206741	0.119664732	0.12886511	-0.007966587	-0.275288107	-0.495175545	-0.169893473	0.033064843	-0.189749568	0.092379771	0.009891216	-0.193460382	0.01424195	-0.106642494	0.100567568	-0.320106594	0.296399384	-0.376920957	0.056858332	-0.082388201	0.069900731	0.086391167	0.1074446	0.135716872	0.028869677	0.355700255	0.849980226	0.952898975	0.133673588	0.492877939	0.449852521	0.947270445	0.122070069	0.615308433	0.588189973	0.973408284	0.240105022	0.026423987
group_4801	0	0.483410604	0.098938765	0.479626883	-0.296073222	0.336183526	0.110471066	-0.375557691	-0.079529358	-0.261535246	0.065474966	-0.114386845	-0.074649304	0.147696458	-0.349348006	-0.272801933	-0.334234839	-0.38857803	-0.108399102	0.062995187	0.104097946	0.157677661	-0.181652829	0.015035321	0.228089459	0.254819635	0.215411099	-0.201209315	-0.106434897	0.164011081	-0.379686039	-0.009214194	0.081041118	0.030824792	0.67814322	0.032355899	0.20498641	0.147273566	0.642895544	0.1027266	0.738912794	0.265349226	0.783890263	0.631087845	0.75444585	0.534328986	0.131101562	0.244549646	0.149780628
group_4900	0	0.351137311	-0.03235591	0.309219282	-0.234638045	-0.025577865	0.249236432	-0.392486862	-0.103015229	-0.145923487	-0.096177861	-0.005164433	0.125352048	0.033437856	-0.234338505	0.005443826	-0.212901423	-0.362367109	0.120831941	0.050130346	-0.016859697	0.113079409	-0.282599517	-0.178518856	-0.008431794	0.235776438	-0.412322089	-0.031610453	-0.059404385	0.078477204	-0.056267283	-0.063802221	-0.092644473	0.129004858	0.892281652	0.184634608	0.31936699	0.914757823	0.289286673	0.086950987	0.665605479	0.53930116	0.686681513	0.982759918	0.598485257	0.888700764	0.320003072	0.981827385	0.367475743
group_4920	0	-0.034945821	-0.092485012	-0.022456987	0.518364622	-0.327548545	0.086609238	-0.155982814	-0.361502945	-0.082536378	0.107804202	-0.31590955	0.399591324	-0.080669147	-0.505384319	0.053792987	-0.288665313	-0.187193691	0.279422437	0.162047258	-0.237657523	-0.194227996	0.267992109	-0.417254324	-0.351903079	-0.440696599	0.22436609	-0.667168254	-0.007265701	0.230198589	-0.016359523	0.056474959	0.285136385	0.883713366	0.698159109	0.925128732	0.019206181	0.158608512	0.716551221	0.511375035	0.117325004	0.729389381	0.650984922	0.174821207	0.080892589	0.735298622	0.02302099	0.821791091	0.217086678
group_4924	0	0.419909946	0.214356404	0.316159771	-0.177000076	0.090258828	0.1806364	-0.421429205	0.16356292	-0.13679226	-0.18612943	-0.300826238	-0.192709158	0.449295468	-0.402013274	-0.192433658	-0.188791627	-0.058978301	0.058184935	0.197369027	-0.011648916	-0.320915187	0.050719723	0.091970478	0.136588449	-0.11504755	0.274987306	-0.258171962	0.114285048	0.261732503	-0.587833771	0.229779822	-0.340337615	0.065292525	0.364132928	0.174461223	0.455350586	0.705109011	0.445990128	0.064224611	0.490798647	0.565238852	0.432042353	0.197463411	0.41564404	0.04688228	0.078900577	0.416323833	0.425366668
group_4941	0	0.417774299	0.055242687	0.44389281	-0.022988347	-0.098186282	0.020142058	-0.281372695	-0.313906554	-0.540214868	-0.062779884	0.032690509	0.246409032	-0.003432179	-0.505251944	-0.23566256	-0.44549489	-0.251902114	-0.101213717	-0.254416184	0.290650544	-0.073401836	-0.123113645	-0.289158688	-0.297103987	-0.111731168	0.112359483	-0.01674984	-0.291834705	0.253390056	0.000210607	-0.062374122	0.355156441	0.066816247	0.817065206	0.049925301	0.923362116	0.680466639	0.932829022	0.229448071	0.177721102	0.013936254	0.792595894	0.89117402	0.294971526	0.988542133	0.023062771	0.317197124	0.049007602
group_4956	0	0.79439886	0.428043198	0.657428877	0.10841066	0.547664857	-0.197072826	-0.251336972	0.014973749	-0.205729413	0.169284886	-0.067765052	0.307107206	-0.058019918	-0.128903397	0.069118366	0.035670488	-0.445632703	0.251234042	-0.236997325	-0.341209184	0.100226492	0.34993049	-0.056035418	-0.017013599	-0.382092482	-0.476917917	0.157621728	0.152219509	-0.285747238	-0.029263587	-0.468498906	0.086471051	2.8759705421764e-05	0.059728309	0.001632746	0.649142015	0.012432992	0.404956924	0.285107242	0.950040456	0.384206889	0.475540553	0.776512179	0.187808428	0.808028775	0.588078183	0.772160741	0.88131811
group_4957	0	0.620411395	0.276332008	0.452004433	-0.160801464	0.4418807	-0.037900931	-0.119996763	0.207689848	-0.122556384	-0.153476025	-0.222662539	0.013499243	0.188837808	-0.031094358	0.053933639	0.317958244	-0.054606068	0.091369884	-0.187072654	-0.203462866	-0.089940541	0.118784494	0.307206355	0.110635657	-0.123623076	-0.321009959	0.325191693	0.231479801	-0.189750576	-0.123203781	-0.263978479	-0.411577837	0.003516444	0.238254411	0.045411147	0.498247246	0.051096441	0.873952094	0.614321075	0.37959181	0.606731082	0.518269047	0.345384653	0.954955067	0.425251352	0.896459509	0.821332318	0.171888699
group_4970	0	-0.041346652	0.29369505	0.343418915	0.492052847	-0.091209756	-0.153902128	-0.139471468	-0.491534361	-0.094223985	0.40585351	0.058670992	0.148234197	-0.42444123	-0.282940484	0.035833359	-0.207852525	-0.403990927	-0.011253792	-0.07128572	-0.32460956	0.306959669	-0.014466595	-0.256917054	-0.120058787	-0.089553028	-0.013134522	-0.44501878	0.054431519	0.004535722	0.131633372	-0.11562696	0.420142887	0.862592441	0.208821032	0.138221571	0.027540465	0.702137529	0.517094118	0.557571954	0.027729385	0.692746237	0.075817072	0.805913679	0.532825127	0.062146397	0.226752805	0.880779904	0.379210255
group_4974	0	0.332969162	0.202563666	0.324376763	0.295487107	0.257611934	-0.236758593	0.220049036	-0.205501118	-0.227172702	0.230875391	0.025352062	0.443848844	-0.073534238	-0.109761926	0.058384008	0.005906696	-0.036946409	0.085993497	-0.454390492	-0.175494538	-0.15188037	0.439148672	0.300406079	-0.262575599	-0.39201345	-0.259029435	0.33581222	0.026998261	-0.179062169	0.160251926	-0.104964123	0.145148102	0.151424811	0.391725234	0.162919482	0.205927102	0.272845475	0.314885591	0.35122206	0.384746351	0.335444888	0.327411965	0.915507757	0.04995067	0.758008084	0.645042847	0.806845826	0.980282504
group_4989	0	0.369202043	0.097068168	0.18376817	-0.242038673	0.361384971	0.009220114	0.00140947	0.404883445	-0.118078302	-0.164260921	-0.194289749	0.054759232	0.247945025	0.134674879	-0.072723187	0.041461515	0.089513539	0.089955343	-0.232969094	0.011361291	-0.036514963	0.191200704	0.290092204	0.130602188	-0.253698384	-0.224745183	0.383767148	-0.053074703	-0.06976511	-0.116038917	-0.132034724	-0.195378877	0.109154869	0.683924123	0.438009495	0.303892199	0.117453511	0.969225899	0.995294549	0.076587362	0.620034757	0.488924599	0.411755543	0.818640558	0.291874789	0.57133055	0.760602055	0.862214201
group_4991	0	0.753831768	0.234168585	0.613948526	-0.144435883	0.469110488	0.045462953	-0.319834095	0.140331864	-0.352938035	-0.066704374	-0.247847546	0.243321047	0.163287327	-0.312119508	-0.092209304	-0.174979065	-0.245548209	0.097371883	-0.330420647	-0.158075472	-0.143848574	0.141764387	0.197825971	0.073758627	-0.291896057	-0.308073018	0.213828636	-8.90E-05	-0.088455694	-0.176103496	-0.216867545	-0.082321333	0.000123794	0.320364237	0.003982187	0.54348931	0.036925094	0.849056199	0.16923325	0.555119675	0.126918907	0.779927167	0.292070722	0.301257857	0.491539549	0.180335815	0.699018599	0.460596304
group_4995	0	0.489643266	0.038063879	0.288727944	0.030073244	-0.075525953	0.056509713	-0.034428254	-0.112393981	-0.225679569	-0.299230035	-0.027082376	0.322262645	0.127086164	-0.185634361	0.043883145	0.099003182	0.183742835	0.158920876	-0.115053799	0.138609949	-0.264729429	-0.021286858	-0.122470996	-0.559632945	-0.130239467	0.02307917	0.184047743	-0.165280439	0.237564688	0.235038196	-0.035225784	-0.026481042	0.028427097	0.873414346	0.216982451	0.899843039	0.751648614	0.812939786	0.885424685	0.637086631	0.338716721	0.199968959	0.909762854	0.16583734	0.593393961	0.433289862	0.854246713	0.677944452
group_4998	0	-0.457735772	-0.422577454	-0.493762325	0.454302608	-0.370934734	0.326569384	0.111730795	-0.481000149	-0.029708698	0.307081328	-0.26506306	0.381986551	-0.339816734	-0.465361878	0.049891278	0.123969204	0.216029938	0.078722512	0.03236267	-0.171156869	-0.27466088	0.160196457	-0.071287745	-0.292486774	-0.122456531	0.189092371	-0.577571437	0.091021859	0.158202604	0.192188112	0.246247538	0.12234535	0.042415923	0.063426263	0.026924757	0.044191171	0.107374316	0.159930841	0.639087763	0.031793473	0.901051394	0.187847541	0.258720464	0.096508643	0.142677844	0.038669755	0.834539264	0.60255816
group_4999	0	0.478139059	0.429375436	0.432342078	-0.355780178	0.148467638	-0.212997095	-0.349797552	0.158192878	-0.150447826	0.032207183	0.440435201	-0.258766601	0.2271286	0.106561764	-0.244729161	-0.026326991	-0.172148753	-0.039243262	-0.128736885	0.257995403	0.111958701	0.025555108	0.137449926	0.099727514	0.217381936	-0.290972091	0.449422771	0.151360624	0.00239273	-0.378033062	-0.10470939	-0.230240852	0.032973993	0.058852239	0.056936421	0.123675547	0.532172886	0.367255401	0.130572529	0.505333594	0.526655107	0.892774048	0.051950666	0.270625658	0.33554126	0.65476653	0.298381271	0.912270332
group_5019	0	0.107698701	0.256742244	0.316291131	0.373846451	0.042851484	-0.204442312	-0.16620722	-0.518601148	-0.341044183	0.580146429	0.056591679	0.280179715	-0.111723427	-0.469897414	-0.345008513	-0.257835671	-0.316762976	-0.005674923	-0.191548259	-0.157778041	0.109353412	0.347585763	0.160839823	-0.139835938	-0.106172996	0.211579223	-0.312333728	0.057476795	0.123032688	-0.281586866	0.124362903	0.244148913	0.651305718	0.274524922	0.174272442	0.104429639	0.857639401	0.387253842	0.483717695	0.019141675	0.1411482	0.007328167	0.812673067	0.231512875	0.639110009	0.036566746	0.136286572	0.272414461
group_5050	0	-0.170215741	-0.19317775	-0.143610541	0.459090462	-0.272712027	0.150196548	0.051958374	-0.246205384	-0.148292292	0.061427089	-0.467066899	0.445583974	-0.106146347	-0.483510473	-0.036839791	-0.251417256	0.073526617	0.109793535	-0.077284925	-0.123739932	-0.322440389	0.212626758	-0.169996517	-0.362383094	-0.48470197	0.126821876	-0.469490288	-0.141056805	0.165222386	0.067470641	0.078579896	0.244895331	0.473081066	0.414489169	0.545819311	0.041730784	0.244711355	0.527353809	0.827780222	0.295383608	0.532662773	0.796974674	0.037868455	0.048956955	0.656032751	0.030785163	0.877455289	0.284948246
group_5061	0	0.659983667	0.069333328	0.325394904	-0.413512663	0.226021189	0.294196721	-0.330135898	0.05136599	-0.178290261	-0.225456903	-0.174697433	-0.191556863	0.481284527	-0.321840382	-0.098637961	-0.065169089	-0.302087314	0.08262249	0.27103214	0.073164842	-0.26396799	0.006987848	0.002221119	-0.02858453	0.076991257	-0.095113349	-0.03255834	0.048671563	0.153816235	-0.493730854	-0.129673856	-0.476685258	0.001542772	0.771470155	0.161526963	0.069936505	0.337966501	0.208008203	0.155150797	0.829716044	0.452017943	0.339206238	0.461329747	0.418491302	0.031677967	0.166424411	0.679071669	0.784877082
group_5081	0	0.668654097	-0.027364444	0.379783539	-0.406739354	0.210832929	0.36171542	-0.229080451	0.08988742	-0.083416368	-0.435392729	-0.213753979	0.091433606	0.296846914	-0.136774951	0.109359287	-0.047700181	-0.100383082	0.15850906	0.228663485	0.115930581	-0.044190663	-0.322783832	-0.099870051	-0.252262313	0.18318049	-0.415309802	0.116949186	-0.211315074	0.170069819	-0.029880621	-0.000545316	-0.274403789	0.001267801	0.908826746	0.09860757	0.075118715	0.372258043	0.117093815	0.331291692	0.706270716	0.726609535	0.055016141	0.365514885	0.701438641	0.203749042	0.565288534	0.646263256	0.841715975
group_5083	0	0.604935824	0.042416564	0.50598395	-0.135886122	0.118176709	0.158045098	-0.232285148	-0.193404837	-0.323422138	-0.029394485	-0.165550892	0.362542682	0.359209679	-0.375150183	-0.292481707	-0.394511221	-0.318363418	0.209360085	0.083593954	0.014206342	-0.004924131	-0.0041116	0.02971524	-0.318666393	0.093079253	0.152988015	-0.141832539	-0.411934823	0.345054223	-0.232333147	0.04419238	-0.02425867	0.004715957	0.859070389	0.022832477	0.567842315	0.61974116	0.505736492	0.324383786	0.413930125	0.164232621	0.902093077	0.485470479	0.1161968	0.119841118	0.103130312	0.210795627	0.085191676
group_5102	0	0.780389529	0.059658236	0.402086035	-0.440457624	0.264261504	0.314044175	-0.23492883	0.104837303	-0.234551714	-0.247744169	-0.150687026	0.208408817	0.499688306	-0.143324615	-0.203920797	0.065369975	0.021528499	0.288778451	0.154708821	0.155231502	-0.025847796	-0.032589159	0.153876333	-0.284950768	0.181376702	-0.080143433	0.168452121	-0.259172149	0.360601222	-0.236179052	0.165793629	-0.407954629	4.92517411401975e-05	0.802708971	0.078841302	0.051937332	0.260217296	0.177520817	0.318750222	0.660028701	0.319550239	0.292278599	0.52599039	0.377907119	0.024873908	0.546627555	0.388492244	0.784228949
group_5117	0	-0.237758997	0.198208139	0.060566505	0.381383998	-0.667169942	-0.175401147	-0.138479586	-0.153966457	-0.07678627	0.167474492	0.20530116	0.22290847	0.038540713	-0.243927239	-0.172958083	-0.615179552	-0.268622121	0.164499283	-0.082834134	0.007196371	-0.281486024	0.202105608	-0.456614642	-0.149752682	-0.345043355	0.145230098	-0.244182046	-0.163693848	0.113759183	-0.125475941	0.076960167	0.314540507	0.312784596	0.402201258	0.799763297	0.097079454	0.001311699	0.459498208	0.560404954	0.516916846	0.747632393	0.480342228	0.385219201	0.344838279	0.871841037	0.300017428	0.465872655	0.003889742
group_5119	0	0.238746738	-0.142166792	-0.061940009	0.058327765	-0.249039775	0.210240659	-0.035834221	0.244113849	0.110148334	-0.185956741	-0.33290608	0.392166639	0.295021275	-0.221410436	0.221740668	-0.018558023	-0.029926402	0.485736263	0.100403063	-0.209719332	-0.743020788	0.376874247	-0.268100455	0.163417581	-0.431292071	0.010485419	-0.098012672	0.092954678	-0.163869109	-0.077236257	0.020362408	-0.209223867	0.310718495	0.549905967	0.795313742	0.807028537	0.289679879	0.373633814	0.880777056	0.299636201	0.64387245	0.432477291	0.151507086	0.087231718	0.206676784	0.348174207	0.347437218	0.938101446
group_5121	0	0.752742138	0.342065798	0.681199352	-0.057180321	0.165656658	-0.033394697	-0.296045669	-0.008660149	-0.289654824	0.241870385	-0.046404336	0.421668981	0.265957778	-0.328262591	-0.176718469	-0.208298893	-0.609450786	0.381365713	-0.253600031	-0.307761698	-0.231585576	0.383028602	0.020619804	0.218233504	-0.179553173	-0.214734248	0.12256383	0.023459549	-0.186775218	-0.315189341	-0.302207172	-0.176261745	0.000128253	0.139883874	0.000943656	0.810758205	0.485187808	0.888843564	0.205030568	0.971094131	0.21544383	0.304238944	0.84596608	0.064057279	0.257056114	0.157648992	0.456079675	0.378164421
group_5137	0	-0.54116832	-0.019480722	-0.427986527	0.049599287	-0.701090159	0.038200607	-0.04426729	0.232590516	0.270685662	-0.249211055	0.047921424	-0.328877366	0.124407424	0.128829436	-0.009941251	-0.086069708	0.213612885	0.026767277	0.242880519	0.238630541	-0.205333603	-0.110542002	-0.409624928	-0.009816434	-0.073453932	0.094943355	-0.191125963	0.061871226	0.188269866	-0.145069533	0.123210035	-0.137815604	0.013736079	0.935029949	0.059765793	0.835494935	0.000573599	0.872963164	0.852984052	0.323730055	0.248374276	0.289337395	0.840990762	0.156826096	0.601266231	0.588294141	0.966820173	0.718247769
group_5139	0	0.771816583	0.291400763	0.582361188	-0.235623946	0.493434045	-0.048130062	-0.340647793	0.145111094	-0.182988639	0.085545744	0.137455719	0.070442297	0.16856838	-0.196507311	-0.043838216	-0.101584132	-0.305309103	0.081767121	-0.141434886	-0.141844174	-0.283488884	0.164463193	0.121488314	0.312058807	-0.038298371	0.003181519	0.222313387	0.112091582	-0.234877216	-0.223307946	-0.140183958	-0.041681044	6.71944669273152e-05	0.212565114	0.007054951	0.317278745	0.027042145	0.840306979	0.141640915	0.541586513	0.439988909	0.719896587	0.563335973	0.767910111	0.477438047	0.4063334	0.854394415	0.6699975
group_5157	0	0.63085347	-0.181973534	0.25349405	-0.561703901	0.395019328	0.388409644	0.020212874	-0.027035605	-0.134769812	-0.097668811	0.068234149	0.213390361	0.224981683	0.0084466	0.016028159	0.11240835	-0.089647127	0.124716038	0.006044045	0.196319951	0.03180171	-0.178345806	0.225033437	-0.142783178	0.45467876	-0.447208873	0.433902357	-0.222266903	0.075562444	0.047314718	-0.001042545	-0.286106195	0.002859825	0.442573516	0.280854364	0.00995673	0.084754252	0.090575448	0.932593374	0.909918085	0.571056819	0.682066029	0.775003115	0.366350467	0.340252361	0.971806639	0.946527102	0.637043301
group_5184	0	0.579237917	0.15850962	0.468700368	-0.301250322	0.156032142	0.097142223	-0.28025135	-0.011104768	-0.035175869	0.051037161	0.018885374	-0.048736136	0.477258211	-0.192312782	0.0075865	-0.239210557	-0.616399191	0.274052179	0.174465076	-0.181510253	-0.134247378	0.200334764	0.110119669	0.374399775	0.153797943	-0.066984606	0.014864353	0.204438165	-0.004474659	-0.543032643	-0.05890765	-0.389374265	0.007442718	0.504470569	0.037112932	0.196801276	0.511239818	0.683694937	0.231388552	0.962939247	0.882952878	0.830791017	0.937011657	0.838321276	0.033344252	0.416622283	0.974676581	0.309751148
group_5188	0	0.01101033	-0.513561734	-0.2447983	-0.088418556	-0.136596935	0.612372162	0.110252306	-0.480951547	-0.450148803	0.003217669	-0.363339144	0.304925591	0.072216047	-0.704808426	-0.223889211	-0.199788444	0.174934454	-0.155791829	-0.021226724	0.365601741	-0.40888904	-0.057684901	0.065390716	-0.534044936	-0.003344307	0.084762868	-0.253614322	-0.343750436	0.441469857	-0.052177494	0.336796231	-0.005863594	0.96325422	0.020553975	0.298240462	0.710871197	0.565799606	0.004103213	0.643557667	0.031813247	0.046414973	0.989258204	0.115337853	0.191125149	0.762225288	0.000520358	0.342664425	0.398382657
group_5208	0	0.364244006	0.361667825	0.317246243	0.193868635	0.197113237	-0.219643662	-0.313569196	0.458157299	0.03522822	-0.226803278	-0.355167313	0.184699695	0.053267142	0.131641384	0.03367212	0.18336612	-0.011502506	0.355989693	-0.080781909	-0.427095465	0.131063316	0.1935355	-0.116454732	0.005558225	-0.517109544	-0.249770829	-0.011404062	0.106191131	-0.155462654	0.016177004	-0.362139738	-0.125065013	0.114367544	0.117145573	0.172904021	0.412789615	0.40485866	0.352132573	0.178212721	0.04220181	0.882779829	0.336252652	0.124369878	0.435650281	0.823506769	0.580107266	0.887925697	0.43902981
group_5230	0	-0.385564114	-0.142343241	-0.336637428	0.436938933	-0.19600822	0.13324045	0.200110937	-0.438238979	0.030172055	0.229057127	-0.098734739	-0.021901485	-0.322197485	-0.30519285	0.147131384	0.147668542	0.081286994	-0.130515874	0.118789708	-0.162439876	-0.23370768	0.09358458	-0.172188859	-0.269575629	-0.177927191	0.237827847	-0.479417965	0.13899632	0.028852308	0.174599897	0.021305989	0.145298113	0.093169936	0.549405775	0.146693838	0.054061886	0.407550313	0.57547354	0.397605855	0.053269355	0.899515547	0.331342285	0.678772911	0.926975973	0.165927839	0.190716732	0.535911399	0.534407111
group_5241	0	-0.241776717	-0.118692339	-0.297190371	0.29330578	-0.726813142	0.181027004	-0.185205786	-0.066568391	0.046606278	-0.105138748	-0.072030866	0.186663557	0.115422518	-0.335232805	0.005184275	-0.090039626	0.115275053	0.303308253	0.222166626	-0.075680658	-0.578909589	0.149485033	-0.474762282	-0.204914927	-0.288605755	0.356570699	-0.448949125	0.033588673	0.213397203	-0.047328226	0.223451174	-0.081105136	0.304432043	0.61820369	0.203201346	0.209453191	0.000283435	0.444990648	0.434371351	0.780365263	0.845303477	0.659107729	0.762818246	0.430698556	0.627979048	0.148493018	0.982693692	0.705794563
group_5248	0	-0.381434042	-0.101235525	-0.236171367	0.153839027	-0.506400461	0.274899094	-0.274790469	-0.012265462	0.155600359	0.057441967	-0.338615562	0.100736113	0.022474388	-0.16287129	-0.149303082	-0.179481428	-0.181314194	0.299098649	0.403763398	-0.217070183	0.192069027	-0.111809279	-0.378785777	0.007902893	0.039137882	-0.029269346	-0.698118281	-0.111360933	0.229988546	-0.2074631	0.133814861	-0.127602629	0.097031953	0.671068943	0.31612279	0.51726803	0.022702256	0.240797019	0.240990474	0.95906854	0.512424001	0.809907399	0.144185957	0.672604946	0.925070871	0.492659062	0.52984167	0.448952293
group_5267	0	0.20370205	-0.216743613	0.163471055	0.012540962	0.095600685	0.430329333	0.016120704	-0.727133323	-0.615502222	0.338252228	-0.202467454	0.428969625	-0.120792205	-0.776364348	-0.344888687	-0.291045395	-0.128380625	-0.212629925	-0.156398826	0.197256449	-0.062304008	-0.087758133	0.148004779	-0.503099512	0.118206421	-0.017139481	-0.260017519	-0.414349623	0.329437609	-0.026575371	0.312465151	0.200804576	0.389012344	0.358686119	0.491045553	0.958149923	0.688471138	0.058230973	0.946218783	0.000280824	0.003865808	0.144644326	0.391954996	0.059118059	0.611958275	5.70803988036745e-05	0.136431765	0.213148979
group_5283	0	-0.47516269	-0.191344107	-0.389820178	0.161855761	-0.678764374	0.153243428	0.080670226	-0.232934387	-0.044466134	-0.044622471	0.151327716	0.042659064	-0.153514082	-0.125024363	0.001797422	-0.120824203	0.15439287	-0.059494537	0.049254524	0.22640337	-0.206155156	-0.133512425	-0.369909453	-0.370197993	-0.053621526	-0.095531764	-0.128765669	-0.179402541	0.140572676	0.206988328	0.15164255	0.099141332	0.034238145	0.419018156	0.089309215	0.495396977	0.001000398	0.518910938	0.735295203	0.322994836	0.8523306	0.851816903	0.524211898	0.858272457	0.518164058	0.59944936	0.993999411	0.611863304
group_5284	0	0.735281215	0.18047716	0.643283086	-0.040524384	0.368592601	-0.007483404	-0.395014624	-0.025515552	-0.434433324	0.080071283	-0.18820168	0.501486427	0.037580925	-0.287397927	-0.300379997	-0.185237371	-0.328879225	0.238026744	-0.280743546	-0.165075862	0.23244092	0.076428223	0.000690728	-0.145992719	-0.126829375	-0.070916504	0.000450486	-0.267906092	0.104260752	-0.023100199	-0.304786166	0.149168975	0.000220935	0.446397927	0.002214493	0.865300971	0.109786186	0.975020609	0.084758295	0.91496477	0.055614659	0.737193731	0.426841242	0.024276683	0.875008311	0.219202868	0.198161749	0.434291601
group_530	0	-0.290602321	-0.403813821	-0.333900862	0.346409416	-0.226098552	0.36368898	0.127085996	-0.49231892	-0.223265783	0.08337233	-0.48368769	0.275835004	-0.036515726	-0.567078576	-0.018601123	-0.151281061	0.036660051	0.026391357	0.159762911	-0.134904252	-0.190064391	0.158974332	-0.052326945	-0.376914288	-0.304727969	0.351490968	-0.630931663	-0.136067051	0.341583634	0.005507527	0.293742287	0.094891328	0.213878425	0.077443445	0.150213269	0.134597169	0.337796741	0.114962015	0.593394453	0.027443911	0.344045351	0.726748569	0.030714939	0.239134341	0.878525582	0.009122082	0.937957955	0.524341314
group_5304	0	0.153964323	0.220169462	0.251683273	0.2743343	-0.218999774	0.057868335	-0.043923406	-0.200404073	-0.154055934	0.031045368	-0.23026148	0.22104752	0.076432051	-0.391722321	-0.139302105	-0.120053135	0.111954265	0.064356835	-0.056246188	-0.008368133	-0.283284138	0.080347896	0.004011884	-0.397163789	-0.206278974	0.063742157	-0.233094202	-0.098376666	0.24593149	-0.102998618	0.167802911	-0.030932307	0.516922727	0.350951834	0.284421812	0.241803983	0.353581615	0.808521398	0.854114364	0.396900492	0.516670325	0.8966218	0.328735877	0.348985185	0.748760547	0.087622345	0.558055235	0.614153504
group_5310	0	0.286478712	0.029219888	0.048053459	0.077965963	-0.361952846	0.154767789	-0.132611275	0.169189701	0.038193209	-0.001061655	-0.04753494	0.455966629	0.278506122	-0.292442016	-0.016327587	-0.120055705	-0.047781822	0.474974531	0.029633139	-0.085200889	-0.831469454	0.349453789	-0.374772198	0.033442314	-0.304472206	0.141555775	-0.085596761	-0.034498531	-0.083783733	-0.121303952	0.066871349	-0.107491772	0.220746142	0.902671972	0.840558022	0.743878753	0.116835863	0.514711044	0.577294837	0.475792411	0.872987576	0.996455708	0.842257697	0.043323714	0.234429784	0.210860427	0.945529562	0.614145864
group_5311	0	-0.276300186	-0.300803326	-0.431544484	-0.424463543	-0.122439374	0.403624188	-0.165817369	0.248174782	0.119886978	-0.43295044	-0.131178997	-0.531919182	0.204037279	0.130193591	-0.14477165	-0.010011771	0.232611362	-0.182679854	0.460553545	0.356646779	0.189670805	-0.493483059	-0.137652699	-0.177926981	0.318717086	0.02024847	-0.204929335	-0.196912568	0.418066445	-0.179948093	0.054407179	-0.300771732	0.238310688	0.197499227	0.057446774	0.062131194	0.607077212	0.077595959	0.484758449	0.291413296	0.614647472	0.056549473	0.581450129	0.015778947	0.388215452	0.584316362	0.542542712	0.966584929
group_5313	0	0.673717525	0.241599111	0.429337014	-0.153703977	0.552204593	-0.025978238	-0.183855161	0.223713536	-0.087406257	-0.17386783	-0.256626156	0.005939044	0.34286294	-0.035934912	0.003956474	0.084992952	-0.185328868	0.179708562	0.117100493	-0.257445206	-0.021970538	0.18969623	0.181399482	0.016123779	-0.201592824	-0.062724835	0.080307468	0.034851987	-0.070037679	-0.243707306	-0.182715112	-0.283188246	0.001127217	0.304798387	0.058877368	0.517640337	0.011583161	0.913428279	0.437788894	0.343053225	0.714047339	0.463493713	0.274749584	0.980174542	0.138902895	0.88044435	0.986791981	0.721637415
group_5314	0	0.762085867	0.153236193	0.43979684	-0.333196853	0.211499405	0.010636539	-0.347346918	0.208336735	-0.106605789	-0.298450672	0.153931056	0.042488046	0.415535303	-0.029938452	0.125059518	0.143457094	-0.174077978	0.310594435	0.091013625	-0.151608652	-0.281529777	0.100528669	0.016177205	0.192598987	0.019623402	0.11646992	0.306684954	0.151514355	-0.066929689	-0.125869388	-0.016557469	-0.365216735	9.41300724165429e-05	0.518930909	0.052331362	0.151128107	0.370713336	0.964500939	0.133474892	0.378075832	0.654632393	0.20119999	0.517014397	0.858835169	0.068442251	0.900289807	0.599345895	0.546253001
group_5330	0	0.05191409	0.354001801	0.267316584	0.071711605	-0.335113566	0.036510991	-0.473112165	-0.025927523	-0.404479689	0.280422775	0.160288877	0.262343987	-0.100901422	-0.32498918	-0.619654286	-0.250097391	-0.148788925	0.062581423	-0.275189911	-0.006044518	0.016139824	-0.107957305	-0.275898375	-0.143791569	-0.044169657	-0.025993643	-0.147586839	-0.357600649	0.120945813	-0.103067811	-0.023155689	0.07729742	0.827924902	0.12569797	0.254541486	0.763840833	0.148646457	0.878541223	0.035130832	0.913596677	0.07690968	0.231091213	0.499635887	0.263820249	0.67209638	0.162080887	0.003568548	0.287569092
group_5331	0	0.272105611	0.191733272	0.173016027	-0.137269216	0.05216574	-0.194069567	-0.066852834	0.256529639	-0.040816262	-0.187751001	0.139895682	0.018867713	0.260018434	0.243975745	-0.019526512	-0.056258907	0.104272808	0.167384046	-0.194173499	0.264665432	0.142602742	0.213375978	0.105003581	-0.103409331	-0.183808304	-0.309052779	0.464214745	0.097075301	0.174828771	-0.152606919	0.045181752	-0.073877163	0.245803879	0.418054727	0.465720948	0.5638706	0.827102808	0.412296037	0.779448947	0.274936458	0.864339366	0.427969547	0.55636227	0.93707045	0.26823186	0.299918307	0.934877545	0.813756033
group_5343	0	0.810168961	0.244192133	0.626994254	-0.278446805	0.541419298	-0.000974394	-0.346140428	-0.001544854	-0.34676299	-0.00334017	-0.031471558	-0.050971014	0.238479237	-0.31563345	-0.053557059	-0.150417255	-0.430025781	-0.024094821	-0.172837268	-0.0900885	-0.125664698	0.16256443	0.23997784	0.1958042	-0.095053722	-0.186426194	0.225167423	0.179380743	-0.105504486	-0.357258996	-0.245310879	-0.170700881	1.49179703992189e-05	0.299476362	0.003089448	0.234533602	0.013683774	0.996747024	0.1349204	0.994842583	0.134173129	0.988849274	0.895210063	0.831007292	0.311277224	0.175219009	0.822560759	0.52674009
group_5346	0	-0.471803152	-0.075224206	-0.329458553	0.17886125	-0.335495687	0.212411847	0.128154212	0.057432079	0.172323403	0.018219622	-0.308559279	-0.155412508	-0.073876	-0.149489709	-0.057720837	-0.119611136	0.131742248	-0.109867662	0.184677606	0.021061496	-0.263551884	-0.100488532	-0.267205365	0.023822532	-0.138248611	0.212706046	-0.482524351	-0.112651269	0.061354244	-0.068172462	0.042846615	0.048613011	0.03571012	0.752611104	0.156050898	0.450547067	0.148155127	0.368604455	0.590267265	0.809939549	0.467535971	0.939228137	0.185622473	0.512939599	0.756915774	0.529321554	0.80900081	0.615467871
group_5357	0	0.51828342	0.0928437	0.371814665	-0.643856576	0.40254131	0.062078844	-0.01054023	0.00711951	-0.231752049	-0.251587097	0.285091161	-0.416413107	0.306366007	0.146343624	-0.069564152	0.001199873	-0.213714325	-0.287037289	0.017493014	0.3409743	0.193650974	-0.315670536	0.26321989	-0.02738488	0.44133133	-0.253400541	0.56178657	-0.15390881	0.03985586	-0.142653669	-0.182881879	-0.30930698	0.019228366	0.697041469	0.106478167	0.002187936	0.078471159	0.794864313	0.964822174	0.976234937	0.325526926	0.284612071	0.223089159	0.067801271	0.188930894	0.538121003	0.770728792	0.995994274
group_5409	0	0.140858198	-0.142565909	-0.076395199	-0.086896057	-0.094185729	0.310141706	-0.180241729	0.430443371	0.29990034	-0.458312613	-0.516605503	0.172275533	0.206692284	0.105135174	0.150284261	0.126553344	0.23692987	0.398503052	0.328930697	-0.141343873	-0.042806854	-0.165741465	-0.149313831	-0.159062385	-0.050790088	-0.306799412	-0.202677283	-0.092603882	0.147245924	0.028235141	-0.016584716	-0.332110874	0.553621911	0.548774853	0.748877946	0.71564984	0.692865164	0.183259925	0.447001197	0.058157034	0.198914217	0.04212313	0.01969139	0.467661547	0.381936279	0.659118644	0.527109864	0.594956371
group_5430	0	0.532509383	0.108144985	0.277460049	-0.151112541	0.086928557	0.097704329	-0.272487143	0.26282944	-0.157896705	-0.139790609	-0.106387915	0.383122581	0.03412406	-0.02016018	-0.085810285	0.134232053	-0.082093764	0.336573436	-0.121180086	-0.022593767	-0.014197959	0.007096276	-0.327016291	-0.095573624	-0.145266555	-0.353685463	0.1695724	-0.179169935	-0.086537388	0.131965312	-0.303676608	-0.050027664	0.015641707	0.649949108	0.236265008	0.524808889	0.715547726	0.681956207	0.245116145	0.262905143	0.506141214	0.556661784	0.655296325	0.095439133	0.886430723	0.932768718	0.719063977	0.572608159
group_5434	0	0.168589956	-0.313262327	0.130416398	-0.114022743	-0.00991383	0.493356834	-0.128456621	-0.545518378	-0.495293441	0.203350455	-0.177951551	0.346230888	0.055651828	-0.654715695	-0.221988046	-0.361889634	-0.400310006	0.006451958	0.028383673	-0.084001598	-0.048904028	-0.104212626	0.001861441	-0.092949185	0.145872303	0.219681533	-0.35142529	-0.368078175	0.261750086	-0.0681098	0.246892859	0.049984916	0.477380853	0.178660711	0.583667762	0.632182197	0.966911643	0.027069813	0.589383227	0.012851984	0.026382546	0.389849113	0.452891632	0.134811637	0.815732536	0.001733077	0.346885732	0.1169045
group_5452	0	0.737638506	0.253517846	0.618993804	-0.216197164	0.314128705	0.032439793	-0.308380856	0.194615337	-0.20216736	-0.37188385	-0.104729899	0.061394998	0.172626513	-0.122928396	-0.03741223	-0.045382888	0.024941893	0.022212829	-0.124149422	0.053496554	-0.083609805	-0.24817076	0.008398354	-0.191517826	-0.012088897	-0.055653095	0.212474519	-0.156318811	0.124283193	0.040205738	-0.175937468	-0.060827507	0.000205795	0.280807667	0.003614523	0.359928779	0.177397873	0.892003954	0.185890142	0.410957003	0.392672126	0.106407936	0.660356956	0.797078621	0.466741231	0.605631159	0.875565192	0.849319114
group_5454	0	0.350730916	-0.383839312	-0.099016101	-0.119539957	0.26107236	0.414682869	-0.084054408	-0.097895318	-0.173333149	-0.431535463	-0.506885383	-0.061553487	0.180086437	-0.38233951	0.317524573	0.198742644	0.050139146	0.044089434	0.276521424	-0.081986883	-0.268883818	0.047259427	-0.063029165	-0.125984256	-0.284105704	0.213044694	-0.250904308	0.169504754	0.194454831	-0.003090715	0.012160209	-0.205668498	0.129478968	0.094768845	0.677904592	0.61567964	0.266226845	0.069069049	0.724596049	0.681365782	0.464891127	0.057452566	0.022551389	0.796565295	0.447399352	0.096175418	0.172506632	0.400907456
group_5456	0	0.091317803	0.321746022	0.414936555	0.395077972	-0.008590226	-0.173442448	-0.217057176	-0.165394853	-0.342010353	0.358398535	-0.214874087	0.416771798	-0.101546498	-0.397636756	-0.424885964	-0.680919927	-0.289667059	0.042903337	-0.357067795	-0.057808971	0.185428561	0.228495409	-0.06355915	-0.23049032	-0.446980564	-0.076633343	-0.300591069	-0.294852194	0.200024547	-0.217849075	-0.027137013	0.498301167	0.701800163	0.166555795	0.068882064	0.084703874	0.971327427	0.464605293	0.35797417	0.485887657	0.139952286	0.120740256	0.362947757	0.067540653	0.670113138	0.082527183	0.0618439	0.000950026
group_5486	0	0.216262777	0.147497568	0.335970634	0.127447113	0.105035581	0.09624766	-0.226693444	-0.512104499	-0.716406181	0.622982567	0.069520073	0.496149033	-0.187946463	-0.690535598	-0.650914401	-0.426514724	-0.310421915	-0.147677224	-0.425939996	0.030958431	-0.019990864	0.133946717	0.080980233	-0.255274329	-0.086566067	0.044580715	-0.163773422	-0.42651045	0.09618884	-0.142593046	0.123746295	0.349579998	0.359779441	0.534885703	0.147546024	0.59233651	0.659422871	0.686465198	0.33649303	0.020977452	0.000380377	0.003344187	0.770870349	0.026083329	0.42748	0.000750568	0.001882297	0.060745549
group_5488	0	0.285774462	0.381878119	0.395689712	0.263150527	0.151603323	-0.177629229	-0.001731915	-0.199139315	-0.290834497	0.155834526	0.113074452	0.27593988	-0.182364131	-0.215125946	-0.133899079	-0.118229833	0.064665604	-0.097472812	-0.251126834	0.031396669	-0.064476903	0.03870571	-0.07866239	-0.404396903	-0.271790912	-0.024901821	0.074277365	-0.258628809	-0.014540252	0.193104413	0.113286119	0.376061885	0.221933314	0.096611182	0.084179667	0.262300976	0.52344771	0.453723861	0.994218099	0.399948772	0.21349598	0.511781627	0.635035855	0.238948486	0.441578061	0.362371956	0.573569644	0.619582688
group_5489	0	0.573229341	0.496113925	0.488460297	0.015812398	0.12147327	-0.227880874	-0.137305892	0.365700958	0.047454731	-0.058037997	0.223188481	0.196962196	0.039642224	0.187288288	0.008231188	0.213335283	0.049636126	0.26096562	-0.279191625	-0.108906864	-0.266234779	0.117916395	-0.141070646	-0.053802779	-0.173664031	-0.198510464	0.411003289	0.02072296	-0.232635924	0.158582135	-0.373374458	-0.06290353	0.008237758	0.026095554	0.028870518	0.947245955	0.609938146	0.333899628	0.563765447	0.112817568	0.842520679	0.807970027	0.344216806	0.405226001	0.868208392	0.429129627	0.972525386	0.366477127
group_5518	0	0.720354936	0.34462455	0.613220034	0.069731017	0.346058171	-0.178977493	-0.402068401	-0.033559463	-0.156813205	0.098964017	0.180948048	0.328071621	-0.097584402	-0.120948713	0.04674617	-0.067271997	-0.210657878	0.232023846	-0.252170479	-0.098830734	0.115168098	0.151870603	-0.053464284	-0.174175683	-0.131250308	-0.384221754	0.197526213	0.160218719	-0.014995512	0.032172676	-0.183953349	0.200891512	0.000340713	0.136752205	0.004037745	0.770192971	0.135019353	0.450247929	0.078855664	0.88829841	0.509101042	0.678065301	0.445192587	0.157905219	0.682327041	0.61149381	0.844844532	0.778099145
group_5520	0	0.566093694	-0.076223487	0.255855687	-0.437348039	0.412337756	0.429721779	-0.304257846	0.209619327	-0.095610432	-0.235386914	-0.220353481	-0.016636122	0.318504084	-0.148320862	0.011172158	0.077580661	-0.154167471	0.156429178	0.19264285	-0.277273276	-0.153326571	-0.156973357	0.207607672	0.147600074	0.159371537	-0.073745013	0.016564071	-0.082743291	0.003893298	-0.140123038	-0.057148067	-0.479015883	0.009270604	0.749425033	0.276243564	0.053811526	0.070815634	0.05862609	0.192148146	0.37508018	0.6884409	0.317780055	0.350539143	0.944501765	0.17111309	0.53258294	0.962714491	0.74510413
group_5525	0	0.112591861	0.228607488	0.161998631	0.044264724	0.134373377	-0.212455762	-0.007536535	-0.314589447	-0.202336188	0.247142941	0.202848048	-0.306993806	0.080072433	-0.114469799	-0.041683605	-0.082208317	-0.290583047	-0.166238655	-0.093419734	0.090479755	0.162606105	0.354619886	0.246844621	-0.024984797	-0.118240504	-0.139210284	0.105506987	0.357527841	0.079838265	-0.389056622	-0.07009814	-0.071477307	0.636490005	0.332318496	0.495011345	0.852992487	0.572200288	0.368503131	0.974843311	0.176728773	0.392268591	0.293489382	0.39104654	0.187979868	0.737190087	0.63083862	0.86148295	0.730426547
group_5540	0	-0.152900147	-0.247511795	-0.218404216	0.429826748	-0.188165773	0.176671836	0.137451599	-0.22673577	-0.136090624	0.134711545	-0.550963582	0.497200747	-0.14628739	-0.445781164	0.078906073	-0.084772092	-0.008127968	0.186365828	-0.118537301	-0.190880937	-0.293566583	0.375465784	-0.158126153	-0.175888212	-0.571385672	-0.103261323	-0.385113735	0.019413229	-0.017389293	0.064454104	0.011431269	0.166112715	0.519858966	0.292746202	0.354924953	0.058557679	0.426931078	0.456200465	0.563347779	0.336400387	0.567254292	0.57122482	0.011810658	0.0257192	0.538278896	0.04884499	0.740891412	0.722333303
group_5581	0	0.132651087	0.384805293	0.275690183	0.174434291	0.017297218	-0.397384089	0.005737177	0.419119283	0.290958703	0.095419752	0.202259309	0.183802356	-0.062382441	0.421950742	0.082734582	-0.069625833	-0.014061238	0.297729669	-0.279283627	-0.08497053	0.086189205	0.232613076	-0.152545932	0.221227295	-0.219980159	-0.133358937	0.266506795	0.09286042	-0.182862333	0.104530536	-0.25495792	0.268040466	0.577179518	0.093870917	0.239391135	0.462015577	0.942299794	0.082740258	0.980848284	0.065853558	0.213291573	0.689032476	0.39245232	0.437922794	0.793881741	0.063861066	0.728762981	0.770530717
group_5593	0	-0.318343469	0.354379693	0.098488131	0.504225496	-0.322972672	-0.369633408	0.033594177	-0.516875788	-0.191139906	0.435008092	0.227058366	-0.11001794	-0.277073702	-0.190355927	-0.124872252	-0.15102251	-0.246367877	-0.17801005	-0.193771509	-0.016948112	0.252596701	0.247513547	-0.094541284	-0.184050598	-0.22710322	0.016807659	-0.211374308	0.213284923	0.081017567	-0.114016232	-0.039641548	0.273053101	0.171341067	0.125266266	0.679534294	0.023388796	0.164853401	0.108709609	0.888183561	0.01961621	0.419524161	0.055255502	0.335694767	0.644267313	0.236945155	0.421469885	0.599897111	0.525058769
group_5602	0	0.644504111	0.299550063	0.469218986	0.050552514	0.312678523	-0.007878226	-0.318690566	0.191918577	-0.015851348	-0.117023081	-0.282128193	0.149874785	0.174663891	-0.19220674	-0.032454768	-0.01623723	-0.149923341	0.256400412	0.088571515	-0.196927059	-0.148347574	0.120541091	-0.168520191	-0.124261288	-0.247717356	0.005106932	-0.175828956	0.027138656	0.038581759	-0.174993466	-0.264319542	-0.052352573	0.00215827	0.199464922	0.036875525	0.8323759	0.179515104	0.973703128	0.170848659	0.417596397	0.947116182	0.623186471	0.228146669	0.528249132	0.461417141	0.4168842	0.891954378	0.945830578
group_5603	0	-0.070640256	-0.838829178	-0.557655857	-0.23607029	0.156301504	0.740804888	0.271145784	-0.39750091	-0.07856075	-0.180094209	-0.364548674	0.09941861	-0.035709494	-0.284002077	0.211128542	0.389465081	0.274280999	-0.069569746	0.377470242	0.076585219	-0.126654003	-0.241660374	0.10548474	-0.378003618	0.329153566	0.196105165	-0.287578585	-0.154839436	0.290623679	0.298155097	0.198925049	-0.214703083	0.767275084	3.82209932517637e-06	0.010625478	0.316336036	0.510501742	0.000186862	0.247539488	0.082641692	0.741988316	0.447379421	0.114042165	0.676663076	0.881189209	0.22493953	0.371572445	0.089626751
group_5609	0	0.371582842	-0.123549931	0.316393059	0.156040464	0.157033175	0.293572772	-0.057216382	-0.327860079	-0.368465494	-0.018742102	-0.695438444	0.399184749	0.133421541	-0.653791619	-0.042257959	-0.258873518	-0.223507996	0.103954959	-0.081749548	-0.195019688	-0.133262387	0.153715733	0.138933073	-0.213344344	-0.327878789	7.71497225375639e-05	-0.369796343	-0.10062541	0.241560442	-0.166303871	0.032064517	-0.019704236	0.106713735	0.603795296	0.174126055	0.511217007	0.508499474	0.209019471	0.810640934	0.158189383	0.109918187	0.937488613	0.000663343	0.081230611	0.574949791	0.001768406	0.859592342	0.270420689
group_5634	0	-0.193222423	-0.347483365	-0.234582412	-0.108011883	0.150544776	0.498336853	-0.051069976	-0.179151208	-0.118343527	-0.220672722	-0.444018576	-0.122341531	-0.126449633	-0.195096169	-0.062319026	0.12156909	0.265945084	-0.245067568	0.270825977	-0.038435487	0.320575576	-0.523352641	0.183190457	-0.396280975	0.241312866	-0.048392754	-0.389316445	-0.286274046	0.348455695	0.15390393	0.18717611	-0.160724869	0.414379162	0.133312105	0.319485071	0.6503536	0.526385643	0.025330373	0.830683729	0.449801084	0.619243587	0.349823863	0.049852788	0.607366709	0.595260686	0.409779249	0.794086953	0.60965415
group_5637	0	0.38854901	0.230067813	0.348772264	-0.232685968	0.401450879	0.109683375	-0.329079921	0.030743139	-0.266943678	0.105528877	0.044509602	-0.018945431	-0.013732725	-0.194982163	-0.388146302	-0.191132586	0.093230188	-0.211117652	-0.186447598	0.282594021	0.177424002	-0.198931492	0.258527866	-0.259660245	0.173350663	-0.323075029	0.118439263	-0.170799541	0.236322021	-0.228515943	0.099784572	0.049621981	0.090449755	0.329154181	0.131781318	0.323525872	0.079359854	0.645280868	0.156555622	0.897623103	0.255230029	0.65791651	0.852187765	0.93681173	0.954176751	0.410058331	0.090813303	0.419542305
group_5639	0	0.437922121	0.39542495	0.345133478	0.206277387	-0.196125155	-0.259039639	-0.059166398	0.126079584	0.028741991	0.041606961	0.111167463	0.315881684	0.158355652	0.041214812	0.171820378	0.306947155	-0.181163053	0.506569623	-0.147757379	-0.347550473	-0.374369046	0.498471897	-0.187858805	0.127003706	-0.366911358	-0.113006808	0.236166317	0.296784282	-0.312764212	0.018413536	-0.251410894	-0.258341414	0.053461696	0.08440625	0.136135267	0.382913752	0.407265016	0.27010241	0.804305158	0.596347035	0.904256728	0.861735294	0.640789477	0.174861328	0.504889997	0.863026618	0.468856391	0.188050426
group_5651	0	0.758370392	0.132362744	0.626536899	-0.072920205	0.438254742	-0.037080181	-0.087040947	-0.264102124	-0.396426365	0.113394632	0.093352737	0.446940134	-0.029544575	-0.257797294	0.050020192	-0.121136758	-0.33463834	0.079238466	-0.362137304	-0.075548553	-0.010474602	0.12346743	0.155682514	-0.158741012	-0.066099465	-0.377263369	0.375697981	-0.088322611	-0.137928497	0.139447546	-0.161198615	0.151298624	0.000106623	0.578014953	0.003117648	0.759971709	0.053259801	0.876661483	0.715194634	0.260515573	0.083551608	0.634071791	0.695456382	0.048190882	0.901595476	0.27248836	0.834117407	0.610935946
group_5654	0	0.30974575	0.112028691	0.394641581	0.404466649	-0.046889399	0.008973508	-0.09581331	-0.517750655	-0.404521517	0.36653975	-0.307599291	0.614433257	-0.199720883	-0.64591497	-0.140493835	-0.270780695	-0.293720518	0.129108355	-0.306127622	-0.066256578	-0.043788325	0.286776799	-0.121858896	-0.313212044	-0.331478863	-0.199164427	-0.295962672	-0.043142294	0.102389769	-0.046645269	-0.017769805	0.342474151	0.183849165	0.638188577	0.085079292	0.076920106	0.844374685	0.970048639	0.687811672	0.019374432	0.076876241	0.11193211	0.187065706	0.003945571	0.398545501	0.002094798	0.554658569	0.248201713
group_5655	0	0.512852582	-0.153189491	0.224329314	-0.451299744	0.541364701	0.423873986	-0.224020828	-0.054018598	-0.167906636	-0.129864004	-0.070627615	0.039580463	-0.014112486	-0.088529537	0.023541609	0.184698566	-0.033071253	-0.040080518	0.130553849	-0.016292355	0.265207663	-0.401299033	0.203658565	-0.14281773	0.424988901	-0.373125227	0.112943557	-0.171671664	0.079008764	0.120312291	0.031848446	-0.207522431	0.020759199	0.519059839	0.341691525	0.04579037	0.013695139	0.062533843	0.3423733	0.82105523	0.479193872	0.585276368	0.767315632	0.868412008	0.952910893	0.710523267	0.921523051	0.435653138
group_5671	0	0.342439204	0.238010481	0.400141408	0.415027332	0.103122002	-0.151769179	-0.213256359	-0.125775783	-0.128331261	0.204166562	-0.446272866	0.363788946	-0.027731266	-0.411683976	0.046782862	-0.218980933	-0.335511235	0.290173099	-0.175209504	-0.273853838	0.002410234	0.486001715	-0.115838128	0.080035037	-0.56456007	-0.091028454	-0.347385123	0.311395663	0.027040815	-0.267838236	-0.121502176	0.217578204	0.139423748	0.312257773	0.080436916	0.068815247	0.665278209	0.522988082	0.366658671	0.597239518	0.589749626	0.387908371	0.048566653	0.114854781	0.907609538	0.071308397	0.844724161	0.353624067
group_5683	0	0.235362524	-0.409166824	-0.223095666	-0.60000406	-0.047361622	0.644069542	-0.193245091	0.313516885	-0.02674862	-0.64084742	-0.289529961	-0.209172295	0.474080253	-0.109551278	0.030046053	-0.011069469	0.155420018	0.079666678	0.422923006	0.270239309	-0.322666218	-0.343315237	-0.16874844	-0.103984605	0.137215923	-0.008070808	-0.025534968	-0.239156957	0.322550018	-0.147810109	0.114690279	-0.481403736	0.317831665	0.073229595	0.344422732	0.005162544	0.842825975	0.002178142	0.414323347	0.178289035	0.910870648	0.002330302	0.215650683	0.376122752	0.034707147	0.645681218	0.899933162	0.963056977
group_5723	0	-0.112201241	-0.312472276	-0.253684305	-0.370821284	0.03969996	0.451494334	-0.03177487	-0.160355899	0.045728204	-0.208113664	-0.187328947	-0.519069969	0.256737858	-0.099930186	0.081911834	0.015025534	-0.213088727	-0.133056535	0.570286801	0.081780839	0.189369412	-0.278197532	-0.024691291	0.06547262	0.344702544	0.090928784	-0.332773028	0.046232184	0.295823141	-0.305913177	0.117879876	-0.391591631	0.637667967	0.179817607	0.280481158	0.107490253	0.868018057	0.045685411	0.894205538	0.499454212	0.848185288	0.378598213	0.429027624	0.019014328	0.274533407	0.67508631	0.731364264	0.949867883
group_5728	0	0.32333462	0.177468699	0.330193012	0.161468495	0.240881679	0.084825577	-0.230031634	0.252738345	0.037873948	-0.032032605	-0.692173019	0.237643338	0.093970054	-0.175475355	-0.094468632	-0.108961662	-0.21546322	0.296394583	0.049385573	-0.397376176	0.111746772	0.122378794	-0.056307812	0.040470789	-0.335015059	-0.149930019	-0.418805725	-0.054294214	0.02325252	-0.211778067	-0.340527549	-0.079459221	0.164353371	0.454138638	0.155075065	0.496443018	0.306280935	0.722164763	0.329232361	0.282339802	0.874041148	0.893352077	0.000720418	0.313027066	0.69353576	0.459305286	0.691985872	0.647469326
group_5729	0	0.391372076	0.112983577	0.362895046	-0.338696603	-0.040936768	0.148432114	-0.044576366	-0.106391635	-0.189600364	0.130554184	0.029289933	0.09307535	0.441165263	-0.136679423	-0.20814726	-0.192906252	-0.53698783	0.211433774	0.037419136	-0.01801257	-0.023420368	0.121465217	0.136193863	0.183822788	0.243913764	-0.205179865	0.156942212	-0.127493726	0.01921502	-0.411771867	-0.052111421	-0.420913577	0.087931175	0.635309582	0.115816227	0.144083857	0.863942407	0.532272119	0.851968389	0.655284988	0.423349651	0.583266815	0.902439725	0.696319986	0.051517879	0.565562764	0.378519513	0.41515808
group_5731	0	-0.664887406	-0.273011642	-0.531885891	0.467200336	-0.303273486	0.138021317	0.427958545	-0.39860001	0.004488888	0.184515457	-0.209395919	0.035165271	-0.453108267	-0.189677752	0.147875263	0.326206399	0.393871991	-0.239761707	-0.143652945	-0.062565518	-0.160438076	0.03546506	0.037732277	-0.270534763	-0.188848606	0.123666142	-0.290254329	0.133885021	0.024722198	0.368003758	0.078747678	0.115212776	0.001381704	0.244172718	0.015786717	0.037806292	0.193662898	0.561716004	0.059784308	0.081718591	0.985014786	0.436116358	0.375601009	0.88298791	0.044821989	0.42315691	0.533828716	0.160422971
group_5751	0	0.435188413	0.394742387	0.436486545	0.111102358	-0.069366212	0.011021729	-0.080317254	0.176472351	0.036008593	-0.011374728	-0.169730074	0.339641808	0.261317053	-0.071409884	-0.063842415	-0.1594822	-0.178325059	0.411482816	0.002841686	-0.178932027	-0.215039451	0.195136125	-0.188145809	-0.180526649	-0.276616126	-0.274207986	-0.010954502	-0.184203089	0.009999349	-0.129493444	-0.097882054	-0.132157521	0.055143189	0.084992462	0.054339766	0.64098626	0.771364525	0.9632162	0.736413874	0.456717371	0.880200902	0.962038904	0.474363486	0.142896778	0.265762688	0.764807584	0.789160834	0.501825039
group_5752	0	-0.519378802	-0.59853514	-0.738260736	-0.174914606	-0.398673843	0.532618383	0.115409036	-0.064804687	0.193909783	-0.423144406	-0.161352885	-0.326045418	0.17071244	0.026738143	0.160714215	0.004440137	0.253357743	-0.032455934	0.632904287	0.22725974	-0.03734575	-0.314472569	-0.276419458	-0.360299981	0.156463785	0.178571201	-0.388967952	-0.187216096	0.453840115	0.04691387	0.27183871	-0.223106649	0.018930808	0.005302099	0.000201951	0.460764119	0.081656856	0.015616466	0.62801948	0.786053126	0.412688512	0.063034848	0.496755498	0.160641561	0.471771319	0.910905426	0.498483479	0.985177515
group_5755	0	-0.449795309	-0.37013956	-0.535578736	0.335007994	-0.542298509	0.354132815	0.080087564	-0.231993722	0.124054936	0.034054121	-0.340885602	0.190736203	-0.050852956	-0.309096649	0.135335343	-0.044401822	0.023343823	0.234891278	0.368384931	-0.161787291	-0.312263737	0.165428159	-0.40354886	-0.234659604	-0.272010905	0.115953595	-0.647439842	-0.021094125	0.150075328	0.029444333	0.148261109	-0.017703175	0.046608119	0.108188827	0.014943357	0.1487824	0.013501807	0.125548181	0.737142105	0.325008405	0.602305322	0.886662049	0.141345172	0.42052549	0.831393326	0.18481789	0.569427338	0.852541935
group_5773	0	0.355837875	0.251218214	0.304440477	0.049142125	-0.106349401	-0.066384292	-0.358697353	-0.065998628	-0.353829073	-0.122740419	0.311358978	0.103883828	-0.131940459	-0.256639346	-0.161756293	-0.017998863	0.128705221	-0.083576851	-0.29187166	0.18802481	-0.248690453	-0.147551653	-0.28824504	-0.417996771	-0.147919425	0.02117694	0.178801242	-0.094562661	0.118148153	0.198616199	-0.107618417	0.175607201	0.123610323	0.285342535	0.191867987	0.83699165	0.655413716	0.780958477	0.120408463	0.782201562	0.125895648	0.606186846	0.18145646	0.662944849	0.579239403	0.274724053	0.495665546	0.939963202
group_5777	0	-0.429399981	-0.434773566	-0.564150851	-0.203878371	-0.424933822	0.52406937	-0.186486579	-0.054264779	0.032360793	-0.218389944	-0.027247789	-0.254937024	0.141063187	-0.139732788	-0.179152252	-0.226247523	0.134086107	-0.047340375	0.510676959	0.268219031	-0.016179129	-0.351558421	-0.319893787	-0.345680295	0.226702596	0.214595786	-0.472618851	-0.311025542	0.526071436	-0.124494537	0.261805462	-0.12510691	0.05883619	0.055401837	0.009569361	0.388593087	0.061811414	0.017697915	0.431143566	0.820252437	0.892265483	0.354957181	0.909213879	0.278031499	0.553039075	0.556826637	0.449798399	0.337469992
group_579	0	0.492039694	0.199507526	0.583312473	-0.188176672	0.085167212	0.24464629	-0.419153054	0.051426564	-0.282532981	-0.232991058	-0.320854617	0.122331855	0.24997208	-0.363789162	-0.223479583	-0.415304666	-0.248753788	0.06555515	0.037705711	-0.085782628	0.045631758	-0.330169245	-0.027978202	-0.086206901	0.025653981	-0.079580622	-0.175918533	-0.361999996	0.250364562	-0.197770536	0.069138861	-0.107110161	0.027545246	0.399059996	0.006940189	0.426903808	0.7210885	0.2985501	0.065829521	0.829518052	0.22745137	0.322873764	0.167800472	0.607395339	0.287818691	0.11485455	0.343571407	0.068611416
group_5792	0	0.579209186	0.035101845	0.392019586	0.051542391	0.590262466	0.002240213	-0.128970598	-0.144745124	-0.14273646	-0.134354652	-0.110435133	0.22342288	-0.219067328	-0.010997657	0.308425932	0.257485592	-0.062126493	0.092897769	-0.003550045	-0.306194081	0.361931594	-0.083215782	0.049161211	-0.272522029	-0.084416288	-0.208962736	0.056850578	0.006512122	-0.045755239	0.409898312	-0.181020138	0.156521306	0.007446365	0.883197573	0.087360859	0.829139493	0.006147313	0.992521214	0.587881994	0.542617466	0.548291827	0.57225432	0.643004286	0.343697067	0.353429426	0.963296486	0.185822494	0.273089052
group_5793	0	0.394275545	0.591216148	0.58765116	0.131518291	0.252767302	-0.351239746	-0.266557771	-0.064345604	-0.351537961	0.246710495	0.304051396	0.01134358	-0.208483103	-0.10529296	-0.285432967	-0.279445817	-0.200009059	-0.18716118	-0.484050145	0.150977135	0.229446306	0.077005719	-0.045882043	-0.253945885	-0.254455335	-0.370805216	0.261062334	-0.045477375	-0.001198171	-0.06646424	-0.302369685	0.370630092	0.085395132	0.006044571	0.006435996	0.580464621	0.282282794	0.128885549	0.255943823	0.787535373	0.128538657	0.294362163	0.192465174	0.962142786	0.377733293	0.658636764	0.222510483	0.232789075
group_580	0	0.050626526	-0.080993582	0.175242538	-0.314270398	-0.195314769	0.368232979	-0.3519345	0.079668246	-0.140761801	-0.381806245	-0.306709042	-0.123050404	0.23995747	-0.180715411	-0.234224854	-0.358401644	-0.10551548	-0.025318376	0.224274775	0.128742203	0.266846611	-0.577317474	-0.130959333	-0.082790967	0.278496691	0.011378493	-0.277235477	-0.390172024	0.454057448	-0.173448021	0.13312255	-0.179942926	0.832133825	0.734270839	0.459910691	0.177191921	0.409244416	0.110159949	0.128078419	0.738472108	0.55389609	0.096679193	0.188410843	0.605270598	0.308197205	0.445787859	0.320244611	0.1207368
group_5819	0	-0.425521711	-0.298701256	-0.439746944	0.351237672	-0.626495581	0.285646725	0.047271615	-0.204075219	0.271603966	0.041248256	-0.171884549	0.285382357	-0.149219066	-0.092831085	0.157514174	-0.021871757	-0.059130403	0.38251847	0.401827436	-0.149317122	-0.044779837	0.000213675	-0.651864024	-0.331202568	-0.073984867	0.031402667	-0.629260631	-0.120148295	0.204367928	0.213372746	-0.010990992	0.105874183	0.061413414	0.200803635	0.052361208	0.128887964	0.003120206	0.222149091	0.843121123	0.388125321	0.246710004	0.862916478	0.468687842	0.222596104	0.530075893	0.697080763	0.507185239	0.927074839
group_5821	0	0.527719212	0.326619142	0.389558495	-0.010498123	0.018908305	-0.140436066	-0.467745963	0.251673672	-0.300923467	0.062344655	0.056473485	0.315859596	0.130952942	-0.176528769	-0.298687929	-0.177671208	-0.321119096	0.319292366	-0.253688158	-0.0887259	-0.15755856	0.312742495	-0.330680379	0.047800004	-0.407298519	-0.134602499	0.106228257	-0.065481439	-0.112744282	-0.189926552	-0.356050834	0.046674364	0.016783714	0.159863462	0.089543137	0.964962625	0.936935321	0.554823009	0.037552933	0.284440802	0.197311474	0.794004017	0.81305768	0.174893134	0.582107121	0.45657115	0.200824702	0.453615428
group_5823	0	-0.532159821	-0.227156698	-0.42160699	0.619350021	-0.469250094	0.03661608	0.080155037	-0.30112028	0.150031592	0.383153908	-0.052659332	0.380926416	-0.486946155	-0.270725065	0.152406024	0.081275281	0.096884491	0.148303844	-0.059625262	-0.325115755	-0.342708432	0.230379675	-0.319890819	-0.028682487	-0.248133426	0.257836487	-0.530115618	0.185922567	-0.141979122	0.319032362	0.020976463	0.338982413	0.015722875	0.335479857	0.064100509	0.003589667	0.036861322	0.87819412	0.73692816	0.197004156	0.527812719	0.095409764	0.825490834	0.097514576	0.029445985	0.248302718	0.521224999	0.733378797
group_5839	0	-0.520379645	-0.425294569	-0.470407837	0.376025095	-0.437283542	0.38757776	0.092034458	-0.468955891	-0.06888211	0.353691433	-0.312927401	0.343354853	-0.264955342	-0.521947368	-0.076333416	-0.157245461	-0.052104666	0.043347004	0.084287926	-0.169004652	-0.261560305	0.102978542	-0.17621345	-0.206560376	-0.106996516	0.098707993	-0.664153482	-0.097126204	0.110487067	0.050998851	0.134632709	0.131466048	0.018662155	0.061566958	0.036335761	0.102264966	0.053850937	0.091328383	0.699563843	0.036995814	0.772919931	0.126053329	0.179150534	0.138299956	0.2589213	0.018247463	0.749074779	0.507919242
group_5842	0	0.668530079	0.074656007	0.48374021	-0.504922239	0.574616473	0.123774697	-0.238657258	0.202847436	-0.173363035	-0.124934561	-0.198877308	-0.178845805	0.298512949	-0.14416934	-0.13173418	-0.215660706	-0.446788919	-0.090800383	0.031522721	0.076228707	0.022617834	-0.116610553	0.084639471	0.34902535	0.158149482	-0.080592981	0.111513818	-0.070168933	-0.086472679	-0.379625098	-0.344597612	-0.137682316	0.001271421	0.75442445	0.030694152	0.023167098	0.008048331	0.603131956	0.310905323	0.391048001	0.46481296	0.599713682	0.400581857	0.450586822	0.201101436	0.544241286	0.579837929	0.36115112
group_5858	0	0.499635197	0.175918915	0.420314723	-0.385385753	0.144839924	0.009890231	-0.282334163	0.105401577	-0.038664937	-0.265380412	0.19856312	-0.285616618	0.316729944	0.047428121	0.164446789	-0.075042278	-0.419132838	0.081052806	0.212468653	-0.07476644	0.023422918	-0.14227723	-0.09971299	0.329536901	0.178174864	0.002021335	0.184835223	0.102001505	-0.069448582	-0.180833705	-0.083313747	-0.254708445	0.024891722	0.458153006	0.065006703	0.093334356	0.542350325	0.966990365	0.227792704	0.658305119	0.871431238	0.25812935	0.401341751	0.222199969	0.173642826	0.842607928	0.48842616	0.753191571
group_5859	0	0.248908749	0.097795112	0.063492749	0.185083573	0.001176647	-0.122387236	-0.13048588	-0.147213232	0.11482065	0.038395621	0.089224818	0.033336152	-0.023173647	0.068887049	0.331308326	0.192622236	-0.367226389	0.354358488	0.181213509	-0.232046565	0.176050274	0.360355759	-0.299813759	-0.160494501	-0.231945182	-0.424357463	-0.050656482	0.416568472	-0.063407838	-0.026117483	-0.362050647	-0.093402068	0.289942043	0.68167554	0.79029086	0.434680012	0.996071812	0.607231471	0.583465562	0.53568206	0.629784954	0.872319718	0.708344782	0.889037281	0.922746128	0.772904058	0.153601322	0.415858453
group_5860	0	0.473876166	0.097689761	0.265196872	0.060743749	0.179015203	-0.118583196	-0.442849828	0.140590224	-0.064305664	0.129289267	0.178561199	0.354949361	0.058609671	-0.099376983	0.021473121	-0.314359484	-0.524555952	0.425074841	0.016755922	-0.348978534	-0.129292113	0.363789274	-0.377874936	0.149954785	-0.339058387	-0.030698065	-0.06651876	0.010742631	-0.227258605	-0.067300287	-0.305036114	0.238302635	0.034796133	0.682001252	0.258471116	0.799188768	0.450150909	0.618528999	0.050529771	0.554384247	0.787664361	0.586952028	0.451319693	0.124617469	0.806112835	0.676791436	0.92840068	0.177062516
group_5869	0	0.653320083	0.108658043	0.412754877	-0.103428749	0.390531099	0.107613274	-0.167856342	0.003251504	-0.273831505	-0.249049145	-0.191697836	0.130055147	0.064469011	-0.289357372	0.02153972	-0.017007263	0.124462962	-0.072628708	-0.150944432	0.134407861	-0.208490113	-0.06127857	0.090266753	-0.376994895	-0.182930706	-0.22706393	0.173770485	-0.073268272	0.102920825	0.035684917	-0.074312714	0.017819228	0.001786666	0.648390828	0.070502579	0.664338331	0.08867598	0.651565518	0.47932745	0.989145255	0.242702687	0.289661137	0.418142402	0.584719534	0.787136858	0.215936816	0.928179164	0.943265522
group_5879	0	0.197525935	0.137991691	0.16127322	-0.003069785	-0.197434317	-0.254839112	-0.006281722	0.244221635	0.153099519	-0.350504932	0.217414211	-0.042932081	-0.027454804	0.264622728	0.212623514	0.298211357	0.218408097	0.064910837	-0.145125192	0.106270225	-0.223204095	-0.137134346	-0.235626071	-0.030012061	0.028670857	0.090435921	0.344212321	0.137294251	-0.12515648	0.320096363	-0.336770884	-0.020634305	0.403855891	0.561800807	0.496970881	0.98975187	0.404078385	0.278222483	0.979030863	0.299416139	0.519308267	0.129743141	0.357164507	0.857374265	0.908526891	0.259542068	0.368116218	0.201579007
group_5884	0	0.723853038	0.209779746	0.510152102	-0.076069061	0.298688943	-0.110281838	-0.178280572	-0.12258236	-0.243806396	0.010158764	0.024055626	0.232413105	0.207176456	-0.082214589	0.093121232	0.034325712	-0.383387305	0.301608568	-0.101688212	-0.126165843	0.156082983	0.356682588	0.108295715	-0.116840686	-0.172058161	-0.417264224	0.279935859	0.17113136	-0.010730728	-0.146735188	-0.213913098	-0.159663563	0.000308575	0.374706446	0.02155567	0.749917146	0.200823099	0.643468267	0.452042923	0.606654252	0.300264455	0.966094598	0.919814779	0.324109761	0.38079737	0.730406714	0.696177113	0.885763795
group_5894	0	0.767884844	-0.077802715	0.419129238	-0.315330939	0.163763319	0.340954407	-0.223315925	-0.147182269	-0.267426179	-0.147998022	-0.022476118	0.44624651	0.302598618	-0.24428047	-0.081580001	-0.002785712	-0.057708824	0.333289056	0.066711713	0.098616567	-0.039837617	-0.075146287	0.068866352	-0.403513942	0.255684209	-0.125022563	0.144549881	-0.278193254	0.347977344	0.008610712	0.156796158	-0.204610118	7.71465769335435e-05	0.744397859	0.065846472	0.175655571	0.490260238	0.141259686	0.343934164	0.535768813	0.254339351	0.533485382	0.92506512	0.048581542	0.194706013	0.299296061	0.732414223	0.990700177
group_5899	0	0.406230774	-0.026884945	0.120255398	-0.135811536	-0.226938156	0.37484876	-0.496314104	0.336177249	0.047179871	-0.150298498	-0.327282783	0.326276981	0.536305721	-0.291174907	-0.117424634	-0.307388215	-0.373376105	0.677105514	0.350950923	-0.315473079	-0.428404917	0.252191956	-0.380991333	0.157389175	-0.244093829	0.055526101	-0.387271586	-0.097518503	0.143486096	-0.438553144	-0.011490771	-0.371329862	0.075519066	0.910418142	0.613552415	0.568056845	0.335957602	0.103429668	0.02602591	0.147281594	0.843421984	0.527070274	0.158966665	0.160327195	0.014781679	0.212936069	0.621986373	0.187384048
group_5914	0	0.301324166	0.259467754	0.215720359	-0.226996183	0.382644981	-0.126540138	-0.219807327	0.022174594	-0.335860321	0.155256752	0.369714044	-0.334802322	0.018046308	-0.087608377	-0.135499571	0.001348362	-0.287016607	-0.274698375	-0.282723726	-0.040416547	-0.125927272	0.167606243	0.218622329	0.22744611	-0.125834437	-0.204121038	0.396732685	0.217833353	-0.301656113	-0.221966163	-0.291930092	-0.147793699	0.196686133	0.269283248	0.361015081	0.335830712	0.095887706	0.594995115	0.3517648	0.926067742	0.147687341	0.513367293	0.108626521	0.149047492	0.939805219	0.713412813	0.568954525	0.995498556
group_5920	0	-0.225641739	0.462015501	0.202409626	0.443037674	-0.523598161	-0.48343782	-0.090789598	-0.176548222	-0.216683266	0.365592548	0.243374345	0.108575445	-0.007833282	-0.156499538	-0.333140128	-0.472717258	-0.321181383	0.051991019	-0.339606467	0.059786471	0.014282761	0.416485456	-0.247668769	-0.007268624	-0.437055847	0.087719359	-0.068607697	0.041039713	0.050660793	-0.295859635	-0.036692834	0.30874225	0.338799859	0.040280621	0.39209313	0.050420492	0.017818789	0.030813988	0.703449937	0.456520738	0.35882323	0.112932376	0.30114867	0.648641603	0.973853098	0.509959437	0.151201987	0.035304817
group_5928	0	-0.061887929	-0.316686397	-0.327980988	-0.275127742	-0.016203963	0.446924538	-0.118249572	0.116992661	0.051448115	-0.328143444	-0.068024512	-0.119196815	0.221732437	0.05153152	-0.043094995	0.120630053	0.272229137	0.056282365	0.36447457	-0.023303742	-0.045828314	-0.283540859	0.118436541	-0.36873891	0.222705432	-0.018488405	-0.084525439	-0.242658736	0.299714777	0.04003549	0.160343281	-0.42031945	0.795482348	0.173705239	0.158026923	0.240390131	0.945941405	0.048199639	0.619523809	0.623277423	0.829447616	0.15780882	0.77567741	0.616700957	0.347455576	0.829175023	0.85683838	0.612439634
group_5931	0	0.166377621	0.157537064	0.381440297	0.145905177	-0.189545562	-0.060322787	-0.261274771	-0.422490039	-0.491315252	0.248367245	0.181660375	0.253961211	-0.35159316	-0.547624602	-0.323033503	-0.249498052	-0.060446628	-0.267725665	-0.465789794	0.292359476	-0.094119631	-0.206891296	-0.206162512	-0.185315529	0.067752039	0.150057422	-0.060201325	-0.130319438	0.132538449	0.110000139	0.018155376	0.467121414	0.483263136	0.507122738	0.097026017	0.53935262	0.423486167	0.800553463	0.265842856	0.063486776	0.027809526	0.291027056	0.443372463	0.279938526	0.12847452	0.012440747	0.16476929	0.288764084
group_5934	0	0.530798407	0.345479566	0.346521161	0.110476699	0.16265349	-0.360674273	0.006818566	0.082336945	0.202446055	0.040613802	0.333057745	0.090629492	-0.008528162	0.235050672	0.390570115	0.346214312	-0.100874823	0.296166873	-0.122593222	-0.118372345	-0.177552538	0.398275355	-0.073694093	0.043118996	-0.153291948	-0.322374838	0.42039028	0.497431661	-0.318300447	0.092329996	-0.321870706	-0.050876907	0.01604222	0.135716851	0.134463052	0.642878497	0.493245635	0.118229792	0.97723924	0.730019834	0.392006109	0.86500636	0.15130933	0.703950259	0.971534505	0.318492004	0.088641323	0.134831562
group_5965	0	-0.141010178	-0.188505418	-0.234643255	0.238834829	-0.194948607	0.233577637	0.007504078	0.062075089	-0.005751983	-0.091154941	-0.302620681	0.37518929	-0.313148606	-0.140259569	-0.035628894	0.008617954	0.227254561	0.091187275	0.041710955	-0.011506426	-0.152122027	-0.174570327	-0.542353106	-0.421634037	-0.266521981	-0.039008339	-0.348234669	-0.426911199	0.006341963	0.437342884	-0.180421001	0.333534806	0.553189766	0.426081707	0.319355934	0.31053463	0.410140494	0.321622196	0.97495162	0.794876468	0.980798867	0.702308704	0.194671851	0.10309152	0.178826923	0.555325544	0.881455563	0.971234911
group_5968	0	0.006395693	-0.185140732	0.102787533	0.129977041	0.152400423	0.341099474	-0.052411373	-0.36100206	-0.428957348	0.131350232	-0.543082933	0.247525867	-0.059598537	-0.669681016	-0.271960899	-0.579190893	-0.197491183	-0.213141339	-0.047617989	-0.004028544	-0.013576644	-0.080486616	0.017460704	-0.243628946	-0.250172408	0.113655942	-0.520385038	-0.430085087	0.265481543	-0.13835201	0.172840546	0.331325446	0.978650497	0.434535637	0.666303579	0.584947042	0.521240494	0.141079569	0.826300534	0.117871301	0.059126115	0.580952674	0.013341109	0.292717873	0.802902676	0.001238156	0.246065054	0.007448687
group_5973	0	-0.04678213	0.275597035	0.185918311	-0.059706657	-0.043642145	-0.138161193	-0.302193608	0.417097221	-0.055154481	-0.001188892	-0.068495238	0.074086153	0.146013314	0.170173992	-0.352403241	-0.111647966	0.012082376	0.144260066	-0.226672866	-0.238365508	0.238524053	-0.024021863	0.269400234	0.276145083	-0.04388722	-0.114395887	0.12093407	-0.109654861	-0.028604062	-0.191025465	0.033741314	-0.230251806	0.844726564	0.239556397	0.432574111	0.802551867	0.85503904	0.561315693	0.195333823	0.06730486	0.817352576	0.996030933	0.774163538	0.756244323	0.53904874	0.473191237	0.12753589	0.639337863
group_5985	0	0.188287447	-0.154990368	-0.189680796	-0.557053592	-0.127524849	0.384351992	-0.311621241	0.42913083	0.089393478	-0.444643925	0.007288875	-0.352279081	0.427906795	0.068385812	-0.04371815	0.05521439	-0.003149113	0.132029056	0.401486754	0.218748161	-0.2683293	-0.200049923	-0.29221101	0.116202487	0.161729863	-0.044943485	0.038906065	-0.03918465	0.128442352	-0.280294203	-0.078018071	-0.495475633	0.426626698	0.514099154	0.423149332	0.010728015	0.592108876	0.094291503	0.181069482	0.059012356	0.707816656	0.049493425	0.975669753	0.127679435	0.059818561	0.774515387	0.854789147	0.817157395
group_5997	0	0.58982725	-0.024354613	0.279660893	-0.399645289	0.382407464	0.38866348	-0.158783636	0.080825053	-0.337931296	-0.13376441	-0.098280236	0.218641782	0.194903683	-0.170486805	-0.166462812	-0.184638655	-0.166490539	0.072426431	0.000301877	0.085350798	-0.024296678	-0.128680986	-0.02204212	-0.286208338	-0.026781646	-0.433235525	0.203610345	-0.489684705	0.065644502	0.003811202	-0.076055352	-0.096596264	0.006194673	0.918821289	0.232414601	0.080847802	0.09611136	0.090346612	0.503724536	0.734804672	0.145050049	0.57395871	0.680176389	0.354388748	0.410250506	0.47236607	0.483035963	0.435804669
group_6000	0	0.08428069	-0.537653485	-0.153653845	0.015850267	0.144046636	0.625671524	-0.080145466	-0.479587755	-0.396975931	0.120123495	-0.453516607	0.405253423	-0.044721429	-0.73558431	-0.184317067	-0.32264269	-0.034730979	-0.052334136	0.120115197	-0.003346674	-0.19299536	-0.061903089	0.038385358	-0.420477684	-0.034586147	0.236884714	-0.562531925	-0.39284092	0.387356681	-0.002479465	0.276919183	0.184084049	0.723882378	0.014485666	0.517778574	0.947119785	0.544587619	0.003171592	0.736958509	0.032372038	0.083085319	0.613944382	0.04460554	0.076292893	0.851491771	0.000218936	0.436618527	0.165310182
group_6010	0	-0.249664734	-0.429438998	-0.43523632	-0.420537653	-0.269232834	0.628023892	-0.135269863	-0.11067607	-0.06913496	-0.393293192	-0.142101436	-0.463616317	0.392057722	-0.247305912	-0.107839258	-0.249489675	0.041891365	-0.175337164	0.604767721	0.316805702	-0.100731256	-0.407377216	-0.106630388	-0.271877169	0.277969995	0.152690036	-0.35542988	-0.258094363	0.544109237	-0.324160415	0.393233473	-0.393213443	0.28843144	0.058810686	0.05511338	0.06484969	0.251021905	0.003026736	0.569615904	0.642275292	0.772107425	0.08624705	0.550091288	0.039503669	0.087327355	0.293160881	0.650878338	0.288780808
group_6014	0	-0.175637389	0.254600754	0.036723821	0.336301998	-0.037361397	-0.249121229	0.189537923	0.287828928	0.283459235	-0.146546401	-0.492617028	-0.152009831	-0.13037135	0.130236385	0.275094851	0.206573123	0.078052069	0.009177583	-0.035348261	-0.188572751	-0.007680295	0.104888551	-0.219653816	0.336682137	-0.45266377	-0.00155831	-0.191212149	0.314567289	-0.258213207	0.026286125	-0.236490748	0.067471493	0.458884182	0.278687755	0.877838282	0.147122098	0.875733009	0.289516976	0.423505198	0.218481701	0.225865555	0.537551832	0.027336049	0.522321518	0.583798874	0.584191765	0.240448636	0.382216872
group_6042	0	0.651040486	0.410895553	0.691812418	0.142505523	0.074999185	-0.127334401	-0.53896356	-0.090908659	-0.394318546	0.033043139	0.051595472	0.270320189	0.062051951	-0.434656073	-0.229607932	-0.41682903	-0.459602299	0.172039569	-0.107129241	-0.19303729	-0.104506263	0.069564932	-0.39134534	-0.161939309	-0.321398842	0.213241937	-0.201594522	-0.207636694	0.077553235	-0.098099512	-0.233115092	0.281813992	0.001877181	0.07190605	0.000726968	0.548945924	0.753329084	0.592666632	0.014202521	0.703077956	0.085357983	0.890006911	0.828966018	0.249038625	0.794951363	0.055475259	0.330148746	0.06749914
group_6043	0	0.404871254	0.43104662	0.483564661	-0.226974501	0.023572483	-0.156186911	-0.648116179	0.394809907	-0.083524379	0.07369924	0.140170009	0.031378417	0.396160991	0.047088539	-0.511897062	-0.555543689	-0.546066217	0.323979277	0.05170353	-0.085120682	0.263321863	0.080102157	-0.152699203	0.174463469	0.011144447	-0.164046834	-0.03340257	-0.213246344	0.107862413	-0.582585862	-0.232850978	-0.108867747	0.076597079	0.057767095	0.030763677	0.335878121	0.921420435	0.510815674	0.00199889	0.084934339	0.726268558	0.757480663	0.555580623	0.895518561	0.083777461	0.843721516	0.021038294	0.010988613
group_6063	0	-0.233859023	-0.232734717	-0.259526558	0.353419354	0.33678311	-0.038203149	0.212645779	-0.359224504	0.064977562	0.055097874	-0.142602992	-0.104100616	-0.495710136	-0.001012288	0.534746103	0.38116173	-0.000409661	-0.200123825	0.048958223	-0.435266406	0.21800792	0.056526332	0.127080223	-0.089577924	-0.217209591	-0.205255382	-0.159313473	0.380297384	-0.296742432	0.431626021	-0.181446645	0.141183745	0.32102284	0.323421623	0.269170854	0.126365434	0.146508109	0.872954775	0.368064881	0.119824729	0.785495145	0.817537012	0.548669814	0.662281404	0.026236483	0.996620515	0.015130273	0.097290635
group_6065	0	0.777148237	0.158102749	0.465234894	-0.267801836	0.438440196	-0.060860101	-0.092627965	-0.048927675	-0.172126818	-0.042679884	0.157968775	0.056941595	0.288036962	-0.035033347	0.046870919	0.205065079	-0.116864885	0.1321702	-0.072260038	0.045122469	-0.073467891	0.217497671	0.304291529	-0.056827889	0.1163707	-0.058343183	0.40233107	0.185322867	0.026772793	-0.155013111	-0.091846985	-0.25562001	5.54769020841963e-05	0.505579297	0.038729955	0.253647272	0.053147486	0.798811669	0.697713606	0.837693928	0.468051774	0.858203955	0.505944633	0.811534662	0.218134168	0.883424013	0.844435303	0.385777889
group_6080	0	0.566449426	0.432076606	0.519338284	-0.081325305	0.087839503	-0.253909188	-0.247238649	0.46816915	0.171457307	-0.277009836	-0.001505339	-0.074827571	0.39222418	0.229716861	0.189415926	-0.057111098	-0.461705433	0.409215813	0.061984786	-0.366743784	-0.146428549	0.22482246	-0.225878814	0.334643866	-0.29352604	-0.142193548	0.203814012	0.186948213	-0.269457997	-0.202083565	-0.521700707	-0.29189572	0.009216733	0.057105904	0.018941749	0.733220421	0.71268745	0.280040421	0.293296436	0.037357338	0.469810608	0.237057709	0.994974502	0.753876792	0.087181224	0.329913009	0.423809194	0.810983338
group_6081	0	-0.369582167	-0.628413692	-0.661975695	-0.462889962	-0.224676814	0.706898738	0.122254295	0.067436013	0.139958578	-0.432776573	-0.289684725	-0.387213422	0.306111454	-0.045021842	-0.005555261	-0.023676646	0.285490103	-0.151527711	0.560953361	0.384301223	-0.161763046	-0.426362778	-0.052981776	-0.231839792	0.348160565	0.054518003	-0.261401105	-0.271172693	0.43725972	-0.142690047	0.256719976	-0.413411717	0.108762431	0.003003272	0.001475539	0.039854751	0.340924479	0.000492314	0.607624864	0.777571143	0.556183015	0.056659857	0.215394314	0.091659587	0.189317426	0.850504892	0.981455453	0.921074239
group_6083	0	-0.06211518	-0.311189496	-0.049921378	0.322584605	0.037383755	0.177499834	0.10551469	-0.492818975	-0.329084654	0.141146135	-0.199099647	0.419612883	-0.428217783	-0.490942382	0.013135377	-0.056475615	0.136570947	-0.204631592	-0.306780807	-0.053571816	-0.17141512	-0.088844541	0.02621024	-0.418805611	-0.139741611	0.120862096	-0.216302389	-0.174497509	0.068390959	0.431158143	-0.011481051	0.406656954	0.794746698	0.181706834	0.834440761	0.165390677	0.875659195	0.454058176	0.657959814	0.02726317	0.156549306	0.552803308	0.400044586	0.065502889	0.059612944	0.027946328	0.9561681	0.813050749
group_6095	0	0.074427059	0.532610904	0.251201632	0.280368808	0.094606535	-0.374928719	-0.101919106	0.441125767	0.210403612	0.006825527	-0.02886399	0.122278235	-0.251461454	0.318831762	0.060066494	0.165245778	0.261349554	0.11567558	-0.271483836	-0.154352774	0.136260803	0.070783233	-0.044588546	0.001003664	-0.346534301	-0.550563363	0.215783139	0.12320883	-0.304355925	0.164773107	-0.135144202	0.133450844	0.755155462	0.015618197	0.285375397	0.231184794	0.691557393	0.103350196	0.668968537	0.051541222	0.373255008	0.97721601	0.903852132	0.607554015	0.284860739	0.17064863	0.801384601	0.486286384
group_6121	0	0.249920359	-0.192153068	-0.179640477	-0.382567108	-0.084121082	0.326178587	-0.181136445	0.678975079	0.339098749	-0.458122677	-0.174956553	-0.011247656	0.549241995	0.101100866	0.097863112	-0.031625741	0.139336257	0.403119375	0.389701716	-0.006336872	-0.687562601	0.043642322	-0.239087022	0.29661991	-0.058485129	0.234335053	-0.012307491	-0.05236884	-0.022804635	-0.228270271	0.061956852	-0.393344635	0.28792175	0.417016802	0.448543775	0.095960992	0.724385743	0.160460722	0.44471082	0.000995377	0.143577963	0.042219365	0.46065491	0.962462698	0.012132227	0.67148298	0.681465332	0.894699412
group_6142	0	0.673414403	0.104596449	0.397349781	-0.235569205	0.01399448	0.024272784	-0.285298236	0.046127613	-0.196920163	0.051650015	0.250922615	0.3975559	0.276265253	-0.082894334	-0.08038318	-0.04437701	-0.46349044	0.459968744	-0.012516204	-0.141886885	-0.197088863	0.231759135	-0.234210244	0.094877511	0.028599966	-0.081518945	0.233843806	-0.120509998	-0.151832523	-0.064768985	-0.227483899	-0.153244487	0.001135246	0.660764895	0.082769221	0.317394477	0.953304232	0.919093184	0.222738465	0.846874209	0.405328257	0.828787775	0.285928716	0.082595325	0.238372477	0.728258223	0.736204898	0.852623474
group_6143	0	0.313707686	-0.273810037	0.011043591	-0.573627934	0.607939246	0.373115937	0.115978487	-0.02314005	0.049417005	-0.233345405	-0.100494298	-0.400995165	0.250122256	0.103044436	0.206695225	0.204396856	-0.047234296	-0.200406241	0.317047508	0.071518537	0.178825344	-0.271931202	0.473503651	0.074484563	0.484813871	-0.19518156	0.196500691	0.054865474	0.071193506	-0.127794272	0.042188893	-0.438246449	0.178010792	0.242741107	0.963143284	0.008182957	0.004459973	0.105162853	0.626312667	0.92285781	0.836091647	0.322117356	0.673349129	0.079733465	0.287519581	0.665515949	0.381929356	0.387361696
group_6144	0	0.643651416	-0.088672235	0.321163686	-0.42453592	0.551974678	0.232694611	0.001345528	0.145079409	-0.283611433	-0.380111387	-0.293300284	0.127889224	0.178007027	0.004789219	-0.024396928	0.190816082	0.09744736	-0.032244174	-0.031504384	0.096769452	0.138551722	-0.247295378	0.210030361	-0.223808392	0.086235837	-0.212247516	0.326943205	-0.361648344	0.044051059	0.171175541	-0.137450329	-0.179643051	0.002197405	0.710075981	0.167368195	0.062081898	0.011625038	0.323507388	0.995508017	0.541675736	0.225605672	0.098293122	0.209462126	0.591042367	0.452748476	0.984012313	0.918680693	0.42032726
group_6145	0	0.427856173	0.105221837	0.188734521	-0.466277003	0.270693535	0.233468034	-0.182107166	0.200545965	-0.054845593	-0.004493794	-0.080100151	-0.059992007	0.466494342	0.005604592	-0.324284283	-0.002723433	-0.046619145	0.14588574	0.219497772	0.159495082	0.089634759	0.022470416	0.301249643	-0.001603744	0.301992775	-0.183326598	0.103536698	-0.140720203	0.21727335	-0.499809232	0.175015487	-0.466984591	0.059852081	0.658853958	0.425509283	0.038238059	0.248359979	0.321855834	0.442232816	0.396559307	0.818359097	0.98499841	0.737102193	0.801626195	0.038136085	0.981290801	0.163046375	0.990908079
group_6154	0	0.382368307	-0.077436846	0.030420732	-0.392485767	-0.031720796	0.441995786	-0.220150526	0.102772825	0.007249595	-0.047392184	-0.072044791	0.085896721	0.484707523	-0.12521566	-0.079193731	0.010992304	-0.313734161	0.424775407	0.357089639	-0.07514299	-0.19670865	0.1187896	-0.093530986	0.058677105	0.162927891	-0.238221052	-0.045871034	-0.037344901	0.120603503	-0.388923035	0.0582158	-0.573536846	0.096148269	0.745561657	0.898691426	0.086951946	0.89438461	0.051028895	0.350994317	0.666348681	0.975800834	0.842725764	0.762773651	0.718791995	0.030313261	0.598886454	0.739978046	0.963314341
group_6157	0	0.669023072	-0.1193729	0.381140532	-0.358311282	0.400241633	0.24785909	-0.272281067	-0.08438698	-0.291755597	-0.03066641	0.007321053	0.33083955	-0.086754662	-0.15734171	-0.139231967	0.035080516	-0.223418237	0.060761721	-0.074155799	0.087390836	0.197333733	-0.301669957	-0.097208081	-0.231527979	0.347359025	-0.31650762	0.146629008	-0.332556625	0.009741474	0.19986038	-0.339612402	0.063948712	0.001257081	0.616176779	0.097310793	0.12083726	0.080354099	0.292047515	0.245487456	0.723547227	0.211983179	0.897877336	0.975562375	0.154219558	0.716094154	0.507656276	0.558255431	0.883268082
group_6180	0	-0.606366949	-0.305605219	-0.50205565	0.487283249	-0.372986403	0.260025292	-0.018558799	-0.163814796	0.17518838	0.107164487	-0.484530708	0.155555094	-0.247915619	-0.309934274	0.043053163	-0.086663203	0.165566659	0.090531064	0.251908786	-0.276620203	-0.101650963	0.035155083	-0.225299959	-0.17216728	-0.26322943	0.216440248	-0.81622669	0.022610299	0.186713582	0.046070546	0.178910872	0.14571208	0.004592509	0.190087714	0.024090006	0.029317095	0.105293254	0.268218783	0.938098863	0.490121982	0.46005158	0.652931005	0.030382606	0.512548218	0.291933887	0.183568454	0.856975975	0.716381598
group_6184	0	0.291907938	0.360176011	0.302007306	0.063952867	0.202179565	-0.309333419	-0.133971025	0.049474974	-0.065922078	0.280333549	0.102592727	0.060306398	0.094310312	-0.016256343	-0.291112444	0.169408204	0.180059594	0.044620478	-0.356355136	0.12726048	0.046396785	0.34972009	0.476458947	0.002693413	0.039527518	-0.004853981	0.23455784	0.372316533	0.137977806	-0.370938474	0.039240681	-0.133798379	0.211733661	0.118776221	0.195623067	0.788803967	0.392642948	0.184464133	0.573361838	0.835901874	0.782448363	0.231245946	0.66690105	0.800606607	0.6924779	0.945766903	0.213038738	0.475214356
group_6189	0	-0.375989561	-0.388535968	-0.540843949	-0.366778608	-0.216133964	0.528297838	-0.109986691	0.279834851	0.113237663	-0.446223757	-0.314963793	-0.410325321	0.302797111	-0.021749571	-0.167638422	-0.084922674	0.371266601	-0.138502134	0.49095673	0.290796323	-0.087194812	-0.415208441	-0.048637145	-0.128459909	0.190982795	0.187225869	-0.326686872	-0.265484584	0.435270404	-0.23648637	0.328120171	-0.353280595	0.102300008	0.090461512	0.013803918	0.111680881	0.360072661	0.016642322	0.644361955	0.232112005	0.634544355	0.048594397	0.176186405	0.072340636	0.19439882	0.927481203	0.479906448	0.721858824
group_6193	0	-0.181215079	-0.270711227	-0.392489187	-0.261294769	-0.02730063	0.356489185	-0.127315532	0.108431106	0.377814421	-0.195974012	0.025274385	-0.374462979	0.070238227	0.239665355	0.27976816	0.201986126	-0.072553609	0.131816896	0.582498071	-0.088125146	0.214949584	-0.233486148	-0.181926194	0.047966373	0.321270812	-0.271978775	-0.212703649	0.18292759	0.09185537	-0.057011448	-0.003082365	-0.361311482	0.444509819	0.248327847	0.086948951	0.265804937	0.909038519	0.122875748	0.592721905	0.649079916	0.100511653	0.407633794	0.915765755	0.103813723	0.768564889	0.308804385	0.232227981	0.393105573
group_6205	0	0.566774312	-0.041353927	0.36449161	-0.416917779	0.48137599	0.1692017	-0.007549038	-0.223797268	-0.25427708	-0.158467415	-0.048390162	-0.269197216	0.237772651	-0.169369268	0.17084393	0.075658109	-0.431345266	-0.14597655	0.120743042	0.007162961	0.086828511	-0.093130287	0.160236224	0.17334849	0.20061645	-0.038651987	0.181537636	0.114094601	-0.026481393	-0.160469897	-0.150829989	-0.262912506	0.009167757	0.862568482	0.114103057	0.067434803	0.031640888	0.475760657	0.974801589	0.342867879	0.279320337	0.504585525	0.839454689	0.25108704	0.31275598	0.475317336	0.471424899	0.751227188
group_6206	0	0.296061236	-0.016051772	0.217590077	-0.155286459	0.427539642	0.125150271	-0.088016595	-0.022062362	-0.344406672	0.137035633	-0.123229192	0.045855899	0.040623409	-0.24021402	-0.161501374	-0.039775418	-0.354145997	-0.082146268	-0.226444711	-0.290915977	-0.082601333	0.088246758	0.187662347	0.276066418	-0.112074215	0.129292505	0.048184577	-0.078143083	-0.199223949	-0.069074963	-0.311107077	-0.087628663	0.205005618	0.946448433	0.356766077	0.513285705	0.060062003	0.599078843	0.712131824	0.926440961	0.137016926	0.564540502	0.604742395	0.847766079	0.86497471	0.307664546	0.496354166	0.867769306
group_6211	0	-0.139289603	-0.057735727	-0.27627319	0.22104788	-0.278116795	0.100838187	-0.367470267	0.119773227	0.053318685	0.007550949	-0.25176281	0.124376873	0.232990898	-0.276148126	-0.134946976	-0.120904696	0.16066972	0.334496627	0.293360731	-0.156877054	-0.254724968	0.373325859	-0.081709046	-0.013800328	-0.360523829	0.32727187	-0.517518381	0.184870691	0.275283007	-0.408706522	0.443653509	-0.12739961	0.558090916	0.808952412	0.238358438	0.34898438	0.235111735	0.672290904	0.110955692	0.614985732	0.823338564	0.974795213	0.28426453	0.601356262	0.322874107	0.238579724	0.570546134	0.611624425
group_6227	0	0.251849869	0.066370136	0.219894348	-0.341739102	-0.105983395	-0.165259182	-0.15166325	0.145353134	-0.121754247	-0.143995287	0.5773951	-0.054150826	0.126683231	0.206710845	-0.116197561	-0.076679719	-0.114135397	-0.010407736	-0.161381828	0.235671299	-0.073093534	-0.193164723	-0.165022742	0.1518713	0.296926156	0.255352929	0.464609308	-0.170212992	-0.053158612	0.12764832	-0.164899554	0.055504368	0.284092434	0.781004097	0.351569344	0.140287315	0.656529687	0.486250524	0.523281616	0.540905165	0.609105524	0.544732581	0.007679574	0.820624014	0.59457534	0.381892582	0.625656526	0.747971696
group_6240	0	0.170070685	0.085926577	0.195837939	0.342871142	-0.014273184	-0.010298707	-0.199901536	0.114303606	0.15135184	0.076744552	-0.634835537	0.271823265	0.250249385	-0.326415248	0.151674191	-0.268186839	-0.438939882	0.482048478	0.191898439	-0.601748337	-0.240258361	0.519027685	-0.104150086	0.425100337	-0.541493199	0.155086187	-0.583440994	0.299499769	-0.108111644	-0.426522576	-0.050821268	-0.088551961	0.473463908	0.71869806	0.407965956	0.138892826	0.952375272	0.965627793	0.398110154	0.631337964	0.524144989	0.747765234	0.002637965	0.246313621	0.287266524	0.160139689	0.523251295	0.25293922
group_6241	0	0.696543208	0.285866488	0.628887975	-0.18714299	0.23544839	0.069785139	-0.139169051	-0.062345976	-0.294332526	0.01622329	-0.088893996	0.281665646	0.155067952	-0.198559111	-0.336938343	-0.089782399	-0.104268056	0.077082815	-0.173324456	0.244632201	0.118669875	-0.125304655	0.016316095	-0.368793297	0.176167074	-0.168553838	0.141506594	-0.340557016	0.265450744	-0.101209896	-0.153456479	-0.004500563	0.000644922	0.221777948	0.002974928	0.429494253	0.317649991	0.770019203	0.558435038	0.793999741	0.207788527	0.945877018	0.709381056	0.228942869	0.513885949	0.401351452	0.146310385	0.70659932
group_6242	0	0.100736021	-0.178373518	0.031150306	-0.009414739	0.392627444	0.295563909	-0.202633002	-0.383288461	-0.164109884	0.2663329	0.002051722	0.136634808	-0.46152145	-0.281983997	0.057877417	-0.057732511	-0.195571076	-0.174072629	0.114344779	-0.149296743	0.317646242	-0.28495197	-0.047723991	-0.183965493	0.214102831	-0.37548954	-0.280301004	-0.14070994	-0.08370383	0.238559853	0.040215186	0.301230323	0.672605229	0.451803317	0.896274169	0.968576599	0.086827954	0.205803674	0.3915597	0.095283694	0.489329815	0.256360339	0.993150462	0.565690857	0.040522781	0.228394685	0.808491882	0.808962865
group_6243	0	0.712611942	0.102024973	0.300178347	-0.439763418	0.277652909	0.178914335	-0.291791914	0.164036307	-0.164123744	-0.150533322	0.129346099	0.085906586	0.239751215	-0.064984019	-0.068131729	0.170014113	-0.034171345	0.171789814	0.036580191	0.222027722	-0.134719592	-0.017230476	-0.067785189	-0.076141723	0.147528589	-0.308922756	0.336258232	-0.008523287	0.022974999	-0.132022242	-0.02282513	-0.252071886	0.000422126	0.668643457	0.198477859	0.052351352	0.23592596	0.450410446	0.211923679	0.489527275	0.489292624	0.526417474	0.586786243	0.718760957	0.308625844	0.785474309	0.775332527	0.47361326
group_6248	0	0.297764544	0.23162189	0.476264748	0.029710051	0.302270621	-0.083446792	-0.407193827	-0.113051956	-0.394923412	0.315700831	0.091850619	0.24391667	-0.162282592	-0.390304634	-0.49209872	-0.682375301	-0.240927746	-0.197493695	-0.312171875	0.157457521	0.166203705	-0.111118958	-0.030368535	-0.115842835	-0.033938332	0.062980468	-0.140491311	-0.376861371	0.155394749	-0.166468738	0.040945069	0.600296683	0.202287924	0.325806392	0.033765736	0.901046907	0.19521434	0.726513484	0.074762297	0.63510361	0.084836698	0.17512187	0.700137286	0.300039027	0.494245315	0.088877338	0.0275238	0.00091724
group_6273	0	0.013253447	0.075114863	0.05765529	0.057735177	-0.309895565	-0.012045097	-0.148311683	0.147024748	-0.243126123	-0.172741484	-0.200855978	0.109933586	0.15363562	-0.264520553	-0.253628015	-0.233433456	0.014281522	0.002373133	-0.227841888	0.106680548	-0.363527602	0.055793775	-0.182888418	-0.071895776	-0.357793956	0.052833393	-0.005451153	-0.139514042	0.048966803	-0.142445015	-0.120213368	-0.038456073	0.955774477	0.752959962	0.809213878	0.808954199	0.183626068	0.959803353	0.532608588	0.536210259	0.301657386	0.466439962	0.395814437	0.644522803	0.517828833	0.259732948	0.280591544	0.321929564
group_6274	0	0.071637329	0.156583274	0.208962048	0.176892577	0.111977749	-0.100890563	-0.191417935	-0.266975144	-0.430759372	0.207605848	0.026051337	0.118949207	-0.212786948	-0.407414902	-0.488777622	-0.329133655	0.173504733	-0.349777078	-0.334677769	0.356768109	0.087486861	-0.091050559	0.053389783	-0.479107612	-0.086819347	0.206031605	-0.136828852	-0.259168066	0.351295573	-0.070308651	0.106857729	0.474162904	0.76407879	0.509730214	0.376613659	0.455628833	0.638342308	0.672129784	0.418835294	0.255171885	0.057952524	0.379788913	0.913185558	0.61743835	0.367739487	0.074589377	0.028751043	0.156483925
group_6284	0	0.277792237	0.067882687	0.307802763	0.010361545	0.157265743	-0.064181185	-0.064746154	-0.143658717	-0.295359199	0.218586661	0.274066866	0.288689624	-0.058770266	-0.223010748	-0.249255955	-0.517368337	-0.359651987	-0.08155135	-0.201799506	0.007875061	-0.206954136	-0.001079509	-0.202454896	-0.140474986	-0.073364122	0.203675314	0.044734661	-0.49391958	-0.119977176	0.116983063	-0.22421691	0.471051299	0.235681216	0.776133677	0.186759179	0.965418188	0.507863823	0.788066408	0.786242075	0.545683182	0.206132768	0.35451312	0.242281732	0.217046217	0.805591289	0.344611201	0.289247654	0.019479796
group_6290	0	0.369841917	0.100153757	0.096884278	-0.333739959	0.421143058	-0.225348996	-0.230906733	0.33464477	0.107246702	-0.102252137	0.3700121	-0.293768524	0.167061586	0.352947361	0.074991521	0.172229688	-0.137632508	0.045687674	0.041993413	0.00243494	0.090257017	0.130654013	0.111824858	0.259763398	0.110157729	-0.116393698	0.413189174	0.302224781	-0.211942082	-0.161415775	-0.311675479	-0.177911481	0.108494854	0.674397635	0.684493338	0.150422016	0.064424735	0.339443613	0.327344462	0.149250784	0.652680776	0.667946107	0.108319801	0.208701855	0.481440742	0.126908167	0.753353542	0.467781826
group_6302	0	0.122947779	0.197558577	0.198156803	0.078600212	-0.097613833	-0.021051651	-0.433353448	0.077053528	-0.380234254	0.210957639	0.052406515	0.326837371	-0.084938256	-0.22771239	-0.499951152	-0.295136021	-0.302219458	0.153123962	-0.153762093	-0.173273644	0.088886115	0.028256633	-0.400644311	-0.020940469	-0.242437173	0.170907037	-0.225201557	-0.439710727	-0.021491168	-0.007504433	-0.202197931	0.256753787	0.605573873	0.403776634	0.402325639	0.741862942	0.68223603	0.929802666	0.056294242	0.746781529	0.098175466	0.371968722	0.826316401	0.159568178	0.721809733	0.334266886	0.024785889	0.20649195
group_6304	0	0.424704817	-0.213367998	0.114056007	-0.389178415	0.528354927	0.279593542	0.184360577	-0.152371744	0.027656535	-0.096287139	-0.146965587	-0.108202931	0.171835115	0.054386965	0.26276727	0.257820459	-0.142578044	1.46752489999334e-05	0.286546136	0.020128984	0.218599349	-0.074316476	0.294763596	0.020244644	0.356566531	-0.219718612	0.130878262	0.056738581	0.021984161	-0.03753173	0.014479385	-0.281756173	0.061966977	0.36640189	0.632082187	0.089883699	0.016628423	0.232531825	0.436508367	0.52131983	0.9078575	0.686342858	0.536376099	0.649773041	0.46881768	0.819854055	0.263022224	0.272443753
group_6327	0	0.053875833	0.202369585	0.047072071	0.326133626	-0.173874278	-0.068069094	-0.191556725	0.107510065	0.437890695	0.017904766	-0.074979311	0.190960437	-0.032467791	0.146640657	0.198959392	0.173964179	0.129520835	0.469194788	0.333106178	-0.2678056	0.112250456	0.116293085	-0.209225283	-0.206609353	-0.027588683	-0.128720756	-0.34739764	0.219856754	0.133780343	0.008961677	0.111787249	-0.048595478	0.821520861	0.392188793	0.843775527	0.160521762	0.463476874	0.775534	0.418491644	0.651879449	0.053480801	0.940276533	0.753392506	0.419969151	0.891911267	0.537287357	0.400383458	0.463242128
group_6342	0	0.709668588	0.250194836	0.52943984	-0.286039468	0.406349215	-0.167393569	-0.195061917	0.218508091	0.030969854	-0.269395589	0.160191675	-0.151369651	0.172175411	0.15109233	0.314133924	-0.019080233	-0.356575876	0.100597804	0.025793276	-0.001941241	0.017983422	0.004863782	-0.157533067	0.252191681	-0.037043134	-0.256581522	0.374220113	0.207187126	-0.226077887	-0.044100587	-0.321172004	-0.010626546	0.00045714	0.287375091	0.016366065	0.221486099	0.075425688	0.480557421	0.409863087	0.354690441	0.896871971	0.25072441	0.499899429	0.524095591	0.467924249	0.52486498	0.177390285	0.936363
group_6350	0	-0.003908166	-0.316861897	-0.23126241	-0.614234502	-0.035821739	0.216588909	0.157858201	0.371288005	0.34177656	-0.82603972	0.118537586	-0.540184897	0.400377519	0.527498739	0.347944949	0.137937524	0.288593568	-0.097872215	0.55463198	0.373997454	0.040903283	-0.609105728	-0.113367505	-0.016014347	0.47923018	0.149512784	0.304466311	-0.215039483	0.182770495	0.172908338	0.154222649	-0.32050209	0.986953236	0.173453801	0.32657898	0.003960551	0.8808183	0.359037675	0.506246254	0.10701388	0.140241017	7.23249631948121e-06	0.618664962	0.013942584	0.080241914	0.016837841	0.132762458	0.561955872
group_6356	0	0.572413607	0.029068325	0.268382808	-0.053339105	0.421655421	0.00793329	0.006434845	0.235558262	0.078982889	-0.161473975	-0.371604668	0.248724926	0.138407899	0.141064519	0.263071631	0.248214208	-0.293463033	0.42449918	0.093407146	-0.317453444	0.14235327	0.259693739	-0.17122638	0.110038365	-0.274222365	-0.233741076	0.045754419	0.077323952	-0.191466404	0.06819778	-0.478105134	-0.111551193	0.008350844	0.90317453	0.252579299	0.82327193	0.064066733	0.973519389	0.978519833	0.317417615	0.740647473	0.496428209	0.106691541	0.290310091	0.560609951	0.553035288	0.262449349	0.291334148
group_6357	0	0.490665659	0.443093104	0.418580969	0.289448335	0.146537768	-0.372437316	-0.398535528	0.166957773	-0.043658456	0.231289115	0.265984759	0.367734178	-0.171495026	-0.012243979	-0.018302378	-0.019193311	-0.334170765	0.370378948	-0.210482576	-0.342660223	-0.101494367	0.375075072	-0.444293586	0.038146974	-0.424272588	-0.09875384	0.038742019	0.130634941	-0.33846515	0.091815455	-0.457752761	0.312814887	0.028048195	0.05038828	0.066237602	0.215785978	0.537576056	0.105847319	0.081772536	0.481717125	0.854985412	0.326521547	0.257006031	0.110679885	0.46971143	0.959140175	0.938952595	0.935986594
group_6362	0	0.253838015	0.25981005	0.190674196	0.052001056	-0.097443794	-0.244902622	-0.055270242	0.13564759	0.219273212	0.103947677	0.306655622	0.0934851	-0.021142706	0.256510007	0.347611852	0.153313115	-0.49778759	0.393273208	-0.009951668	-0.298393131	-0.086287834	0.321012414	-0.393149672	0.338610366	-0.164358956	-0.50389313	0.268507185	0.348606216	-0.520517828	0.058964681	-0.457783498	-0.097211072	0.280179863	0.268629414	0.420679403	0.827640782	0.682761914	0.298028078	0.816975436	0.568528523	0.352965834	0.662749423	0.188491767	0.695044417	0.929499761	0.27497448	0.133158944	0.518718586
group_6373	0	0.53684237	0.018004236	0.2529478	-0.146031024	0.03097142	0.280607639	-0.286488517	-0.062619813	-0.118248695	-0.051882889	-0.179554033	0.200111004	0.278131939	-0.209135014	0.015416643	0.13818892	-0.270698584	0.424152092	0.183779789	-0.205335122	-0.007817918	0.173229931	-0.033958835	-0.118084494	0.005568721	-0.235973002	-0.101701643	0.092313502	0.172688961	-0.206033205	-0.112825471	-0.429767264	0.014663236	0.93994531	0.281927605	0.538998978	0.89686678	0.230770845	0.220729644	0.793113712	0.619526428	0.828026843	0.448765784	0.397605694	0.235085185	0.376209774	0.948564598	0.561236355
group_6374	0	0.189566818	0.322593761	0.344024804	0.148746407	-0.471099718	-0.07175541	-0.138843366	-0.250723833	-0.258956432	0.381321747	0.26641889	0.320111247	0.010410827	-0.346713738	-0.30776617	-0.407512799	-0.436965045	0.166494416	-0.30671902	0.172465397	-0.271582692	0.242265961	-0.383028282	-0.145111901	-0.12912038	-0.254834316	0.022033647	-0.114642845	0.024993716	-0.206696532	-0.210683863	0.151157571	0.423433215	0.165377987	0.137481762	0.531394485	0.036024474	0.763700504	0.559365189	0.286323325	0.2702618	0.097138566	0.256201013	0.168843312	0.965253804	0.13423214	0.186814281	0.074512899
group_6376	0	0.357625219	0.218027142	0.398436836	0.442694685	0.537986607	-0.341309038	0.110761354	-0.12455177	0.040262162	0.113467839	-0.238842409	0.229425749	-0.437692554	-0.0063181	0.475129364	0.333436908	-0.076235376	0.026423553	-0.328654747	-0.459999113	0.146569703	0.256495078	0.136126148	0.063390945	-0.398434668	-0.277030477	0.068769006	0.450455342	-0.407216527	0.36962525	-0.402366525	0.291564861	0.121601942	0.355777001	0.081855151	0.050620162	0.014413242	0.140819655	0.642017325	0.600840933	0.866165031	0.633851446	0.310518812	0.330543237	0.053601379	0.978909455	0.03425251	0.150815727
group_639	0	0.317919884	0.083782815	0.273060834	-0.531042179	0.068053503	0.35100084	-0.421921398	0.205937148	-0.07358005	-0.310394181	-0.022121652	-0.313232725	0.405212718	-0.093970559	-0.286996143	-0.39409321	-0.131351965	-0.063848962	0.266825003	0.285155924	0.120233688	-0.475122986	-0.001218466	-0.105694031	0.380724099	-0.166999475	-0.03278336	-0.295287409	0.425424954	-0.413954529	0.116991472	-0.298798138	0.171943297	0.72545291	0.244084356	0.01598466	0.775584151	0.12916393	0.06388148	0.383716377	0.757861637	0.182884874	0.926243795	0.178703967	0.076325249	0.693534187	0.219876552	0.085552785
group_6393	0	0.151476473	0.200199881	0.235159875	-0.122044216	-0.365454251	0.005042342	-0.437462211	0.152240111	-0.177943193	-0.10686488	0.262108299	0.096272284	0.091957208	-0.087164529	-0.389850936	-0.259053778	0.145665294	0.068635248	-0.223089129	0.327553072	-0.036762377	-0.226517048	-0.158491843	-0.240080104	0.134984933	-0.005411093	0.12093376	-0.202145727	0.370407198	-0.092220879	0.060971981	0.023009347	0.523799368	0.397391758	0.318260675	0.608246736	0.113078957	0.983167433	0.053741814	0.521684053	0.452913204	0.653843185	0.264265259	0.686388891	0.699804787	0.714806446	0.089281749	0.270075331
group_6394	0	0.161951807	0.11383357	0.38178612	0.128030906	0.109024912	0.109015252	-0.535824795	-0.113019592	-0.452767098	0.137419789	-0.333783309	0.242045157	-0.283501561	-0.509740083	-0.426530882	-0.302318017	-0.204780052	-0.113247883	-0.241904086	-0.214535457	0.26879098	-0.281434046	-0.104771542	-0.024845689	-0.088765087	0.130217142	-0.459202621	-0.287833311	0.134367644	-0.000378258	-0.152987688	0.291088488	0.495137715	0.632751071	0.096698243	0.590627886	0.647277422	0.647306728	0.014888476	0.635201095	0.045003451	0.563438952	0.150365756	0.303878846	0.225793262	0.021679296	0.060734727	0.195140832
group_6413	0	0.05061685	-0.035660072	0.05535934	0.044437034	0.168448109	-0.030546519	0.262592212	-0.137266903	-0.058527568	-0.011615265	-0.105013597	0.014655931	-0.249107685	0.069997802	0.001359281	0.104602197	0.187674022	-0.233361191	-0.259608758	0.334461157	0.257770016	-0.13376201	0.070049206	-0.435074803	0.05048728	-0.341329105	0.172290265	-0.085876538	0.139305498	0.228997135	-0.334711344	0.208904093	0.832165473	0.88135253	0.816685191	0.852426226	0.477756926	0.8982746	0.263352081	0.563877232	0.806379501	0.961236729	0.659490032	0.951099622	0.289544058	0.769336507	0.995462104	0.660747324
group_6415	0	-0.046282804	0.15250896	0.125206216	0.28950414	0.219783389	0.059207131	-0.037871926	-0.092453345	-0.109906953	0.21942682	-0.430072123	0.139479299	-0.172109865	-0.237768223	-0.117988244	0.008428046	0.018990603	-0.0544024	-0.113006345	-0.396817125	0.123126072	0.075129003	0.325666166	-0.088316038	-0.232735608	-0.194592264	-0.29996276	-0.019490522	-0.051730149	-0.049979534	0.008301945	-0.049454403	0.846364891	0.520940286	0.598914238	0.215693476	0.351818578	0.804172938	0.874047819	0.698257809	0.644603477	0.352620182	0.058398	0.557549612	0.46809627	0.312765261	0.620303493	0.971868548
group_6416	0	-0.296432746	-0.17824011	-0.236922327	0.633285098	-0.207725797	-0.033921807	0.18105775	-0.466070313	-0.13066347	0.42177932	-0.075601317	0.561231567	-0.484466901	-0.362556012	0.109314862	0.020952844	0.04073798	0.065218476	-0.235724024	-0.327708148	-0.282536167	0.34864555	-0.101012123	-0.277320126	-0.411454945	0.019249846	-0.302448436	0.020658928	-0.214041326	0.389555659	0.013038071	0.405538536	0.204410803	0.45214725	0.314541147	0.002722577	0.379507474	0.887099709	0.444912025	0.038335234	0.582948884	0.063980387	0.751408281	0.010032951	0.030407661	0.116182387	0.646397966	0.930131366
group_643	0	0.257057229	-0.113561304	0.201400804	-0.207997225	0.010958638	0.43618036	-0.154007999	-0.18882112	-0.154315464	-0.302709098	-0.228344192	0.053060332	0.053371063	-0.205036175	-0.014007844	0.004321046	0.082453676	-0.0112154	0.156663319	0.118604491	0.226100544	-0.512787128	-0.005345632	-0.477074448	0.315658935	-0.232607694	-0.117983229	-0.282992117	0.447287597	0.126108063	0.131766463	-0.184255875	0.273915914	0.633570167	0.394507254	0.378871047	0.963426624	0.054528458	0.516802384	0.425293021	0.515955596	0.194534991	0.332890923	0.824181739	0.823167643	0.385846323	0.953259688	0.985575034
group_6463	0	0.367074688	0.296096131	0.457784664	0.394624786	0.592216033	-0.231690076	-0.232027108	-0.064108829	-0.1481985	0.12668715	-0.18457276	0.179337206	-0.510027148	-0.16461554	0.278959697	0.000658366	-0.241397926	-0.067684628	-0.333548518	-0.523106394	0.209109104	0.100127653	-0.021941983	-0.006187795	-0.52378617	-0.434687232	-0.059964569	0.228992187	-0.390933485	0.312931489	-0.438903483	0.417921781	0.111370031	0.204949699	0.042391046	0.085093765	0.005938371	0.325659972	0.324936811	0.788300126	0.532924898	0.594563844	0.435971366	0.449322897	0.021593103	0.48797384	0.233636909	0.997802066
group_6464	0	0.094369852	-0.068542282	0.056188754	0.182645259	0.222861847	0.150011211	-0.090524339	0.243837487	0.107969455	-0.16815891	-0.919863392	0.099846382	0.141939017	-0.199085268	0.154030078	0.040869607	-0.134312501	0.259954497	0.144271859	-0.514191092	0.01684613	0.219888413	0.072404031	0.321944928	-0.45983186	0.028199792	-0.502409004	0.216941852	-0.041317972	-0.236932244	-0.170996984	-0.218171415	0.692292848	0.774012288	0.813984381	0.440862316	0.34494182	0.527869432	0.704278921	0.300200887	0.650482557	0.478524127	9.65143951336139e-09	0.675344519	0.550551958	0.400079318	0.516741555	0.864163638
group_647	0	0.377078044	-0.202779237	0.326568847	0.064853577	0.319712722	0.269036032	0.04164657	-0.600203763	-0.568134837	0.201886857	-0.419377346	0.420677424	-0.124684682	-0.696912365	-0.210084324	-0.210209181	-0.175502967	-0.179708587	-0.244542258	0.100331223	0.048428306	-0.025144702	0.15686728	-0.335836758	-0.020016125	0.152020243	-0.255362194	-0.267989993	0.280709831	0.020987955	0.037816214	0.293848208	0.101230539	0.391210701	0.159931568	0.785895317	0.16940421	0.251381933	0.861604885	0.005143807	0.008964955	0.393343099	0.065670046	0.064751393	0.600449431	0.000638865	0.37399744	0.373707015
group_6487	0	0.610353268	0.347482138	0.583488324	0.119951158	0.580080969	-0.253122574	-0.296967903	0.042852347	-0.051628408	-0.031686148	-0.166465044	-0.002507877	-0.046715588	-0.104237712	0.197613978	0.032644067	-0.198803656	0.033345368	-0.158877667	-0.303283112	0.145354526	0.165308633	0.238258113	0.061257034	-0.244625782	-0.295970322	0.072344467	0.40365721	-0.141517128	-0.119832397	-0.264520999	0.023019806	0.004262646	0.133313569	0.006919143	0.614456651	0.007336372	0.281583942	0.203555994	0.857636561	0.828858386	0.894499354	0.483030012	0.991627666	0.844944859	0.661861966	0.40364214	0.891327746
group_6495	0	0.447770109	0.094361329	0.258047403	-0.20264699	-0.058508357	-0.003642626	0.215782821	0.202382997	0.073745549	-0.26643732	-0.177877706	0.12427264	0.438585858	0.168549613	0.156777583	0.246096549	-0.070936583	0.3338789	-0.075529817	0.030525392	-0.218771684	0.230819711	0.127938783	0.021230465	-0.041083086	-0.342268387	0.438575124	0.117317818	-0.058310027	-0.116187252	-0.274018387	-0.524939298	0.047726598	0.692319337	0.272006965	0.391526308	0.8064419	0.987839631	0.360872667	0.39215675	0.757332659	0.256166874	0.453082229	0.601663471	0.053059397	0.477487796	0.509198491	0.295603982
group_6513	0	0.495518526	-0.153554175	0.03763359	-0.206320717	0.38407698	0.2426052	-0.101446071	0.210268253	0.040172615	-0.292752418	-0.12522374	0.200089117	0.243248633	0.092727534	0.239477407	0.119529405	-0.041711543	0.331807821	0.231968372	-0.252995731	-0.113546848	0.113064383	0.046896206	-0.244480066	-0.156095125	-0.383426613	0.168708033	-0.097549395	-0.07285094	0.104211313	-0.123840841	-0.277179963	0.026303568	0.518053463	0.874834472	0.382811603	0.09454734	0.302726682	0.670421756	0.373569654	0.866460134	0.210354006	0.598862684	0.397658388	0.301406243	0.697403364	0.309195429	0.615711038
group_6514	0	-0.190169542	-0.127953866	-0.122068068	-0.045532261	0.051547277	0.252657816	-0.196396417	0.269621076	0.207803773	-0.050381516	-0.373970142	-0.084915157	0.050951663	-0.046491384	0.049860978	-0.42025086	-0.276645277	0.088368366	0.208120903	-0.24272751	0.067950991	-0.083010436	-0.118313201	0.300914578	-0.141578388	-0.285744948	-0.369666495	-0.037132163	-0.045287066	-0.23658093	-0.069612554	-0.012501932	0.421933175	0.590853245	0.608176117	0.84882862	0.829123525	0.28249838	0.406603615	0.25031262	0.37932458	0.832935243	0.104305858	0.721882508	0.831070566	0.845680449	0.834638423	0.065051735
group_6515	0	0.040258553	-0.030096012	-0.031499925	-0.399243662	-0.078396485	0.417797182	-0.180487292	0.227762748	0.079506388	-0.022057069	0.026848833	-0.043836321	0.224026426	0.040808688	-0.248604105	-0.153333799	-0.054412241	0.123510294	0.179667253	0.131166248	0.02038679	-0.283452105	-0.051373686	0.013859593	0.362133212	-0.282361169	-0.012335447	-0.287328803	0.192560601	-0.212007478	0.104642534	-0.306490813	0.866176924	0.899767578	0.895116108	0.081181567	0.742510263	0.066799781	0.446371973	0.334157091	0.738985682	0.926458565	0.910538006	0.854400646	0.342360922	0.864364317	0.290552153	0.518661499
group_6518	0	0.209999389	-0.346913629	-0.031718731	-0.3341995	0.20023284	0.374133569	0.375290006	-0.276273107	-0.148480587	0.075469806	0.080691274	0.25915538	-0.19529075	-0.038736069	0.088314018	0.155132438	-0.062510642	-0.123601801	-0.077855149	0.314677417	-0.013481315	-0.285457605	-0.124213537	-0.187763454	0.395450054	-0.335774381	0.287463396	-0.382797676	-0.123354625	0.422704123	-0.134746939	0.134887878	0.374195078	0.133992754	0.89439145	0.149826366	0.397312439	0.104142476	0.102991662	0.238358585	0.532136719	0.751827681	0.73522851	0.269880794	0.409303164	0.871196595	0.711198979	0.51370877
group_652	0	-0.236364265	-0.18462411	-0.352566752	0.029737892	-0.636424143	0.311058858	-0.134757053	0.19709419	0.244843277	-0.391265808	-0.230895933	-0.092610437	0.319451712	-0.048116323	0.091913281	0.124692289	0.143221618	0.348628313	0.410022308	-0.119305512	-0.390206986	-0.04745434	-0.378104269	-0.07910102	-0.084336203	0.2981712	-0.378604345	0.066885759	0.282164631	-0.095889387	0.049281659	-0.461567518	0.31571606	0.43584146	0.127347023	0.900954616	0.002553554	0.181899984	0.571093606	0.404904975	0.298148883	0.088025035	0.327367722	0.697768226	0.169772255	0.840352003	0.69994181	0.600427029
group_6539	0	0.338222587	0.357083457	0.427162089	0.187252024	0.224264259	-0.146339925	-0.203632296	-0.13634249	-0.16925295	0.205267111	-0.104832589	0.191975992	-0.092279961	-0.133893047	-0.022000127	0.248997344	-0.177439565	0.147640884	-0.220432015	-0.403008294	0.219847641	0.182766945	0.268849535	-0.001446345	-0.110036341	-0.356877881	0.04709311	0.272962663	-0.128757364	-0.058825351	-0.113966216	-0.214004948	0.144681764	0.122208224	0.060313122	0.429220618	0.341835235	0.538131389	0.389178274	0.566530449	0.475625048	0.38529975	0.660043108	0.417454443	0.698798297	0.573587071	0.926647925	0.289764761
group_6542	0	-0.071623513	0.470395375	0.344350448	0.429793085	-0.391709891	-0.405804406	-0.133399697	-0.131684446	-0.222845016	0.311261706	0.161211874	0.219338679	0.000310713	-0.230290282	-0.302139014	-0.685763894	-0.340025627	0.052120271	-0.352780906	0.029736266	-0.066682165	0.344705708	-0.221850468	-0.107409312	-0.493143883	-0.059443165	-0.071033663	-0.115683483	0.044234649	-0.257198589	-0.02281285	0.409658209	0.764123057	0.036341387	0.137085296	0.058579612	0.087633292	0.075855924	0.575012957	0.579982274	0.344979203	0.18160013	0.497136765	0.352818495	0.998962694	0.328673694	0.195418554	0.000844588
group_6543	0	0.39845488	-0.172503209	0.108952846	-0.375998497	-0.029478475	0.256350048	-0.060846657	-0.245796468	-0.180434349	-0.273780428	0.272117105	-0.127271013	0.381943165	-0.15217412	0.135664697	0.008425315	-0.080467006	0.023956447	0.11880248	0.223403868	-0.253461538	-0.059720459	0.155352123	-0.255206578	0.265766933	-0.048987789	0.319251791	0.083574755	0.284550376	-0.111868475	0.148592889	-0.396441998	0.081840042	0.467064447	0.647496077	0.102291195	0.901814618	0.275284391	0.798855241	0.296212113	0.446507594	0.242794102	0.245783144	0.592852323	0.096549662	0.521866693	0.568479296	0.97187766
group_6567	0	-0.064575636	-0.407261738	-0.43697645	-0.393097104	-0.087860553	0.547255336	-0.114881712	0.216013466	0.130532207	-0.658940611	-0.306149267	-0.471343019	0.443006192	-0.005832767	0.163844847	0.131311549	0.322316714	0.016010202	0.580606205	0.186820476	-0.147366168	-0.266446151	-0.032679823	-0.199950145	0.073402022	0.159996752	-0.202632651	0.026869853	0.494494006	-0.19594477	0.265582611	-0.540758859	0.786792578	0.074709147	0.05403889	0.086417849	0.712621397	0.012512066	0.629601644	0.360347076	0.583330759	0.00157899	0.189259974	0.035915504	0.050438793	0.980529245	0.490041282	0.581065036
group_6568	0	-0.394420789	-0.607745496	-0.69527308	-0.258461571	-0.323861299	0.656414366	0.041952562	0.019031945	0.182452406	-0.302827986	-0.297089461	-0.206165133	0.167771443	-0.099868617	0.034330506	-0.001689168	0.237405031	0.018362379	0.587286728	0.281040198	-0.144044423	-0.282495108	-0.291454669	-0.239918761	0.204485244	0.10652397	-0.456042039	-0.200294396	0.416202513	-0.078279131	0.238854324	-0.236043543	0.085269702	0.004476132	0.000666138	0.271210968	0.16362763	0.001669676	0.86059753	0.936523738	0.441353251	0.194351067	0.203362161	0.383178456	0.47955298	0.675276007	0.88574794	0.994360804
group_6569	0	0.060277417	-0.358493121	-0.103229387	-0.007919465	0.039264341	0.239995734	0.276552494	-0.487066541	-0.0273394	0.054293123	-0.218782754	0.062836942	0.029085551	-0.197384616	0.391323353	0.117974631	-0.387320987	0.102593149	0.226733357	-0.113278765	0.070709383	0.172732504	-0.025895453	0.038415033	0.045664462	-0.15676543	-0.150922005	0.225867909	-0.013320851	0.005094496	-0.034062549	-0.125869605	0.800700581	0.120635161	0.664949125	0.973565521	0.869454319	0.308117725	0.237864717	0.029399904	0.908909858	0.820160018	0.354070783	0.792411338	0.903117412	0.404199113	0.087974199	0.620344119
group_6571	0	0.191016395	0.345032939	0.176542705	-0.174446144	0.192466906	-0.280988571	0.002647656	0.425046515	0.109318016	-0.334067544	-0.087760704	-0.599014505	0.396565126	0.160543932	0.072773858	0.044263049	0.097403706	-0.187067467	0.017741928	0.161338442	-0.23940632	0.162589443	0.205907744	0.349668172	-0.247999029	0.13477786	0.264360903	0.378927935	-0.08043996	-0.458742688	-0.065341455	-0.299436068	0.419830376	0.136256988	0.456535037	0.461984672	0.416241763	0.2301116	0.991161045	0.061734971	0.646388401	0.149997237	0.712934723	0.005256219	0.083433692	0.498944687	0.760439924	0.852997991
group_6585	0	-0.32189573	-0.198282476	-0.338296331	-0.25508811	-0.502030309	0.199454828	0.094826211	0.008250078	0.252339355	-0.335378723	0.151205473	-0.502935104	0.452490209	0.129110223	0.127853403	0.085522972	0.138018728	0.01445583	0.391048558	0.206713904	-0.217697566	-0.144553478	0.054680286	0.092623944	0.351464698	0.376694526	-0.015811234	0.219923341	0.367946574	-0.272909902	0.323997271	-0.548765908	0.166347381	0.402021184	0.144588632	0.277736956	0.024098292	0.399187131	0.69087502	0.972462356	0.28312603	0.148305399	0.524551014	0.023803823	0.04515114	0.587474452	0.591147178	0.719968276
group_6597	0	-0.007998942	0.197598774	-0.113106741	0.090754087	-0.241091102	-0.241141834	0.149542408	0.310795504	0.349281623	0.060485994	0.08749415	-0.006080228	0.178704264	0.314395593	0.304840346	0.250757689	-0.11562067	0.404125979	-0.045230025	-0.096141623	-0.266550146	0.589275437	-0.131825427	0.393415447	-0.337095534	-0.429788325	0.299166323	0.558005994	-0.355550342	-0.211178231	-0.186030322	-0.300038977	0.973300325	0.403679047	0.634938607	0.7035609	0.305847719	0.305742829	0.52917473	0.182289781	0.13117981	0.800024305	0.713771389	0.979703338	0.450951218	0.177010083	0.191255542	0.286256093
group_6598	0	0.560714388	-0.161086645	0.143070338	-0.648856194	0.132028668	0.380067115	-0.30303881	0.063856736	-0.093663684	-0.197085024	0.104956737	-0.068797084	0.593782449	-0.053713225	-0.12211562	-0.267263989	-0.428445472	0.273988989	0.419063523	0.261682506	0.055265687	-0.029298523	-0.091057621	-0.052121395	0.343057344	-0.255671152	0.114458819	-0.172549528	0.302734901	-0.474824198	0.045432774	-0.397165419	0.010116952	0.497475481	0.54734679	0.001967484	0.578983542	0.098335542	0.1940252	0.789114562	0.694488726	0.404927264	0.65966375	0.773193203	0.005775086	0.822051282	0.608035339	0.254638527
group_6599	0	-0.448724034	-0.270950105	-0.466343538	-0.387470495	-0.489841337	0.385081102	0.035607379	0.254075209	0.235880261	-0.301891072	-0.117584987	-0.414665043	0.460045637	0.120498361	-0.259191702	-0.124309	0.293197869	-0.031162306	0.385263157	0.458893101	-0.075465001	-0.304599312	0.009483814	-0.006988502	0.407533296	0.25005156	-0.171766352	-0.164945964	0.540070173	-0.413708784	0.330245138	-0.455945316	0.047197226	0.247894285	0.038206819	0.091425802	0.028353378	0.093615685	0.881526664	0.279715322	0.316737186	0.195803672	0.621507391	0.069082202	0.041252865	0.612830688	0.269811272	0.601556299
group_6603	0	-0.163561735	-0.648389811	-0.418824808	0.149727066	-0.052153786	0.571067192	0.214154133	-0.553092315	-0.275935569	0.084006283	-0.399618869	0.378017568	-0.13651086	-0.606504218	0.055403937	-0.088941303	0.119002007	-0.063677901	0.091656907	0.015833305	-0.331526902	0.049843628	0.008177972	-0.469797881	-0.133957421	0.159014032	-0.438782157	-0.230635934	0.263969571	0.193577111	0.258668404	0.140648604	0.49080183	0.001987228	0.066063434	0.528660405	0.827141855	0.008540268	0.364596602	0.011422613	0.238956125	0.724747858	0.080869726	0.100313987	0.566046791	0.00458081	0.81653992	0.70923284
group_6604	0	0.334432957	0.390395782	0.338497001	0.284429148	0.412386478	-0.410320603	0.127766211	-0.050975102	0.064316593	0.239278967	0.128563755	0.119292094	-0.292385798	0.258566796	0.293472023	0.429716043	-0.035914249	0.100282152	-0.357092377	-0.266086331	0.276610667	0.382005273	0.261967985	-0.075380954	-0.243283151	-0.610778202	0.396368736	0.457590198	-0.337028292	0.204345019	-0.388714977	0.03217317	0.149524393	0.088796255	0.144335418	0.224212739	0.070779014	0.07234424	0.591402331	0.830993927	0.787629066	0.309608627	0.589070174	0.616417301	0.210952233	0.271008967	0.209183065	0.05862983
group_662	0	0.472540855	-0.027645872	0.452312393	-0.067986723	0.667020349	0.113864401	-0.016510831	-0.317950438	-0.515189726	0.05518505	-0.493705838	0.167620301	0.015071454	-0.459705567	-0.178701207	-0.150093625	-0.128421425	-0.262562039	-0.266652626	-0.023210414	0.263940612	-0.011563785	0.536482074	-0.145995666	-0.078571656	-0.046616507	-0.028294016	-0.130414645	0.171129951	-0.13928817	0.036267562	0.078571215	0.035382751	0.907892878	0.045246181	0.775798977	0.001316194	0.632658344	0.944919124	0.171899809	0.02008895	0.817252982	0.026944927	0.479954608	0.94971486	0.041422531	0.450959092	0.527640121
group_6626	0	0.523005523	0.348094385	0.421633465	-0.145518711	0.328414335	-0.310276917	-0.04029844	0.189511959	-0.092913841	-0.219588306	0.25154441	-0.036670713	0.071158743	0.342955687	0.202317696	0.136696451	-0.099763624	0.074757926	-0.220001447	0.035131861	0.253638819	0.105406339	0.066485588	-0.10547422	-0.190547705	-0.610349261	0.657614948	0.104712609	-0.19322919	0.127416562	-0.278270588	-0.059881954	0.017971747	0.132584855	0.064082043	0.540439288	0.157445601	0.183059006	0.866045481	0.423569886	0.696822985	0.352257014	0.284696541	0.87801368	0.765612529	0.138789073	0.392312781	0.565513877
group_6627	0	0.408335888	0.165388785	0.366748248	-0.076698669	0.208072045	-0.130602052	-0.108009219	-0.05545395	0.064874343	0.058853073	0.210815943	0.146733747	-0.055439443	0.211419295	0.192722638	0.135185552	-0.378131587	0.255411358	0.142988822	-0.240837524	0.3680641	-0.033793663	-0.159362995	0.087797912	0.205874691	-0.228717921	0.11299845	-0.007095913	-0.207410983	0.17665123	-0.203304941	0.033463082	0.073872211	0.485903884	0.111712791	0.747911349	0.378695719	0.58312755	0.650361696	0.816377011	0.785828289	0.805322398	0.372297458	0.537026216	0.816424265	0.370898816	0.415610792	0.569858736
group_663	0	-0.014993375	0.202906217	0.349571317	0.086660432	-0.04857692	0.089606902	0.026278543	-0.387977653	-0.270585022	0.215406048	0.003517559	0.097912148	-0.227342527	-0.305231947	-0.296938753	-0.301245859	-0.010469998	-0.314460247	-0.215990215	0.211376386	0.214220423	-0.40288358	0.055766497	-0.334706684	0.253427196	-0.061053256	-0.125294946	-0.385671006	0.262062237	0.07986599	0.185070594	0.283847307	0.949975053	0.390907796	0.130838577	0.716390309	0.838842833	0.707148546	0.912431182	0.09096587	0.248557104	0.361732199	0.98825712	0.681313763	0.335073939	0.190657035	0.203602494	0.196808237
group_6633	0	0.516634916	0.199823197	0.238711374	0.108815432	0.194391829	-0.278420069	-0.246580802	0.330091953	0.221297292	-0.071469641	0.146226307	0.321624625	-0.013659041	0.238615306	0.209262634	0.220123898	0.054048467	0.448829975	-0.016640465	-0.163822394	-0.08115756	0.29528444	-0.206612096	-0.04836925	-0.203441975	-0.168577534	0.189324953	0.225878112	-0.193513254	0.14343285	-0.256359273	0.103568874	0.019683198	0.398298907	0.310792324	0.647913083	0.411505089	0.234580405	0.294624225	0.155209084	0.348426923	0.764616088	0.538450427	0.166724928	0.954422373	0.310992941	0.375911931	0.351054063
group_6649	0	0.188855211	0.27674562	0.172961411	0.125755919	0.049162772	-0.323149378	0.002989492	-0.070660197	-0.289060695	0.442829568	0.375105754	0.165282439	-0.231220368	-0.078329943	-0.261229792	0.055658927	-0.181558018	-0.061844337	-0.573437379	0.150479805	-0.165473804	0.400033266	-0.13312785	0.047479886	-0.243880962	-0.088840281	0.337355502	0.12692336	-0.272232325	0.003375849	-0.485051878	0.267991527	0.425207901	0.237523718	0.465863942	0.597297891	0.836924039	0.164609152	0.990019907	0.767211126	0.216429256	0.050541568	0.103174397	0.486188313	0.326669405	0.742721732	0.265928154	0.815709418
group_6665	0	0.128032112	0.142554426	0.090546755	0.392681035	-0.002886328	-0.018382782	-0.323666594	-0.069612249	-0.130836757	0.207375882	-0.273473868	0.190717549	-0.229312591	-0.40496082	-0.030438974	0.234706189	0.02410686	0.151982884	-0.137681907	-0.386934914	-0.218092413	0.307303803	-0.089375965	0.071021543	-0.40114637	0.219778221	-0.418317351	0.363565998	-0.059187982	-0.043783659	-0.144306586	0.022981443	0.590624359	0.548807384	0.704208854	0.086781085	0.990364295	0.938684889	0.163895668	0.770574338	0.582444916	0.380328816	0.243343237	0.420571791	0.330788403	0.076525708	0.898630972	0.31922239
group_6666	0	-0.320826326	0.21479999	0.003740179	0.613845612	-0.593565214	-0.235225991	-0.089415671	-0.311550093	-0.123114749	0.328610897	-0.029494882	0.23330086	-0.196664706	-0.337094678	-0.148246699	-0.382906058	-0.275262151	0.126548563	-0.145733479	-0.089004645	-0.073781216	0.347073951	-0.472618089	-0.185910256	-0.507004023	0.082976172	-0.454591868	0.046204672	0.090254799	-0.104958143	-0.104917794	0.381395051	0.167840078	0.363117258	0.987513989	0.003989997	0.005797507	0.318120669	0.707747174	0.181174408	0.605080477	0.157182407	0.901760221	0.322212387	0.405950039	0.146111446	0.532790187	0.095642306
group_6668	0	0.707880587	-0.262491276	0.235021659	-0.616069599	0.333291193	0.538828412	-0.225186457	-0.122404232	-0.33133474	-0.29690218	-0.033944278	0.023919454	0.43241068	-0.279176218	-0.003246692	0.063693832	-0.20773821	0.102330474	0.251124005	0.040288903	-0.149056198	-0.192265778	0.16634153	-0.135942933	0.337557899	-0.05078399	0.169412198	-0.195569694	0.211359444	-0.119305486	0.088885092	-0.490760214	0.000479592	0.26354239	0.31855348	0.003824017	0.151005291	0.014231522	0.339801352	0.607181182	0.153566536	0.203660845	0.887025379	0.920267297	0.056892687	0.233259031	0.989161318	0.789640964
group_6671	0	-0.082776716	0.226053594	0.085959357	0.112728304	0.148670983	0.04020392	-0.239360129	0.124891162	-0.054796826	0.248555827	-0.342147581	-0.101143524	-0.087807224	-0.284176681	-0.238117104	-0.284372804	-0.20550036	-0.129148267	-0.05953124	-0.159681502	-0.012848848	0.080994334	0.020183065	0.2573266	-0.263192883	-0.24907454	-0.343812822	0.072201532	-0.142994582	-0.398597645	-0.069021697	0.037400969	0.728629842	0.337895387	0.718594924	0.636078742	0.531605036	0.866356967	0.309439588	0.599841441	0.818518031	0.290648912	0.139783007	0.671351808	0.712788738	0.224642202	0.312034575	0.224308538
group_668	0	-0.239276368	0.248389891	0.097730494	0.703400898	-0.24134961	-0.349913964	-0.014701578	-0.474852622	0.004837516	0.433409352	0.135357426	0.249209054	-0.504579756	-0.108523639	0.059165058	0.035645851	-0.114843006	0.075017953	-0.127342654	-0.296326268	0.310339644	0.194607476	-0.21726525	-0.30924425	-0.202762583	0.051505996	-0.379138052	0.174745991	0.01518395	0.258922888	-0.110435125	0.446439695	0.30961404	0.29098163	0.68187531	0.000539996	0.305313477	0.130435782	0.950947493	0.034371984	0.983851102	0.056258907	0.56936375	0.289341395	0.023275864	0.648798909	0.804309509	0.881399527
group_6698	0	0.652984407	0.053698827	0.430848761	-0.592497447	0.627489001	0.186987243	-0.37330287	0.194639693	-0.225318796	-0.30279912	0.040690829	-0.188543055	0.286747037	-0.024740084	-0.218044824	-0.113728238	0.017409518	-0.175814081	0.123453366	0.177300765	0.195846397	-0.425413549	0.327226743	-0.077510886	0.404807537	0.003141912	0.232195686	-0.293003166	0.204849917	-0.167721252	0.109198746	-0.169695295	0.00179976	0.82209825	0.057894772	0.00590876	0.003059181	0.429885282	0.104974875	0.4108973	0.339510064	0.194395713	0.864752589	0.425987641	0.220294916	0.917540597	0.355737019	0.633067905
group_6699	0	0.422505671	-0.123968017	0.103443918	-0.471670937	0.388177889	0.324620709	-0.353720553	0.22634851	-0.19342173	-0.075088821	-0.115041403	0.009259045	0.245771999	-0.046238529	-0.312390327	-0.21288607	-0.321398533	0.126374497	0.210836944	0.063881737	0.251368051	-0.108067081	-0.135703409	-0.009285119	0.11939762	-0.112321542	-0.076826943	-0.370882952	0.157597574	-0.245213486	-0.23727349	-0.091408797	0.063475951	0.60256166	0.664291865	0.035769041	0.090784748	0.162585085	0.126019956	0.337248596	0.413888556	0.753043057	0.629122348	0.969096016	0.296261735	0.846510191	0.179937898	0.367511109
group_6700	0	0.384811677	0.01735552	0.271967539	-0.445161292	-0.038272895	0.158954571	-0.261664178	0.001827983	-0.201769549	0.1454364	0.213494965	-0.084644276	0.378274163	-0.259970636	-0.334795579	-0.371371803	-0.539324162	0.0427993	-0.001012052	0.195714532	-0.286981384	0.045972782	-0.080853893	0.33982756	0.297861002	0.157807736	0.064690141	-0.078012648	0.03818389	-0.505428565	-0.205958467	-0.193537415	0.093865004	0.942105619	0.246053067	0.049197619	0.872724642	0.503259418	0.265105099	0.993897388	0.393623892	0.540670861	0.366109978	0.722736126	0.10006472	0.268323016	0.149056188	0.106928512
group_6703	0	-0.051148665	-0.081359542	0.049781846	0.352873882	-0.100969242	0.199376668	0.067775756	-0.653580573	-0.420236131	0.231192341	-0.259338464	0.302745801	-0.240209806	-0.551890373	-0.041230416	-0.123330625	-0.186565671	-0.063303165	-0.03460839	-0.131699227	0.100580121	0.064715793	-0.133037767	-0.420149654	-0.261399457	0.024082093	-0.42304259	-0.186000124	0.194816177	0.143654796	0.14948853	0.242652655	0.830426466	0.733112036	0.834897403	0.126992807	0.671887774	0.399375732	0.776477736	0.001776559	0.065062125	0.326729695	0.269530469	0.194478198	0.30767329	0.011640424	0.862975231	0.604442811
group_6715	0	-0.175396239	0.276496068	0.150655441	0.519121771	-0.700149566	-0.219269235	-0.280117396	-0.196729452	-0.102058332	0.269381567	0.229779881	0.397490627	-0.144878746	-0.292283058	-0.289165066	-0.398629424	-0.097742403	0.232142651	-0.170577502	-0.070566353	-0.21163689	0.130989149	-0.475790101	-0.26849301	-0.233915291	0.326764074	-0.361199762	-0.158718838	0.187103034	0.029752955	0.048471514	0.37965551	0.45951097	0.237964407	0.526078138	0.019000298	0.000587776	0.352974786	0.231621068	0.4057924	0.668541035	0.250750031	0.329776672	0.082650364	0.542240944	0.211120079	0.216255932	0.081693993
group_6717	0	-0.413402353	-0.091598829	-0.330411195	-0.271364639	-0.32400119	0.188535945	-0.220140044	0.354263519	0.17631881	-0.220339799	0.08419161	-0.342657697	0.179966122	0.245995258	-0.271404777	-0.183378364	0.25543852	-0.04499219	0.231924315	0.252137574	0.197288187	-0.358015426	-0.029620895	-0.009722484	0.281172525	0.043301623	-0.09901855	-0.207549166	0.361702861	-0.200974925	0.221352243	-0.198272707	0.070018695	0.70092294	0.154785996	0.247143055	0.163435237	0.426005411	0.351017835	0.12539887	0.457115431	0.350569818	0.724163301	0.139155006	0.447707954	0.295809167	0.247070393	0.438998717
group_6760	0	0.405744209	-0.267174265	0.060171927	0.098723181	0.131146543	0.329981926	-0.097227312	-0.101188421	-0.196784134	-0.22285104	-0.566484399	0.416135092	0.045242862	-0.447016968	0.116861084	0.10207255	0.066997524	0.234693884	0.036724186	-0.108755202	-0.275011833	0.109948499	-0.167911919	-0.308199955	-0.332526986	0.081168084	-0.287182591	-0.036221877	0.185146807	0.111908938	-0.077827423	8.37776256156597e-05	0.075903574	0.254804128	0.801042664	0.678808587	0.581544432	0.155355088	0.683431639	0.671213763	0.405659288	0.344965825	0.009211451	0.06800379	0.849778962	0.048147756	0.623670882	0.668497383
group_6761	0	0.284866273	-0.005827813	0.062273246	0.075186847	-0.216729105	0.056171998	0.134009198	0.209359557	0.013923861	-0.264398338	-0.336153891	0.338679648	0.349843908	-0.079961852	0.143609752	0.014279428	0.03841941	0.403173406	-0.06791623	-0.026650769	-0.503135633	0.387362361	-0.147751552	-0.109040521	-0.482595165	-0.13133658	0.131017782	0.016906987	-0.006913644	-0.057391045	-0.116710167	-0.223577629	0.223470429	0.980545781	0.794235107	0.752730291	0.358719078	0.814038922	0.573251593	0.375685818	0.953539624	0.259961385	0.147311471	0.144105214	0.130518063	0.737540766	0.545821539	0.952354461
group_6788	0	0.478363129	0.079285487	0.254580167	0.185124822	0.173278969	-0.030613153	-0.172988857	-0.192150768	-0.142199389	0.40349455	-0.004553593	0.51827452	-0.064402156	-0.342922277	-0.069771052	-0.046143646	-0.308539474	0.331306551	-0.064726072	-0.163402887	-0.212805205	0.458044426	-0.194821765	-0.022835921	-0.197650428	0.024649555	-0.178026119	0.072691792	-0.127551362	-0.093016456	-0.124760882	0.230075186	0.032880321	0.739686773	0.278727962	0.434575821	0.465032848	0.898053801	0.46579208	0.417022485	0.549813547	0.07770035	0.984798803	0.019230799	0.787352744	0.138830066	0.77006443	0.846821587
group_6795	0	-0.401238111	-0.211200705	-0.333221838	0.598551338	-0.173063707	0.043756143	0.128779765	-0.536095125	-0.086684681	0.274315633	-0.195477027	0.220663465	-0.360077442	-0.360258843	0.15126026	-0.080805306	-0.009234278	-0.01571602	0.079636928	-0.239846736	0.000656692	0.276011533	-0.15095396	-0.394931797	-0.422336724	0.105158243	-0.556340339	0.077053591	0.099027681	0.179282561	0.127985284	0.361347652	0.079534127	0.37140519	0.151095573	0.005300543	0.465596137	0.854664237	0.588439194	0.014828369	0.716314093	0.241837312	0.408847676	0.349844593	0.118884532	0.118685257	0.524399018	0.734867229
group_681	0	-0.094612218	-0.08987149	-0.211832263	-0.437536738	-0.247210037	0.162962539	-0.101509016	0.370510655	0.168394467	-0.429634098	0.118170079	-0.296571976	0.264897172	0.368375041	-0.026216857	0.009377717	0.185276043	0.039215565	0.255632168	0.37041802	0.164815642	-0.33258539	-0.126508278	-0.090139345	0.270133599	-0.373143213	0.253206801	-0.156886105	0.188304798	-0.081883857	0.074249226	-0.327072518	0.691539737	0.706320556	0.369943226	0.053696346	0.29335411	0.492413414	0.670228318	0.107808154	0.477899183	0.05868328	0.619760939	0.20418818	0.259029797	0.110012192	0.912635986	0.968700108
group_6816	0	0.208661748	0.383769876	0.37702646	0.534421384	0.083567205	-0.430999132	-0.056826463	-0.051102878	0.070038102	0.130905744	-0.109932795	0.145437489	-0.45015341	-0.051960116	0.288327601	0.234820296	-0.066253774	0.045387481	-0.370212545	-0.289455928	0.001702852	0.227049806	-0.180779722	0.014025605	-0.422730103	-0.228715833	-0.035987086	0.471959275	-0.320166292	0.248926201	-0.536568002	0.305081922	0.377315454	0.094833631	0.101281038	0.015203676	0.726133376	0.05779772	0.811909189	0.83057616	0.769207156	0.582244334	0.644525198	0.540667796	0.04641246	0.827774532	0.217649249	0.318980345
group_6843	0	0.31341947	0.345854978	0.296260811	-0.0825727	0.324655423	-0.212112774	-0.590359661	0.540466999	0.227641346	-0.177424526	0.083715932	-0.15099112	0.193877922	0.259959253	-0.073088667	-0.271859983	-0.153935448	0.236290597	0.27696288	-0.261526003	0.268965954	-0.042088981	-0.118940038	0.15385237	-0.091933183	-0.001110344	-0.11925261	0.002632862	0.008634151	-0.259749708	-0.060641313	0.039612533	0.178431206	0.13526401	0.204685941	0.729274579	0.162537538	0.369294934	0.006136776	0.013883093	0.334421817	0.454252807	0.725663974	0.525145904	0.412766796	0.268344728	0.759432841	0.246247293
group_6844	0	0.469464175	0.103320303	0.425616263	0.152191456	0.443882281	-0.107533443	-0.111932336	0.011991428	-0.163719908	-0.102908095	-0.502932989	0.314513205	0.046228949	-0.147230908	0.014671353	-0.011257604	-0.03827803	0.151105999	-0.177079403	-0.198733866	0.277722724	0.160052308	0.244069552	-0.152318386	-0.292630403	-0.115741508	-0.053805786	0.049571777	0.126920547	-0.040225945	-0.128070894	0.070672311	0.036763697	0.664670556	0.061349584	0.521818712	0.049931376	0.651808336	0.638479367	0.959982319	0.490376845	0.665933909	0.023804508	0.176839375	0.846541629	0.535632538	0.951048222	0.962429519
group_6845	0	0.060505753	-0.53911654	-0.394499559	-0.475020947	0.158032812	0.634466086	0.015055436	0.323774295	0.273516194	-0.429724252	-0.360283904	-0.087101908	0.351697547	0.040567543	0.156133397	0.214038742	0.40854963	0.118823908	0.455208409	0.042995302	-0.32483867	-0.257923705	0.261502953	0.008455043	0.335802699	0.042492393	-0.077876892	-0.085046677	0.195624177	-0.060643439	0.300674657	-0.527227911	0.799960248	0.01416975	0.085201736	0.034299277	0.505769992	0.002657925	0.949768236	0.163747365	0.243267372	0.058624478	0.118657744	0.715003138	0.128353293	0.86515877	0.510962312	0.364861269
group_6862	0	0.077813724	0.241388226	0.339089205	0.204589994	-0.225849677	-0.286431547	0.040257858	-0.09759957	-0.158015071	-0.178308164	-0.021833156	-0.083369028	-0.05612878	-0.126535626	0.061106887	-0.216901437	-0.11031581	-0.188230262	-0.321907624	0.13054184	-0.124199384	-0.048663439	-0.166090157	-0.110070516	-0.269677184	-0.008069491	0.124094831	0.049315587	-0.005775349	0.069534278	-0.324889565	0.194868401	0.744362848	0.305233722	0.143589955	0.386903552	0.338343031	0.220825519	0.866179213	0.682280136	0.505818372	0.451971787	0.927203216	0.726758997	0.814179606	0.595008354	0.798011979	0.358327677
[truncated: 5,282 more rows]
[truncated: 16 more columns]
