# Supplementary material for: Mobile gene clusters and coexpressed plant–rhizobium pathways drive partner quality variation in symbiosis
Source: Proc Natl Acad Sci U S A. 2025 Jul 29;122(31):e2411831122. doi: 10.1073/pnas.2411831122 (PMC12337268; doi:10.1073/pnas.2411831122)
Supplement: Supplementary file 8 — Dataset S07 (CSV) [file pnas.2411831122.sd07.csv]

Category	Category_Description	Input_Count	Background_Count	Ratio_in_Input	Ratio_in_Background	P_Value	FDR	Module
S	Function unknown	87	738	0.046474359	0.151322534	3.32E-37	5.08E-35	M1
G	Carbohydrate transport and metabolism	251	232	0.134081197	0.047570228	1.39E-31	1.07E-29	M1
K	Transcription	175	157	0.093482906	0.032191921	8.29E-23	4.23E-21	M1
I	Lipid transport and metabolism	111	112	0.059294872	0.022964937	1.53E-12	5.87E-11	M1
X	NA	5	119	0.00267094	0.024400246	8.19E-12	2.51E-10	M1
J	Translation, ribosomal structure and biogenesis	52	331	0.027777778	0.067869592	1.33E-11	3.38E-10	M1
D	Cell cycle control, cell division, chromosome partitioning	11	140	0.005876068	0.028706172	2.84E-10	6.21E-09	M1
GEPR	Carbohydrate transport and metabolism, Amino acid transport and metabolism, Inorganic ion transport and metabolism, General function prediction only	16	1	0.008547009	0.000205044	1.48E-08	2.82E-07	M1
E	Amino acid transport and metabolism	158	241	0.084401709	0.049415624	1.33E-07	2.25E-06	M1
TK	Signal transduction mechanisms, Transcription	23	10	0.012286325	0.002050441	6.17E-07	9.21E-06	M1
HR	Coenzyme transport and metabolism, General function prediction only	18	5	0.009615385	0.00102522	6.62E-07	9.21E-06	M1
R	General function prediction only	130	518	0.069444444	0.106212836	2.96E-06	3.77E-05	M1
EP	Amino acid transport and metabolism, Inorganic ion transport and metabolism	16	5	0.008547009	0.00102522	5.33E-06	6.28E-05	M1
EM	Amino acid transport and metabolism, Cell wall/membrane/envelope biogenesis	8	1	0.004273504	0.000205044	0.000235268	0.002571141	M1
ET	Amino acid transport and metabolism, Signal transduction mechanisms	7	1	0.003739316	0.000205044	0.000759752	0.007749471	M1
U	Intracellular trafficking, secretion, and vesicular transport	12	81	0.006410256	0.016608571	0.000961242	0.009191874	M1
L	Replication, recombination and repair	40	179	0.021367521	0.036702891	0.001217727	0.010959542	M1
QR	Secondary metabolites biosynthesis, transport, and catabolism, General function prediction only	10	5	0.00534188	0.00102522	0.001890601	0.015649473	M1
T	Signal transduction mechanisms	88	151	0.047008547	0.030961657	0.001943399	0.015649473	M1
GER	Carbohydrate transport and metabolism, Amino acid transport and metabolism, General function prediction only	6	1	0.003205128	0.000205044	0.002417633	0.017945671	M1
EG	Amino acid transport and metabolism, Carbohydrate transport and metabolism	8	3	0.004273504	0.000615132	0.002463131	0.017945671	M1
MV	Cell wall/membrane/envelope biogenesis, Defense mechanisms	7	2	0.003739316	0.000410088	0.002595447	0.018050156	M1
M	Cell wall/membrane/envelope biogenesis	108	201	0.057692308	0.041213861	0.005060454	0.033663018	M1
V	Defense mechanisms	34	147	0.018162393	0.03014148	0.005441719	0.03469096	M1
C	Energy production and conversion	98	344	0.052350427	0.070535165	0.007012263	0.039828592	M1
H	Coenzyme transport and metabolism	57	219	0.030448718	0.044904655	0.007300141	0.039828592	M1
GK	Carbohydrate transport and metabolism, Transcription	5	1	0.00267094	0.000205044	0.00754921	0.039828592	M1
KG	Transcription, Carbohydrate transport and metabolism	5	1	0.00267094	0.000205044	0.00754921	0.039828592	M1
KR	Transcription, General function prediction only	5	1	0.00267094	0.000205044	0.00754921	0.039828592	M1
O	Post-translational modification, protein turnover, and chaperones	45	171	0.178571429	0.035062538	1.39E-17	2.13E-15	M3
K	Transcription	25	157	0.099206349	0.032191921	2.14E-06	0.000163562	M3
S	Function unknown	18	738	0.071428571	0.151322534	0.000240458	0.012263342	M3
C	Energy production and conversion	43	344	0.373913043	0.070535165	9.07E-20	1.39E-17	M5
HP	Coenzyme transport and metabolism, Inorganic ion transport and metabolism	5	3	0.043478261	0.000615132	3.15E-07	2.41E-05	M5
S	Function unknown	3	738	0.026086957	0.151322534	2.53E-05	0.001288632	M5
R	General function prediction only	1	518	0.008695652	0.106212836	7.35E-05	0.002811847	M5
