# Supplementary material for: Mobile gene clusters and coexpressed plant–rhizobium pathways drive partner quality variation in symbiosis
Source: Proc Natl Acad Sci U S A. 2025 Jul 29;122(31):e2411831122. doi: 10.1073/pnas.2411831122 (PMC12337268; doi:10.1073/pnas.2411831122)
Supplement: Supplementary file 9 — Dataset S08 (CSV) [file pnas.2411831122.sd08.csv]

gene	GeneDefiniton	AssignedModule	kME34	kME27	kME50	kME51	kME24	kME48	kME16	kME11	kME12	kME19	kME7	kME36	kME32	kME10	kME4	kME35	kME26	kME41	kME49	kME17	kME44	kME52	kME47	kME15	kME45	kME31	kME3	kME43	kME30	kME21	kME29	kME28	kME33	kME6	kME13	kME22	kME20	kME46	kME8	kME18	kME2	kME5	kME14	kME23	kME9	kME38	kME37
MtrunA17_Chr4g0015911	30S ribosomal protein S11	0	0.091317643	0.183516727	0.234000813	-0.022092013	0.105241833	0.09907468	0.169455939	-0.001284185	0.046515812	0.161811721	0.028328805	0.190696988	-0.350032079	-0.344867822	-0.503952667	-0.567365215	-0.50024008	-0.508761503	-0.489063124	-0.636722253	-0.49321771	-0.596102715	-0.548582715	-0.431816426	-0.455744756	0.325882386	0.171556704	-0.127653968	0.059006596	0.410650706	0.146423544	0.296839363	0.316925924	-0.309663097	-0.357420758	-0.41204744	0.26395343	0.20931881	0.314989741	0.383277274	0.218384981	-0.215720536	-0.192238338	0.112483459	-0.27759717	0.006473322	0.501518546
MtrunA17_CPg0492741	30S ribosomal protein S12	0	-0.361051224	-0.497352802	-0.482681368	-0.20849269	-0.330708482	-0.228925308	0.087406101	0.095210242	0.116695441	-0.166046839	-0.111569583	-0.302827941	0.278306291	0.345673238	0.390105312	-0.027822449	0.464309063	0.312109316	0.207052579	0.202125736	0.415786831	0.355384812	-0.138033432	0.189375415	0.498174985	-0.025691949	0.138276685	-0.143473332	-0.359749781	-0.280118189	-0.27503499	-0.16774541	-0.004191732	-0.068144065	0.088711773	-0.323106369	-0.415847505	-0.355203312	-0.172455939	-0.421057443	-0.218241984	-0.094362627	-0.261403785	-0.218080734	0.17602421	-0.023821738	0.191923678
MtrunA17_CPg0493211	30S ribosomal protein S14	0	-0.645546813	-0.380430563	-0.283074852	-0.378908257	-0.273278068	-0.024791337	-0.075245454	-0.022849383	0.292063998	0.238103099	-0.160996553	-0.258498571	0.388037579	0.381124091	0.090963397	0.121546324	0.066984645	0.227145642	0.147419256	0.289600441	-0.099506195	0.151900164	-0.062685678	0.100523093	0.404424887	-0.289535591	-0.183128837	-0.359253538	-0.77747458	-0.63260145	-0.616217267	-0.510749136	-0.519036177	-0.475853581	-0.193183959	-0.334446064	-0.240787466	-0.595204301	0.068242923	-0.36168727	-0.324311662	-0.222661747	-0.32131782	-0.019545018	0.344713608	0.173944067	0.426336496
MtrunA17_Chr4g0016191	30S ribosomal protein S15	0	-0.256046891	-0.269113695	-0.261454522	0.057848271	-0.000702594	0.059057503	0.228905074	0.351945845	0.30101912	-0.074850898	0.180545506	-0.091268082	0.139899337	0.359649008	0.091043902	0.355027165	0.278423308	0.464142472	0.395199832	-0.012372589	-0.21167312	-0.291044852	0.35576529	-0.092855649	0.106302451	-0.152194417	0.227209659	0.389612435	0.020915553	-0.128147137	-0.04599593	-0.260052276	-0.154272469	-0.075863075	-0.172805641	-0.014280009	-0.574163882	-0.358428304	-0.272870175	-0.250123138	-0.453082109	-0.447952125	-0.217814083	-0.35603656	-0.291813839	-0.306498029	0.015370321
MtrunA17_CPg0492301	30S ribosomal protein S15	0	-0.571671282	-0.30606325	-0.252247919	-0.390788434	-0.284807065	-0.150231634	-0.146840691	-0.209231066	-0.00476819	0.030096844	-0.196225092	-0.202899264	0.347803958	0.116841317	-0.072601898	-0.138913221	-0.038078803	0.076329134	-0.148261913	0.097426512	-0.158687693	0.207583055	-0.086191286	0.206419563	0.399585281	-0.185246033	-0.178169384	-0.391098607	-0.332771132	-0.424464084	-0.587863395	-0.381846603	-0.417804884	-0.380657027	-0.305672836	-0.439961737	-0.00435256	-0.243653608	0.296819079	0.023930263	-0.057995567	-0.204029534	-0.127096377	0.008237255	0.257076227	0.179063955	0.360288481
MtrunA17_Chr3g0090961	30S ribosomal protein S19	0	-0.396146842	-0.422451191	-0.223647884	-0.523360045	-0.19592813	-0.192905572	-0.197817577	-0.157102985	-0.084656965	-0.009637298	-0.498540356	-0.5252866	0.153656071	0.303161735	0.060776389	0.109615642	0.126939318	0.19410008	0.226788582	0.220787965	-0.042862234	0.056586393	0.001187071	0.057167934	0.266348735	0.048618423	0.020837525	0.00360955	-0.418309679	-0.092674285	-0.32603227	-0.27519478	-0.197042923	-0.189863033	-0.208504678	-0.10747063	-0.157060531	-0.18506877	0.116595415	-0.027722833	-0.140365825	-0.117110591	-0.205702059	-0.109202049	0.236677279	0.175680088	0.324611746
MtrunA17_Chr3g0094651	30S ribosomal protein S19	0	0.262659055	0.30868022	0.235842879	0.270590474	0.077516057	0.291586939	-0.03577112	0.040825869	0.081361122	0.346578903	0.140332803	0.259954898	0.214730892	-0.033230457	0.228482231	0.28619102	0.103659963	-0.117066601	0.00509367	0.428446965	0.26709572	0.418519923	0.128702547	0.350448822	0.143090803	-0.227496103	-0.187487996	-0.243382589	0.073603693	-0.222154231	0.056367291	0.138650269	-0.055352866	0.220805975	0.318631493	0.204443634	0.128650918	0.021050559	-0.194049311	-0.136647317	-0.016602428	0.32699216	0.192846422	0.277288122	0.101583212	-0.033152976	-0.373690406
MtrunA17_CPg0492541	30S ribosomal protein S19	0	0.053705225	-0.03234527	0.121807787	-0.181602078	-0.293105453	-0.348956341	-0.471518939	-0.514626951	-0.461855664	-0.029046373	-0.206897238	0.038233147	-0.139127203	-0.409073148	-0.046167338	-0.190746369	0.048791067	-0.152430941	-0.428949223	0.335930173	0.307033986	0.441551577	0.13617596	0.455258475	0.140372135	-0.066253677	-0.420521437	-0.308023516	0.132641759	-0.163433342	-0.275658409	0.222926744	0.029100955	0.305066997	0.087707063	-0.11981503	0.211312977	0.238703604	0.269093403	0.061371049	0.470909268	0.461116071	0.506261489	0.34479307	0.381078721	0.163552812	-0.001425774
MtrunA17_Chr4g0016681	30S ribosomal protein S2	0	-0.162643357	0.015028355	0.066410836	-0.328364724	-0.322810092	-0.165239854	-0.172880838	-0.351235378	-0.106440012	0.226441479	-0.148529941	0.042434395	0.01187452	-0.133542633	-0.167267372	-0.059371221	-0.187966072	-0.314361464	-0.129244154	0.122859914	-0.192281144	0.11529019	-0.139761248	0.100456119	-0.018812404	0.072238007	-0.232333924	-0.414257165	-0.404989996	-0.299245906	-0.305290512	0.157902691	-0.018047182	-0.230458391	-0.085224702	-0.058214414	0.228296074	-0.076590853	0.342846114	0.169636776	0.171738985	0.11015268	0.016343908	0.33353255	0.224379474	0.300151987	0.22044077
MtrunA17_Chr4g0015971	30S ribosomal protein S3	0	0.202131615	0.145683389	0.088076114	0.08962391	0.062038287	-0.007788156	0.080814959	0.151635384	0.023785311	-0.125267207	0.048074818	0.134295701	-0.39550507	-0.231005775	-0.134521801	-0.423625477	0.070834412	-0.127943543	-0.207078347	-0.222797406	-0.000993777	-0.145843785	-0.152784892	-0.2631594	-0.257377317	-0.090363676	0.067910388	0.022557093	0.246515978	0.161716666	0.152520569	0.317523438	0.278350285	-0.007105424	0.027644534	-0.15770415	-0.137670326	0.024587943	0.053067132	0.179225194	0.164226884	-0.020371332	0.028239485	0.031860303	-0.1600608	0.021177396	0.067782225
MtrunA17_Chr6g0454441	30S ribosomal protein S4	0	-0.222794535	-0.130961054	-0.084290159	-0.122697647	-0.034259196	-0.008729477	-0.102688263	0.102448247	0.120418646	-0.04653716	-0.159520922	-0.176622274	0.00338129	0.173921388	0.133593362	-0.152994747	0.353663785	0.222257428	0.117383711	0.176917322	0.166495113	0.156937216	-0.136649057	-0.097783334	0.131599012	-0.360254735	-0.115583988	-0.132108435	-0.339473316	-0.313587297	-0.260098767	-0.200007836	-0.225775441	-0.162928943	0.022637428	-0.144167142	-0.367997316	-0.370172739	-0.002059065	-0.147748515	-0.089594361	-0.030102315	-0.103887251	-0.029649128	0.239093599	0.213352513	0.130015286
MtrunA17_CPg0492601	30S ribosomal protein S8	0	-0.098274755	-0.285377277	-0.187647674	-0.156613505	-0.219564485	-0.242186903	-0.246379216	-0.12346107	-0.202115826	-0.200336939	-0.288699637	-0.284731635	0.103814	0.082074808	0.462000431	0.102613173	0.372134142	0.221433751	-0.043823684	0.365952548	0.650679272	0.706400011	0.08617483	0.548139934	0.503075842	0.007710214	-0.097499817	-0.151699519	-0.067506132	-0.226614619	-0.175063412	0.000208938	0.066514784	0.347807192	0.389758735	-0.017760031	-0.064500746	0.043842597	-0.124415908	-0.29315264	0.080851959	0.311176818	0.255499817	-0.064393335	0.268382415	-0.027257448	-0.107171896
MtrunA17_Chr2g0334131	4-coumarate--CoA ligase 1	0	-0.64084199	-0.664267989	-0.639796295	-0.216720965	-0.420158305	-0.327312407	0.379665741	0.039168522	0.129865072	-0.313555525	0.208006169	-0.183323805	0.578429826	0.34760588	0.047209896	0.011001664	0.355155665	0.314098085	0.307085802	-0.102939471	-0.152674738	-0.104405086	-0.012606085	0.072350296	0.434055459	0.079283428	0.316371035	0.022299544	-0.184600611	-0.202656795	-0.4121065	-0.303949678	-0.111518443	-0.304827206	-0.496210358	-0.479930739	-0.516818756	-0.443991841	-0.036796489	-0.28800519	-0.322523681	-0.551127274	-0.487405464	-0.310314836	-0.101933131	-0.201871302	0.344335072
MtrunA17_Chr4g0015931	50S ribosomal protein L14	0	-0.48475392	-0.482740526	-0.441611669	-0.463315158	-0.281985862	-0.312324329	-0.252645425	-0.105088465	-0.185805232	-0.326815128	-0.424584659	-0.468944819	0.013419298	0.196398185	0.227081276	0.050486906	0.083084224	0.352369092	-0.082740196	-0.033633765	0.21901863	0.34010877	0.148880873	0.353129514	0.48075809	0.206403834	0.03228841	0.070516821	-0.095105818	-0.130453635	-0.277534603	-0.330113826	-0.10890471	0.056062802	0.078409912	-0.155811127	-0.024112855	0.144552836	0.148208436	0.027461884	-0.00756872	-0.126884125	0.118525785	-0.382653101	0.083210965	-0.035788578	0.150407817
MtrunA17_CPg0492591	50S ribosomal protein L14	0	-0.262236991	-0.313812856	-0.294820724	-0.294303124	-0.392354173	-0.29748654	-0.208459	-0.251790483	-0.165992859	-0.062091124	-0.214927718	-0.168676873	0.231726566	0.062631542	0.23763651	-0.128150862	0.332069823	0.090883356	-0.014780379	0.357557838	0.428854928	0.480289182	-0.069392362	0.332784086	0.435118211	-0.134454266	-0.190045491	-0.388120967	-0.262694478	-0.376698832	-0.424280951	-0.053272614	-0.097981839	0.033497846	0.104790988	-0.219440418	-0.093040036	-0.128122398	0.075302845	-0.194620087	0.091127924	0.207363749	0.049182967	0.112910228	0.421617885	0.217282485	0.032666267
MtrunA17_Chr1g0209801	50S ribosomal protein L15	0	-0.246694596	-0.201229875	0.099530821	-0.540641469	-0.251098324	-0.349819187	-0.505461335	-0.53475974	-0.300324595	0.090526091	-0.475827842	-0.23607832	-0.30523862	-0.323035003	-0.401345651	-0.23220229	-0.394966239	-0.162465742	-0.387526878	-0.017867231	-0.206656047	-0.157972117	-0.082752533	0.036623403	-0.107977625	0.147072927	-0.384150887	-0.209490711	-0.318164171	-0.08470388	-0.408476904	-0.018138154	-0.107855059	-0.081274191	-0.265102164	-0.158733577	0.363771384	0.231089326	0.493714675	0.209584762	0.385954223	0.172906845	0.258091588	0.186980587	0.364040765	0.303642706	0.42760152
MtrunA17_Chr4g0024461	50S ribosomal protein L2	0	0.056341748	-0.252685229	0.022684555	-0.050507983	-0.248130759	-0.421013329	-0.163115101	-0.333719955	-0.423198423	-0.296348683	-0.07220037	-0.12683052	0.275235804	-0.10503614	0.177264991	0.198872735	0.517105291	0.219097069	0.254232211	0.516928629	0.363946194	0.347955865	0.380528079	0.518912185	0.388899423	-0.109405862	-0.094600782	-0.056663144	0.10047805	-0.205762027	-0.221602681	0.297087096	0.190831595	0.428959225	0.028465888	0.129075717	-0.257377873	-0.158356099	-0.107065423	-0.268372621	0.126905706	0.316588243	0.327121899	0.184587705	0.286844022	-0.049427483	-0.228588252
MtrunA17_CPg0492531	50S ribosomal protein L2	0	-0.086987294	-0.057221079	-0.07239503	0.010694455	0.120620548	0.166478184	-0.045158827	0.265501494	0.26147013	0.106616561	-0.111874341	-0.208754265	0.112648764	0.383219642	0.359707479	0.165571696	0.334052922	0.257189964	0.285120483	0.267195466	0.302404848	0.222825746	-0.147207628	-0.054581078	0.17877721	-0.259464172	-0.010616162	-0.013116063	-0.510143641	-0.226478759	-0.016929346	-0.301528778	-0.240146858	-0.061847093	0.214878918	0.071446772	-0.301577528	-0.313985323	-0.247109521	-0.369228556	-0.270877572	0.056003898	-0.193675467	-0.106113376	0.232390601	0.108955901	-0.025846157
MtrunA17_Chr2g0319111	50S ribosomal protein L24	0	-0.389284182	-0.221194434	-0.22865558	-0.231801181	-0.314092889	-0.139677707	-0.148996276	-0.097517388	0.124711987	0.043247162	-0.02488491	-0.054591234	0.298791399	0.124506542	0.069166945	-0.047366745	0.382370449	0.165233121	0.142680027	0.490370302	0.136938385	0.366224772	0.047729883	0.157294841	0.293486695	-0.569269153	-0.363514729	-0.376917463	-0.421642423	-0.645200535	-0.584687353	-0.273236255	-0.460815934	-0.243298957	-0.114919393	-0.211469312	-0.317754041	-0.481427687	0.067452779	-0.242425555	-0.060614167	0.043362454	-0.089636155	0.172571417	0.444025099	0.307791132	0.08061129
MtrunA17_CPg0492781	50S ribosomal protein L33	0	-0.175965635	-0.199409574	-0.220799991	-0.09323454	-0.206517298	-0.091528383	-0.144981241	-0.057842104	-0.007670134	-0.012043571	-0.139189324	-0.162476997	0.295668082	0.19747258	0.481568597	0.141888592	0.31959163	0.14204949	-0.028576031	0.409435722	0.544547712	0.747240107	0.004104134	0.480977574	0.50526826	-0.163510981	-0.155541234	-0.32381365	-0.215479778	-0.412262873	-0.263710677	-0.143713587	-0.146516442	0.140846367	0.367583702	-0.058908202	-0.044721435	-0.128234999	-0.148387158	-0.368741211	-0.054400836	0.2431132	0.085811866	0.021281991	0.288312162	0.033774079	-0.110872758
MtrunA17_Chr3g0125911	Alcohol dehydrogenase 1	0	0.192260161	0.009307802	0.255536224	-0.062495203	0.351842555	-0.002677672	-0.276737284	-0.059064206	-0.349090458	-0.2271226	-0.390488524	-0.310908536	-0.348018953	-0.176693309	-0.185084311	-0.237387902	-0.114978549	0.105639381	-0.155353324	-0.149989954	0.069432556	-0.241781578	-0.004399251	-0.085705183	-0.090289883	0.2042212	0.096475866	0.407389633	0.279068773	0.647695262	0.28363313	-0.08057916	0.097045499	0.226439286	-0.173642806	-0.050025868	0.098604375	0.408419775	0.128864046	0.27169076	0.237439916	0.07296117	0.192486114	-0.179664823	0.065144538	-0.029137807	0.157201258
MtrunA17_Chr5g0430001	Alternative oxidase 3	0	-0.416007226	-0.128653313	-0.211405423	-0.034907257	-0.137261591	0.238727732	0.085499977	0.285548279	0.441091304	0.185729194	0.162534111	0.020806344	0.559462851	0.296815974	0.269061771	0.323990902	0.446916057	0.341810787	0.299870455	0.620557053	0.248628974	0.512876012	0.297059428	0.400033256	0.611837431	-0.637462466	-0.223586423	-0.237410182	-0.406183415	-0.711097719	-0.441587038	-0.411650053	-0.532513515	-0.138684027	0.008056782	-0.093091045	-0.370180472	-0.509974156	-0.14019342	-0.386208178	-0.285924049	-0.051425381	-0.090888567	0.009540868	0.308009297	-0.003708542	-0.117953828
MtrunA17_Chr4g0052321	Aspartate carbamoyltransferase 2	0	-0.2607373	-0.197386359	-0.369896776	-0.291748538	-0.13999372	0.030337285	0.072851215	0.082814272	0.090653676	-0.05742985	-0.20898584	-0.276122681	0.386438837	0.323035138	0.239549211	0.196645958	0.203500467	0.157172367	0.376572701	0.22124436	0.219863094	0.308677271	0.03407496	0.144771212	0.39972464	-0.0033877	0.085235353	-0.025181482	-0.201097516	-0.130227683	-0.139986891	-0.242451143	-0.173237473	-0.063006709	0.067229446	0.173857258	0.048024797	0.042849293	0.002880054	0.085679506	-0.130321339	-0.028827412	-0.175481384	-0.161027638	0.157539033	0.149935411	-0.222232204
MtrunA17_Chr4g0015651	ATP synthase subunit alpha	0	0.362406126	0.259977412	0.413670001	0.173097861	0.352240893	0.112396536	-0.31515078	0.068558983	-0.239621282	-0.191449174	-0.240801866	-0.096976862	-0.134056395	-0.112499682	0.231746829	0.024121598	0.450932505	0.23300485	0.282464938	0.342009677	0.579718258	0.239873616	0.024926051	0.156124771	0.09581195	-0.284147315	-0.166963931	0.025060877	-0.109848569	-0.033454402	0.164296758	0.158688173	0.106800477	0.44331987	0.375989839	0.444442121	-0.118095853	0.047795565	-0.161536555	-0.08015184	0.194521809	0.508554916	0.414900749	0.117744507	0.404790386	0.215435109	-0.474256583
MtrunA17_Chr4g0004181	Auxin-induced protein IAA6	0	-0.446425713	-0.502595092	-0.201708055	-0.213021911	-0.105889009	-0.176348327	0.131103728	0.0196505	-0.000107986	-0.224309428	-0.15561171	-0.417784123	0.227246562	0.212509057	0.056207609	0.167340731	-0.172339476	0.27737699	-0.143594635	-0.152185567	-0.222612636	0.087774852	0.202515728	0.364364603	0.485400091	0.325505751	0.325017299	0.156182946	0.029895513	0.066085864	-0.158852297	-0.239042563	0.049079152	-0.135805473	-0.264899641	-0.472085281	-0.142658836	-0.227551273	-0.012666762	-0.198520785	-0.275523828	-0.468650573	-0.147707636	-0.40549472	-0.273405338	-0.490625616	0.601693746
MtrunA17_Chr4g0026041	Bifunctional nitrilase/nitrile hydratase NIT4B	0	-0.52477092	-0.716823864	-0.527358852	-0.185854623	-0.126072616	-0.248908307	0.242683174	0.180112582	0.078895421	-0.412322293	-0.078881851	-0.519657287	0.343426917	0.532721454	0.214397851	0.202897216	0.359417504	0.575959432	0.425032209	-0.174944624	-0.049772461	-0.193831617	0.031859946	-0.008742209	0.378612165	0.264044014	0.479748685	0.423827156	-0.166046841	0.106887803	-0.128585731	-0.446936135	-0.052950653	-0.117509493	-0.339967759	-0.288399118	-0.597546363	-0.333465357	-0.225952768	-0.35844773	-0.451917979	-0.559544808	-0.44044749	-0.608278549	-0.196543096	-0.334512043	0.368946684
MtrunA17_Chr3g0131441	Calnexin	0	-0.127051838	-0.181219567	-0.103315035	-0.371262839	-0.384143888	-0.450419245	-0.486145722	-0.501740052	-0.482780328	-0.139096456	-0.224430137	-0.026994458	-0.145247338	-0.276759798	-0.217241688	-0.163400124	0.318583318	0.086739383	0.025503183	0.299578403	0.131563785	-0.044341825	0.259032138	0.091344198	-0.00505576	-0.158507024	-0.390431589	-0.003129238	0.022329919	-0.154523539	-0.374934984	0.048643863	-0.154584349	0.232592625	-0.215453879	0.079138224	-0.092822198	0.225535266	0.384697091	0.259955429	0.425109607	0.283078541	0.387149715	0.231571307	0.456613227	0.377219541	-0.158627343
MtrunA17_Chr6g0450641	Carbonic anhydrase	0	0.192211593	-0.163449402	-0.036990852	0.373437546	-0.088101467	-0.260413632	0.14090354	-0.031704122	-0.182381484	-0.358298483	0.34551655	0.060772059	0.302378668	0.09827482	0.287822881	0.509732426	0.55122601	0.461239203	0.566813905	0.363406575	0.243928895	0.12850448	0.595790093	0.318982458	0.208804789	-0.089398506	0.109257804	0.316590832	0.357998	-0.1443041	0.077563249	0.20907836	0.195196907	0.470220326	0.139617123	0.365716418	-0.483702365	-0.300675381	-0.447774516	-0.412511351	-0.198565171	0.074294987	0.216777067	-0.08054833	-0.09634311	-0.333311107	-0.474919774
MtrunA17_Chr3g0131711	Chaperone protein ClpC	0	0.281999595	0.438572366	0.124770528	0.066671813	-0.164904496	0.069721515	-0.01773519	-0.301041565	0.030899128	0.522603179	0.242850886	0.613162249	-0.278207124	-0.38696964	-0.376967554	-0.501282051	-0.396609963	-0.787003295	-0.47360042	-0.196047768	-0.294223074	-0.281940022	-0.454333072	-0.499050364	-0.722216059	-0.122911422	-0.352817105	-0.548323876	0.110453203	-0.062305538	-0.081728141	0.36770007	-0.00921119	-0.265620547	-0.00266039	-0.073568379	0.450936564	0.208637481	0.275492092	0.314397224	0.326315399	0.230230518	-0.071532462	0.62549236	0.019107682	0.443421722	-0.051496665
MtrunA17_Chr5g0447531	Chlorophyll a-b binding protein 215	0	-0.395935814	-0.378893664	-0.239650345	-0.194592337	-0.181587652	-0.224779798	0.017273707	0.075036318	0.086025659	-0.275223741	-0.058541731	-0.252381674	0.120580652	0.136681648	0.104625112	0.029294933	0.34990989	0.309769064	0.087410718	0.033607139	0.078885311	0.148221057	0.022763436	0.139700311	0.303976867	-0.090893426	0.036582066	0.057224896	-0.271766027	-0.267679695	-0.280634072	-0.177274224	-0.091774809	-0.025524905	-0.136143958	-0.168069063	-0.368804913	-0.239850972	0.019896495	-0.206347981	-0.067544852	-0.168189484	-0.038345984	-0.218905166	0.062540251	-0.081614305	0.194121184
MtrunA17_Chr5g0448421	Chlorophyll a-b binding protein 3	0	-0.086125041	-0.226665425	-0.297898407	0.256138708	-0.155851362	-0.056645124	0.463662254	0.220965589	0.244277486	-0.120376237	0.37691534	0.106333351	0.499563111	0.276772353	0.379132784	0.054830108	0.51799372	0.128671086	0.291591419	0.06088758	0.233038818	0.17554507	-0.166073365	0.067733414	0.280820846	-0.169265702	0.248956998	-0.243932208	-0.063958	-0.3332092	-0.137833331	0.13803424	0.160913574	-0.025222043	0.116162647	-0.155525102	-0.462006214	-0.515620893	-0.424124676	-0.555042563	-0.331527779	-0.130212302	-0.323109489	-0.019288305	-0.126740786	-0.198214797	-0.121529653
MtrunA17_Chr3g0092091	Chlorophyll a-b binding protein P4	0	0.031623842	-0.086337598	-0.179187322	0.235261789	-0.078325457	0.092073277	0.362747348	0.235085035	0.226872319	0.001308423	0.26681482	0.113630687	0.480210003	0.264300347	0.443507599	0.136811255	0.507926292	0.021275767	0.347308868	0.225720526	0.388878167	0.332553646	-0.208483166	0.179738692	0.271810601	-0.142666399	0.177724223	-0.296495364	-0.167270611	-0.273920534	-0.043844613	0.153487095	0.160748669	0.031558437	0.244293022	-0.018419477	-0.321673769	-0.389619411	-0.451388016	-0.519025343	-0.266482778	0.058872794	-0.292949273	0.081570833	-0.000258718	-0.08880728	-0.218796576
MtrunA17_Chr3g0141111	Chloroplast envelope membrane protein	0	0.170932318	-0.046076109	-0.248062796	-0.078276094	-0.191047204	-0.26250331	0.038938229	-0.052126897	-0.161471765	-0.181034378	-0.025514276	-0.013502162	-0.011421872	0.105691667	0.20309845	0.045948613	0.198293152	-0.075893809	0.249959061	-0.002430365	0.116617265	0.057374853	-0.028101253	-0.030325622	-0.065824726	0.095253757	0.146563526	-0.063358084	0.033852131	-0.010078802	0.099978508	0.312470897	0.302063764	0.064457537	0.240694349	0.212584511	-0.062447206	0.005465128	-0.166220835	-0.028923498	-0.062197947	0.097690228	-0.093400135	0.054334145	-0.063076775	0.129254835	-0.297567289
MtrunA17_CPg0492871	Chloroplast envelope membrane protein	0	-0.4038905	-0.388875474	-0.209908674	-0.273177742	-0.243369832	-0.259840492	-0.279293866	-0.230546232	-0.133685543	-0.105531156	-0.292166505	-0.346869078	0.313975305	0.253628052	0.304656845	0.126375929	0.290686027	0.294218123	0.082759934	0.340693774	0.2500384	0.462617351	0.024251677	0.364022733	0.458307861	-0.192118742	-0.198150699	-0.299898039	-0.387295858	-0.503003083	-0.503839178	-0.297881103	-0.291862658	-0.0388258	0.077481342	-0.138649149	-0.195345815	-0.343141043	-0.032521996	-0.357885196	-0.127088529	0.065162836	0.029347045	-0.013077273	0.35804669	0.134019185	0.122616003
MtrunA17_Chr4g0015871	Cytochrome b6	0	0.062049783	-0.166808058	-0.106288043	-0.113373391	-0.296436919	-0.416875882	-0.358088583	-0.397354911	-0.365947958	-0.108172258	-0.148015749	-0.087944062	-0.149397748	-0.013533088	0.227116183	0.282662201	0.054202274	0.084451561	-0.085728526	0.2838719	0.172831521	0.362338821	0.438039692	0.324888802	0.014250104	0.030005848	-0.233673511	0.000911534	0.213354557	-0.206447975	-0.134551653	0.125631493	0.032781725	0.311967746	0.333998974	0.216819518	0.023076647	0.034953952	-0.085718241	-0.184250206	0.055838734	0.265808424	0.353860235	0.100328372	0.054312416	-0.013616398	-0.17268358
MtrunA17_CPg0492671	Cytochrome b6	0	-0.070500272	-0.309075218	0.008263211	-0.12331471	0.074735896	-0.12832	-0.263220523	-0.02402135	-0.166410796	-0.243797089	-0.45868143	-0.535456156	0.103345088	0.272565228	0.520647604	0.290610638	0.381052492	0.410496052	0.269736708	0.34832831	0.613541356	0.49641543	0.022986676	0.385605407	0.429578576	0.048824067	-0.002295998	0.028277772	-0.350385806	-0.136236265	-0.075444369	-0.131652746	0.050683327	0.333766678	0.397935024	0.211181963	-0.168032606	-0.141171706	-0.297926061	-0.479039176	-0.094410175	0.28872121	0.158108162	-0.176191688	0.317439551	-0.018541669	-0.054864694
MtrunA17_Chr2g0323371	Cytochrome b6-f complex iron-sulfur subunit	0	-0.082114449	0.067417237	0.001720399	-0.248095343	-0.218156767	0.018838965	-0.080956479	-0.003729738	0.186851336	0.30624574	-0.130523896	0.099659214	-0.219045263	-0.110850237	-0.057853925	-0.278990116	-0.017067818	-0.258529205	-0.153875016	0.052585468	0.071670429	0.017669718	-0.333754104	-0.145280837	-0.086164852	-0.131797121	-0.208842521	-0.440115379	-0.503622658	-0.338461606	-0.227358734	0.212036193	0.058486947	-0.205570367	0.130002343	-0.118295697	0.053940198	-0.106251111	0.188666244	0.014021674	0.14608522	0.161095954	-0.044984634	0.271277022	0.240864972	0.330353856	0.154530401
MtrunA17_Chr3g0094961	Cytochrome c oxidase subunit 3	0	0.264514552	0.212291851	0.262052273	0.157083278	-0.014629556	0.210625573	-0.086045763	-0.124503848	0.124341985	0.571985149	0.054703023	0.261073779	-0.101945485	-0.166291426	0.069204055	-0.044019149	-0.154871873	-0.341800519	-0.28468855	0.279145963	0.301580729	0.146635376	-0.207294051	0.011673837	-0.147251136	-0.023266157	-0.281818493	-0.335778703	-0.174418759	-0.072618399	0.015178585	0.187524042	0.027584812	0.138916522	0.282724869	-0.01124888	0.270853873	0.069584066	-0.067193801	-0.269639859	0.163891563	0.441708144	0.097083605	0.395453292	0.250076549	0.074764924	0.029334951
MtrunA17_Chr6g0461571	Cytochrome c oxidase subunit 3	0	0.271693194	0.08695446	0.230562042	0.132293643	0.035077891	0.067216376	-0.023358992	-0.052254032	-0.046283638	0.17807392	0.050062479	0.146497194	-0.09331668	-0.240935775	-0.08318377	0.020984055	0.10556966	-0.179890892	-0.11808338	0.169586661	0.105541139	-0.039935514	0.030577517	0.091922378	-0.150807681	0.017890482	-0.061687559	0.055646865	0.247405242	0.201028022	0.110185346	0.287867138	0.173101355	0.292058571	-0.051242954	0.017282874	0.009282858	0.215638741	-0.073415339	-0.031152172	0.18975783	0.230352259	0.149704362	0.202579332	-0.019738306	-0.115598891	-0.052650224
MtrunA17_MTg0491471	Cytochrome c oxidase subunit 3	0	0.248059115	-0.112571505	0.07698842	0.089370397	-0.075278655	-0.242463729	0.04517148	-0.176235116	-0.293867603	-0.14050292	0.039529296	-0.013560084	0.070513603	-0.034396138	0.065295682	0.302668165	0.134026837	0.060521179	0.27126534	0.134668954	-0.009935206	-0.134579817	0.344820942	0.189772262	-0.006143288	0.192333218	0.165605342	0.156841483	0.280591348	0.128856323	0.113630346	0.403942758	0.393657648	0.307676415	0.032684392	0.218292552	-0.142892426	-0.070739098	-0.250324977	-0.191085205	-0.070449558	0.086264868	0.115865371	0.08511488	-0.144115	-0.221934137	-0.171771398
MtrunA17_Chr5g0401681	Cytochrome P450 81E8	0	0.133298863	0.298800657	0.126342786	0.056839602	-0.13717924	0.060593772	0.134588677	-0.244245879	0.043075712	0.418569111	0.234372018	0.509795018	-0.09276065	-0.328515361	-0.423678276	-0.590071453	-0.392750323	-0.653125459	-0.3556592	-0.33586299	-0.378968539	-0.465061706	-0.573284985	-0.492740004	-0.51713306	-0.026947086	-0.157968301	-0.605607716	-0.029434723	-0.066015052	-0.156693399	0.35812334	0.100332453	-0.398226977	-0.180902223	-0.280878258	0.325221029	-0.008432049	0.276477823	0.248888358	0.207493918	0.025042172	-0.206710781	0.512135042	0.003911256	0.351859069	0.153765254
MtrunA17_Chr7g0219961	Cytochrome P450 85A	0	-0.383066904	-0.384508555	0.069103693	-0.592247803	-0.194931771	-0.385272455	-0.48190041	-0.539277765	-0.515413697	-0.198140941	-0.555961305	-0.445138236	0.045128192	-0.190395938	-0.34071203	0.013172872	-0.172218646	0.161062495	-0.079423433	0.215306115	-0.213273752	-0.046432298	0.387455479	0.394589276	0.298259066	0.083562664	-0.229803692	0.008692124	-0.066184908	-0.015199755	-0.479865596	-0.163745054	-0.170005433	0.00483792	-0.471680233	-0.161974744	0.124177947	0.0647832	0.421988962	0.203383774	0.236951108	0.004691097	0.289747103	0.048260559	0.348950588	0.111309798	0.37597589
MtrunA17_Chr8g0348171	Desiccation protectant protein Lea14	0	-0.150935637	0.008029574	-0.185073817	-0.167186716	-0.492214712	-0.190368151	0.018345483	-0.286887111	0.114307259	0.38277636	0.251994746	0.398663477	0.053607397	-0.116229592	-0.240046933	-0.190626834	-0.202532924	-0.423685061	-0.090877406	-0.016932185	-0.29871218	-0.206634485	-0.299382589	-0.173425989	-0.265672458	-0.054385049	-0.267610017	-0.596562776	-0.448118588	-0.460942406	-0.379798729	0.181924549	-0.057286117	-0.420791109	-0.136692938	-0.221641003	0.111794679	-0.226121658	0.184538903	-0.064114071	0.038487691	0.016554803	-0.236252512	0.431309638	0.161137154	0.350538945	0.164294073
MtrunA17_Chr4g0070991	Diacylglycerol O-acyltransferase 1B	0	0.146168062	0.446946669	0.063722531	0.078468476	0.200036095	0.39637798	0.082170675	0.264192308	0.325097934	0.373088677	0.086326163	0.254157812	-0.157275351	0.073498657	-0.0487803	-0.275641777	-0.275723344	-0.352478595	-0.123656679	-0.17173272	-0.130280255	-0.091679857	-0.438621412	-0.433140825	-0.299241105	-0.186437956	-0.038135374	-0.273213439	-0.289709338	-0.009946431	0.185092046	-0.07623037	-0.149556552	-0.421712202	0.147502622	-0.044228219	0.209327314	-0.029046287	0.067465906	0.188645412	-0.074165983	-0.01742968	-0.306835099	0.156834868	0.022397321	0.32294092	-0.005140968
MtrunA17_Chr1g0169821	Digalactosyldiacylglycerol synthase 2	0	-0.326030831	-0.519993336	-0.157309553	-0.373470673	-0.140830955	-0.34268698	-0.231333648	-0.190038977	-0.267048699	-0.352593257	-0.359995728	-0.494263929	0.06094225	0.02111164	-0.020179732	0.121213482	0.183002469	0.419945098	0.166214437	0.173414175	0.204916078	0.011731471	0.281755985	0.300735734	0.38765956	0.201124779	0.013284445	0.326623469	-0.146461551	0.114207801	-0.206116213	-0.242958848	-0.040905452	0.236332244	-0.257617088	-0.051150894	-0.145341077	0.095168792	0.107518657	-0.115566778	0.113708345	0.008574854	0.168607883	-0.272753637	0.275309281	-0.098820774	0.214258206
MtrunA17_Chr4g0052221	DNA-directed RNA polymerase II subunit RPB7	0	-0.1306141	-0.179003292	-0.052107925	-0.257915296	-0.074962158	-0.115941699	-0.447493902	-0.240215684	-0.216701289	0.00909078	-0.451299907	-0.326918038	-0.023268541	0.040033492	0.250559385	-0.027886155	0.192274338	0.147512514	-0.068907782	0.253353717	0.570133156	0.381750771	-0.194500188	0.206013759	0.255797552	0.061668289	-0.262512502	-0.105902346	-0.355796788	-0.095109582	-0.181072636	-0.244707271	-0.19076714	0.281647126	0.236218448	0.109646789	0.167706044	0.302045287	0.118403671	-0.078656538	0.245378646	0.412199787	0.260220209	-0.017268496	0.520730646	0.266679553	-0.074726293
MtrunA17_Chr4g0015901	DNA-directed RNA polymerase subunit alpha	0	-0.054647348	-0.150526292	0.006315865	-0.09881687	-0.084685165	-0.040600551	-0.207258836	0.001739066	-0.06810634	-0.029556466	-0.285990332	-0.21348265	0.098315708	0.102448666	0.402900953	0.072990636	0.413053957	0.168592792	0.09759615	0.373341362	0.566608613	0.514271668	-0.102614065	0.404538614	0.389917072	-0.100801887	-0.101293689	-0.271617545	-0.328090184	-0.298056065	-0.175464032	0.055830521	0.076845885	0.20732094	0.344546006	-0.011790644	-0.173114656	-0.147184341	-0.175067264	-0.339518017	0.005791366	0.298054075	0.13249011	0.050505518	0.320786913	0.080293965	-0.05162784
MtrunA17_Chr4g0015521	DNA-directed RNA polymerase subunit beta	0	-0.115062173	0.072991018	-0.188699947	0.252622616	0.153378197	0.322079903	0.307973307	0.43756692	0.422613626	0.076423163	0.360742064	0.179587032	0.363245763	0.270976724	0.173810206	-0.067356366	0.259682608	0.037111174	0.073799103	0.011292255	0.052349193	0.126622592	-0.23159689	-0.068553786	0.151229509	-0.389096337	0.111201941	-0.130493729	-0.13630386	-0.144567894	0.002542468	-0.330352798	-0.300112073	-0.27767108	-0.080479779	-0.291439564	-0.299062614	-0.305276854	-0.238416379	-0.272924269	-0.303266012	-0.223548868	-0.412954773	-0.069405785	-0.047052171	-0.059243943	-0.015478894
MtrunA17_Chr3g0108441	DNA-directed RNA polymerase subunit beta'	0	-0.32842329	-0.268565331	-0.039347052	-0.067690952	0.09956984	0.02796255	0.016519592	0.127570093	0.06857695	-0.161238272	-0.123288475	-0.273342334	0.11051522	0.127587141	-0.066146417	-0.17106828	0.077109079	0.294810304	-0.063736356	-0.064671295	-0.111595233	-0.048454888	-0.043878494	0.034828095	0.254399901	-0.109872124	0.113450799	0.084696198	-0.03504861	0.038850097	-0.181882693	-0.358584008	-0.197784452	-0.22316118	-0.348061536	-0.497434287	-0.326651153	-0.293700731	0.028233854	-0.08961107	-0.16459217	-0.352977119	-0.175242302	-0.265967731	-0.015524936	-0.150898172	0.484908022
MtrunA17_Chr4g0015591	DNA-directed RNA polymerase subunit beta''	0	0.132206868	0.171351721	0.231419185	0.314395351	0.303795244	0.287662768	0.296033122	0.259107829	0.19705897	0.028989247	0.248270479	0.053014465	0.386064737	0.12667505	0.107395081	0.282191918	0.074603815	0.008185435	0.202325056	0.142896737	-0.046504321	0.148540076	0.041419267	0.164253613	0.174259589	-0.096315956	0.190168118	0.064187908	-0.027151741	0.061503322	0.209071437	-0.0279919	-0.003891016	-0.011599475	-0.062130908	0.075070681	-0.076142074	-0.231915784	-0.244483861	-0.199740886	-0.219524756	-0.066053037	-0.156297259	0.001604694	-0.109942728	-0.248411354	-0.059220159
MtrunA17_Chr1g0200071	Elongation factor 1-alpha	0	0.430567484	0.383151939	0.163661324	0.647806534	0.441241243	0.319520009	0.47444814	0.471194455	0.288732178	-0.06768969	0.523662461	0.339177023	-0.166695404	-0.010218787	-0.000651453	-0.135360154	-0.162926829	-0.100956181	-0.166444987	-0.46110199	-0.201740537	-0.235448126	-0.105731825	-0.377364375	-0.348269085	-0.012474591	0.366016598	0.280721015	0.550423204	0.403365491	0.59201678	0.14036285	0.231434709	-0.040072328	0.098560032	-0.070675134	-0.087151204	-0.043749892	-0.303273674	-0.006697062	-0.20541145	-0.26700522	-0.184919803	-0.179529901	-0.598808236	-0.391495525	-0.069396342
MtrunA17_Chr7g0218001	Ent-copalyl diphosphate synthase	0	-0.000278047	0.249908484	-0.016865415	0.137514533	-0.010986545	0.371540821	0.095122416	0.177749373	0.498209824	0.616925575	0.214560993	0.352383144	0.079598228	0.106611937	0.091235253	-0.210512444	-0.047618859	-0.336956663	-0.217151585	0.142081769	0.042186512	0.116029629	-0.440083415	-0.268584091	-0.17346154	-0.483603806	-0.27580443	-0.594004578	-0.374666181	-0.433829901	-0.20387607	-0.096581329	-0.325730356	-0.378950021	0.180952224	-0.241644839	0.024265954	-0.314269855	-0.108235041	-0.282014207	-0.147007183	0.096355493	-0.316843237	0.355228281	0.159461091	0.265249248	0.057559476
MtrunA17_Chr2g0277481	Ferredoxin-1	0	-0.058276593	-0.144595508	-0.15288648	0.250422914	-0.097618449	-0.062474802	0.43820172	0.146062552	0.154560635	-0.176342603	0.381464655	0.130875625	0.540166217	0.18677355	0.16744555	0.015365248	0.587960671	0.156689333	0.475825062	0.124746948	0.057428729	-0.013236757	-0.090890922	-0.049161064	0.185547616	-0.31219692	0.189022416	-0.186683142	-0.02920538	-0.324921028	-0.189442365	0.16903842	0.09086028	-0.075883381	-0.112041137	-0.049367988	-0.531658951	-0.583149209	-0.301933794	-0.35143533	-0.26699022	-0.150589322	-0.291471708	0.074367023	-0.047938191	-0.058427088	-0.187621296
MtrunA17_Chr6g0451601	Ferredoxin-thioredoxin reductase catalytic chain	0	0.143115322	-0.116285953	0.180914899	0.067541585	-0.061860912	-0.216921388	0.025420022	-0.168603252	-0.229397411	-0.124619662	0.036100448	0.00538253	0.07402567	-0.11278103	-0.097787699	0.02542341	0.301758564	0.117151862	0.270497246	0.252703227	-0.060949645	-0.215846047	0.275469154	0.040451713	-0.006534795	-0.168902196	0.02349393	0.017439003	0.170039072	-0.042905623	-0.12159627	0.361886043	0.236778107	0.131430686	-0.182950574	-0.005403905	-0.391513198	-0.383005459	-0.133691586	-0.190998938	-0.026536861	0.040861649	0.070101299	0.210633985	0.041536153	-0.064988914	0.011811778
MtrunA17_Chr4g0035981	Fructose-bisphosphate aldolase 2	0	-0.424218701	-0.023247012	0.06148228	-0.336329294	-0.115335065	0.023071973	-0.065180384	-0.216447975	0.094588523	0.321674256	0.008737414	0.123817782	0.039718358	-0.222461062	-0.761355397	-0.531166373	-0.436952634	-0.258324471	-0.285770161	-0.20990268	-0.736347038	-0.661181621	-0.289349144	-0.387692936	-0.182755879	-0.189647835	-0.216867378	-0.293915075	-0.383244716	-0.071468525	-0.458464725	-0.292833714	-0.433226635	-0.69441065	-0.876785589	-0.638006255	0.078834305	-0.179014235	0.603808649	0.355174728	0.121727668	-0.357273982	-0.298196397	0.229581286	0.236809365	0.323616437	0.685931344
MtrunA17_Chr2g0313111	Gibberellin 2-beta-dioxygenase 1	0	0.065638103	0.068693375	-0.055982742	-0.007833771	0.053426158	-0.125002842	-0.102133393	-0.121398769	-0.203702364	-0.264594007	-0.083974731	-0.016672892	-0.190395115	-0.159670659	-0.113010817	-0.408071848	-0.094052686	-0.055682317	-0.212023439	-0.260534702	0.039358436	-0.010015359	-0.173959805	-0.206440834	-0.159393694	-0.010216256	-0.057930474	-0.011484044	0.296741573	0.16897924	0.02938671	-0.028508735	-0.015881689	-0.010022012	0.015845387	-0.039088497	0.188345058	0.25252042	0.185217242	0.318492451	0.226680167	0.036949343	0.099582487	-0.050784534	0.017904054	0.192079335	-0.080685999
MtrunA17_Chr2g0332191	Gibberellin 3-beta-dioxygenase 1	0	-0.087806045	0.001016165	0.390761077	-0.175247532	-0.107760253	-0.17814849	-0.438978153	-0.376766226	-0.268745114	0.036134949	-0.134081626	0.011771107	-0.01736228	-0.402983233	-0.282832719	0.083279032	0.051107233	0.067031552	-0.110312453	0.501631414	0.0115264	0.149063502	0.40693132	0.448342862	0.179154413	-0.308611226	-0.504159288	-0.145521808	-0.196244808	-0.339798965	-0.388655456	0.063295915	-0.183964238	0.192317884	-0.23039081	0.022028828	0.015046556	-0.082149268	0.284706238	-0.035247866	0.348560626	0.330552057	0.516895716	0.350836831	0.488305835	0.115906797	0.086734268
MtrunA17_Chr7g0261531	Glutathione gamma-glutamylcysteinyltransferase 1	0	0.031591187	0.244806121	0.051984147	0.139582927	0.151802616	0.41256379	0.214308193	0.21087786	0.437769584	0.467809627	0.139160114	0.158094964	0.118623696	0.15000971	0.106500741	0.040397125	-0.447961105	-0.392672497	-0.301026741	-0.104489539	-0.111595363	0.208795599	-0.38191968	-0.062264535	-0.088232603	0.041587928	0.012089103	-0.32137584	-0.228221209	-0.036983221	0.115554055	-0.144579742	-0.137989019	-0.330252793	0.181628746	-0.148304997	0.377422407	-0.036830444	-0.110862672	-0.143431375	-0.190565877	-0.043430462	-0.331314154	0.087012749	-0.141016922	-0.045920293	0.190409745
MtrunA17_Chr1g0151501	Glycine dehydrogenase (decarboxylating)	0	0.207244911	0.033347468	0.13252411	-0.0664137	0.200349632	-0.069567973	-0.393114982	-0.063750904	-0.347609425	-0.313504087	-0.434396912	-0.334702904	-0.231377111	-0.027493818	0.301970194	0.227409775	0.133155523	0.255273331	0.176085397	0.083734479	0.579962823	0.298807834	0.067049295	0.268524819	0.128902679	0.27673174	-0.054907397	0.265927793	-0.054994539	0.186577499	0.263659888	-0.000668083	0.164387341	0.560817876	0.481030511	0.591784327	0.255791025	0.525290047	-0.066534965	0.071726179	0.244459959	0.454192718	0.478205288	-0.198336224	0.247100844	0.097603737	-0.453998496
MtrunA17_Chr3g0103821	Histone H4	0	0.162605752	0.004137393	0.204615497	0.302314326	0.235437584	0.158294352	0.266200715	0.122794071	0.084538046	0.083716059	0.137612395	-0.012560394	0.176230693	0.095921624	0.143757175	0.224783759	-0.150050907	-0.087600033	-0.134465737	-0.127136459	-0.120061405	0.008242767	-0.041270102	0.147581034	0.040551215	0.227886879	0.301543978	0.05632228	0.20671769	0.229514365	0.231449133	0.124939666	0.238522805	0.075830948	0.025009735	-0.122561677	0.00390112	-0.118546099	-0.32112928	-0.321025513	-0.240897713	-0.127299921	-0.131673613	-0.054836795	-0.37283547	-0.470576425	0.190183273
MtrunA17_Chr4g0030431	Histone H4	0	0.297133485	0.133146988	0.457738896	-0.069390074	0.274126795	-0.10253728	-0.411354511	-0.194515019	-0.554083521	-0.30786141	-0.368796458	-0.22706548	-0.376317521	-0.371096879	-0.274717859	0.166579422	-0.200687641	0.172243199	-0.096148468	0.085071175	-0.118677901	-0.082213441	0.644721071	0.354720369	0.014246223	0.178485588	-0.014314319	0.525725105	0.591227929	0.50161186	0.28937045	0.174616935	0.204694908	0.4441522	-0.127443346	0.245782717	0.176712133	0.456882788	0.183019245	0.463624347	0.292193476	0.130324656	0.607955343	-0.094187703	-0.064976388	-0.1936702	-0.080348986
MtrunA17_Chr0c01g0489081	hypothetical protein	0	-0.081225228	-0.054403199	-0.206006177	0.199654479	0.138097318	0.31537625	0.529746448	0.43964988	0.540670069	0.198656784	0.220784427	-0.043651031	0.460874727	0.545218797	0.332576259	0.148991912	0.183104779	0.05262907	0.431384469	-0.040979418	0.002987912	-0.052933377	-0.398130942	-0.320084857	0.09749734	-0.098062073	0.349883987	-0.128757514	-0.411677012	-0.140059878	0.067034115	-0.161476232	-0.052050675	-0.34553147	0.089839108	-0.024239267	-0.270342444	-0.523795261	-0.413904791	-0.427984324	-0.548385712	-0.266231126	-0.65639212	-0.125381839	-0.141115616	-0.062072883	0.019777459
MtrunA17_Chr0c01g0489341	hypothetical protein	0	-0.16397663	0.019631416	-0.348367903	-0.130106662	-0.455726949	-0.145926347	0.151039612	-0.120843816	0.166208601	0.241869067	0.354387129	0.427273848	-0.025032269	-0.143351542	-0.388215803	-0.529326744	-0.102554171	-0.326223578	-0.160134759	-0.085140484	-0.318708089	-0.295082089	-0.216266999	-0.409386812	-0.248421336	-0.208796613	-0.147920127	-0.334756718	-0.077045073	-0.18400282	-0.266762915	0.03009447	-0.169012311	-0.516943909	-0.371031097	-0.486361937	-0.067828007	-0.169046105	0.337456103	0.241578725	0.084765704	-0.200763207	-0.343777188	0.256893406	0.08250942	0.32661021	0.233377028
MtrunA17_Chr0c02g0489651	hypothetical protein	0	0.110480757	0.062150001	-0.11702292	-0.202142849	-0.088022409	0.013219667	-0.182263169	-0.078495537	-0.047462726	0.109493133	-0.279273024	-0.067025089	-0.258091502	-0.140166487	0.121134126	-0.230694336	-0.145569854	-0.272873154	-0.337980629	-0.011240851	0.462942782	0.343475918	-0.301561391	0.042313245	-0.008812463	0.248889074	-0.122069127	-0.119377686	-0.033264842	0.197238463	0.121437194	0.050644674	0.09228869	0.192791007	0.342676871	0.066906717	0.496526069	0.606683864	0.168091785	0.205724146	0.36219853	0.380814011	0.145445241	0.027661868	0.201334323	0.204148121	-0.104577311
MtrunA17_Chr0c17g0493721	hypothetical protein	0	0.210479239	0.159418755	0.162356352	0.319944925	0.46199224	0.308211686	0.162761422	0.248253814	0.018365752	-0.13294764	0.049027537	-0.107364446	0.210877315	0.209262579	0.183495166	0.33148304	0.066356479	0.232906978	0.391399064	-0.085391107	0.119012792	-0.085947642	0.037928926	-0.047612509	0.048130771	0.159149225	0.269305986	0.403944289	0.146750825	0.34157232	0.41349335	-0.174922453	0.006565043	0.238833358	0.108642016	0.449987288	0.059702853	0.185538522	-0.254217582	0.021936817	-0.162529217	-0.012085808	-0.00235787	-0.269430677	-0.130032146	-0.174285045	-0.388060897
MtrunA17_Chr0c22g0493871	hypothetical protein	0	-0.10537703	0.167996326	0.361510196	-0.04914226	0.281818278	0.201261706	-0.122796631	-0.056306899	-0.065454424	0.115202158	-0.073556144	0.053994738	-0.130558797	-0.175384247	-0.517513227	-0.157288872	-0.264088866	-0.043602401	-0.134659603	-0.222554567	-0.620592589	-0.594675721	0.077964899	-0.282698389	-0.287675273	-0.185764199	-0.100538415	0.109224138	0.108305951	0.125096983	-0.120510328	-0.161360526	-0.267256547	-0.244657858	-0.529490425	-0.115722897	-0.013716922	-0.029895983	0.307730752	0.367391707	0.055511533	-0.265654119	0.033919717	0.094405036	-0.069063256	0.070985653	0.248764512
MtrunA17_Chr0c29g0493981	hypothetical protein	0	-0.47076521	-0.429632289	-0.187679618	-0.330418317	-0.467310833	-0.28466707	-0.135364285	-0.374387147	-0.050903984	0.132864032	0.010071027	-0.025319356	0.24904395	-0.117158781	-0.25196474	-0.034965695	0.109898947	0.108225156	-0.09955782	0.421013402	-0.077802385	0.025064069	0.343261112	0.235237468	0.277180062	-0.233258713	-0.335128636	-0.14229367	-0.115253892	-0.346887914	-0.640225977	-0.206011809	-0.36285762	-0.085068936	-0.483302508	-0.398668405	-0.191528997	-0.250962469	0.277587931	-0.163538712	0.121916233	-0.040418738	0.056179571	0.183600169	0.346466881	0.018822407	0.37396597
MtrunA17_Chr1g0146381	hypothetical protein	0	0.036595086	0.211227306	0.068795597	-0.094357317	0.277838422	0.039474175	-0.09157973	0.008284998	-0.161864171	-0.223381224	-0.164837753	-0.073572125	-0.158140202	-0.066250336	-0.213244383	-0.301640456	-0.174842441	-0.143916208	-0.061220304	-0.4824828	-0.235487306	-0.302880222	-0.368536064	-0.35959213	-0.272239844	0.086921771	0.078079336	0.067277946	-0.024828763	0.281815501	0.159343403	-0.106075627	-0.047840782	-0.146161271	-0.14314203	0.146379035	0.261404469	0.350485932	0.260418597	0.482282529	0.165362268	-0.070121447	-0.039022551	-0.072701746	-0.021640352	0.288723478	-0.110803945
MtrunA17_Chr1g0146781	hypothetical protein	0	-0.37093053	-0.299789701	-0.441092057	-0.118203332	-0.138155992	-0.092585887	0.283216287	0.026811322	0.07981789	-0.181726071	0.061986765	-0.160296606	0.581720799	0.346453362	0.091315596	-0.114550193	0.130432912	0.156952077	0.310816104	-0.108275428	-0.063879623	-0.032583944	-0.233460433	-0.093451393	0.339688622	-0.040645461	0.222567873	-0.200403758	-0.189037143	-0.155797477	-0.267065628	-0.304312291	-0.181926708	-0.363787333	-0.232510231	-0.235487763	-0.127064645	-0.307636145	-0.021823377	-0.079727513	-0.285136642	-0.326630948	-0.450907436	-0.167194142	0.059400391	0.097345622	0.050976965
MtrunA17_Chr1g0148001	hypothetical protein	0	-0.07143647	-0.165825867	-0.093377863	0.01039326	-0.038380127	-0.134853198	-0.074439746	-0.064105392	-0.128534128	-0.235466528	-0.100177204	-0.174843688	0.300108656	0.233185457	0.322227833	0.111577822	0.580585011	0.278304821	0.526976854	0.226191816	0.384543992	0.179277407	-0.183215865	0.042178971	0.162084927	-0.143112709	-0.039102658	-0.121978553	-0.33046065	-0.286696995	-0.181888063	-0.061403618	-0.052652021	0.128060281	0.157680032	0.278342206	-0.300061062	-0.237872644	-0.207107774	-0.265456406	-0.07932803	0.182303238	-0.03321557	0.009469346	0.309910542	0.254006722	-0.317560872
MtrunA17_Chr1g0148161	hypothetical protein	0	-0.284315745	-0.086271917	-0.282392487	0.162230969	0.181840065	0.449524907	0.392276427	0.572260507	0.612522276	0.161549972	0.140082687	-0.141982636	0.509776721	0.754883298	0.506715913	0.436302875	0.304440907	0.281576877	0.51553902	0.078310276	0.010371631	0.216125458	-0.176505472	-0.103469061	0.227403567	-0.231014598	0.273643256	-0.010799759	-0.402952032	-0.315716692	-0.009874566	-0.500822728	-0.35561749	-0.365530306	0.174454121	0.0535888	-0.408183478	-0.56354927	-0.483563705	-0.423438663	-0.712626902	-0.390308576	-0.61379667	-0.30639379	-0.209794941	-0.104852116	-0.051859803
MtrunA17_Chr1g0148361	hypothetical protein	0	-0.156406847	-0.193724385	-0.160752662	-0.00430312	-0.376604906	-0.073500047	0.210598945	0.053783903	0.287829151	0.119931112	0.255007857	0.155311887	0.284775953	0.016467455	0.181656302	0.227686656	0.338382627	0.033246933	0.2110914	0.433320535	0.277651638	0.35059272	0.138653665	0.324090128	0.274115157	-0.174777333	-0.133472631	-0.268539118	-0.294885598	-0.520890192	-0.300205155	0.189231714	0.06544486	0.055753612	0.12195416	-0.011763486	-0.233381416	-0.367306859	-0.180707621	-0.45251339	-0.054257681	0.129661017	-0.030034047	0.166675523	0.142078485	-0.082831775	-0.043538266
MtrunA17_Chr1g0148441	hypothetical protein	0	0.041599766	0.045490844	-0.009693054	-0.103102252	0.012934991	0.18469889	0.035898956	0.216190062	0.243098007	0.248194053	-0.087515179	0.013647114	-0.354678489	-0.129634348	-0.123729887	-0.194940069	-0.330798537	-0.261672622	-0.467470237	-0.159277876	-0.042672937	0.002906182	-0.1605703	-0.005564725	-0.095214896	0.210392485	0.085161963	0.056581495	0.067186786	0.322130177	0.202975405	0.036684896	0.12978858	-0.095319058	-0.029260541	-0.378488032	0.186132665	0.296053028	0.083425317	0.128648739	0.08752672	-0.078283857	-0.103316404	-0.095901191	-0.194258717	-0.16846216	0.400510185
MtrunA17_Chr1g0148531	hypothetical protein	0	-0.177151569	-0.103873793	0.024254479	-0.382097717	-0.296660705	-0.214033438	-0.086949909	-0.385398407	-0.138925234	0.198167097	-0.13202859	0.051006612	-0.137755385	-0.286978704	-0.576806819	-0.478348622	-0.227982218	-0.378644591	-0.245663254	-0.091605305	-0.479104373	-0.441408066	-0.231378972	-0.310880356	-0.301060048	0.041969439	-0.144507463	-0.218943079	-0.088668613	0.091521992	-0.329677412	0.136370722	-0.035803876	-0.377819786	-0.603656325	-0.422172018	0.070598366	-0.015792391	0.494930875	0.377523847	0.26800089	-0.120094105	-0.177667968	0.313413751	0.128635948	0.304510593	0.528482436
MtrunA17_Chr1g0149171	hypothetical protein	0	-0.346301946	-0.120690041	-0.233147354	-0.543633903	-0.450587586	-0.227505045	-0.438894868	-0.304203759	0.013042106	0.261299969	-0.214243075	0.009557265	-0.243295039	-0.144892633	-0.237861418	-0.129384239	-0.196949439	-0.126920843	-0.302366466	0.31983831	-0.090772181	0.158736966	0.219978767	0.065885545	-0.019974122	-0.308260436	-0.552588236	-0.272287003	-0.343871819	-0.433856076	-0.503694074	-0.219240427	-0.445876562	-0.245032384	-0.105323595	-0.181150691	0.152514184	0.020104744	0.416867923	0.115832742	0.224422575	0.136696347	0.127948824	0.245151215	0.418220095	0.396324861	0.222131129
MtrunA17_Chr1g0149191	hypothetical protein	0	-0.552819795	-0.534788173	-0.584723839	-0.371653171	-0.572098543	-0.391936359	0.07764314	-0.18306544	0.066704826	-0.017020838	0.044140763	-0.046835236	0.103282157	0.110438046	-0.064989687	-0.306659205	0.027695864	-0.019785301	-0.142762803	-0.238071473	-0.080370188	-0.161630113	-0.329071916	-0.101084618	0.112079661	0.217698204	0.038024626	-0.255670563	-0.385600496	-0.229255575	-0.447865502	-0.171125653	-0.059084677	-0.337089102	-0.287691533	-0.571694278	-0.172643869	-0.158683817	0.193702797	-0.177347108	-0.030770494	-0.283266672	-0.34545586	-0.092204198	0.07305789	0.07653222	0.493360585
MtrunA17_Chr1g0149411	hypothetical protein	0	-0.2654868	0.185430684	0.238516336	-0.036244344	0.054127069	0.258669368	-0.178789412	-0.047843366	0.143794516	0.362765494	0.177123629	0.324037839	-0.047426802	-0.336489033	-0.601398917	-0.354448466	-0.263679649	-0.09400371	-0.434495681	0.067787363	-0.414332098	-0.31105529	0.105050504	-0.074397117	-0.05824452	-0.464494232	-0.407263495	-0.128520553	-0.048837149	-0.129575008	-0.33261619	-0.377691893	-0.58296666	-0.33699206	-0.63155054	-0.528883756	0.002126359	-0.05289757	0.474843327	0.259980465	0.203502939	-0.166560137	0.078706212	0.22169829	0.244976172	0.111502193	0.403792889
MtrunA17_Chr1g0149751	hypothetical protein	0	-0.274059669	0.209832868	-0.022413016	-0.265495851	-0.002959727	0.226274511	-0.17337863	-0.149636978	0.086425489	0.317651452	-0.070871679	0.138202263	0.148181206	-0.129649864	-0.439320576	-0.371850873	-0.291195572	-0.25130343	-0.225456008	0.036795927	-0.31064573	-0.107390157	-0.17616158	-0.235476978	-0.063896738	-0.389000973	-0.382981529	-0.308694403	-0.140337597	-0.138205713	-0.354211658	-0.435240213	-0.65733368	-0.446800571	-0.42847634	-0.190702813	0.365738594	0.178455485	0.541149384	0.540358656	0.21106508	-0.04681747	-0.090845331	0.23376975	0.352494453	0.497311044	0.055645157
MtrunA17_Chr1g0149771	hypothetical protein	0	0.103557984	0.273529931	0.086258138	0.07134947	-0.02717714	0.031674925	0.002994316	-0.028117	0.135605483	0.22745818	0.147609021	0.296465874	-0.159274537	-0.031176237	-0.047719284	-0.275706639	-0.014170326	-0.29157538	-0.023502181	-0.128899986	-0.110068671	-0.188250358	-0.430437901	-0.460897878	-0.403699378	-0.261330535	-0.192242173	-0.423121651	-0.408806031	-0.340506882	-0.097566061	0.178653629	-0.028010011	-0.279663076	0.161928936	0.081595027	-0.003158731	-0.265183813	0.046993101	-0.054388032	0.019300045	0.122489464	-0.141408064	0.349393656	0.138447342	0.409821257	-0.073609787
MtrunA17_Chr1g0150171	hypothetical protein	0	-0.322697031	-0.704582583	-0.552882111	-0.49705029	-0.618964249	-0.674787455	-0.263451024	-0.312254669	-0.257810643	-0.315011194	-0.376930684	-0.492652233	-0.022259219	0.21990455	0.429645361	0.296907313	0.335737252	0.333862534	0.102165968	0.375294482	0.451964223	0.544960505	0.378653983	0.480192491	0.428522174	0.221201056	-0.042158855	0.059396224	-0.14602009	-0.280651063	-0.333647858	0.016856194	0.136787703	0.283325451	0.291283546	-0.000710931	-0.228468678	-0.090558429	-0.115581502	-0.418451859	-0.032706635	0.1451632	0.142932757	-0.18768032	0.165674986	-0.082976263	0.104794332
MtrunA17_Chr1g0150381	hypothetical protein	0	-0.148615138	-0.160680789	-0.262526236	-0.054830779	-0.061808183	-0.004574015	0.351863081	0.051469131	0.175460251	-0.040487815	0.071480798	-0.100890544	0.353474579	0.20586734	0.091432913	-0.071898978	-0.003733666	-0.108361608	0.050376029	-0.067048828	-0.040959602	0.108559779	-0.176859225	-0.131715374	0.122893673	0.005621552	0.188592625	-0.118569746	0.012270858	0.007388722	-0.094109604	-0.073332024	-0.033249715	-0.213401091	-0.073692321	-0.106306615	0.05094405	-0.159495174	-0.049444872	-0.081966186	-0.146133016	-0.162473407	-0.360010929	-0.038577002	-0.096080337	-0.029740665	0.075845119
MtrunA17_Chr1g0150711	hypothetical protein	0	-0.321815063	-0.392616536	-0.477196142	-0.407761483	-0.40664389	-0.350066565	-0.078533377	-0.060818758	0.012137819	-0.152421567	-0.168307808	-0.285515391	0.049269491	0.280185193	0.212315624	0.225041526	0.195857867	0.283320035	0.352560829	0.227755739	0.187370341	0.169243485	0.235410567	0.087529452	0.276058486	0.060171856	-0.006922387	0.078620837	-0.43429153	-0.290209374	-0.211828877	-0.15077219	-0.062953656	-0.039251334	0.122981698	0.135256688	-0.177582584	-0.171148223	0.010502886	-0.178827985	-0.122543444	-0.013782535	-0.07953975	-0.170461938	0.219702941	0.128118893	-0.015151995
MtrunA17_Chr1g0150831	hypothetical protein	0	-0.820329644	-0.590612972	-0.674500786	-0.587242061	-0.619049331	-0.260687229	-0.025926562	-0.226321758	0.214570767	0.214491287	-0.12198494	-0.240242191	0.492724943	0.425455943	0.047195758	0.066793005	0.042808339	0.099041636	0.14480806	0.166617522	-0.153578652	0.105295126	-0.168387457	0.031994151	0.359180163	-0.035696757	-0.145803603	-0.377911659	-0.737490019	-0.583926059	-0.728205186	-0.559872966	-0.545671486	-0.541256243	-0.320819264	-0.383995013	-0.113980666	-0.361966474	0.217590539	-0.20502503	-0.253134671	-0.294730523	-0.468298952	-0.052731075	0.313702999	0.272879118	0.411045132
MtrunA17_Chr1g0150901	hypothetical protein	0	-0.106750949	-0.452652343	-0.291063806	0.040403164	-0.328968151	-0.374644974	0.314489432	-0.030567592	-0.035440507	-0.249738232	0.213419712	-0.063836663	0.217115038	0.095385454	0.129164495	0.270368828	0.174102453	0.255591355	0.212876625	-0.039909974	-0.040332571	-0.116634285	0.335579668	0.231859201	0.256017795	0.272035358	0.325279899	0.153306828	0.22396108	-0.070684067	-0.072867937	0.286976487	0.406158338	0.175702663	-0.05061988	-0.106311042	-0.336021515	-0.26359654	-0.272759519	-0.377135733	-0.238586603	-0.235587147	-0.042964278	-0.197316427	-0.322587452	-0.474906196	0.068253462
MtrunA17_Chr1g0151181	hypothetical protein	0	-0.292558512	-0.075212567	-0.211585922	-0.051350625	-0.222053512	0.16428655	0.175430801	0.198764926	0.435895571	0.345608964	0.192401802	0.125206182	0.308557981	0.336536049	0.191881606	0.173080324	0.248128255	0.013473561	0.31061502	0.249617431	0.027511566	0.111301678	-0.194227612	-0.03728363	0.131517903	-0.22058462	-0.055935161	-0.309538211	-0.6796206	-0.513586503	-0.256648464	-0.183619335	-0.243885486	-0.351049649	0.023377211	-0.100987389	-0.308938017	-0.50791621	-0.128094317	-0.352223739	-0.310128367	-0.110956914	-0.399103177	0.100328479	0.158332091	0.147288534	0.100844642
MtrunA17_Chr1g0151531	hypothetical protein	0	-0.145638526	-0.215960715	-0.065989655	-0.133547784	-0.376424457	-0.160009113	-0.092134487	-0.273351845	-0.070819013	0.167055765	0.040138108	0.0578223	0.286745884	-0.165592011	-0.052074152	0.007567278	0.317673997	0.009366456	-0.010294515	0.554901298	0.270927159	0.289808761	0.174958539	0.36109047	0.326016295	-0.154331849	-0.259060505	-0.163770628	-0.04017838	-0.21189109	-0.354591561	0.03876806	-0.135554324	0.175678242	-0.223335134	-0.198641884	-0.104210959	-0.019390468	0.149297002	-0.097337383	0.221166298	0.229740664	0.143552082	0.241435862	0.37620868	0.032260551	0.054919713
MtrunA17_Chr1g0151731	hypothetical protein	0	-0.424380434	-0.337217243	-0.239431944	-0.622329765	-0.363933798	-0.44703987	-0.500030543	-0.345219119	-0.270857131	-0.172887024	-0.456959151	-0.332409887	-0.210442192	-0.058581752	-0.127188381	-0.237001046	0.07920079	0.153906358	-0.130724701	0.176671895	0.046281706	0.116966786	0.10946754	0.08135924	0.175483489	-0.165876331	-0.333746899	-0.126111976	-0.398649382	-0.299732188	-0.491764889	-0.224523283	-0.271930722	-0.126397739	-0.157313622	-0.189139705	-0.075044152	-0.042144689	0.417817031	0.107205606	0.2299853	0.075410107	0.165155798	0.03389888	0.473404884	0.384983359	0.276621237
MtrunA17_Chr1g0151811	hypothetical protein	0	-0.273771202	0.093896734	-0.01942235	-0.377033709	-0.143057525	-0.095981861	-0.280022792	-0.431759479	-0.215047129	0.149223543	-0.20199763	0.070488322	0.065509472	-0.157072726	-0.485229226	-0.545692803	-0.263053066	-0.312240651	-0.144411474	-0.157573936	-0.42769946	-0.333981851	-0.420927398	-0.378654422	-0.237389858	-0.220464795	-0.344902484	-0.497283803	-0.290328698	-0.190303116	-0.474512396	-0.207503039	-0.42597024	-0.532723147	-0.455102382	-0.214050678	0.29093663	0.02656934	0.580316435	0.521996567	0.238665233	-0.043091672	-0.139142048	0.345998721	0.391760169	0.692495212	0.160350253
MtrunA17_Chr1g0151881	hypothetical protein	0	-0.175953518	-0.009950753	-0.370901743	-0.214909321	-0.262138955	-0.085445508	0.082165102	-0.143866853	0.0557321	0.073437732	0.091886514	0.122868654	0.079148125	-0.000869966	-0.155844613	-0.1645207	-0.381568666	-0.263689183	-0.175265561	-0.154946096	-0.199418885	0.027594175	-0.042852161	-0.128594226	-0.065434665	0.081642953	-0.072892121	-0.168156288	0.065315744	-0.023017531	-0.121706059	-0.16146056	-0.193153053	-0.310552302	-0.082036129	-0.102268167	0.391249003	0.190398904	0.25596089	0.282126117	0.058067562	-0.114773291	-0.183174648	0.028993754	-0.018463778	0.184967479	0.010160098
MtrunA17_Chr1g0152021	hypothetical protein	0	-0.314512613	-0.367402041	-0.326167635	-0.023722253	0.015185866	-0.05403493	0.147805742	0.097112072	0.027233551	-0.322308462	-0.108619216	-0.381075415	0.422715958	0.343813223	0.363987874	0.123706408	0.110738181	0.338885517	0.082030013	-0.081099727	0.2608292	0.380699177	-0.071426687	0.273766734	0.521717625	0.180845796	0.247966832	0.052366715	0.015915148	-0.006676869	-0.080544888	-0.3791542	-0.091603494	0.025618408	0.084783827	-0.134008143	-0.020422727	-0.045011703	-0.164773351	-0.217560699	-0.227121268	-0.193585495	-0.13514948	-0.426963258	-0.061121924	-0.234568468	0.0545375
MtrunA17_Chr1g0152171	hypothetical protein	0	-0.024439274	-0.251555609	-0.263074073	-0.231866003	-0.379519947	-0.383256304	-0.283218609	-0.361419704	-0.277627136	-0.086087919	-0.266352925	-0.186560875	0.070101261	0.185679937	0.399557396	0.170783429	0.412138646	0.084003143	0.316515143	0.408077062	0.464675959	0.416742307	0.011055526	0.139698388	0.061725742	-0.03048654	-0.223127489	-0.234342667	-0.227474134	-0.362262349	-0.273654789	0.104187318	0.011350196	0.200714174	0.412324026	0.334076103	-0.09092435	-0.10474395	-0.143632279	-0.258768086	0.028562043	0.387669409	0.086431861	0.174551557	0.345264579	0.34971499	-0.308429417
MtrunA17_Chr1g0152221	hypothetical protein	0	-0.448883026	-0.637925868	-0.606729937	-0.277264565	-0.229740017	-0.246773708	0.105406572	0.085908462	0.032127641	-0.357185955	-0.21619348	-0.592640838	0.524099794	0.616497976	0.5673572	0.528722753	0.352486338	0.527528018	0.511304752	0.207808903	0.379894369	0.469055568	0.175750299	0.405965309	0.673226697	0.289544712	0.309870532	0.240199611	-0.305106725	-0.109714287	-0.118834077	-0.445152494	-0.095320266	0.093431226	0.141680777	0.102112142	-0.222903491	-0.14312444	-0.295294299	-0.422660631	-0.390003242	-0.168983955	-0.243270453	-0.519944643	0.046453535	-0.214145473	-0.028334356
MtrunA17_Chr1g0152391	hypothetical protein	0	-0.400735532	-0.075186296	-0.084123378	-0.485689105	-0.188381713	-0.018635496	-0.443021326	-0.350999826	-0.03315883	0.374286859	-0.314835514	-0.053290398	-0.064242576	-0.132171072	-0.382435921	-0.335923188	-0.303860524	-0.138601835	-0.269940518	0.022126029	-0.130502529	-0.250037387	-0.286703856	-0.202603335	-0.061930166	-0.123997961	-0.479002229	-0.318620498	-0.540954317	-0.206977981	-0.488997247	-0.444577667	-0.56657635	-0.293714136	-0.345954223	-0.211486249	0.353919333	0.255291769	0.553292995	0.270519538	0.291818501	0.11217125	0.02967519	0.193033721	0.574090322	0.537561983	0.253090892
MtrunA17_Chr1g0152751	hypothetical protein	0	-0.062323617	-0.083700256	0.071893187	0.134159015	-0.078100299	0.077335018	0.180279605	0.07483434	0.288802033	0.277076144	0.243841822	0.174725623	0.115865885	0.060334	-0.000240443	-0.037324378	0.17170319	-0.066298244	0.076632476	0.17890222	-0.023749694	-0.128572754	-0.17452183	-0.122727464	-0.091048505	-0.225368101	-0.067888945	-0.24377465	-0.361185538	-0.262378913	-0.199812391	0.057140136	-0.029177818	-0.19727046	-0.114882945	-0.272535287	-0.365388431	-0.554854014	-0.204604154	-0.516928081	-0.169361906	-0.031669248	-0.283029355	0.228092696	0.090276586	-0.028812202	0.311865101
MtrunA17_Chr1g0152971	hypothetical protein	0	-0.129011353	-0.316291308	-0.22027371	0.0013357	-0.050891593	-0.199365597	-0.112783075	-0.06447154	-0.280207633	-0.377965818	-0.102618101	-0.237279727	0.214185665	0.157856438	0.258745154	0.27883417	0.35790129	0.486249808	0.227409359	0.130400423	0.245767837	0.164104371	0.440399147	0.353898607	0.371243527	0.005696824	0.085228357	0.276907182	0.381084241	-0.019973573	-0.092758874	-0.164653907	-0.046928008	0.364167518	0.05951822	0.120757545	-0.245814896	0.066575843	-0.177399995	-0.115565102	-0.105723051	-0.046820434	0.235915845	-0.283490822	-0.04330799	-0.223699568	-0.286773723
MtrunA17_Chr1g0153131	hypothetical protein	0	-0.344623667	0.112133514	-0.114270551	-0.363833288	-0.143094777	0.089496428	-0.267323053	-0.2126588	0.089463984	0.372294138	-0.061749885	0.186132605	-0.121334846	-0.217586834	-0.52165928	-0.364480894	-0.580971396	-0.317450809	-0.509664679	-0.168869658	-0.451420524	-0.253773841	-0.109712477	-0.204570751	-0.18786492	-0.193477928	-0.420765156	-0.292743414	-0.156101096	-0.14158796	-0.372201455	-0.410244624	-0.577527048	-0.460257361	-0.399564553	-0.330833885	0.467085086	0.289912438	0.574339924	0.450282903	0.231603789	-0.108343182	-0.02273729	0.181285522	0.221883988	0.370361066	0.259457975
MtrunA17_Chr1g0153701	hypothetical protein	0	0.229484578	-0.033157912	0.092514529	0.316831451	0.183027583	0.253908013	0.172799604	0.306443795	0.292651701	0.175443672	0.058306912	-0.083182089	0.126271366	0.296736288	0.519924202	0.454740597	0.350381123	0.159004385	0.242948736	0.375616785	0.441593216	0.353651971	0.086775359	0.161225588	0.105270943	-0.09371684	0.105729981	0.110918347	-0.016168099	-0.051045369	0.196115052	0.067454493	0.109880506	0.308059666	0.445326745	0.230350273	-0.271733107	-0.246637261	-0.601832116	-0.62507424	-0.301857594	0.188969383	-0.069011709	-0.045347921	-0.097759164	-0.305166475	-0.167059534
MtrunA17_Chr1g0154411	hypothetical protein	0	-0.399694272	-0.334759869	-0.194272398	-0.252015048	-0.058423978	-0.030504418	-0.216552838	0.024438048	-0.046735648	-0.083459701	-0.255806525	-0.348475154	0.1305725	0.290613167	0.140620299	0.522724958	0.015199563	0.426396845	0.110595537	0.112062173	-0.134274837	0.121155147	0.498048641	0.417304028	0.349379563	0.08176878	0.031277887	0.303263093	0.029618079	-0.112227517	-0.176565946	-0.438970864	-0.291919338	0.059273934	-0.09071701	0.014007683	-0.151351815	0.020637861	-0.05206101	-0.056728155	-0.26664943	-0.272226797	0.097371994	-0.360402037	-0.130080635	-0.258974348	0.08435142
MtrunA17_Chr1g0156221	hypothetical protein	0	0.042681482	-0.096896032	-0.058672923	0.106653702	0.117162492	-0.110868374	-0.179944162	0.003205151	-0.146350424	-0.270617248	-0.102422127	-0.197120303	-0.07646859	0.100562315	0.329702975	0.290569897	0.148651171	0.334450932	-0.003084452	-0.033460535	0.318068447	0.233075024	0.224283563	0.181830665	0.124797294	0.070589444	-0.013915952	0.285422763	0.19552208	-0.013511524	0.110437304	-0.133643858	-0.023692285	0.452773014	0.366529121	0.366347197	0.026282274	0.261677487	-0.180390113	-0.15490658	0.001363468	0.156226164	0.361432849	-0.270077005	-0.051173162	-0.179950774	-0.363593941
MtrunA17_Chr1g0156291	hypothetical protein	0	-0.149200903	0.041853523	0.057787167	-0.370251252	-0.205025712	-0.11254029	-0.248379279	-0.350424561	-0.134676365	0.211851412	-0.195619148	0.059737433	-0.163262913	-0.222776329	-0.443739195	-0.483607766	-0.20684584	-0.375555991	-0.20545001	0.02823883	-0.286547566	-0.20391369	-0.318678961	-0.269680903	-0.291016097	-0.103649797	-0.302202531	-0.344552124	-0.305775369	-0.028899762	-0.316909321	-0.031727387	-0.208856031	-0.428212343	-0.397295034	-0.318386473	0.142887764	-0.036232409	0.467231243	0.33291507	0.278637965	0.038133028	-0.158850754	0.36476259	0.341892613	0.517230899	0.408865097
MtrunA17_Chr1g0156581	hypothetical protein	0	-0.375099811	-0.058849482	0.051180497	0.014534075	-0.10589278	0.126865194	0.142949488	0.03390465	0.262627312	0.195214489	0.350570487	0.258995679	0.273282599	-0.105383334	-0.421737258	0.001520435	-0.032086967	0.094371905	-0.000378592	0.139279814	-0.476601694	-0.286543881	0.296532314	0.028743402	0.091276165	-0.402681261	-0.188265618	-0.065263831	-0.059620689	-0.333475096	-0.412393598	-0.246761372	-0.41231703	-0.336502987	-0.60924887	-0.373352279	-0.278348992	-0.417662299	0.194496079	-0.019725555	-0.092331464	-0.352824315	-0.093839424	0.109262341	0.026529867	-0.100849467	0.31033923
MtrunA17_Chr1g0157111	hypothetical protein	0	0.050724217	0.268663243	0.142091664	0.019987675	0.127589896	0.330336738	0.013792418	-0.056306211	0.138076062	0.483918893	-0.10376074	0.115268225	0.044199992	0.105757861	-0.012024191	-0.217888708	-0.312384355	-0.378552305	-0.144030743	-0.146938064	-0.133628506	-0.106138318	-0.561586804	-0.367122027	-0.256199079	0.002018937	-0.07727252	-0.439809885	-0.251252741	-0.04606188	-0.041130406	-0.054617856	-0.14612196	-0.3464712	0.109447983	-0.043274941	0.328703736	-0.027468702	0.086273088	0.132584315	-0.059731865	0.039637271	-0.269576028	0.248887251	0.067770989	0.328552781	0.08544585
MtrunA17_Chr1g0157551	hypothetical protein	0	0.004882409	0.447481947	0.134942744	0.023511612	0.085959554	0.408954727	-0.077905008	-0.050119589	0.223924849	0.551457947	0.109596884	0.404876588	0.121580911	-0.050478562	-0.187787362	-0.273443636	-0.182107283	-0.450113921	-0.061843659	0.037637517	-0.11709309	-0.10929079	-0.51267244	-0.369623748	-0.335897932	-0.383301386	-0.40188866	-0.576041205	-0.41345931	-0.299559425	-0.208039298	-0.180918293	-0.463120383	-0.405413921	-0.025645169	0.058416742	0.341058763	0.018067926	0.212312031	0.202099369	0.107382379	0.186519979	-0.197297717	0.46987531	0.352326795	0.603859681	-0.175400893
MtrunA17_Chr1g0157631	hypothetical protein	0	-0.293510329	-0.317400908	-0.079009048	-0.361161007	-0.180800758	-0.078469389	0.096859589	-0.03801291	0.057774031	0.056069894	-0.195899235	-0.214485869	-0.023723376	-0.158601969	-0.293257047	-0.24473819	-0.28904102	-0.150148101	-0.393989004	-0.096614988	-0.190071412	-0.061136651	-0.050818895	0.176603001	0.234916758	0.303599383	0.155197799	0.007507804	-0.008850476	0.275946439	-0.138694225	-0.000556237	0.13291377	-0.183588785	-0.451126077	-0.622346851	0.096915603	0.08871208	0.283626234	0.111214294	0.123898995	-0.24296652	-0.151314985	-0.100178885	-0.070905553	-0.237487144	0.719381899
MtrunA17_Chr1g0157641	hypothetical protein	0	-0.587166787	-0.210469253	-0.266657478	-0.36913557	-0.169914572	-0.0241945	-0.175003442	-0.206323028	0.058232643	0.131974129	-0.138677269	-0.146162853	0.475132726	0.217739418	-0.076386422	-0.066184126	-0.076014755	0.045046841	0.058839335	0.068973843	-0.124395514	0.049181506	-0.27572501	0.026090834	0.283968245	-0.194130939	-0.262973508	-0.411627187	-0.666269446	-0.440838932	-0.564789988	-0.617230508	-0.637610009	-0.437958671	-0.315501037	-0.200815654	0.141795592	-0.150945551	0.287905748	-0.027951574	-0.065121073	-0.102627962	-0.232941528	0.054045179	0.469765879	0.397103008	0.168267726
MtrunA17_Chr1g0158981	hypothetical protein	0	-0.221302178	0.026340569	0.040229831	-0.433968871	-0.204180417	-0.077968181	-0.505191359	-0.414584787	-0.15409604	0.328755355	-0.328830747	0.017520421	-0.233177531	-0.29996489	-0.376730735	-0.599603352	-0.101671731	-0.300976072	-0.454691411	0.151130642	0.044189659	-0.035533914	-0.381227632	-0.213703718	-0.158418335	-0.241923638	-0.546119746	-0.37669361	-0.38653185	-0.105151957	-0.432120707	-0.23966904	-0.456919326	-0.209810783	-0.308398439	-0.333127065	0.250751949	0.253311969	0.614194167	0.335173922	0.500378636	0.284389644	0.094383712	0.374591773	0.642982478	0.620327873	0.312573403
MtrunA17_Chr1g0159011	hypothetical protein	0	0.175572746	0.201634745	0.04050556	-0.074739745	0.019657609	0.049825519	-0.215720472	-0.018999486	-0.001016833	0.176693671	-0.112139995	0.093894152	-0.331885174	-0.095441124	-0.104458014	-0.286701612	0.029620048	-0.159873529	-0.147312455	0.167129973	0.023492264	-0.015680068	-0.009380984	-0.285662117	-0.290780448	-0.376423398	-0.243880755	-0.078347343	0.077237758	0.007912967	-0.009568931	0.026626625	-0.164729921	-0.098515313	0.053417275	-0.038551163	-0.033966898	0.012347013	0.098268567	0.163135125	0.122823557	0.162789666	0.008014928	0.227711056	0.165452116	0.322079079	-0.037592694
MtrunA17_Chr1g0159351	hypothetical protein	0	-0.398593468	-0.446825028	-0.412709416	-0.364366786	-0.153167542	-0.160705981	-0.040245815	0.158066273	0.087372095	-0.297835083	-0.356532015	-0.585914122	0.160518578	0.491845491	0.463356991	0.48080133	0.155878069	0.388887615	0.268768445	0.162125036	0.209878467	0.563401946	0.218712109	0.403926839	0.49223635	0.217637565	0.197816808	0.224796226	-0.31044799	-0.136547313	-0.063565998	-0.361194233	-0.079216334	-0.014724914	0.229922648	0.096792607	-0.141204569	-0.123643161	-0.173671804	-0.226558114	-0.31307366	-0.174519411	-0.136267423	-0.471824361	-0.05718625	-0.163338614	0.122702307
MtrunA17_Chr1g0159681	hypothetical protein	0	-0.321468747	-0.074253926	-0.241090805	0.07591402	-0.04296096	0.078191055	0.291119128	0.034857207	0.17370945	0.091800435	0.380558503	0.212724009	0.354370585	0.119157988	-0.347401996	-0.218681342	-0.235357887	-0.027691346	-0.060019765	-0.336289829	-0.612531777	-0.485634818	-0.107449982	-0.298771696	-0.046734291	-0.097414691	0.138388985	-0.048677163	0.114899646	0.02383416	-0.180770925	-0.388419647	-0.364751909	-0.541911186	-0.622450818	-0.520015671	-0.114701335	-0.233154587	0.149893938	0.131089465	-0.258704478	-0.582106309	-0.452131789	-0.08969565	-0.208713636	-0.064358191	0.314443783
MtrunA17_Chr1g0159961	hypothetical protein	0	0.164748205	0.339546759	0.096432445	0.284482473	0.148183815	0.351980735	0.092845392	0.093315646	0.272860991	0.448496207	0.290772409	0.394037966	0.133964183	0.077000924	-0.078545642	-0.113738968	0.074769957	-0.217386438	0.133366835	0.056595979	-0.142182679	-0.280682078	-0.320799235	-0.471859885	-0.400809255	-0.440961521	-0.194413256	-0.274248471	-0.094367402	-0.18276406	-0.048371407	-0.082765349	-0.331059616	-0.245214054	-0.041828109	0.074047182	-0.054713996	-0.169031481	-0.111506827	-0.026818933	-0.127924598	0.049346775	-0.261600875	0.318915602	0.086035612	0.317755252	-0.248595271
MtrunA17_Chr1g0160431	hypothetical protein	0	-0.20067601	-0.328767106	-0.27429617	-0.625128904	-0.526956627	-0.548231921	-0.543238891	-0.634742613	-0.431901378	0.01062852	-0.499168928	-0.233516984	-0.354530477	-0.195395947	-0.143148969	-0.107276485	-0.260939733	-0.165936508	-0.30532828	0.023745086	0.029687131	0.047774141	0.037529783	0.097298369	-0.132976955	0.328614047	-0.345366428	-0.140143178	-0.08171187	-0.059037489	-0.350798047	0.050308455	-0.011427103	0.096526828	0.031696577	0.022826156	0.398292779	0.462822897	0.386555833	0.232818329	0.379155968	0.265581788	0.274895555	0.119087487	0.269129966	0.336345183	0.132407062
MtrunA17_Chr1g0161761	hypothetical protein	0	-0.532943052	-0.578735159	-0.557870729	-0.291018906	-0.250894445	-0.151155058	0.140658403	0.126087416	0.244361585	-0.08678466	-0.109525633	-0.390717191	0.295166851	0.552025753	0.250739121	0.389388558	0.164920285	0.394500082	0.409754383	-0.055123199	-0.091003984	-0.084522603	0.044116126	-0.015247	0.238559063	0.167831791	0.218444212	0.170773259	-0.36806044	-0.223583963	-0.261522007	-0.42260072	-0.195934264	-0.194494679	-0.088438928	-0.028969996	-0.32078318	-0.269504861	-0.211771006	-0.342237833	-0.460478013	-0.396336605	-0.388693677	-0.423205781	-0.127507344	-0.129393322	0.169956477
MtrunA17_Chr1g0162291	hypothetical protein	0	0.068063713	-0.086507656	0.077644495	-0.063573658	0.130019735	-0.175720537	-0.302897045	-0.018384061	-0.279029938	-0.376453198	-0.278505224	-0.304590313	-0.11678214	0.030296487	0.192880159	0.060359248	0.421696971	0.425817301	0.330092463	0.241671341	0.452948205	0.123177995	0.176729931	0.10159228	0.201841337	-0.124153788	-0.065907161	0.244914601	-0.183220316	-0.006473042	0.048241402	-0.062073372	0.019588893	0.351136572	0.180527112	0.321471859	-0.235823957	0.000513093	-0.057336064	-0.110526527	0.114754593	0.277274602	0.304475406	-0.119863296	0.375189173	0.140327352	-0.26050693
MtrunA17_Chr1g0163821	hypothetical protein	0	0.077818503	0.330809872	0.210145695	0.020611424	0.191748291	0.114418478	-0.025303273	-0.06586641	-0.051110234	0.050426972	0.080168647	0.209060547	-0.155207043	-0.207691576	-0.486756858	-0.369003757	-0.210996989	-0.310762484	-0.174088564	-0.298799088	-0.562304306	-0.424109131	-0.214414944	-0.470968543	-0.491131331	-0.198330883	-0.086886708	-0.00276426	0.186108332	0.196209625	0.0302984	-0.033154445	-0.20968559	-0.330263143	-0.431979382	-0.06888961	0.110860656	0.109752309	0.340708804	0.552798369	0.157314432	-0.171362824	-0.111677596	0.184666872	-0.097035279	0.281892457	0.066250331
MtrunA17_Chr1g0164151	hypothetical protein	0	-0.365325156	-0.266601248	-0.251022	0.096018362	0.085973604	0.335275989	0.645979785	0.478692485	0.630554105	0.177029581	0.241623842	-0.10783729	0.552941039	0.480874723	0.116236744	0.140544201	-0.064640842	0.086807616	0.258770824	-0.238232923	-0.255943122	-0.208279515	-0.364614203	-0.139740388	0.255672835	0.131595451	0.4704874	-0.069468434	-0.377539628	-0.038581718	-0.04489582	-0.2989777	-0.047937186	-0.489887456	-0.26219986	-0.398421077	-0.235340569	-0.500036422	-0.307899858	-0.404914789	-0.584334971	-0.577338409	-0.741309318	-0.313395409	-0.315522777	-0.337813157	0.436041316
MtrunA17_Chr1g0164361	hypothetical protein	0	-0.204998208	-0.25993091	-0.04118438	-0.209772755	-0.212649222	-0.340024373	-0.32786213	-0.167643958	-0.296950158	-0.3535242	-0.158539364	-0.213524071	0.167242735	-0.032244765	0.059117466	0.217216519	0.527141672	0.542569965	0.411670526	0.566795909	0.271108135	0.245542022	0.590170079	0.472919286	0.500429758	-0.359549212	-0.231653308	0.081717392	-0.156038498	-0.411856675	-0.352437864	-0.064541447	-0.141472766	0.248126919	-0.085378432	0.127641249	-0.41961679	-0.274379963	0.049770016	-0.129466822	0.059610425	0.150209451	0.37962634	-0.005754568	0.448831442	0.089373322	-0.194651683
MtrunA17_Chr1g0164411	hypothetical protein	0	-0.640820438	-0.682970259	-0.42372259	-0.694821975	-0.337971009	-0.400884099	-0.343723509	-0.29089083	-0.258986586	-0.297171112	-0.614008356	-0.724093226	0.220643649	0.231817456	0.119865334	0.214716181	0.040028851	0.407731284	0.062623238	0.209294307	0.176755832	0.359376848	0.241939884	0.49020401	0.642923685	0.296124912	-0.022501701	0.153858986	-0.31194654	-0.064976979	-0.418016469	-0.502650793	-0.257720148	0.046047502	-0.194273899	-0.137009205	0.058870003	0.152985473	0.255635984	0.004697915	0.028511523	-0.084928415	0.079597285	-0.375968956	0.314453807	-8.45E-05	0.326382656
MtrunA17_Chr1g0165061	hypothetical protein	0	-0.458798257	-0.11694668	-0.367407468	-0.102824635	-0.118067344	0.315527086	0.109514624	0.178941228	0.510747371	0.464372252	0.076430718	0.040331888	0.408236052	0.429269498	0.170363809	-0.019025576	0.1003528	-0.059766893	-0.013990757	0.089137278	-0.037365169	0.151328736	-0.420265578	-0.183444494	0.094565255	-0.33960902	-0.143926961	-0.38895194	-0.466041766	-0.430620076	-0.398626873	-0.58306761	-0.641498393	-0.482215397	-0.088325775	-0.307418029	-0.097991038	-0.261870769	-0.036321559	-0.210501822	-0.314402115	-0.210977091	-0.510432248	0.01584977	0.126288261	0.218302003	0.154183979
MtrunA17_Chr1g0165321	hypothetical protein	0	0.020540599	-0.087852826	-0.098358784	-0.286184656	-0.33870335	-0.349745279	-0.344826993	-0.343111413	-0.317201704	-0.121812384	-0.303864555	-0.076379084	-0.208156561	-0.201024036	0.123980271	-0.270228059	0.20287846	-0.108375487	-0.050408717	0.15035026	0.526790856	0.331017561	-0.282729253	0.132693987	0.045547305	0.136631742	-0.260180552	-0.3208865	-0.304522015	-0.173472692	-0.172068184	0.245539928	0.194569697	0.209992283	0.312277271	0.113261019	0.177223827	0.247491003	0.198442831	0.067124501	0.416470122	0.479664053	0.262606577	0.191924704	0.458523916	0.423761116	-0.136823731
MtrunA17_Chr1g0165401	hypothetical protein	0	-0.500806286	-0.706684873	-0.641547386	-0.332717438	-0.349035424	-0.320446923	0.074222118	0.088878264	0.036590842	-0.368090492	-0.224741232	-0.5770819	0.49578371	0.546417765	0.569367865	0.494795743	0.478072703	0.547585459	0.358692846	0.347356923	0.370298323	0.622440185	0.371657394	0.568410925	0.782966753	0.081680175	0.244239516	0.170304562	-0.125348518	-0.259512827	-0.271281753	-0.34130499	-0.092086825	0.120860433	0.11822342	-0.071109108	-0.382918733	-0.252948334	-0.287782358	-0.453894358	-0.381265463	-0.196694289	-0.152334549	-0.459284536	-0.007769114	-0.30205895	0.033291894
MtrunA17_Chr1g0166021	hypothetical protein	0	0.33279853	0.252164873	0.324636673	0.312988735	0.222497038	0.18426827	0.166001734	0.032733361	0.054701855	0.101363557	0.19379091	0.158493034	0.178019048	-0.114575124	0.035811533	0.047999046	-0.014959805	-0.231114	-0.018049129	0.210448092	0.105947809	0.217095047	-0.064754878	0.106672455	-0.037055125	-0.099076387	-0.00807434	-0.11336973	0.102300984	0.114163464	0.18681867	0.19856156	0.108485892	0.088460517	0.062756595	0.070406032	0.123755303	-0.089456503	-0.182173092	-0.172176119	0.037970614	0.220925729	-0.020807716	0.244732044	0.025120319	-0.088814139	-0.073747924
MtrunA17_Chr1g0166271	hypothetical protein	0	-0.428736566	-0.391167584	-0.297181172	-0.56741735	-0.456362434	-0.475664031	-0.413649704	-0.372395731	-0.349210452	-0.236940624	-0.360675955	-0.281193161	0.016682526	-0.057615238	-0.0806507	-0.078522889	0.240647512	0.31250068	0.163536524	0.262410715	0.188621923	0.07457684	0.240700345	0.235866536	0.385039601	-0.038120361	-0.254209465	-0.062350036	-0.368614112	-0.33042752	-0.482181917	-0.148934231	-0.16687369	0.057504561	-0.160779279	-0.020974841	-0.100163368	0.0341325	0.395002986	0.141483018	0.23888557	0.110968066	0.263457317	-0.018149031	0.529500164	0.329474305	0.018745893
MtrunA17_Chr1g0166581	hypothetical protein	0	-0.111284778	-0.333657067	-0.383297028	-0.515695905	-0.566416709	-0.639157989	-0.366146978	-0.468292097	-0.454272129	-0.278509212	-0.359184349	-0.218975447	-0.115177341	-0.058333428	0.104972727	-0.108843455	0.385729171	0.042968215	0.199913306	0.271593535	0.354729603	0.219887773	0.066213686	0.104682098	0.087918183	0.058237666	-0.205198384	-0.141683867	-0.18381942	-0.227642436	-0.318264794	0.230433955	0.13206727	0.196510743	0.141004725	0.201931674	-0.049317691	0.143144773	0.209792924	0.106029116	0.300354711	0.342073428	0.198801389	0.150028659	0.414995824	0.4467464	-0.22501255
MtrunA17_Chr1g0166621	hypothetical protein	0	-0.39098246	-0.426430944	-0.438828581	-0.130339166	-0.266921908	-0.337382999	-0.019778131	-0.145863425	-0.177020938	-0.420412909	0.015907051	-0.226833293	0.524456602	0.314273118	0.208044957	0.254200952	0.558484313	0.51921178	0.559836309	0.225376923	0.118635205	0.145587164	0.282902749	0.180887606	0.394294101	-0.197818119	-0.004578685	0.085365677	-0.01671466	-0.372023559	-0.391830241	-0.320240275	-0.297925658	0.057938491	-0.141744731	0.156376024	-0.398178148	-0.251581437	-0.075639268	-0.125137567	-0.192101431	-0.144292604	-0.021096704	-0.201707222	0.16346003	0.082025626	-0.317110394
MtrunA17_Chr1g0166631	hypothetical protein	0	-0.575258465	-0.448821155	-0.474561976	-0.278277244	-0.03105161	-0.0745623	-0.077964837	0.060102844	0.030183905	-0.223859145	-0.311660517	-0.533148148	0.366540141	0.685372659	0.405703805	0.308825973	0.203862781	0.456718261	0.310048779	-0.094074601	-0.044048747	0.187815069	-0.05534926	0.019347346	0.328374009	0.027246137	0.164400681	0.097794497	-0.313010985	-0.233796936	-0.276242576	-0.704310225	-0.458560692	-0.249984677	0.014729843	0.003494037	-0.257689379	-0.252872289	-0.127013962	-0.178229316	-0.474395758	-0.38903032	-0.328075089	-0.454258856	-0.042475518	0.037406149	0.083773856
MtrunA17_Chr1g0166671	hypothetical protein	0	-0.050600729	0.104054148	-0.080600401	-0.252563392	-0.109999659	-0.2467795	-0.170920726	-0.339512395	-0.29312082	-0.137861891	-0.145148681	0.05156986	-0.11912479	-0.144157355	-0.313986817	-0.47730581	-0.193185896	-0.20034779	0.031032026	-0.326476947	-0.256013846	-0.385631913	-0.33732545	-0.460580091	-0.313065169	-0.038271007	-0.154512626	-0.302875827	-0.159495854	-0.086430174	-0.205765913	0.059227135	-0.055566742	-0.30376814	-0.131583096	0.091650717	0.256513211	0.081695089	0.38933619	0.445383757	0.220656024	0.026961671	-0.03484842	0.202015377	0.232345031	0.592256795	-0.113329368
MtrunA17_Chr1g0167431	hypothetical protein	0	-0.286800501	-0.398050886	-0.103589796	-0.242135561	-0.079492647	-0.045402741	0.003109733	0.113325727	-0.034323072	-0.20302643	-0.278405041	-0.45484054	0.430685989	0.286988882	0.290332539	0.535954866	0.323409374	0.472617151	0.44911567	0.502088687	0.211288938	0.403575485	0.53056698	0.684073559	0.740446457	0.008548515	0.175524134	0.15207491	-0.141938259	-0.157185133	-0.172507395	-0.130166816	0.024771285	0.137775775	-0.033850128	0.005137989	-0.315594503	-0.30986159	-0.215294374	-0.293229136	-0.282367241	-0.1049734	0.020606441	-0.237123038	0.085532872	-0.29580044	0.071397032
MtrunA17_Chr1g0167681	hypothetical protein	0	0.056975219	0.309075557	0.055578484	0.332894434	0.258054832	0.383139218	0.484553004	0.37354175	0.457558394	0.220509926	0.459174616	0.400909971	0.031735766	0.045182634	-0.290418365	-0.324595092	-0.212995519	-0.279117848	0.031743881	-0.608113625	-0.52101778	-0.688369404	-0.606689094	-0.702269039	-0.490298487	-0.051801154	0.235652173	-0.117847981	-0.111756731	0.098121794	0.176016055	-0.001795829	-0.006142	-0.505617551	-0.275885769	-0.177606622	-0.046306122	-0.167708879	-0.034488526	0.131535119	-0.210356824	-0.405864217	-0.520686441	0.006495329	-0.347376108	0.056893853	0.099671749
MtrunA17_Chr1g0167771	hypothetical protein	0	-0.190055117	0.006031101	-0.259738574	-0.010042639	-0.091928456	0.233416831	0.301011401	0.308805757	0.468804478	0.189121531	0.159217572	0.09593415	0.201520036	0.136000971	0.202616138	-0.113713407	-0.039926081	-0.202867761	-0.174064649	-0.083086616	0.221018475	0.361310747	-0.432280833	0.049465134	0.213082118	0.031015316	0.070464351	-0.310192693	-0.347973012	-0.173108016	-0.025266152	-0.128280725	-0.052554877	-0.220449192	0.169335859	-0.227293889	0.162982155	0.01246885	-0.026727288	-0.136708915	-0.05855914	-0.04356922	-0.297196865	-0.06519221	-0.005037365	-0.014458709	0.099128388
MtrunA17_Chr1g0167831	hypothetical protein	0	-0.083782658	0.114400354	0.012659384	-0.022096696	-0.118288312	0.113100864	-0.22139226	-0.21688914	0.063772067	0.399442671	0.062359255	0.195766107	0.230912706	0.016127683	0.038577825	0.058175556	-0.060684746	-0.172011067	-0.109078399	0.419156737	0.099335946	0.313791924	-0.008583836	0.144443225	0.033929936	-0.363633993	-0.454353711	-0.429140299	-0.257283551	-0.398377892	-0.322720721	-0.255206914	-0.480182988	-0.138279397	0.055566708	-0.039723888	0.178480246	-0.118840158	0.042331284	-0.183998528	0.025077141	0.257105984	0.003107234	0.364884521	0.395400419	0.284988912	-0.063416667
MtrunA17_Chr1g0167881	hypothetical protein	0	-0.312164272	-0.077576711	0.064592225	-0.246623578	0.235891349	0.248669748	-0.098611881	0.223955446	0.134176005	0.024796936	-0.343840765	-0.386193973	0.156524878	0.311495894	0.013464434	0.363923771	-0.182061702	0.285224526	0.292102089	-0.026129355	-0.245501619	-0.089320885	0.070675417	0.16169537	0.279365275	0.090866746	0.130329177	0.132884862	-0.455575535	-0.045127969	-0.032355108	-0.415087357	-0.222073231	-0.240700213	-0.136081215	0.071901772	0.011117099	-0.105491139	0.001901828	0.05400008	-0.309031566	-0.280787093	-0.134888009	-0.303219338	0.01092155	-0.028784574	0.181378652
MtrunA17_Chr1g0168351	hypothetical protein	0	-0.370977465	-0.36011384	0.000457362	-0.344839845	-0.149688514	-0.180800877	0.012509864	-0.220817488	-0.104992705	-0.03871208	-0.263566932	-0.363310688	0.300669447	0.097952832	-0.150878354	0.196598438	-0.255935742	0.101177383	0.071014346	0.043801749	-0.376349229	-0.062722872	0.169448064	0.279727589	0.337958938	0.233194773	0.121149704	-0.06484082	-0.198641337	-0.074292418	-0.30871464	-0.079788902	0.009680672	-0.23336675	-0.366876875	-0.231494369	0.033527766	-0.279794237	0.13526115	-0.034692694	-0.167007439	-0.282467181	-0.117478855	-0.078437827	-0.017814334	-0.153748129	0.48904055
MtrunA17_Chr1g0168421	hypothetical protein	0	-0.169827923	0.058486856	0.26524618	-0.131920851	0.041173821	-0.00743454	-0.188251369	-0.119698347	-0.144263817	-0.023557352	-0.058896122	0.030315182	-0.063541263	-0.205905262	-0.456731136	-0.097324215	-0.058617903	0.073836128	-0.060375839	0.068848174	-0.519241895	-0.278038227	0.320326007	0.026722581	-0.045372004	-0.309097022	-0.166818662	0.048815183	0.115084832	-0.084443481	-0.251052896	-0.07430835	-0.235059517	-0.224402188	-0.525864888	-0.222074987	-0.206451751	-0.217588648	0.317101711	0.323367238	0.057657867	-0.242394258	0.11933091	0.118487075	0.019716932	0.057926716	0.271834682
MtrunA17_Chr1g0168511	hypothetical protein	0	0.062461367	0.053991912	0.174887519	-0.184224619	-0.276104156	-0.333562398	-0.172770047	-0.424797497	-0.291578394	0.03867513	0.034255371	0.235380111	-0.197943244	-0.435547578	-0.436848366	-0.281702819	-0.021711765	-0.241131718	-0.085580466	0.084457727	-0.232396002	-0.345354093	0.110621197	-0.134951544	-0.259264726	-0.14427347	-0.28829184	-0.215780992	-0.044682124	-0.16489152	-0.274999667	0.422539302	0.13027435	-0.007075704	-0.268976763	0.002443255	0.010688203	-0.063566247	0.353137438	0.184301191	0.364557456	0.191341794	0.22968713	0.46435281	0.248695493	0.285611204	0.038707478
MtrunA17_Chr1g0168751	hypothetical protein	0	0.457010124	0.266268054	0.188427757	-0.041276413	0.153151493	0.006262961	-0.296288288	-0.049121994	-0.247853422	-0.077974147	-0.395110649	-0.131070975	-0.564963647	-0.231240418	0.212364104	-0.017185864	-0.194806683	-0.171935007	-0.270194329	-0.056239176	0.501773112	0.357725174	-0.035340253	0.104587046	-0.141885356	0.359515662	-0.054956023	0.142422767	0.235141188	0.353763678	0.446428643	0.332472321	0.39209712	0.510356867	0.664056074	0.488637302	0.553454141	0.72816359	0.036616698	0.293750294	0.396485002	0.526697322	0.48334031	-0.033820732	0.02190389	0.077909086	-0.368538118
MtrunA17_Chr1g0168801	hypothetical protein	0	-0.112040147	0.060673864	0.125228231	0.010464385	-0.02994044	0.185133781	-0.169223334	-0.107740892	0.160583343	0.371508875	0.01315728	0.101378913	0.046389887	-0.114366206	-0.028105602	-0.001238264	-0.183761891	-0.148071205	-0.431240441	0.299473915	0.100955839	0.384319711	0.025763218	0.227821187	0.079516154	-0.215925407	-0.382013567	-0.227965656	-0.045005972	-0.191765122	-0.224263405	-0.255677062	-0.390034448	-0.025015368	0.002638195	-0.221669857	0.223256365	0.041746876	0.110876534	-0.11846675	0.128498514	0.173305769	0.123523176	0.182946629	0.205663888	-0.004068868	0.205248189
MtrunA17_Chr1g0169231	hypothetical protein	0	-0.078439803	-0.148723835	-0.288457484	-0.038430979	0.116611606	-0.043295612	0.216559502	0.298779477	0.064795793	-0.371660963	-0.105535394	-0.306835543	0.09087139	0.352001932	0.269797181	-0.07378324	0.153409291	0.24205667	0.271699926	-0.252534668	0.11159712	0.029003173	-0.18765936	-0.155243988	0.207769481	0.108072021	0.408915361	0.140151007	-0.111037446	0.132122925	0.183282172	-0.124225969	0.143529563	-0.142418208	0.128445224	-0.021606446	-0.193567454	-0.15895651	-0.167898148	-0.047590655	-0.272765011	-0.250067644	-0.304318223	-0.378003003	-0.133709899	-0.033718953	-0.008376076
MtrunA17_Chr1g0169491	hypothetical protein	0	-0.18127296	-0.147312735	-0.325746757	-0.383899027	-0.343616604	-0.128505073	-0.283272955	-0.051041916	0.110715523	0.250032675	-0.277326802	-0.123637794	-0.278647832	0.149562977	0.202577733	0.090911857	-0.088158504	-0.046844705	-0.164397101	0.128492131	0.16137977	0.25527308	-0.006601637	0.057776544	0.019159065	0.043329866	-0.198286179	-0.159036067	-0.365961053	-0.286412833	-0.161518931	-0.092771792	-0.110980899	-0.064380044	0.334804547	-0.001315213	0.105199614	0.106686245	0.058706702	-0.075973947	-0.020236496	0.124926237	0.012619226	-0.012066366	0.134828873	0.189598051	0.069445815
MtrunA17_Chr1g0170051	hypothetical protein	0	-0.135678518	0.269220299	0.095271567	-0.260335878	-0.295242833	-0.02428386	-0.133660719	-0.367776274	-0.035153659	0.393117239	0.080159977	0.414488602	-0.069914231	-0.386312416	-0.617114463	-0.48784943	-0.443594771	-0.518210458	-0.263129122	-0.112703032	-0.501122412	-0.360952789	-0.30836488	-0.277695282	-0.317533542	-0.126735527	-0.384899847	-0.574745562	-0.294193625	-0.269008824	-0.370947014	0.117298571	-0.196545334	-0.516961513	-0.396104964	-0.246720491	0.383050735	0.034768992	0.612925274	0.534240652	0.319152698	0.004554439	-0.053505439	0.495870532	0.278785736	0.552396433	0.199273169
MtrunA17_Chr1g0170481	hypothetical protein	0	-0.066374768	-0.077741166	-0.095391421	-0.016624842	-0.008997707	0.08569269	0.0456616	0.011831812	0.120428252	0.180042351	-0.113903936	-0.08575234	-0.115611366	0.161390542	0.163064787	-0.108249243	-0.127855758	-0.171838759	-0.230121786	-0.275467261	0.066018694	0.031000081	-0.48323716	-0.210445193	-0.173506551	0.324865119	0.103022382	-0.071683625	-0.126447139	0.137453367	0.066083431	-0.09764873	0.032083007	-0.085908376	0.157808303	-0.126359684	0.129379527	0.133827954	-0.029379185	-0.053943533	-0.039908909	-0.046021162	-0.215713077	-0.101222253	-0.139505767	-0.000122142	0.239516892
MtrunA17_Chr1g0170791	hypothetical protein	0	0.050902503	0.196832296	0.091235663	0.24095056	0.302100416	0.188369704	-0.100488717	0.073557885	-0.056791237	-0.128352985	0.103851176	0.102539979	-0.034661777	-0.112847807	-0.072074261	-0.197476477	-0.035788029	0.142789216	-0.214456836	-0.116211859	0.095317478	0.01677624	0.066021468	-0.064356469	-4.19E-05	-0.228881435	-0.124285582	0.160261789	0.36968297	0.146795248	0.090843246	-0.33226918	-0.31556731	0.113776314	-0.035351385	-0.017855024	0.101462476	0.25496788	0.095158027	0.193862858	0.135905724	0.010937239	0.216066017	-0.121531238	0.046034366	-0.009674353	-0.198763365
MtrunA17_Chr1g0170821	hypothetical protein	0	-0.439692149	-0.467002509	-0.184686215	-0.094464632	-0.154789105	-0.199116531	0.022516211	0.033876161	0.068913435	-0.195994033	0.008556401	-0.270120458	0.191600159	0.168844095	0.08024724	0.111465086	0.201307207	0.357557951	-0.074177447	0.052927583	-0.033536242	0.15650237	0.127564511	0.292506755	0.387242659	0.02697102	0.099116569	0.151004155	-0.13931801	-0.129052266	-0.248863377	-0.325334491	-0.154585763	-0.05342014	-0.290989254	-0.451202163	-0.415931349	-0.315977659	-0.03304514	-0.339821472	-0.180046426	-0.312506689	-0.088406415	-0.299158454	-0.04697116	-0.340007929	0.495146073
MtrunA17_Chr1g0170901	hypothetical protein	0	-0.039056712	0.035594368	-0.164994138	0.074596131	-0.212053118	-0.063257388	0.209457329	0.105278014	0.188110162	-0.019591533	0.357897385	0.247202287	0.175196559	-0.077224648	-0.008279903	-0.0926867	0.288070429	0.024054113	0.090041615	0.220826505	0.153728297	0.162119123	0.114976765	0.016956951	0.18927813	-0.301010112	-0.068882906	-0.077079794	-0.077405879	-0.265411599	-0.08840294	0.084075447	-0.051943428	-0.001164588	-0.044442841	-0.039673695	-0.178801433	-0.162453125	0.076954861	-0.039250389	0.075624988	0.04753152	0.00265039	0.102800354	0.151627102	0.032616683	-0.1727676
MtrunA17_Chr1g0170921	hypothetical protein	0	-0.251250042	-0.553698965	-0.359520394	-0.158457674	-0.260175591	-0.195989406	0.217535311	0.075966624	0.109667926	-0.041562933	-0.053895701	-0.31048755	0.156410007	0.381086689	0.232406464	0.409442817	0.135757339	0.298571013	0.331609011	0.038932522	-0.017479041	-0.129455236	0.216322612	0.118637198	0.218642255	0.383685453	0.361254174	0.285974853	-0.110392114	0.05376018	-0.037650471	-0.040566042	0.205351332	0.024981813	-0.05443771	-0.111868572	-0.374547031	-0.270989623	-0.313585253	-0.437647042	-0.394256972	-0.302436493	-0.293760218	-0.324695058	-0.249871862	-0.388895237	0.295451501
MtrunA17_Chr1g0171161	hypothetical protein	0	-0.208100572	-0.071575681	0.021764072	-0.018742636	-0.041013772	0.021357953	0.123751712	-0.023212144	0.096046589	0.077061683	0.129221164	0.058998837	0.3550168	0.157877776	-0.179048814	0.018559208	0.28508367	0.128430653	0.485474556	0.143993812	-0.341752786	-0.391917448	-0.026208272	-0.260716	-0.046987834	-0.384772508	-0.044243528	-0.157841206	-0.302921488	-0.341459445	-0.351731244	-0.082026983	-0.242116007	-0.338716634	-0.40361468	-0.024925098	-0.426938689	-0.582653395	-0.009369468	-0.089667477	-0.236013318	-0.222623441	-0.290916394	0.178657751	0.138861081	0.223043535	0.034204187
MtrunA17_Chr1g0171461	hypothetical protein	0	0.179313965	0.254754015	-0.11693173	0.318402629	0.177793332	0.357778267	0.476591438	0.415898783	0.458545153	0.171163382	0.270853743	0.164704017	0.181601862	0.333070899	0.308089001	0.064637723	0.054766231	-0.178547952	0.196187542	-0.209443102	0.012778929	0.083696927	-0.41863341	-0.371875185	-0.173829646	-0.037353128	0.271606866	-0.116811381	-0.027648345	-0.039738144	0.279855627	0.066236076	0.072722911	-0.195017453	0.345603182	0.217614246	0.026169701	-0.12718316	-0.311963768	-0.047955514	-0.321769595	-0.118724937	-0.416201874	-0.062683483	-0.332809639	0.006000805	-0.292517541
MtrunA17_Chr1g0171511	hypothetical protein	0	0.356656583	0.450179153	0.185000997	-0.000587037	-0.098283264	0.065292193	-0.029171944	-0.155969179	0.049224787	0.377854025	0.047288488	0.403067494	-0.473376784	-0.37554188	-0.18913507	-0.390434273	-0.373932533	-0.67985458	-0.473617276	-0.166610304	-0.054005703	-0.013735657	-0.350103132	-0.361381623	-0.555817644	0.025068725	-0.245954878	-0.380356679	0.057128183	-7.31E-05	0.113088259	0.500015832	0.223944274	-0.065304434	0.303545082	0.131456227	0.510557387	0.310486942	0.26073959	0.348458079	0.383211239	0.337637903	0.109241929	0.458288134	-0.015895592	0.334665853	-0.10188126
MtrunA17_Chr1g0171581	hypothetical protein	0	-0.401473814	-0.279695394	-0.501379683	-0.301276552	-0.368773714	-0.150083239	-0.067280943	-0.040420827	0.194029566	0.054175876	-0.073036552	-0.106633478	0.204309209	0.244446885	0.154174829	-0.096049055	0.267848909	0.158008268	0.205821579	0.175738273	0.247603538	0.173141732	-0.208418376	-0.119371195	0.192195877	-0.236895548	-0.214591433	-0.272888192	-0.496854455	-0.486721123	-0.430550147	-0.327360974	-0.369754799	-0.205059414	0.054872337	-0.038384337	-0.101245909	-0.135580802	0.087454542	-0.113459557	-0.052203323	0.031397985	-0.182187709	-0.038693128	0.379030945	0.383237774	-0.086129854
MtrunA17_Chr1g0172551	hypothetical protein	0	-0.327874917	-0.206257348	-0.156439626	-0.115533276	0.210797031	0.242921189	0.100639568	0.313103134	0.269829687	0.020108825	-0.218285171	-0.398967438	0.127734369	0.412315096	0.221124167	0.300500517	-0.173932862	0.175302026	-0.113082727	-0.252486587	-0.150135885	0.127545511	-0.076825621	0.097543406	0.236407201	0.257308342	0.301761008	0.266431921	-0.091580711	0.165498571	0.096215328	-0.485075052	-0.198127013	-0.129578555	-0.025311043	-0.1223147	0.035581819	0.092141271	-0.098170035	-0.050892394	-0.33506952	-0.385151909	-0.240678083	-0.481859184	-0.333085827	-0.334591721	0.293577048
MtrunA17_Chr1g0172631	hypothetical protein	0	-0.035771945	0.088532732	0.052738473	0.111318542	0.15662369	0.046052294	-0.099530359	-0.027561421	-0.037898522	-0.086051573	0.007016611	-0.066165321	0.277891833	0.244953962	0.17064566	0.237581962	0.174993039	0.280482959	0.482217599	0.136949775	0.073264473	0.018454921	-0.007119721	-0.080962023	0.067463845	-0.231825899	-0.120694639	-0.058224315	-0.344286424	-0.320100933	-0.087172904	-0.259212412	-0.287786154	-0.031029272	0.140161326	0.423362353	-0.062759126	-0.242922752	-0.114291361	-0.120998256	-0.177352231	0.087674616	0.017182685	-0.00414633	0.269053395	0.262148294	-0.379510845
MtrunA17_Chr1g0172841	hypothetical protein	0	0.205284907	0.247939089	0.329886899	0.073261987	0.164452264	-0.000546906	-0.436702452	-0.273256209	-0.262741784	0.095601893	-0.160640131	0.078994812	-0.347019734	-0.33366437	-0.14948337	-0.248771174	-0.126885825	-0.080472551	-0.440090385	0.029381214	0.10636036	0.021399184	-0.002985774	-0.078456604	-0.224512436	-0.206144741	-0.397365115	-0.049364178	0.223969919	0.031678545	-0.029960554	-0.009843493	-0.187080298	0.250556271	0.097684316	0.091505495	0.264602577	0.342357105	0.235652037	0.211479697	0.376216849	0.353633268	0.475438356	0.204962128	0.238230722	0.195672131	-0.130562249
MtrunA17_Chr1g0172921	hypothetical protein	0	-0.370454373	-0.184373772	-0.229935891	-0.155134275	-0.017306309	0.116220857	-0.103924238	0.209812024	0.261765432	0.075797662	-0.206884797	-0.292692796	0.202969798	0.533708962	0.496765736	0.437331653	0.182871846	0.301575044	0.264320967	0.106749914	0.179067455	0.361189067	-0.103072214	0.168586688	0.294715584	-0.061089941	-0.017250881	-0.124810777	-0.650748012	-0.493672552	-0.18965758	-0.426113428	-0.300101522	-0.127441678	0.359308245	0.17891317	-0.155324611	-0.275733003	-0.231520842	-0.379539556	-0.390975877	-0.074085401	-0.153695723	-0.231298327	0.08869003	0.060880648	-0.04662834
MtrunA17_Chr1g0172941	hypothetical protein	0	-0.130068511	-0.207367655	-0.292000877	0.055997208	-0.20889339	-0.117962888	0.311933803	0.0640245	0.210353038	-0.025058234	0.302266637	0.115822559	0.215210546	0.039323645	-0.067464896	-0.290375105	0.307205157	0.032176018	0.032918326	0.09886329	0.001894213	-0.078205444	-0.03057444	-0.245612483	0.047738686	-0.337544089	0.035896656	-0.065162249	0.12071582	-0.114151406	-0.220907594	-0.013453381	-0.105558236	-0.166103157	-0.272098303	-0.355146897	-0.373934942	-0.347116519	-0.029560271	-0.177053473	-0.070498448	-0.166080901	-0.28396841	0.052769287	0.015836527	-0.021919677	0.12508483
MtrunA17_Chr1g0173641	hypothetical protein	0	-0.199672091	-0.385521462	-0.314736364	-0.235125455	-0.331050064	-0.285605068	-0.045588622	-0.038643391	-0.058748159	-0.171613282	-0.13944421	-0.26914701	0.152002466	0.151022299	0.327350898	0.167072712	0.232001031	0.130921565	0.051822426	0.24560443	0.408324642	0.512581945	0.013472267	0.493951733	0.463682514	0.277677945	0.108331328	-0.022787631	-0.293307334	-0.063728916	-0.063743684	-0.033409239	0.153841795	0.126286927	0.127367651	-0.184166569	-0.111640833	-0.021893333	-0.098065741	-0.313535421	-0.026097324	0.080107854	-0.050124292	-0.163392808	0.145108933	-0.1361499	0.18881648
MtrunA17_Chr1g0173721	hypothetical protein	0	-0.366197154	-0.41016371	-0.421554334	-0.087231194	-0.36315574	-0.319837073	0.194226624	-0.130260323	0.081697501	-0.073550681	0.252676648	0.053916286	0.10360245	-0.032246825	-0.173988789	-0.367810187	-0.135560724	0.012014429	-0.322696319	-0.286121191	-0.137841735	-0.210198675	-0.160669333	-0.118424155	0.103920252	0.138384101	0.0748132	-0.094693289	-0.008275963	-0.029965618	-0.273533606	-0.17152504	-0.055583458	-0.238609116	-0.358981299	-0.646869135	-0.102518817	-0.130089187	0.149745753	-0.189362589	-0.008507412	-0.309673408	-0.236467176	-0.136845051	-0.044886146	-0.16234291	0.493245232
MtrunA17_Chr1g0173871	hypothetical protein	0	-0.0655523	-0.096858366	-0.177827241	-0.005477777	0.302508129	0.223894557	0.071759815	0.300433511	0.203528707	-0.007348297	-0.286806969	-0.378537299	-0.139464758	0.399796001	0.316171613	-0.034071519	-0.222593091	0.121176735	-0.116906879	-0.423393466	0.128701037	-0.004296794	-0.401029671	-0.288842792	-0.006729331	0.318947411	0.314246177	0.19648872	-0.087867867	0.324872758	0.280428512	-0.373750603	-0.030167019	-0.089165931	0.288787176	-0.035295225	0.144684193	0.17864054	-0.175527397	-0.067366833	-0.255950695	-0.188926327	-0.270180567	-0.466683603	-0.221611241	-0.110462079	0.161341619
MtrunA17_Chr1g0174201	hypothetical protein	0	-0.350191182	-0.453802389	-0.04679511	-0.422735011	-0.382108219	-0.414835414	-0.390181469	-0.430383777	-0.382622007	-0.124704778	-0.267893501	-0.262835149	0.130480545	-0.193563391	-0.196836479	0.213223008	0.11761726	0.35411332	0.030590721	0.506256947	0.042931905	0.095079328	0.687654032	0.610676266	0.507187218	-0.020020485	-0.254886854	0.117276733	-0.006380255	-0.182103111	-0.46365156	-0.093716782	-0.138579279	0.244939969	-0.380155371	-0.169876807	-0.138142365	-0.014412307	0.267827445	-0.042545169	0.190321218	0.074731852	0.412300368	0.021399286	0.374988873	-0.105466221	0.21683392
MtrunA17_Chr1g0174611	hypothetical protein	0	0.030709626	0.3928438	0.167381899	-0.234752529	0.024248	0.092534722	-0.264861829	-0.219768753	-0.074198609	0.268443411	-0.16864975	0.204296831	-0.334784482	-0.334800762	-0.441266398	-0.598242484	-0.439605394	-0.451357986	-0.463334823	-0.172891326	-0.274658721	-0.180558495	-0.292624009	-0.408407414	-0.348496687	-0.254854894	-0.367542424	-0.379223441	-0.080724996	-0.04455579	-0.152294007	0.006883918	-0.248045148	-0.346342428	-0.11535537	-0.100221553	0.472558467	0.241111388	0.574651815	0.608602766	0.380404954	0.13189936	0.088764044	0.364784485	0.265117242	0.559325429	0.065521155
MtrunA17_Chr1g0174801	hypothetical protein	0	-0.305038224	-0.38695189	-0.327785666	-0.342351194	-0.287740228	-0.260612494	-0.14602743	-0.088122146	0.017922025	-0.137169319	-0.26175934	-0.371796232	0.182141006	0.237295395	0.281809959	0.250760823	0.204119133	0.247072519	0.136655455	0.427380872	0.250387255	0.535892483	0.281781157	0.352661541	0.401114715	-0.162376906	-0.136963443	-0.072403498	-0.217576932	-0.358279955	-0.337903627	-0.202743044	-0.191631775	0.00435205	0.144023345	0.005376733	-0.120527042	-0.231835927	-0.085643266	-0.291846525	-0.12239987	0.066810895	0.0011854	-0.091514193	0.218437342	0.0346418	0.053357759
MtrunA17_Chr1g0174891	hypothetical protein	0	0.604933064	0.452817529	0.44563991	0.303917314	0.572648159	0.148399208	-0.025734417	0.098483523	-0.346708264	-0.352582394	-0.113753586	-0.0398019	-0.302506153	-0.138027414	-0.067676916	0.008666884	-0.08416519	0.040800353	0.288751172	-0.263553721	-0.014199443	-0.303815227	0.073083759	-0.260471103	-0.339247854	0.188501553	0.245380719	0.453154045	0.458466302	0.607231343	0.647287207	0.281196882	0.367729228	0.302885361	0.186170246	0.611170551	0.18502574	0.352507334	-0.083046351	0.446681895	0.118805163	0.139031729	0.239954162	-0.099452863	-0.184389127	0.03834488	-0.491566297
MtrunA17_Chr1g0175361	hypothetical protein	0	0.153984002	0.34388119	0.482824569	-0.032297048	0.218590571	0.165865831	-0.065417491	-0.012352936	-0.100071593	0.026968857	-0.048874475	0.148163414	-0.290625657	-0.48808574	-0.550424467	-0.304897948	-0.333637863	-0.271075793	-0.360697329	-0.070375182	-0.400480053	-0.188156368	0.155868528	0.012474684	-0.16613797	-0.108845718	-0.087931946	0.054536376	0.313574135	0.281634305	0.095245734	0.22181851	0.078750348	-0.104665217	-0.382623385	-0.188116173	0.191677322	0.155358196	0.396011287	0.547023428	0.327634101	-0.052714768	0.21276967	0.193271822	-0.073746459	-0.008886676	0.254935828
MtrunA17_Chr1g0175741	hypothetical protein	0	0.767346362	0.620261671	0.559511033	0.289281882	0.440078691	0.169829777	-0.132224706	0.032796202	-0.279720818	-0.085747131	-0.07872648	0.16125139	-0.54505644	-0.356184139	-0.069130021	0.106358084	-0.216575861	-0.240985059	-0.007731183	-0.120274206	0.059121006	-0.083101932	0.162140973	-0.104913636	-0.481621338	0.203614121	0.030287042	0.33766162	0.491110461	0.503560092	0.685543221	0.545887957	0.467198615	0.47035456	0.418255818	0.730124837	0.420198224	0.57633555	-0.03391588	0.46363412	0.318051447	0.408314161	0.472703208	0.125408713	-0.200790956	0.022178907	-0.568970403
MtrunA17_Chr1g0175751	hypothetical protein	0	-0.226477867	-0.475142555	-0.340644176	-0.386186913	-0.126212874	-0.182536619	-0.089464205	0.073398389	-0.078690487	-0.324546493	-0.503933689	-0.656480774	0.176034382	0.386658317	0.523433492	0.49718563	0.291566374	0.384323491	0.381007508	0.287758225	0.515915479	0.562083771	0.222641028	0.498696	0.558820249	0.340974043	0.213549142	0.261806652	-0.225668068	0.029209505	0.007236316	-0.15896676	0.130237067	0.304607029	0.330808743	0.292953299	-0.036492543	0.124164185	-0.226924605	-0.234391328	-0.140670247	0.097997588	0.026581305	-0.402940716	0.087835768	-0.143960676	-0.095690887
MtrunA17_Chr1g0177081	hypothetical protein	0	-0.681547257	-0.574664552	-0.503144789	-0.283956558	-0.181324073	0.041998152	0.139240897	0.326010159	0.376648213	-0.068492966	-0.131864907	-0.476391315	0.589985725	0.691771714	0.465600036	0.522450472	0.405255224	0.548085111	0.481563735	0.317089021	0.147998568	0.407163232	0.137395062	0.399447679	0.716984235	-0.077761735	0.198028309	0.05323956	-0.615111936	-0.429480973	-0.345764064	-0.631933653	-0.377711088	-0.244633353	-0.062934961	-0.198837073	-0.505720569	-0.537684309	-0.281020791	-0.531618382	-0.578221986	-0.389345576	-0.424101806	-0.440366383	0.065203976	-0.200492871	0.256656458
MtrunA17_Chr1g0177311	hypothetical protein	0	-0.232337408	-0.494519807	-0.414574243	-0.193801329	-0.291736742	-0.467057902	0.088222198	-0.065141443	-0.127726609	-0.401229722	-0.029572861	-0.233709504	-0.216435868	0.069751255	-0.06838022	-0.044570106	0.001643443	0.229611081	-0.06354404	-0.361374168	-0.23825818	-0.279389054	0.204267007	-0.094315788	-0.050873996	0.340072452	0.286900887	0.386370666	0.332037998	0.204425521	-0.03342612	0.016324378	0.2215618	0.000839297	-0.209014249	-0.258761083	-0.289698674	-0.001295505	-0.000874372	-0.005978266	-0.101787463	-0.403653295	-0.089022798	-0.391335792	-0.398873723	-0.302521811	0.319821696
MtrunA17_Chr1g0177411	hypothetical protein	0	-0.408136063	-0.45312808	-0.230041808	-0.416855555	-0.127440181	-0.280119454	-0.145471235	-0.144282358	-0.139244114	-0.27418536	-0.297708363	-0.408985019	-0.027586629	0.015290651	-0.213498151	-0.179626266	0.007598382	0.236871604	-0.019588588	-0.067974259	-0.063900596	-0.180891157	0.041098144	-0.029103828	0.168635386	0.129314268	0.023271492	0.246957955	-0.15021903	0.178454405	-0.239187755	-0.35100913	-0.172593277	-0.090439437	-0.447577339	-0.287801423	-0.109958447	0.059168502	0.265354099	0.065304095	0.108359006	-0.188390278	-0.067226039	-0.253249962	0.187707069	0.0258776	0.427837013
MtrunA17_Chr1g0178061	hypothetical protein	0	-0.081180394	0.179163972	0.149376881	-0.254143105	0.174249386	0.200313841	-0.352494483	-0.21588726	-0.065934984	0.29078051	-0.376049963	-0.113946422	-0.138239837	-0.072399999	-0.259634103	-0.304522864	-0.400923823	-0.211030588	-0.223229197	-0.059614551	-0.084199086	-0.138859465	-0.356173192	-0.307809189	-0.213966783	-0.048032218	-0.316737197	-0.17615757	-0.269426168	0.114496183	-0.124737461	-0.376376488	-0.431057926	-0.236312964	-0.125220944	0.009612365	0.490240686	0.320641741	0.386823611	0.379456493	0.235384463	0.157400947	-0.004557352	0.137337362	0.386507047	0.488928829	0.119632565
MtrunA17_Chr1g0178441	hypothetical protein	0	0.111443029	0.377193542	0.074276455	0.087550754	0.265994102	0.184594625	-0.120123711	0.042331799	-0.065696423	-0.062612134	-0.051459043	0.065915672	0.050632546	0.137146436	0.064319988	-0.052412311	0.117526864	0.033626142	0.297219175	-0.075817853	-0.022232844	-0.040271769	-0.163322042	-0.355722576	-0.191878273	-0.335234858	-0.129560155	-0.090410924	-0.080949757	-0.167691245	0.044458991	-0.15975552	-0.29147314	-0.103832758	0.1949311	0.498078416	0.103828819	0.04292459	0.0755077	0.34791023	-0.016611777	0.095191318	0.031836226	0.078081621	0.152394197	0.478386105	-0.573310093
MtrunA17_Chr1g0179121	hypothetical protein	0	-0.237288279	0.044077566	0.062492785	-0.273524319	0.074830977	0.011551723	-0.037323236	-0.175739412	-0.15060612	-0.06852598	-0.169592419	-0.101611493	0.182427299	-0.124952624	-0.409660354	-0.313762973	-0.303557897	-0.101707058	-0.01601273	-0.239752592	-0.329327275	-0.311452203	-0.219083417	-0.158797139	0.083270832	0.066715951	-0.007577838	-0.124958414	-0.208389697	0.105362445	-0.169171878	-0.196210867	-0.181133328	-0.311986664	-0.459267917	-0.103663657	0.324726786	0.142213317	0.482920206	0.48516027	0.182475921	-0.144653363	-0.070213812	0.030566399	0.224338492	0.287199137	0.151763715
MtrunA17_Chr1g0179671	hypothetical protein	0	-0.091006196	0.216164597	0.206539261	-0.054662256	0.018057686	0.201435572	0.089677646	-0.070522148	0.230755558	0.398530659	0.103501764	0.249534281	0.070696518	-0.21985969	-0.383586019	-0.510893402	-0.172846501	-0.485815374	-0.340121025	-0.06922185	-0.275815099	-0.178712943	-0.563189484	-0.35226926	-0.23000738	-0.27785814	-0.220822151	-0.483562392	-0.343144898	-0.122940687	-0.25669823	0.006704988	-0.225353856	-0.433675691	-0.375406998	-0.365274657	0.165925854	-0.127272361	0.349408806	0.158837818	0.205588483	0.012150538	-0.247738341	0.414602014	0.224508365	0.329464768	0.349729162
MtrunA17_Chr1g0180131	hypothetical protein	0	-0.019850208	-0.085906603	0.123970782	-0.199989987	-0.102505684	-0.158764341	-0.170495637	-0.288738476	-0.338499591	-0.014446262	-0.19273748	-0.051090205	-0.052357962	-0.272982008	-0.238237975	-0.07057027	-0.303019008	-0.139798806	-0.276341594	-0.070831062	-0.151076384	-0.104659841	0.124067266	0.31975462	0.11797433	0.316701917	0.015119265	-0.06106369	0.170622374	0.207759968	-0.058560565	0.177829509	0.212396988	0.078604467	-0.2171123	-0.228137451	0.252058336	0.249375699	0.218388607	0.181116612	0.200457216	0.012529848	0.194756652	0.079609374	-0.00364685	-0.115974013	0.245712345
MtrunA17_Chr1g0180361	hypothetical protein	0	-0.095125983	-0.098988784	-0.176091968	0.235713931	0.060530048	0.059216888	0.290002219	0.208846644	0.223489766	-0.1172322	0.279228426	0.058225665	0.259039236	0.271990048	0.086878695	0.068352948	0.231227391	0.186070892	0.34280034	-0.148042849	-0.15241724	-0.203412357	-0.133645529	-0.244144569	-0.101580402	-0.156875814	0.160445509	0.033849997	0.020497611	-0.130551382	-0.049015707	-0.155265358	-0.10962518	-0.19706642	-0.100630537	-0.023298361	-0.359679685	-0.360421501	-0.294167825	-0.221640134	-0.346913873	-0.300253018	-0.338792964	-0.154339917	-0.214135223	-0.057871239	-0.072538743
MtrunA17_Chr1g0180531	hypothetical protein	0	0.13061774	0.029012465	0.075368877	-0.108171317	-0.060343894	-0.260279354	0.060797864	-0.282879106	-0.377481592	-0.277575746	-0.084586315	0.021346672	-0.102505437	-0.274585962	-0.296762032	-0.249673405	-0.204987802	-0.234509038	0.008783126	-0.407870123	-0.270464978	-0.379349161	-0.14481877	-0.15960582	-0.23906806	0.373936521	0.162644335	-0.033901869	0.263687631	0.26940923	0.060542808	0.430132321	0.429870047	0.013338065	-0.157756234	0.121023372	0.262776324	0.251946789	0.226017025	0.426741305	0.243605826	-0.028829397	0.072644223	0.086717661	-0.159428723	0.108855567	-0.062362381
MtrunA17_Chr1g0180821	hypothetical protein	0	-0.467055864	-0.606220936	-0.437879271	-0.622236028	-0.484061697	-0.564072065	-0.246962594	-0.31183454	-0.257439585	-0.291331125	-0.405616795	-0.481183915	0.038006653	0.194163254	0.030368366	0.016919356	0.154350692	0.217168741	0.190064672	0.179155618	-0.001161832	0.113836761	0.120533079	0.187987554	0.269484351	0.1583898	-0.005308088	-0.008064613	-0.396703495	-0.153178333	-0.405291655	-0.172339538	-0.046370011	-0.184763606	-0.21730691	-0.241050084	-0.248649958	-0.240337572	0.144088623	-0.126136723	-0.050752607	-0.124980116	-0.160476752	-0.12657929	0.251262341	0.166524079	0.416728401
MtrunA17_Chr1g0181231	hypothetical protein	0	0.035629256	0.240237284	0.111346317	-0.000639704	0.277826105	0.168652062	-0.221329584	0.1129533	-0.020260669	-0.052782477	-0.168754304	-0.112171383	0.00236378	0.14393406	0.122686957	-0.012057298	0.061168052	0.125631862	0.116476294	0.121151412	0.106237935	0.198470498	-0.039513072	-0.052714735	0.075198213	-0.330351337	-0.129847246	-0.045446084	-0.237519288	-0.116262232	0.049355139	-0.285469685	-0.306321199	-0.10019732	0.160461091	0.189977279	0.02550828	-0.069504262	0.028620785	0.092632955	-0.052866244	0.103295242	0.039633963	-0.005198515	0.258316711	0.287437406	-0.205086939
MtrunA17_Chr1g0181271	hypothetical protein	0	-0.357419628	-0.253130281	-0.184842822	-0.156184996	-0.077404654	-0.05646682	0.049837593	0.037551696	0.101755855	-0.039286607	-0.000262443	-0.055339769	-0.05191808	-0.068365842	-0.267595884	-0.52347431	-0.002674477	0.00153343	-0.373110587	-0.29435065	-0.167566263	-0.264794558	-0.306417193	-0.223013022	0.023402818	-0.057755237	0.041654252	-0.028493777	-0.032343929	0.106608623	-0.23857927	-0.268333072	-0.182133006	-0.279061304	-0.481842051	-0.671746519	-0.1937106	-0.036447242	0.261024806	0.060778499	0.08008713	-0.319008267	-0.220093505	-0.129013257	0.005004486	-0.02348395	0.549678137
MtrunA17_Chr1g0181301	hypothetical protein	0	-0.254916466	-0.155102351	-0.00283221	-0.405201889	-0.273177211	-0.272002792	-0.123025583	-0.485933924	-0.19383013	0.121564749	-0.158042131	-0.03536274	0.077758159	-0.229182068	-0.419798007	-0.309033643	-0.384888198	-0.397735475	-0.339765764	-0.059183877	-0.40068547	-0.150978851	-0.180215	-0.036946549	-0.095273639	0.071310864	-0.204294505	-0.382211878	-0.186094657	-0.05603617	-0.421814243	0.027186802	-0.107665723	-0.341009252	-0.451934278	-0.344237674	0.315376377	-0.023662954	0.424169247	0.154599598	0.232535741	-0.021473323	-0.108913485	0.3315689	0.200487105	0.241718423	0.472378657
MtrunA17_Chr1g0181311	hypothetical protein	0	-0.034002372	0.05589526	-0.33509907	-0.103345115	-0.301737059	-0.101363274	-0.020875993	-0.054272972	0.144612965	0.205511574	0.064543941	0.16655617	-0.038682674	0.18161429	0.207535849	-0.070410574	-0.092629699	-0.221868921	0.030861001	-0.067041915	0.079929373	0.123795675	-0.353755673	-0.199561787	-0.159954957	-0.008140351	-0.125488553	-0.447870646	-0.426241517	-0.390483979	-0.109218648	0.035775338	-0.034399404	-0.272667355	0.382426124	0.071024926	0.152784235	-0.100661932	-0.047906775	-0.114877597	-0.111320783	0.103439088	-0.222722116	0.146087249	0.107724639	0.36584701	-0.147411764
MtrunA17_Chr1g0181911	hypothetical protein	0	0.274663194	0.381864441	0.094971366	0.128266161	0.166247789	0.425786721	0.236635225	0.187104731	0.334813213	0.497693746	0.100470328	0.273044549	-0.114670986	0.001873666	-0.101372901	-0.180708328	-0.377800624	-0.533150216	-0.166653911	-0.203861277	-0.184901601	-0.185286308	-0.457117205	-0.429484334	-0.44153624	0.066569024	0.062561858	-0.205666107	0.023109776	0.232856123	0.262005439	0.132716625	0.049706286	-0.283641912	0.095879115	-0.004730536	0.36291421	0.174044574	-0.028353014	0.208008035	-0.03851533	0.005616062	-0.348220512	0.195117942	-0.197130925	0.147650862	0.006944706
MtrunA17_Chr1g0182111	hypothetical protein	0	0.145595942	0.214361915	0.018455701	0.148252142	0.332778872	0.239540368	0.123332795	0.222744454	-0.01885625	-0.165211442	-0.05853287	-0.066809133	0.124245945	0.195420362	0.211427997	0.027441288	0.007922832	0.087590253	0.202345445	-0.142641138	0.094530603	0.068070317	-0.021980502	-0.095091834	0.084133014	-0.056260872	0.202887512	0.049882795	0.178557878	0.119604739	0.234200529	-0.067628729	0.020611186	0.001607383	0.259199143	0.274605282	0.100361959	0.039183201	-0.137858825	0.145125086	-0.152954116	-0.042759433	-0.048867547	-0.134504327	-0.111064824	0.038178324	-0.369719946
MtrunA17_Chr1g0182581	hypothetical protein	0	-0.085841239	0.286777962	0.095542075	-0.032758096	-0.067824217	0.073489514	-0.124643111	-0.200983938	0.019007754	0.298558861	0.260433741	0.460583249	-0.120626204	-0.263213133	-0.621041268	-0.383204428	-0.191584132	-0.268242099	-0.139674735	-0.085456455	-0.60144914	-0.573554654	-0.025640317	-0.504407091	-0.511933372	-0.453536896	-0.38473997	-0.172357524	0.02348832	-0.1563487	-0.281352203	-0.143950041	-0.477458227	-0.434154481	-0.536916051	-0.167944892	-0.001567466	-0.070137486	0.434666745	0.432349295	0.167353811	-0.142500601	-0.074590606	0.377638324	0.139113546	0.429228107	0.061374436
MtrunA17_Chr1g0182831	hypothetical protein	0	-0.643445543	-0.46800934	-0.336433203	-0.286746121	-0.25431082	0.074261808	-0.059648301	0.123298139	0.331584314	0.201697145	-0.090254298	-0.260516423	0.436487146	0.383029902	0.245763745	0.303010235	0.318583835	0.371151538	0.100294853	0.507515643	0.194985805	0.420751238	0.209826017	0.415658862	0.615835457	-0.28889113	-0.150055287	-0.084569445	-0.511301952	-0.480624056	-0.511571691	-0.618500503	-0.559422842	-0.167063271	-0.173511159	-0.376258903	-0.387547138	-0.410165933	-0.055488824	-0.475640345	-0.282530101	-0.172512063	-0.194893571	-0.153366916	0.29165281	-0.112316279	0.356712279
MtrunA17_Chr1g0183111	hypothetical protein	0	0.519208134	0.311555634	0.256320593	0.248911853	0.008595522	-0.065513397	-0.097221526	-0.074760686	-0.200847412	-0.042755094	0.103700832	0.258547164	-0.166982533	-0.214448994	0.123670552	-0.060594308	0.37496382	-0.041309017	0.302700709	0.388911666	0.438255296	0.132711212	0.097869819	-0.018797148	-0.152607731	-0.258731466	-0.177059226	-0.119736091	0.053686756	-0.10420874	0.168403691	0.511275123	0.301414361	0.321394514	0.387258506	0.395584143	-0.130041716	-0.106176888	-0.167820995	-0.079711207	0.196766591	0.507883925	0.270108705	0.365850143	0.2853488	0.258064969	-0.503858483
MtrunA17_Chr1g0183151	hypothetical protein	0	-0.424858213	-0.328958133	-0.084732963	-0.268307423	-0.080329221	-0.035060494	-0.337391011	-0.015136265	0.002899028	-0.013857672	-0.336105166	-0.362826612	0.261239076	0.252834287	0.308855576	0.22153694	0.465331406	0.420987334	0.165269592	0.473193275	0.377313656	0.421135443	0.09979741	0.410456624	0.530966891	-0.330791964	-0.241386357	-0.143559671	-0.542486928	-0.48930706	-0.45631689	-0.413358896	-0.398658876	0.07830531	0.041015124	-0.065070727	-0.331925775	-0.282610656	-0.049598096	-0.394520777	-0.097853376	0.119712334	0.110077239	-0.053616775	0.468436785	0.102781134	0.072105236
MtrunA17_Chr1g0183171	hypothetical protein	0	0.29996959	0.537686279	0.307962543	0.648262894	0.458483292	0.676523135	0.326194065	0.477661411	0.46703184	0.357811682	0.485023935	0.452020945	0.289062535	0.103045811	0.141434653	0.027114388	0.183801054	-0.029269398	0.102624366	0.192764099	0.071112114	0.105578388	-0.071403519	-0.164487882	-0.03877657	-0.628604886	-0.042827526	-0.160672657	0.165247576	-0.17545008	0.185325052	-0.083532543	-0.27083635	-0.090737922	0.160164367	0.056162547	-0.166794777	-0.325692045	-0.317969335	-0.147684844	-0.256661758	0.004510052	-0.135493528	0.172326381	-0.076662043	-0.057520058	-0.36068427
MtrunA17_Chr1g0183351	hypothetical protein	0	0.127594028	0.19055153	0.158433725	0.406749803	0.213214809	0.289604114	0.551313557	0.287011853	0.294664087	0.093826735	0.547244654	0.401821795	0.268891556	-0.167787857	-0.307301249	-0.338186425	-0.003494108	-0.190157054	-0.07141303	-0.188241945	-0.278692146	-0.397136178	-0.162696022	-0.251276831	-0.0663495	-0.225200485	0.230170239	-0.066482454	0.272222543	0.186806897	0.103867253	0.153459451	0.094005899	-0.221628124	-0.440582114	-0.412207074	-0.18426716	-0.263388265	-0.056014788	-0.03438226	-0.070456152	-0.27855139	-0.307768758	0.125765788	-0.224234965	-0.240684648	0.156727708
MtrunA17_Chr1g0184051	hypothetical protein	0	-0.302151893	-0.457050945	-0.224263398	-0.58453537	-0.317579293	-0.605999781	-0.202895223	-0.526726268	-0.514436204	-0.375740301	-0.441980021	-0.424809237	-0.200177014	-0.113982618	-0.339613645	-0.218293275	-0.415393663	-0.08370932	-0.183619991	-0.425417689	-0.401153284	-0.334392778	-0.043696582	-0.047344221	-0.081593449	0.641629372	0.148453341	0.124197641	0.024475995	0.343766045	-0.173192522	0.028799537	0.222365554	-0.151351251	-0.396448231	-0.213039162	0.255549505	0.248618743	0.418640714	0.342108871	0.201124637	-0.222076233	-0.031461071	-0.157065647	-0.065727522	0.067502845	0.516033712
MtrunA17_Chr1g0184191	hypothetical protein	0	-0.103643133	-0.056167674	-0.027585295	0.25800958	-0.055281073	0.105981785	0.081414393	-0.005689486	0.188750448	0.203690236	0.27268175	0.141046431	0.478775422	0.175323567	0.327770303	0.184747916	0.244615335	0.039552073	-0.017464738	0.35418947	0.284559585	0.464826759	-0.078857398	0.29348279	0.284509516	-0.285737684	-0.169703244	-0.346764098	-0.200839969	-0.422205019	-0.238327141	-0.198439634	-0.278692384	0.017877901	0.139705838	-0.138981213	-0.132369799	-0.355790539	-0.266683425	-0.567412947	-0.176916764	0.131259627	-0.08030785	0.159624671	0.183841461	-0.092895612	-0.034775423
MtrunA17_Chr1g0184571	hypothetical protein	0	-0.389422299	-0.32912049	-0.299812035	-0.290284568	-0.034119769	-0.067216885	0.001782679	-0.014645026	-0.001181426	-0.15032308	-0.332320965	-0.442084032	0.125636396	0.418972505	0.158456943	0.048482944	-0.07805317	0.15706422	0.110299078	-0.227919018	-0.149335518	0.041499637	-0.203329891	-0.1161769	0.096906382	0.243404403	0.202478849	0.058707419	-0.181062985	0.04138746	-0.136447908	-0.404042332	-0.174908889	-0.305888026	-0.055809071	-0.108371194	-0.035015191	-0.119641102	0.017747109	0.037690381	-0.267804139	-0.342213956	-0.341312399	-0.331009242	-0.121519866	0.052412372	0.299014754
MtrunA17_Chr1g0184851	hypothetical protein	0	-0.378288159	-0.492964501	-0.511935359	-0.316141727	-0.275492088	-0.153071671	0.046754014	0.046137908	0.134988311	-0.100847634	-0.26929144	-0.46973404	0.464236418	0.585792548	0.5696098	0.411448169	0.425613972	0.345569009	0.541438674	0.381702198	0.427367829	0.492776298	0.011735561	0.231873126	0.498527233	0.003338713	0.086480106	-0.094462402	-0.506397216	-0.386145222	-0.290691507	-0.293818582	-0.152653324	-0.023287641	0.284229169	0.183365327	-0.223446901	-0.321433295	-0.293656167	-0.460683609	-0.353077751	0.017596392	-0.281021067	-0.209889529	0.225997962	0.087632214	-0.110344316
MtrunA17_Chr1g0185011	hypothetical protein	0	-0.328675369	-0.078073234	-0.270309342	-0.010061476	-0.037862099	0.069901578	0.022189577	0.051354706	0.278153952	0.145433831	0.1218263	-0.029136749	0.325049816	0.438493099	0.179735288	0.215805247	0.090172017	0.180691717	0.283599186	0.031118425	-0.119096032	0.000146721	-0.139748094	-0.255906187	-8.02E-05	-0.281606012	-0.133537533	-0.129583446	-0.483028684	-0.46612818	-0.266569815	-0.520508399	-0.554890119	-0.316042055	0.025126869	0.150824417	-0.122343239	-0.334869101	-0.081810205	-0.231300383	-0.339757649	-0.152981939	-0.287389979	-0.065963266	0.138077927	0.229809771	-0.120493572
MtrunA17_Chr1g0185341	hypothetical protein	0	-0.508890931	-0.244328139	-0.373057293	-0.651439045	-0.376402288	-0.252383959	-0.285750048	-0.485353335	-0.208285392	0.116032838	-0.383069242	-0.216189375	0.179727681	0.045567788	-0.249132306	-0.258273926	-0.373034159	-0.22204906	-0.169905133	-0.13277394	-0.244135669	-0.059267361	-0.307993928	-0.087869793	0.08000558	0.184635778	-0.220057791	-0.369954076	-0.405043592	-0.138222119	-0.490005762	-0.37911952	-0.399110363	-0.412714217	-0.319293565	-0.18452769	0.487549629	0.267034867	0.565016977	0.40761419	0.17997512	-0.059231736	-0.160469611	0.085712047	0.363736884	0.511169093	0.233366534
MtrunA17_Chr1g0185351	hypothetical protein	0	-0.110641865	-0.013936388	-0.20089528	0.018353202	-0.147850695	0.12398287	0.175041708	0.084232826	0.349373642	0.316399236	0.157887181	0.094523742	0.301410141	0.300613552	0.337116697	0.313782158	-0.084515999	-0.157139665	0.062183748	0.172849178	0.093585877	0.359321784	-0.105339096	0.11374893	0.104278491	-0.061363736	-0.065576262	-0.363897301	-0.394490537	-0.419967737	-0.131765175	-0.088843133	-0.133286955	-0.182220972	0.337589991	0.090441477	0.126626834	-0.271348883	-0.253929842	-0.438524165	-0.281651794	0.059282182	-0.257153722	0.121853086	0.013847384	0.007637899	-0.064360689
MtrunA17_Chr1g0185361	hypothetical protein	0	-0.290007972	-0.157232012	-0.059627331	0.025005797	0.154411464	0.310073456	-0.053021966	0.274555552	0.292616347	0.161529306	-0.131719794	-0.285750521	0.37660627	0.555285578	0.473686967	0.550353305	0.363680472	0.410553466	0.353344949	0.409738306	0.201567809	0.40797846	0.134666387	0.250393794	0.366904102	-0.277214332	-0.023947902	0.064457933	-0.374732067	-0.345985596	-0.154019894	-0.543851535	-0.468054324	-0.03290997	0.165439529	0.113949726	-0.361009593	-0.389445607	-0.343535505	-0.443884544	-0.456629629	-0.094074614	-0.166333879	-0.199216414	0.090312413	-0.097311542	-0.026519513
MtrunA17_Chr1g0185511	hypothetical protein	0	0.140681921	-0.160411067	-0.071776432	-0.013002641	0.115600501	-0.264478	0.134820022	-0.093694473	-0.392307603	-0.511719298	-0.183297666	-0.332768342	0.020589203	0.187356625	0.044879573	0.213908592	-0.06628322	0.213732056	0.458866685	-0.390288521	-0.240609438	-0.367035019	0.133839285	-0.140436117	-0.091451525	0.536063818	0.497642676	0.432631766	0.368423601	0.447188326	0.313964619	0.186564319	0.433214469	0.113515938	-0.006508379	0.372194823	-0.005054085	0.094162079	-0.144921101	0.228258727	-0.191170738	-0.249431104	-0.067484612	-0.339974163	-0.395784283	-0.147553983	-0.17794517
MtrunA17_Chr1g0186181	hypothetical protein	0	0.132373131	0.316212835	0.193887748	0.442718899	0.578766706	0.668229498	0.419693924	0.484322169	0.420064314	0.287247442	0.23027651	0.168213511	0.090724245	0.182763735	-0.038490394	-0.214041782	-0.286259209	-0.203428149	-0.201037645	-0.519084048	-0.273504056	-0.359696172	-0.546365295	-0.457297348	-0.259667643	0.046690307	0.350755561	0.045829498	0.185898143	0.435962493	0.372799853	-0.246872621	-0.089743817	-0.31322996	-0.124935176	-0.282575297	0.072262889	0.017221899	-0.187449021	0.049694472	-0.28402724	-0.370938236	-0.470375112	-0.16383895	-0.431006887	-0.215796729	0.197899657
MtrunA17_Chr1g0186311	hypothetical protein	0	0.1476611	0.021675577	-0.104494165	-0.125422705	0.146170837	-0.234377233	-0.028377581	-0.032291924	-0.281446268	-0.470074576	-0.238284539	-0.242033226	-0.428492459	-0.017596535	-0.057947926	-0.192169009	-0.217152755	-0.033898493	-0.068731713	-0.583010553	-0.155053581	-0.243339348	-0.099678592	-0.379867633	-0.335152872	0.386526938	0.271378676	0.37903846	0.321785389	0.480609254	0.350496337	0.10298935	0.284428251	0.062949149	0.111442358	0.28094114	0.22386133	0.415580051	0.13443155	0.443968431	0.130079157	-0.105341996	0.047416196	-0.289309042	-0.307346902	0.058829551	-0.11369247
MtrunA17_Chr1g0186331	hypothetical protein	0	-0.097718691	-0.171628945	-0.234686581	-0.569730193	-0.454124636	-0.384527967	-0.152815064	-0.397555768	-0.221571614	0.102512541	-0.284534611	-0.063828808	-0.310969512	-0.267817733	-0.385937929	-0.46848384	-0.376673417	-0.460753924	-0.369203864	-0.114393578	-0.211718031	-0.175990216	-0.185734664	-0.15542401	-0.185731017	0.310828408	-0.065119057	-0.198761532	-0.080456376	0.224581676	-0.159071585	0.23269784	0.181795029	-0.257198801	-0.279541102	-0.364270947	0.329614381	0.276668816	0.478278306	0.383777297	0.342476359	0.031852001	-0.125824035	0.211107989	0.135209028	0.294608847	0.44899957
MtrunA17_Chr1g0186551	hypothetical protein	0	-0.242169352	-0.11374236	-0.370592495	-0.084811796	-0.081042336	0.182713153	0.301978587	0.175877479	0.34614218	0.205036407	-0.002063244	-0.062650871	0.416075007	0.445192999	0.324949001	-0.076473958	0.046193738	-0.161753872	0.154647798	-0.116409016	0.108294183	0.154773639	-0.60384738	-0.197379663	0.124520229	0.015579102	0.165580325	-0.451075716	-0.465352382	-0.231489468	-0.160404359	-0.203047112	-0.11849765	-0.408028548	0.166907622	-0.135735247	0.047777316	-0.250587225	-0.172848519	-0.24056405	-0.318840142	-0.133977716	-0.583056145	-0.011296492	0.023982421	0.196978356	0.046382133
MtrunA17_Chr1g0186781	hypothetical protein	0	-0.029601719	0.022506548	0.271227488	-0.260798458	-0.245603333	-0.22928256	-0.363858437	-0.330161928	-0.28469613	-0.001628583	-0.112138535	0.075849326	-0.113959392	-0.405405826	-0.317598508	-0.000754935	0.144547557	-0.073793833	-0.02858647	0.500367147	-0.03270531	0.154483201	0.37208604	0.393303069	0.068404038	-0.223415325	-0.391149393	-0.104762715	-0.128249011	-0.205023331	-0.282282218	0.218635809	-0.031812931	0.093346415	-0.278716836	-0.040276235	-0.085863168	-0.060561432	0.316738412	0.142788166	0.367185209	0.262449472	0.355022583	0.377395858	0.383475744	0.187306439	0.120703356
MtrunA17_Chr1g0187091	hypothetical protein	0	0.264130681	0.178387627	0.043100555	0.01107167	-0.115788309	-0.071170682	0.093624916	-0.153606115	-0.097565847	0.100548829	0.084471065	0.286183334	-0.123297658	-0.330385944	-0.221858588	-0.571148634	-0.032733797	-0.426866286	-0.159433163	-0.099719165	0.093796775	-0.206035659	-0.398531221	-0.298572484	-0.252359855	-0.022327389	-0.053059804	-0.359412787	0.066538206	0.120205632	0.006266005	0.444358882	0.290949462	-0.058541602	-0.031797721	-0.147005106	0.180118023	0.120302347	0.164386187	0.183230985	0.318197108	0.230485718	-0.060318474	0.371028347	0.160769742	0.299067767	-0.044469267
MtrunA17_Chr1g0187251	hypothetical protein	0	-0.00869561	-0.057222526	-0.219906443	-0.333471316	-0.288703508	-0.321371091	-0.203982986	-0.22828043	-0.20469638	-0.094578871	-0.13516201	0.022581942	-0.451167405	-0.240030669	-0.363461056	-0.457205763	-0.035049945	-0.127278389	-0.118663262	-0.109743513	-0.109750869	-0.31048485	-0.017393929	-0.386345603	-0.336653323	0.025256956	-0.132170603	0.132325904	0.11731661	0.204490211	-0.048495435	0.082139847	0.00362475	-0.093184497	-0.234569817	-0.104536076	0.016317899	0.282090045	0.405957271	0.47714455	0.337113558	0.017598022	0.028882012	0.054352406	0.132056112	0.353807917	0.090376996
MtrunA17_Chr1g0187691	hypothetical protein	0	0.293871471	0.087880544	0.143196296	0.105926177	-0.126004486	-0.155180503	-0.081119299	-0.320280865	-0.257433702	0.087086614	-0.003175513	0.131957449	-0.01040153	-0.138108036	0.114173987	0.117563339	-0.042782998	-0.248297016	0.03046862	0.01826998	0.164535208	0.066834765	-0.180768609	0.107949953	-0.182731889	0.322659292	-0.060223931	-0.219711023	0.017526473	-0.00508505	0.080312309	0.41896843	0.342039623	0.266784284	0.292723695	0.300614412	0.276674979	0.199478933	-0.101476679	-0.064818208	0.152437632	0.356020222	0.170929554	0.25235301	0.03052923	0.082489227	-0.251251589
MtrunA17_Chr1g0188141	hypothetical protein	0	-0.219799547	-0.250987031	-0.002362298	-0.355242544	-0.279375831	-0.240465874	-0.263386929	-0.299119811	-0.211752925	-0.066961605	-0.204140575	-0.140778692	0.146134811	-0.314758339	-0.237717066	-0.095711074	0.113826376	0.130211201	-0.031212354	0.500807057	0.242365405	0.203562332	0.335973928	0.457322483	0.451934488	-0.155080514	-0.313083741	-0.094552297	-0.109647318	-0.140899702	-0.395825041	-0.028403035	-0.123882115	0.162745593	-0.313359342	-0.188822759	0.053330501	0.082229901	0.31714218	0.044177219	0.357391075	0.246030912	0.316865758	0.14827497	0.538205724	0.099309777	0.125395113
MtrunA17_Chr1g0188221	hypothetical protein	0	0.119706528	-0.013980101	-0.001767955	0.059996471	0.292252398	0.136068521	-0.054941964	0.191278915	-0.117292344	-0.289643019	-0.255368914	-0.352232742	0.170079722	0.233469138	0.338460701	0.349802554	0.32620253	0.395684041	0.357252911	0.248977957	0.34868874	0.342102688	0.346718203	0.241139377	0.325725988	-0.073395926	0.154119862	0.39666057	0.339344312	0.19596635	0.22193678	-0.168345709	-0.054876944	0.368666779	0.228648421	0.416601615	-0.068878815	0.189417498	-0.224977198	0.085007963	-0.111136147	0.083648813	0.177718141	-0.298527305	-0.024350302	-0.123598266	-0.460021032
MtrunA17_Chr1g0188491	hypothetical protein	0	0.041286177	0.031713298	-0.087076752	-0.018405403	-0.141155355	0.015767473	-0.111746453	-0.016704755	0.075803037	0.17537826	-0.003356388	0.03849102	0.095909759	0.218165447	0.297670656	0.49790527	0.275043294	0.130874765	0.413992946	0.411655092	0.18881814	0.216516756	0.29189588	0.094048806	0.00042718	-0.204203587	-0.199978843	-0.02579832	-0.185057568	-0.413809568	-0.095759191	0.024438388	-0.1391249	0.172022044	0.368176021	0.543055013	-0.093920421	-0.109276265	-0.214505856	-0.186504433	-0.148181617	0.233201097	0.111637367	0.122867638	0.126071104	0.150795333	-0.489514845
MtrunA17_Chr1g0188531	hypothetical protein	0	-0.38303478	-0.013810571	-0.049765749	-0.383979506	-0.09954328	-0.020106445	-0.220699735	-0.334982785	-0.09692159	0.211473097	-0.137307324	0.030837879	0.116888696	-0.167521983	-0.61627023	-0.377374719	-0.442589533	-0.173559011	-0.230422704	-0.153781049	-0.591162809	-0.476144816	-0.10618842	-0.253649587	-0.097419356	-0.189580265	-0.290266723	-0.252828949	-0.129262526	-0.075832324	-0.461651104	-0.381656941	-0.533832476	-0.497335317	-0.67117535	-0.341432761	0.302467903	0.104365502	0.582170234	0.490877696	0.156527858	-0.220625704	-0.101630576	0.174460191	0.26686357	0.394769646	0.294917041
MtrunA17_Chr1g0188931	hypothetical protein	0	-0.157584391	-0.359307099	-0.149723029	-0.114296163	0.006809368	-0.154222535	-0.091869359	-0.029351164	-0.114911595	-0.154704436	-0.254705008	-0.340400871	-0.188969217	0.115485333	0.136046298	-0.070258944	-0.111220044	0.104915481	-0.29727123	-0.34124243	0.097574769	-0.037477788	-0.233630655	0.05184364	0.046502307	0.49381727	0.231499484	0.211806009	0.012979929	0.352520831	0.092394631	-0.184320043	0.140484358	0.09684953	-0.007200095	-0.316851818	-0.011058313	0.213814984	-0.060474276	-0.175456515	-0.029001647	-0.14343075	-0.070062396	-0.35377809	-0.170286902	-0.266561141	0.437314445
MtrunA17_Chr1g0189261	hypothetical protein	0	-0.22874969	-0.208711553	-0.114222779	-0.531002403	-0.311327133	-0.234695089	-0.287042178	-0.166764905	-0.136116744	-0.035169354	-0.407103291	-0.259294613	-0.178701273	-0.08635253	-0.15595576	-0.027981886	0.017347025	0.036529123	0.098448921	0.177863842	0.013462652	0.034694388	0.063881302	0.159781768	0.129895405	0.137206405	-0.119921433	-0.016346901	-0.352483505	-0.074659159	-0.209223469	0.036433787	0.037726936	-0.063564258	-0.139300428	-0.031037801	0.027448253	0.121247159	0.305922383	0.25823017	0.188478895	0.059880866	0.080991426	-0.007794053	0.268449554	0.252692355	0.195290914
MtrunA17_Chr1g0190061	hypothetical protein	0	-0.187811362	-0.310095715	-0.25921196	-0.007831166	-0.427350185	-0.22373875	0.333336159	-0.024377683	0.078675306	-0.094410968	0.3532591	0.155206841	0.501413934	-0.012156958	-0.043391464	0.059129718	0.477305019	0.108870619	0.359957208	0.384210066	0.031456935	0.071119727	0.24785933	0.277619671	0.352036849	-0.192089057	0.074351387	-0.13171949	0.031551457	-0.283217261	-0.318889813	0.205891809	0.098354196	-0.046809274	-0.348260166	-0.274979657	-0.470449607	-0.44766456	-0.092826196	-0.24246419	-0.096523913	-0.135163492	-0.185278089	0.126353183	0.055255106	-0.137307273	0.038861216
MtrunA17_Chr1g0190781	hypothetical protein	0	-0.289982762	-0.406938448	-0.147923373	-0.564157986	-0.435845825	-0.492877597	-0.180924607	-0.447579805	-0.300262854	-0.135409368	-0.38333964	-0.325022852	-0.075031844	-0.067960644	-0.172267285	-0.041260307	-0.054018819	-0.030177453	0.075706595	0.08019247	-0.127069401	-0.072144929	0.077780354	0.057920561	0.054754528	0.283108111	-0.060694198	-0.070137178	-0.277790578	-0.083965926	-0.354817647	0.159866031	0.154480691	-0.08017322	-0.205690092	-0.033869287	0.031521018	-0.073435663	0.306318224	0.097217076	0.171470733	0.013771456	0.019869514	0.084388776	0.195986691	0.189619909	0.340181414
MtrunA17_Chr1g0190841	hypothetical protein	0	-0.229141786	-0.015626953	-0.231125581	0.121908831	-0.022160144	0.174626417	0.366879765	0.222078688	0.457023224	0.200878868	0.352398576	0.163148091	0.374615725	0.296221252	-0.046780799	0.044520466	-0.130384112	-0.021717649	0.227720856	-0.206561986	-0.370845484	-0.278626081	-0.302534193	-0.311356545	-0.068551655	-0.134656572	0.102690215	-0.223046621	-0.340594145	-0.28638242	-0.139861448	-0.257486772	-0.251262271	-0.511780895	-0.18686325	-0.149031731	-0.083386242	-0.391863809	-0.137419362	-0.179388736	-0.40619833	-0.372432214	-0.516647949	-0.063598197	-0.134352588	0.042172392	0.085055943
MtrunA17_Chr1g0190911	hypothetical protein	0	-0.130323485	-0.18842678	0.078310719	-0.276624191	-0.33382868	-0.373475207	-0.143815314	-0.453774713	-0.265634076	-0.013150817	-0.033310341	0.069182906	-0.127306291	-0.500735604	-0.49621807	-0.423812334	-0.132177239	-0.309289538	-0.484897342	0.026595516	-0.202078458	-0.111879069	-0.018556508	0.104817496	-0.073840252	0.067902581	-0.217259023	-0.15531331	0.111598947	0.097160054	-0.319969666	0.222451592	0.074823879	-0.025145917	-0.529797652	-0.477162375	0.10032274	0.12819974	0.450570575	0.176041214	0.464866481	0.06826842	0.14497001	0.295270343	0.168679269	0.039639548	0.494324409
MtrunA17_Chr1g0191311	hypothetical protein	0	0.025607943	-0.293218686	-0.119962553	-0.273496317	-0.215939962	-0.509978401	-0.254636651	-0.227443473	-0.528570028	-0.643524721	-0.316560105	-0.336506849	-0.182714676	-0.184792207	0.023466322	0.095662277	0.312043487	0.347761085	0.208412482	0.193764199	0.272791177	0.220395514	0.559144967	0.408537991	0.261113257	0.178578295	0.04438509	0.391147608	0.399833802	0.168882606	0.012855369	0.237334419	0.319207205	0.458456081	0.028834327	0.225196482	-0.134321765	0.249747855	0.091393542	0.22648373	0.265515107	0.138863496	0.447904712	-0.199565344	0.05783479	-0.069307889	-0.204166467
MtrunA17_Chr1g0191341	hypothetical protein	0	-0.407493976	-0.563600496	-0.447410693	-0.058424839	-0.197652665	-0.243911539	0.40919885	0.229242789	0.139662805	-0.374153185	0.149332747	-0.221161107	0.216217146	0.310554148	0.091947043	-0.026393599	0.229085204	0.297842454	0.16438804	-0.369214782	-0.186805607	-0.237713253	-0.099053802	-0.009826759	0.239971288	0.293153627	0.526272529	0.201001698	-0.033688797	0.082578203	-0.079015623	-0.107480171	0.219666272	-0.225816453	-0.329651526	-0.520274494	-0.568417569	-0.396847515	-0.200608208	-0.320100001	-0.379359596	-0.615734234	-0.466841855	-0.454214337	-0.400817047	-0.416496833	0.490838563
MtrunA17_Chr1g0191651	hypothetical protein	0	-0.069993166	0.083235583	-0.194487952	-0.008249853	0.066602233	0.256058077	-0.041510172	0.214899941	0.267685142	0.212220066	-0.10901432	-0.095220199	0.221341736	0.471694688	0.488978063	0.156870632	0.312756015	0.103236602	0.347840729	0.264784298	0.404974339	0.373309359	-0.293284706	-0.130640957	0.126961483	-0.287753139	-0.094097651	-0.234358384	-0.544209171	-0.36026826	-0.052278782	-0.329212037	-0.339889478	-0.123381024	0.443075665	0.281052047	-0.076459714	-0.198584423	-0.219236017	-0.237528334	-0.25556003	0.169716245	-0.241534376	0.007239417	0.29869944	0.355298731	-0.328288082
MtrunA17_Chr1g0191701	hypothetical protein	0	-0.283976104	-0.09676804	0.088502653	0.157508279	0.233767234	0.441330368	0.340846438	0.425038963	0.467860114	0.203982946	0.207682937	-0.034252322	0.509042014	0.323011995	-0.023773679	0.332387287	0.174142488	0.30946511	0.364919573	0.250014568	-0.297189758	-0.149839395	0.24688838	0.090834102	0.306287511	-0.386357553	0.156010677	0.096359851	-0.140057822	-0.182060663	-0.164338873	-0.362151087	-0.338547125	-0.304512389	-0.406610947	-0.252114076	-0.496590701	-0.6350572	-0.261560217	-0.326121384	-0.509295934	-0.452162521	-0.370972211	-0.12462462	-0.128363962	-0.314238659	0.255648602
MtrunA17_Chr1g0191761	hypothetical protein	0	0.085357034	0.174444836	0.380318669	0.022329931	0.06092446	-0.102565431	-0.133305189	-0.313021893	-0.318682254	-0.045722428	0.003736678	0.170702642	-0.186697276	-0.404318515	-0.458887615	-0.426755945	-0.127043596	-0.178354862	-0.220368265	-0.156450012	-0.305448761	-0.377518266	-0.077443012	-0.211243595	-0.266913528	-0.069803018	-0.148458076	-0.102600726	0.150560869	0.102629411	-0.108957803	0.216910632	0.05925546	-0.071096494	-0.355195706	-0.15005376	0.034649201	-0.024157629	0.372227793	0.33644963	0.323263861	0.018824935	0.187534504	0.287168818	0.103210713	0.176095115	0.190953575
MtrunA17_Chr1g0191791	hypothetical protein	0	-0.179663536	-0.334759835	-0.060353234	-0.498759729	-0.192134595	-0.566306064	-0.578093125	-0.591961146	-0.723034551	-0.477155456	-0.559777411	-0.444561706	-0.106413035	-0.233013632	-0.168158804	-0.192197289	0.10951392	0.160766195	-0.094908172	0.109190898	0.146837035	0.106020622	0.165259141	0.261266251	0.174272351	0.135231681	-0.217944348	0.108502457	0.097062463	0.153971732	-0.286268219	-0.095734812	-0.070546662	0.266444179	-0.247072812	0.020555944	0.137575025	0.387619502	0.409408447	0.31238551	0.448001402	0.235614784	0.408057745	-0.006959911	0.420737505	0.272951993	0.040690097
MtrunA17_Chr1g0191971	hypothetical protein	0	-0.376140447	-0.173022957	-0.426777449	-0.312938564	-0.47793952	-0.139737172	-0.01955054	-0.13544771	0.28545585	0.310165024	0.08850131	0.137826152	0.10831947	0.097927357	-0.07328232	-0.352894333	0.200167621	-0.199811056	-0.068646468	0.23092173	0.009798528	0.096565055	-0.324782215	-0.324477529	-0.087289036	-0.436901485	-0.357680028	-0.466017943	-0.499393238	-0.513995862	-0.543439056	-0.221539035	-0.45805477	-0.448616845	-0.16750568	-0.323050535	-0.156302615	-0.306762542	0.232313835	-0.09355567	0.041153073	0.013936832	-0.35116344	0.28678242	0.384392088	0.491724528	0.197051929
MtrunA17_Chr1g0192051	hypothetical protein	0	-0.202695941	-0.422535119	-0.272763793	-0.491367671	-0.194967886	-0.558788364	-0.368866804	-0.349586601	-0.563380878	-0.636866759	-0.518437181	-0.540435814	-0.145509392	-0.000582403	-0.007963758	0.011989472	0.129801805	0.333547948	0.237938365	-0.05250518	0.159077474	0.017838879	0.217565617	0.14796286	0.158466847	0.343334515	0.035425106	0.341438216	0.033124939	0.205048078	-0.097135332	-0.104336288	0.094474026	0.235762095	-0.070620419	0.23589805	0.038161105	0.332822097	0.215373018	0.259284255	0.22634861	0.060986368	0.243009642	-0.294963856	0.19843418	0.172904464	-0.07046275
MtrunA17_Chr1g0192361	hypothetical protein	0	-0.066729578	0.046306856	-0.392347182	-0.085710654	-0.156165326	0.059824961	0.209753431	0.119908154	0.247518925	0.153137959	0.156860147	0.147105706	0.05953796	0.119965448	0.016305136	-0.180019308	-0.233597611	-0.299050994	-0.1001649	-0.27177431	-0.026879175	-0.013019973	-0.404754051	-0.232783728	-0.095120741	0.192303541	0.112237953	-0.162436985	-0.179011834	0.076887359	0.10450913	-0.11661231	-0.04261652	-0.288372411	0.043621292	-0.119545697	0.293750718	0.233559953	0.072321623	0.129983144	-0.034383063	-0.094567518	-0.365214663	-0.057457699	-0.063650745	0.149514842	-0.012977976
MtrunA17_Chr1g0192521	hypothetical protein	0	0.150106167	0.057846355	0.271914001	0.04032226	0.377580018	0.086119492	-0.018012642	0.041791719	-0.31410919	-0.364182739	-0.270825738	-0.314390705	0.007749333	-0.070174083	0.003700009	0.280581418	-0.242018873	0.155072472	0.018831781	-0.236220234	-0.047810778	0.034643333	0.256922448	0.349799187	0.214825595	0.491022498	0.331461249	0.449374539	0.444825993	0.536937617	0.395975631	0.044780872	0.293239789	0.346223549	0.011676248	0.288853963	0.325964089	0.478089914	0.013336556	0.35042452	0.066262654	-0.063684603	0.301285794	-0.345532056	-0.294459125	-0.36017824	-0.130068525
MtrunA17_Chr1g0192891	hypothetical protein	0	-0.338471628	-0.241354711	-0.162834293	-0.204318569	-0.310611293	-0.16497688	-0.118415459	-0.276465075	-0.048399425	0.122724751	0.014566453	-0.043839043	0.299687727	0.133628199	-0.099635603	0.209065436	0.042084294	0.151456767	0.223534104	0.319685282	-0.190198509	-9.25E-05	0.249724548	0.12186756	0.15045326	-0.107107253	-0.196380756	-0.069310977	-0.219782761	-0.309992887	-0.392335783	-0.281980476	-0.368990467	-0.194826449	-0.296925672	-0.086460374	-0.139755817	-0.281769989	0.126355272	-0.063164409	-0.118544185	-0.11507946	-0.086634654	0.072834557	0.218784117	0.117800474	0.147363764
MtrunA17_Chr1g0193191	hypothetical protein	0	0.046259876	0.17310558	0.105031615	-0.12156889	0.012737586	-0.154092553	-0.259601502	-0.209086489	-0.22489403	-0.118413144	0.023052956	0.142475841	-0.229727021	-0.323154587	-0.440698401	-0.240100587	-0.056910784	-0.065525605	-0.03262911	-0.042727506	-0.21991116	-0.341833203	0.114913795	-0.235128388	-0.288225148	-0.213670041	-0.276374138	0.115926114	0.021830738	0.058430518	-0.05780072	-0.035183777	-0.200797776	-0.009551098	-0.321024863	0.142426944	0.098631482	0.238298444	0.374180579	0.392850658	0.344064802	0.110664624	0.22239783	0.16994087	0.249753125	0.32974841	-0.148226198
MtrunA17_Chr1g0193341	hypothetical protein	0	-0.109115322	-0.298033966	-0.264506306	-0.19556274	-0.255711967	-0.22525498	-0.05826783	-0.205037239	-0.050548725	0.114336001	-0.111620896	-0.097814895	-0.274333855	-0.04373002	-0.072510255	-0.069033006	-0.39592842	-0.105032667	-0.431320481	-0.25625529	-0.093462805	-0.16024168	0.027415138	-0.060384701	-0.12752163	0.431037182	0.044909431	0.123382576	0.224817484	0.241345449	-0.01767466	-0.026358492	0.09773243	0.046947522	-0.016002076	-0.258310046	0.229265129	0.313208742	0.085640095	-0.02063432	0.058666847	-0.093080905	0.001511036	-0.151678388	-0.205466049	-0.207395187	0.341040837
MtrunA17_Chr1g0194181	hypothetical protein	0	-0.121009929	0.036020309	0.013304003	0.001349478	-0.132429218	-0.058318912	-0.123667216	-0.000750816	0.034454865	-0.013953807	0.139188437	0.150231466	0.217016985	0.032591596	0.024125287	0.064750946	0.47834144	0.221102434	0.420925804	0.406572725	0.099518735	0.058232468	0.116372637	0.081379175	0.145783558	-0.551499318	-0.283634994	-0.256180555	-0.435144577	-0.597065512	-0.338974423	-0.032410771	-0.243608153	-0.084978219	-0.046427819	0.106528257	-0.409367714	-0.467686765	-0.027339323	-0.193280769	-0.058430438	0.114414761	0.051187737	0.232390258	0.404520013	0.310819303	-0.242376914
MtrunA17_Chr1g0194411	hypothetical protein	0	0.088986327	0.122056141	0.08092689	-0.181305624	-0.123687001	-0.137970386	-0.026033632	-0.155278202	-0.050958123	0.028160174	-0.091579259	0.129584141	-0.429642871	-0.401211398	-0.323501256	-0.602098621	-0.312646637	-0.455902897	-0.415339151	-0.370453698	-0.051910327	-0.205812552	-0.512004361	-0.311079867	-0.344480144	0.220736465	-0.083766328	-0.279182392	-0.149017479	0.137556334	0.005804469	0.358311854	0.310594707	-0.13920314	-0.025692116	-0.178231219	0.353196826	0.267963091	0.362577243	0.305619814	0.427906492	0.147437092	0.023238694	0.203360218	0.08100142	0.27684412	0.249280138
MtrunA17_Chr1g0194671	hypothetical protein	0	-0.2037752	0.15854811	-0.092292376	0.036654761	-0.069146333	0.181332036	-0.061319827	0.009741049	0.224332186	0.349557163	0.248062363	0.326232227	0.119314041	0.11616721	-0.181303841	0.01785117	-0.085956104	0.017005115	0.10903125	0.031969392	-0.372795208	-0.304962504	0.046775919	-0.276309245	-0.192671284	-0.448863013	-0.290926135	-0.231377097	-0.20488666	-0.455088083	-0.302486304	-0.324840317	-0.534448189	-0.396494869	-0.166619238	-0.03436053	-0.102196214	-0.275409819	0.084478435	0.043397792	-0.204764369	-0.185377051	-0.148863409	0.163216434	0.096224478	0.279439658	-0.10254284
MtrunA17_Chr1g0194991	hypothetical protein	0	0.111297559	0.375112877	0.104292996	0.400977424	0.297774999	0.487608205	0.120886478	0.293458304	0.332284141	0.284116949	0.234986139	0.251177654	0.309417687	0.296851587	0.316338129	0.073630646	0.248465882	0.05228652	0.242716094	0.198782795	0.173267998	0.214530932	-0.192743139	-0.197270455	-0.009337015	-0.57828227	-0.141349883	-0.308149301	-0.141850865	-0.403989346	-0.019675531	-0.227199164	-0.388067705	-0.156062412	0.333828124	0.211380727	-0.130652807	-0.363854753	-0.281245767	-0.190522031	-0.294819581	0.073863013	-0.16029045	0.153221154	0.109014858	0.217018	-0.432660468
MtrunA17_Chr1g0195071	hypothetical protein	0	-0.186358968	-0.049930931	0.139920349	-0.399133706	-0.207855726	-0.255157006	-0.499507331	-0.448498903	-0.307360759	0.046367598	-0.38629148	-0.121547803	-0.221940672	-0.246312218	-0.217691093	-0.347903215	-0.092392828	-0.100103152	-0.192034463	0.143201971	0.082541869	0.052552266	-0.216464614	0.020008099	-0.016742254	-0.048115786	-0.423252505	-0.357434486	-0.51065046	-0.23582518	-0.382211394	-0.040053265	-0.149574674	-0.116066994	-0.089034792	-0.123389453	0.171492792	0.006235683	0.444156052	0.144657873	0.377044464	0.286633857	0.215188753	0.279112563	0.579651642	0.499032082	0.27584356
MtrunA17_Chr1g0195371	hypothetical protein	0	-0.166459014	-0.250707562	-0.221498435	-0.492889588	-0.411460945	-0.501052014	-0.17399471	-0.492596272	-0.400368779	-0.180274186	-0.285325275	-0.155465819	-0.286283223	-0.257089202	-0.336955219	-0.426567676	-0.338759308	-0.293304032	-0.39587803	-0.233945329	-0.233017344	-0.082872817	-0.059139225	-0.079224011	-0.13865629	0.394192342	-0.021716707	-0.044500078	0.171775764	0.261375526	-0.167521787	0.14728234	0.165906435	-0.15295596	-0.274364504	-0.309179529	0.288171731	0.282021451	0.499557642	0.441492737	0.355756342	-0.060800312	0.012636121	0.057994684	0.009075609	0.174339714	0.426793357
MtrunA17_Chr1g0195591	hypothetical protein	0	-0.052355776	-0.183484179	-0.186837394	0.044658981	0.249880429	-0.144671573	0.233852833	0.199187434	-0.183790158	-0.692012435	-0.071508482	-0.407948607	0.25663514	0.372548377	0.155024863	0.275366733	0.19950678	0.439530289	0.554683085	-0.310802864	-0.228638341	-0.13457966	0.207566057	-0.049873625	0.158638629	0.184367557	0.536696525	0.519120425	0.31263541	0.294043525	0.256515243	-0.144796138	0.131495906	-0.001297395	-0.114160656	0.285160189	-0.267594005	-0.102953721	-0.213120361	0.153462251	-0.358817425	-0.436697863	-0.181358938	-0.519714843	-0.403511278	-0.214459124	-0.22099358
MtrunA17_Chr1g0196271	hypothetical protein	0	-0.289222429	-0.361588987	-0.186387269	-0.281826505	-0.074878538	-0.185249992	0.037031004	-0.110045754	-0.102842333	-0.136583022	-0.217120304	-0.321532095	-0.031668956	0.190259938	-0.155070477	0.078811347	-0.203283863	0.038601169	-0.015391058	-0.335630109	-0.508546794	-0.350249974	0.030902914	-0.138250406	-0.135983989	0.351696631	0.263088126	0.26439139	0.132599644	0.269933365	-0.079403267	-0.164190111	0.005118675	-0.230482339	-0.377261172	-0.202792729	-0.096748631	-0.027463107	0.059926853	0.110125109	-0.195291574	-0.454598931	-0.277597386	-0.254222703	-0.362654011	-0.165536334	0.447080603
MtrunA17_Chr1g0196431	hypothetical protein	0	-0.439329501	-0.294600141	-0.250316367	-0.45698652	-0.534604038	-0.333177304	-0.345506668	-0.536350448	-0.103751938	0.29898574	-0.147694198	-0.01887482	0.115591672	-0.041562214	-0.166685618	-0.172617847	-0.002175919	-0.172042132	-0.274339171	0.314187151	-0.096800728	0.14824613	-0.070226083	0.026970527	0.025729858	-0.217011702	-0.485708259	-0.424977913	-0.366922419	-0.451886547	-0.67223787	-0.245753974	-0.487343998	-0.24898146	-0.286315925	-0.32336369	0.047718986	-0.116568627	0.391751565	-0.034673285	0.180638859	0.107623775	-0.031747168	0.340402781	0.45267675	0.386632522	0.329581979
MtrunA17_Chr1g0196611	hypothetical protein	0	0.378984409	0.252578314	0.181681616	-0.017541719	0.180497561	0.173826498	-0.278201485	0.067609608	-0.037980206	0.141780602	-0.376358189	-0.127437911	-0.320754168	0.025388332	0.419838299	0.102812706	0.105222509	-0.152672563	0.003497584	0.228835115	0.643134605	0.464617159	-0.233658026	0.072883481	-0.094624781	0.072687597	-0.141802534	-0.094335444	-0.229531624	0.060954663	0.285105533	0.188290208	0.18372946	0.360159027	0.719042758	0.49652993	0.296017981	0.350178306	-0.183672795	-0.080696856	0.183460728	0.59900623	0.221797519	0.124854317	0.247534257	0.249573064	-0.378151444
MtrunA17_Chr1g0196621	hypothetical protein	0	-0.000820511	-0.091437421	-0.015958193	0.082678974	-0.173243387	-0.112577683	0.020659212	-0.084190489	0.005835137	0.109425086	0.206139721	0.166868258	-0.076170805	-0.028542826	-0.08705973	0.191096475	-0.04359515	0.136823828	0.084030577	0.105422995	-0.170027113	-0.253758146	0.414543763	-0.000123554	-0.082298637	-0.036428421	-0.057080161	0.113611821	0.129667198	-0.140346961	-0.080291334	0.095196286	0.029850469	0.042542934	-0.047943685	-0.012106273	-0.215297014	-0.237083201	-0.091678681	-0.192120738	-0.125518786	-0.093380136	0.080131676	0.044035864	-0.102736315	-0.177390762	0.044876624
MtrunA17_Chr1g0196651	hypothetical protein	0	0.014560626	0.121448807	0.255953404	-0.098340152	-0.175769175	-0.097	-0.264577753	-0.259633834	-0.185937267	0.155389952	0.069293939	0.241020081	-0.066789759	-0.364729658	-0.286537199	0.07127136	-0.047507544	-0.095081113	-0.10379576	0.342032826	-0.086482044	0.00247892	0.375311673	0.329784627	0.051591068	-0.152361633	-0.338815719	-0.11327699	-0.093308237	-0.204580377	-0.183597844	0.1694504	-0.050318565	0.105212474	-0.188842175	-0.009291772	0.044459043	0.009582821	0.254263142	0.072742987	0.271692812	0.215273653	0.353369012	0.346158602	0.279784326	0.067018962	0.01898778
MtrunA17_Chr1g0196931	hypothetical protein	0	0.26941152	0.360964262	0.383731121	0.576686311	0.510485704	0.430771555	0.454191175	0.319341948	0.195504626	0.010418959	0.431480414	0.237404889	0.365336972	0.116646671	-0.062510668	0.185181643	0.040446029	0.023217358	0.332990922	-0.106605929	-0.371331022	-0.280755252	0.030364108	-0.207285068	-0.138009058	-0.210631034	0.282561988	0.148944186	0.296497788	0.149429373	0.295503009	0.038673424	-0.000678199	-0.123738897	-0.185754779	0.157105661	-0.196421506	-0.362103864	-0.288553421	-0.015534747	-0.333358059	-0.275042532	-0.230066537	0.016288205	-0.360458163	-0.241858738	-0.18461092
MtrunA17_Chr1g0197151	hypothetical protein	0	-0.164913256	-0.212358676	-0.09519884	-0.476391052	-0.313066332	-0.421327862	-0.467269526	-0.37471262	-0.419975091	-0.213562226	-0.435521425	-0.281629512	-0.162846913	-0.082578001	0.075325789	0.00496947	0.058369433	0.00510598	-0.127473876	0.275342583	0.180509189	0.433735771	0.20768577	0.41507189	0.214527683	0.056710599	-0.224442075	-0.135302234	-0.191254708	-0.160022835	-0.252405694	0.035210847	0.013589628	0.080475421	0.098850127	-0.024835794	0.060694614	0.053947707	0.222920367	0.04055409	0.225734616	0.230496151	0.253489512	0.110568279	0.315522879	0.214469469	0.132286268
MtrunA17_Chr1g0197561	hypothetical protein	0	0.068819777	-0.084889542	-0.237673711	-0.046192355	-0.134673837	-0.346492786	0.030278601	-0.280807278	-0.364643594	-0.303769184	-0.011943223	-0.022021734	0.052176295	0.033531444	0.007259857	-0.22224765	0.127926821	-0.060144476	0.146513504	-0.301701667	-0.034413563	-0.23123542	-0.209305037	-0.317221321	-0.185655366	0.189250033	0.148623374	0.000428784	0.209397837	0.146782144	0.015449446	0.152928851	0.161689802	0.042748938	-0.015141537	0.172050513	0.039446741	0.158877211	0.086427251	0.226746198	0.087014791	-0.002312676	-0.062368352	0.012906085	-0.042637903	0.222783799	-0.272933619
MtrunA17_Chr1g0197601	hypothetical protein	0	-0.250925419	-0.25918864	-0.068896181	-0.398899635	-0.171919531	-0.216429218	-0.452549587	-0.16436371	-0.280858995	-0.148262339	-0.449700453	-0.373176345	0.031463252	0.09238201	0.149031468	0.26364526	0.186422222	0.360446227	0.244802207	0.359249348	0.263598875	0.259873541	0.273762769	0.490793577	0.448008837	0.049584815	-0.143940361	0.010161917	-0.415144426	-0.226169989	-0.225583998	-0.177077375	-0.090000445	0.145623628	0.061407269	0.089712179	-0.089045923	0.005778186	0.081111284	-0.061688596	0.024321835	0.151076699	0.251921981	-0.102265008	0.403053318	0.135537436	0.002457612
MtrunA17_Chr1g0197741	hypothetical protein	0	-0.286317234	-0.355363562	-0.268700023	-0.094041645	-0.319886165	-0.128500307	0.186927199	0.011211969	0.134977307	0.057392638	0.092409419	-0.087923576	0.518710773	0.321932485	0.21981205	0.231132781	0.396208906	0.200091151	0.383952051	0.409680202	0.029069723	0.189044665	0.138604093	0.250540208	0.412226433	-0.212592687	0.082981497	-0.236783481	-0.273547812	-0.42710469	-0.366605105	-0.030112217	-0.067633119	-0.192024249	-0.124847029	-0.247362133	-0.48414474	-0.650104089	-0.233112841	-0.450247063	-0.374466299	-0.174840821	-0.319038045	0.056825161	0.087042397	-0.075490616	0.151359164
MtrunA17_Chr1g0197781	hypothetical protein	0	0.08514424	0.130831057	-0.021883259	0.184234358	0.018928833	0.076710922	0.054740686	0.140673508	0.123320883	0.009588157	0.220604966	0.240960195	-0.144700591	-0.136459251	0.02739377	-0.106506548	-0.161045504	-0.053693236	-0.276231902	-0.116945968	0.097219326	0.098251808	0.046027622	0.089626363	-0.005493108	-0.061022191	-0.056335228	-0.092345933	0.15598334	-0.064131084	0.083358403	0.046306811	0.058619593	0.030643179	0.198417583	-0.13302655	0.096573184	0.057491477	-0.072995854	-0.102251399	0.032676109	0.023702312	0.109828112	-0.017322523	-0.101736285	-0.137995608	-0.042458435
MtrunA17_Chr1g0197981	hypothetical protein	0	-0.132940261	-0.413749473	-0.133009387	-0.129955557	-0.225272765	-0.244717951	0.193885712	-0.095358908	-0.066485852	-0.088260245	-0.053301873	-0.197598687	0.148498956	0.009508781	0.031405526	0.009300441	0.014762757	-0.075531967	-0.14980901	-0.07155061	-0.03506033	0.033083279	-0.08054273	0.263212629	0.208463056	0.415132229	0.304278952	0.008772908	0.07602276	0.214565942	-0.0529859	0.199428938	0.359564255	0.037343029	-0.22056802	-0.420318184	-0.114330075	-0.063317811	-0.085605701	-0.242551815	-0.052514976	-0.165912586	-0.185662962	-0.09055038	-0.215122331	-0.371592318	0.479079446
MtrunA17_Chr1g0198091	hypothetical protein	0	-0.065781085	-0.114591077	-0.198738883	-0.035781787	0.211078621	0.058872891	0.097751627	0.360413336	0.090001009	-0.402697797	-0.146661147	-0.354081391	0.08630001	0.276452266	0.258590964	0.29873045	0.185692916	0.430598664	0.350220975	-0.028777681	0.167575079	0.166458566	0.281081005	0.117889693	0.305810073	-0.001223714	0.260226332	0.422614836	0.114664121	0.103615764	0.201642801	-0.219450433	-0.006045999	0.157681423	0.166881595	0.315207503	-0.106535283	0.094652503	-0.194883138	0.03458588	-0.203043049	-0.144192925	0.028044824	-0.471691532	-0.150535186	-0.178156449	-0.304438449
MtrunA17_Chr1g0198211	hypothetical protein	0	-0.005101998	-0.182769626	-0.059631392	-0.338411066	-0.135387298	-0.237455052	-0.477939044	-0.349189861	-0.423575604	-0.153018047	-0.54811621	-0.390219695	-0.051160751	0.013247568	0.284861838	0.126035186	0.207975576	0.142256842	0.142020239	0.363297737	0.629481231	0.462642046	0.036786528	0.330627671	0.246928939	0.213763715	-0.214327735	0.010881507	-0.197574926	0.022340353	-0.080705701	-0.065879686	-0.002239911	0.416344641	0.338452395	0.371721031	0.242541058	0.394234718	0.087428601	0.033112963	0.2999854	0.511887892	0.348615587	0.003421092	0.49851382	0.292894207	-0.257450172
MtrunA17_Chr1g0198421	hypothetical protein	0	-0.166017491	-0.434548315	-0.271952461	-0.030736777	-0.079544573	-0.358445624	0.071526593	0.03468225	-0.2476643	-0.625913434	-0.062562796	-0.392288817	0.334747364	0.37866278	0.322625577	0.398648101	0.639162107	0.700172402	0.820368482	0.173683498	0.193524685	-0.00474902	0.409248155	0.168747462	0.398480286	0.027048487	0.304139046	0.401159471	-0.028718653	-0.104859966	-0.047251688	-0.080632225	0.117210373	0.22145993	-0.004038837	0.310955961	-0.618037561	-0.38657544	-0.300428219	-0.265547167	-0.314843845	-0.172761557	-0.01373582	-0.368297706	0.014854419	-0.13106621	-0.278584558
MtrunA17_Chr1g0198471	hypothetical protein	0	0.095459632	-0.189451659	-0.252511058	-0.319922559	-0.315915809	-0.416053082	-0.285543544	-0.287979553	-0.362285202	-0.187136861	-0.402121097	-0.245515704	-0.447004563	-0.032612362	0.215628709	-0.086576695	-0.033511673	-0.137446911	-0.254642956	-0.078705554	0.268015658	0.317708741	-0.033332456	0.084021415	-0.118451019	0.430833038	0.022201063	0.058113192	0.206305395	0.205409546	0.100336213	0.250090366	0.331476046	0.232507471	0.385072934	0.077684205	0.191847686	0.401906342	0.076198569	0.166304986	0.219483043	0.211905448	0.166542264	-0.068301417	-0.077438025	0.090921708	0.014507371
MtrunA17_Chr1g0198571	hypothetical protein	0	-0.021825529	-0.19944384	-0.155062541	0.009961093	-0.047283433	-0.102993391	0.003838758	0.249321039	0.13521939	-0.182196027	-0.060248832	-0.231714297	-0.121817627	0.299570489	0.415871233	0.271532793	0.34815079	0.279090424	0.221732061	0.16404697	0.293292253	0.331602004	0.077421176	0.143382824	0.126574249	0.026578732	0.14442018	0.198085775	-0.243504498	-0.098622083	0.130057896	-0.034931648	0.125372126	0.092748285	0.316309567	0.051472123	-0.418868611	-0.286821252	-0.347436978	-0.420559878	-0.248854499	-0.016714295	-0.099231754	-0.243750141	-0.073234962	-0.159194456	0.073893063
MtrunA17_Chr1g0198611	hypothetical protein	0	0.331717363	0.212978084	0.110107526	0.261663684	0.067611586	0.083171822	0.263691642	0.26642392	0.14701255	-0.012888336	0.195376138	0.148823491	-0.142524429	0.06067328	0.229244411	0.119733324	0.060683557	-0.136551682	0.055167069	0.001213998	0.033082424	0.200901931	0.028520542	0.01795336	-0.106300251	0.045367618	0.239895566	0.013657917	0.118875707	0.04274862	0.353855877	0.4088161	0.411084144	0.011481808	0.348153556	0.084267175	-0.155877402	-0.245367923	-0.298225853	-0.14438216	-0.178772491	-0.013481929	-0.10802206	0.03399919	-0.337727516	-0.200968426	-0.050114841
MtrunA17_Chr1g0198731	hypothetical protein	0	0.083117537	-0.007183602	-0.111568191	-0.200652182	0.158041326	-0.102787586	-0.283380395	0.020732617	-0.318040944	-0.409555504	-0.457681796	-0.434368736	-0.181980351	0.162636468	0.285796963	0.31890938	-0.017627723	0.215372588	0.101924882	-0.098478649	0.183574106	0.336700054	0.238129183	0.239844785	0.131933495	0.307926354	0.152862715	0.411108105	0.253572091	0.289549717	0.314912766	-0.118198448	0.077088615	0.32383549	0.356483	0.501218238	0.260900723	0.546012308	-0.012341427	0.352388435	0.031686952	0.084038936	0.278332819	-0.38215425	-0.138442463	-0.014323956	-0.391946179
MtrunA17_Chr1g0198891	hypothetical protein	0	-0.313264436	-0.2755659	-0.254898702	-0.283839195	-0.249882237	-0.045603256	0.056023979	-0.071962778	0.112525051	0.139775068	-0.106164598	-0.129994628	0.304178759	0.065424453	0.002378789	-0.262799884	0.057233181	-0.109647624	-0.132357575	0.216625521	0.17057329	0.243411281	-0.24880518	0.131916043	0.349404036	-0.062289232	-0.041744608	-0.328570536	-0.309007654	-0.092115325	-0.325000492	-0.189001681	-0.165261222	-0.24777258	-0.227802994	-0.502396526	0.002467913	-0.140579529	0.137887798	-0.142654334	0.031898571	-0.015108077	-0.287809226	0.083851287	0.307006667	0.108827094	0.389039143
MtrunA17_Chr1g0199181	hypothetical protein	0	-0.199424408	0.008888784	-0.292496387	-0.112656773	-0.554745424	-0.223944006	-0.055124021	-0.332151678	0.158369633	0.397508879	0.319586865	0.454491303	-0.031460417	-0.151175135	-0.245459777	-0.457018455	-0.0527604	-0.333327578	-0.263580446	0.085161732	-0.13155986	-0.079793523	-0.297610661	-0.376497713	-0.291513499	-0.349492949	-0.468002301	-0.574971684	-0.302207128	-0.546467858	-0.49459245	-0.010895252	-0.342967477	-0.40650682	-0.129850025	-0.334098231	0.018233591	-0.226877109	0.324560086	0.0095239	0.162401739	0.074578974	-0.157708934	0.432575019	0.318582217	0.479898109	0.134676165
MtrunA17_Chr1g0199491	hypothetical protein	0	0.155018277	-0.132979885	0.004934982	-0.16473084	-0.185015039	-0.463319523	-0.449015971	-0.4895391	-0.51354352	-0.231332222	-0.311245657	-0.157436245	-0.357283363	-0.332514228	0.031886285	-0.22727593	-0.107943067	-0.07922486	-0.437444052	0.020875788	0.38425986	0.281248062	0.005776657	0.21860415	-0.027812375	0.247672358	-0.244721217	-0.044356912	0.221100268	0.151208165	-0.030300888	0.182531865	0.190666047	0.416605509	0.242676487	0.021189107	0.347004978	0.469284345	0.16812309	0.034885118	0.461921823	0.45317539	0.477060144	0.08023832	0.246902192	0.095964792	-0.019169278
MtrunA17_Chr1g0199581	hypothetical protein	0	-0.434012499	-0.583121106	-0.509029477	-0.243998076	-0.640991709	-0.498424157	0.275868248	-0.222331943	0.006834722	-0.139557567	0.236770889	-0.021306092	0.420832946	0.156999715	-0.051836494	0.037515317	0.345973185	0.145170973	0.358210218	0.157704875	-0.146832749	-0.132705179	0.124067738	0.047584881	0.235976081	0.056409057	0.121175583	-0.098991417	-0.207653891	-0.319318363	-0.45976266	0.060432488	0.051478052	-0.217871896	-0.413079976	-0.326936372	-0.484216086	-0.518742442	0.011484231	-0.291163155	-0.176292571	-0.29502742	-0.345313391	0.012509979	0.036110828	-0.052757555	0.282399006
MtrunA17_Chr1g0199761	hypothetical protein	0	-0.431135885	-0.350953837	-0.404390221	-0.477958371	-0.480490794	-0.33756247	-0.220892692	-0.257936078	0.046351258	0.112405887	-0.180849451	-0.109196288	-0.072730244	0.062969937	0.015623168	-0.175739072	0.048546405	-0.125075559	-0.225748452	0.041685489	0.037606465	0.127916134	-0.233478344	-0.056932192	-0.011632102	-0.06416912	-0.283291505	-0.33974199	-0.502123316	-0.408342802	-0.500779152	-0.163165341	-0.240522729	-0.216594924	-0.03562986	-0.233659345	-0.007664118	-0.062503515	0.220024562	-0.163025883	0.10424558	0.055347389	-0.11662886	0.12394272	0.280212154	0.308694287	0.278372807
MtrunA17_Chr1g0199861	hypothetical protein	0	-0.635514734	-0.337295213	-0.339985328	-0.658336818	-0.598726194	-0.317210588	-0.260202797	-0.457943947	-0.069754673	0.220518347	-0.147957881	-0.017272798	0.213585159	-0.125502107	-0.416842101	-0.350822721	-0.066519848	-0.183802605	-0.189474761	0.215793735	-0.228866337	-0.042078509	-0.131850879	0.052664577	0.190589232	-0.151569868	-0.394946519	-0.445653578	-0.564561631	-0.386484694	-0.735062639	-0.310816354	-0.481856808	-0.461134997	-0.618968922	-0.527100199	0.068368029	-0.075465282	0.628679284	0.196763363	0.25506242	-0.06428203	-0.1575128	0.281928971	0.552115967	0.46347385	0.484366274
MtrunA17_Chr1g0200351	hypothetical protein	0	-0.198985899	-0.360505393	-0.400510069	-0.131115121	-0.319034324	-0.053887264	0.146041829	0.171208892	0.312484183	0.189984958	0.00279218	-0.105581919	0.033869915	0.291771536	0.394463724	0.102064271	0.223703591	-0.014709531	-0.106306936	0.177717725	0.325215292	0.362882674	-0.112254961	0.151150315	0.201096261	0.095884822	0.112541219	-0.094853384	-0.249889568	-0.136030499	-0.092243377	-0.046110309	0.065683393	-0.028527671	0.218148757	-0.330217406	-0.26693447	-0.201215962	-0.265923851	-0.523292698	-0.21119176	-0.037240645	-0.304251015	-0.093072093	-0.064445773	-0.202384063	0.309234516
MtrunA17_Chr1g0200361	hypothetical protein	0	-0.598560566	-0.593539385	-0.545765103	-0.215000155	-0.175583408	-0.024271852	0.187820981	0.237708767	0.296402291	-0.12943936	-0.112918136	-0.472615561	0.618946383	0.60824303	0.511903208	0.286071597	0.399166149	0.444178969	0.283756331	0.22514779	0.353219627	0.498015698	-0.07661923	0.346363946	0.740258406	0.008202304	0.225247779	-0.018402764	-0.483246281	-0.280430339	-0.299206099	-0.585353627	-0.29887076	-0.135423996	-0.006512226	-0.289100062	-0.352757848	-0.366760708	-0.247776896	-0.542375913	-0.425589123	-0.262752741	-0.401988015	-0.419906595	0.123105285	-0.200111182	0.240577154
MtrunA17_Chr1g0200711	hypothetical protein	0	-0.415374163	-0.177068591	-0.28551526	-0.366271396	-0.333584211	-0.094621463	-0.112878426	-0.227905331	0.19363988	0.363333518	-0.079224823	0.026029002	0.075440215	0.033793115	-0.2105922	-0.356729706	-0.243577412	-0.181117244	-0.26459058	0.028666251	-0.193676425	-0.113624268	-0.276086841	-0.271866921	-0.027664543	-0.284348724	-0.342801835	-0.512122108	-0.45328097	-0.432714674	-0.570637907	-0.286530083	-0.445425105	-0.495773463	-0.216094501	-0.404623112	0.130513368	-0.220086423	0.30474567	-0.050417598	0.010974763	-0.063460185	-0.244103988	0.222438628	0.340635774	0.388028159	0.356503956
MtrunA17_Chr1g0200991	hypothetical protein	0	-0.266357628	-0.124582476	-0.305218889	-0.371897788	-0.385039858	-0.110558399	-0.125321777	-0.209159139	0.128246085	0.288632232	-0.177790573	-0.037462746	0.072691098	0.026528136	0.076389891	-0.114000066	-0.179413691	-0.180832021	-0.199339307	0.150230455	0.185419249	0.298720479	-0.180510971	0.035438536	0.171036469	-0.049922575	-0.296109689	-0.475897722	-0.408328704	-0.427734584	-0.387398979	-0.081129862	-0.19650952	-0.155639008	0.207843737	-0.043524177	0.367350574	0.077111428	0.231278537	-0.009860284	0.12022413	0.204882595	-0.001825183	0.1647703	0.340408579	0.321552124	0.012841344
MtrunA17_Chr1g0201111	hypothetical protein	0	-0.158653701	-0.165191754	-0.208964245	0.110840752	0.314802225	0.089912781	0.245953398	0.45090177	0.197872871	-0.394094242	0.027066909	-0.306091958	-0.01023526	0.346162396	0.177361148	0.135315002	0.046964575	0.413465636	0.121761124	-0.438625522	-0.087179072	-0.146030889	0.039215144	-0.173373275	0.119977664	0.151773676	0.441506943	0.551471939	0.11224447	0.280039187	0.296960323	-0.374718405	-0.028574913	-0.009719499	-0.018909154	0.021484339	-0.236142261	0.008042587	-0.185734695	-0.049408459	-0.315563352	-0.442090249	-0.178306598	-0.629104929	-0.396860209	-0.364448587	0.045005569
MtrunA17_Chr1g0201131	hypothetical protein	0	-0.146544363	-0.102189637	-0.205099987	-0.05806691	-0.181682145	0.025475298	-0.076566881	-0.029839254	0.144326898	0.195474853	-0.018260343	0.022585558	0.30736904	0.231076406	0.30810055	-0.048335311	0.46685845	0.069156364	0.314215727	0.39502256	0.475199077	0.253161886	-0.323177867	-0.042969054	0.159662299	-0.366364808	-0.258405527	-0.446704486	-0.579664417	-0.505315952	-0.354742353	-0.161054625	-0.274473171	-0.068477668	0.209531273	0.048308073	-0.198024366	-0.304489278	-0.146266134	-0.395993508	-0.067652112	0.282179736	-0.169479075	0.223559536	0.520198536	0.411519059	-0.207021295
MtrunA17_Chr1g0201231	hypothetical protein	0	0.057269655	0.090808232	-0.162294675	-0.329196748	-0.213094709	-0.30442328	-0.24697621	-0.270806661	-0.26096245	-0.176189228	-0.232290926	-0.003982934	-0.372895945	-0.18316637	-0.176277646	-0.303831535	-0.09390067	-0.190003011	-0.013016606	-0.163280661	-0.042854878	-0.097987884	-0.095936838	-0.31655225	-0.339221025	0.012765578	-0.198256594	-0.091543644	0.013561331	-0.034572941	-0.069618212	0.18705368	0.05530896	-0.050848363	0.122529049	0.298960655	0.27708626	0.316594694	0.336705486	0.496682887	0.323801106	0.183082079	0.148426758	0.129152209	0.1454468	0.513037535	-0.266838912
MtrunA17_Chr1g0201511	hypothetical protein	0	-0.363022737	-0.169225553	-0.382590587	-0.156715565	-0.188645359	0.053349694	0.170392232	0.181432678	0.36989072	0.151368757	0.091764971	-0.007857389	0.247774905	0.365542805	0.097492187	-0.192480404	0.271051018	0.079881164	0.284918701	0.092416444	0.018539042	-0.053221578	-0.329231479	-0.352400397	0.082546489	-0.343253833	-0.020226909	-0.274459959	-0.606345874	-0.388266558	-0.316635657	-0.331805267	-0.344935358	-0.496745497	-0.111576295	-0.252693998	-0.363853465	-0.523834253	-0.014950208	-0.230356189	-0.272528456	-0.206443674	-0.525633423	0.012187832	0.245571963	0.319792416	0.170224925
MtrunA17_Chr1g0201821	hypothetical protein	0	-0.351172273	-0.249586078	-0.111593975	-0.297465292	-0.1846051	0.007552096	-0.127291094	-0.021999058	0.161115484	0.130889332	-0.231481462	-0.24287028	0.285186079	0.170426625	0.202239236	0.04922887	0.257937001	0.115129484	0.095250957	0.530893655	0.347200966	0.50704675	-0.035799966	0.306870458	0.446259384	-0.29714766	-0.242602067	-0.329392139	-0.584207993	-0.434440248	-0.431229206	-0.264748206	-0.303325715	-0.13510988	0.025249595	-0.184862871	-0.138901594	-0.361048817	0.010852018	-0.352625298	-0.038274078	0.153858139	-0.101032154	0.110573954	0.486924764	0.18369008	0.2275821
MtrunA17_Chr1g0201871	hypothetical protein	0	-0.280202806	-0.31928573	-0.306093439	-0.197929887	-0.534805998	-0.484792008	0.042079026	-0.389049355	-0.128093421	-0.087826044	0.120023241	0.071215549	0.207934205	-0.028653885	-0.062078023	-0.037664435	-0.002222481	-0.069826963	0.011966019	-0.048121372	-0.198898542	-0.022948545	-0.024363046	0.071399882	0.039483159	0.066103568	-0.098943825	-0.380652773	-0.129900378	-0.453169711	-0.46235607	0.185363766	0.073191991	-0.170866421	-0.103712294	-0.144590765	-0.036362705	-0.273479034	0.097294399	-0.137927722	-0.017799545	-0.085388719	-0.057644811	0.157209126	0.017639097	0.095737924	0.103359416
MtrunA17_Chr1g0201951	hypothetical protein	0	-0.599488851	-0.338939387	-0.554906199	-0.429098765	-0.622257173	-0.279664806	-0.072405757	-0.303616555	0.127508951	0.181355608	0.100646667	0.082002992	0.462734323	0.090464445	-0.124567798	-0.274519963	0.202319019	-0.026457243	0.043957	0.374030121	0.024517741	0.179987674	-0.113292166	-0.006775697	0.298890505	-0.449805829	-0.408704603	-0.547345334	-0.541383002	-0.660831319	-0.772669503	-0.392192639	-0.604098272	-0.452720223	-0.361066479	-0.410788123	-0.104080142	-0.333500444	0.346036259	-0.09263813	0.046947905	-0.02480303	-0.269341077	0.256197883	0.585871244	0.48258699	0.160261783
MtrunA17_Chr1g0202721	hypothetical protein	0	-0.321709921	-0.314254542	-0.162631973	-0.396437964	-0.341735782	-0.239540245	-0.362701577	-0.185593716	-0.083524462	0.066951984	-0.292762321	-0.197297878	-0.212768047	-0.000915084	0.07452512	-0.003882205	0.145311272	0.137227393	-0.19769755	0.298614014	0.21746903	0.26017036	0.194873334	0.238804331	0.203328328	-0.058026207	-0.262464334	-0.042189613	-0.297664671	-0.256373422	-0.339999004	-0.150991182	-0.165482337	0.057287154	0.029401619	-0.213489287	-0.173624602	-0.061844298	0.180248106	-0.158781481	0.128542259	0.110471685	0.169525893	0.021336751	0.296468358	0.075977783	0.309241464
MtrunA17_Chr1g0202991	hypothetical protein	0	-0.431130981	-0.341833059	-0.489616376	-0.657314582	-0.623741444	-0.508799268	-0.271402574	-0.38592191	-0.188093135	-0.06414926	-0.235233869	-0.166324154	0.032062956	0.058951144	-0.13189586	-0.038984859	-0.030564674	-0.065577265	0.02301261	0.209321826	-0.20189662	0.163437786	0.17961964	0.131731972	0.130485136	-0.035872738	-0.217093304	-0.220082459	-0.317594231	-0.343302324	-0.475807107	-0.117945646	-0.22233455	-0.331249486	-0.21907231	-0.172677518	0.009776275	-0.093063926	0.362827171	0.180580629	0.058773874	-0.074696072	-0.109056774	0.107787835	0.259911334	0.367346112	0.205755969
MtrunA17_Chr1g0203351	hypothetical protein	0	-0.289335954	-0.177010698	-0.106917593	-0.160388024	-0.015113454	-0.084486065	0.027006983	-0.20296571	-0.205255615	-0.164946296	-0.120329599	-0.213234138	0.501447518	0.241849403	-0.070582449	0.189306989	0.008679322	0.197675466	0.438584917	-0.051279549	-0.322032722	-0.20532678	0.057867117	0.007131686	0.188642685	0.057189451	0.109292484	-0.026729481	-0.070534288	-0.101858308	-0.252453423	-0.245281313	-0.20881006	-0.205717689	-0.314485437	0.136042376	-0.002440891	-0.160410026	0.087399943	0.17302041	-0.207830759	-0.261037691	-0.158038783	-0.083127156	0.035295331	0.129879011	-0.090889516
MtrunA17_Chr1g0203611	hypothetical protein	0	-0.379263734	0.022539181	0.04767558	-0.212517372	-0.236001087	0.050111058	0.084554582	-0.167867527	0.207167918	0.421439601	0.262470943	0.360442494	0.086103201	-0.27650894	-0.746633939	-0.483086301	-0.293735789	-0.319433887	-0.278788443	-0.070665485	-0.719474218	-0.604703227	-0.134991146	-0.34990482	-0.200014451	-0.328845624	-0.251845006	-0.334366864	-0.267138335	-0.207963471	-0.491960979	-0.133783651	-0.390850329	-0.653694469	-0.855346373	-0.655684659	-0.073881419	-0.32053623	0.542693676	0.257668617	0.11300227	-0.34832124	-0.291931103	0.364245403	0.16310901	0.230747577	0.614452429
MtrunA17_Chr1g0203621	hypothetical protein	0	-0.197392204	-0.133501563	-0.064286607	-0.35954305	-0.571149439	-0.379470161	-0.160862448	-0.516198005	-0.179696227	0.21246836	0.067297921	0.282899689	-0.143984174	-0.5157824	-0.60253102	-0.631872443	-0.147957407	-0.421411107	-0.405822324	0.083609661	-0.205933796	-0.241816183	-0.20212253	-0.085152674	-0.162825203	-0.009843168	-0.35515356	-0.41182783	-0.173190419	-0.096153636	-0.457913943	0.216822334	-0.018714116	-0.271941751	-0.568718975	-0.606300295	0.087207529	0.023967726	0.590654913	0.253667369	0.491656567	0.085380743	-0.007118979	0.455829276	0.381080557	0.342426712	0.52473597
MtrunA17_Chr1g0204261	hypothetical protein	0	-0.171925956	-0.181663697	-0.190432268	-0.445721016	-0.185119273	-0.310665956	-0.282794334	-0.291536091	-0.287971741	-0.161338536	-0.478184105	-0.401967431	0.045418959	0.194204137	0.194677349	-0.001571372	0.003625498	-0.030223918	0.126131207	0.027564227	0.139882949	0.269504122	-0.260058469	0.061286762	0.145193325	0.219439508	-0.024767327	-0.210583871	-0.480951312	-0.112188946	-0.152418111	-0.072932333	0.000332602	-0.096718972	0.17032368	0.165133032	0.205206551	0.056300829	0.159688636	0.083149459	0.04898966	0.156039731	-0.055042818	0.00315298	0.301845901	0.385453305	0.013867676
MtrunA17_Chr1g0204701	hypothetical protein	0	-0.292004368	0.064926129	0.242834186	-0.248920276	0.047273385	0.11819261	-0.204489673	-0.138229051	0.024828516	0.274977017	-0.18330784	-0.004814656	-0.174431949	-0.18874602	-0.524401694	-0.332688494	-0.386313389	-0.082764521	-0.292202036	-0.192755196	-0.508736477	-0.470737091	-0.154674308	-0.262143504	-0.130823398	-0.087084779	-0.200129531	-0.12713649	-0.281542477	-0.052298036	-0.282007647	-0.222628759	-0.304157585	-0.395077852	-0.494510658	-0.347209733	0.104911844	-0.046892397	0.508253659	0.373541228	0.132497989	-0.222502035	3.94624495234004e-05	0.093320624	0.156528239	0.211007717	0.506662311
MtrunA17_Chr1g0204821	hypothetical protein	0	0.070992217	-0.196250771	-0.272610466	-0.29695322	-0.224034245	-0.36205991	-0.157795017	-0.162394674	-0.297387878	-0.339844784	-0.329878168	-0.246484428	-0.302663535	-0.053981708	0.181171984	-0.092101871	0.039794757	-0.030448158	0.035419466	-0.141393123	0.413147532	0.16446418	-0.127271195	0.057383679	-0.016313057	0.475714127	0.086884904	0.094424045	-0.022976541	0.220709771	0.140374247	0.220496358	0.394045762	0.278133591	0.344801439	0.24416573	0.231989806	0.453085709	0.045076262	0.117602466	0.266429177	0.260552179	0.144877495	-0.144608362	0.078309438	0.146975562	-0.163201474
MtrunA17_Chr1g0205051	hypothetical protein	0	-0.036585183	0.199262055	0.136936733	-0.13755608	-0.208849752	0.072541755	-0.258509368	-0.284519817	0.000224012	0.463950141	0.034869352	0.348195469	-0.168830555	-0.335368144	-0.409070301	-0.397212218	-0.1003908	-0.371450707	-0.408016516	0.300857566	-0.189503246	-0.024794251	0.007247927	-0.13938207	-0.276350944	-0.458656545	-0.517135672	-0.354121209	0.072406808	-0.191922553	-0.3626481	-0.010707754	-0.388599775	-0.242164349	-0.297070607	-0.339400135	0.068080735	-0.018526611	0.396997753	0.276235645	0.30587388	0.141941443	0.062963801	0.50720894	0.290835166	0.368046237	0.210328391
MtrunA17_Chr1g0205251	hypothetical protein	0	-0.491164617	-0.349899085	-0.220178168	-0.761893286	-0.345587356	-0.35967611	-0.362494196	-0.523183015	-0.348900469	-0.037150707	-0.621668302	-0.442970016	-0.008992211	-0.048880745	-0.255512182	-0.224565605	-0.47594501	-0.173540438	-0.274478725	-0.183841213	-0.228763146	0.000910384	-0.230857428	0.108735493	0.170819722	0.444819203	-0.11133995	-0.25613119	-0.380851568	0.020251259	-0.411877154	-0.214153224	-0.118297952	-0.293991913	-0.285495798	-0.232909286	0.516112996	0.30590991	0.58764983	0.41299726	0.249339138	-0.05650613	-0.017999037	-0.019881267	0.281529306	0.339401808	0.47486867
MtrunA17_Chr1g0205731	hypothetical protein	0	-0.294815475	0.112261026	-0.038601797	-0.273900105	-0.230607968	0.091048081	-0.016122203	-0.246180128	0.24253135	0.558203423	0.008570366	0.228720573	-0.010832687	-0.085271122	-0.364872027	-0.488556929	-0.545551746	-0.603119514	-0.495900102	-0.201080933	-0.458974239	-0.152072609	-0.618028394	-0.397888309	-0.318446461	-0.092343855	-0.305574657	-0.677326915	-0.495272149	-0.281148935	-0.413730574	-0.148347424	-0.348179222	-0.711728117	-0.267006789	-0.473250974	0.386443371	-0.148202251	0.440888838	0.176492973	0.094874835	-0.103483242	-0.381659729	0.396372691	0.175757752	0.446166918	0.544934198
MtrunA17_Chr1g0206761	hypothetical protein	0	0.140201616	0.113867523	-0.063315557	-0.072666549	0.002007008	0.04322093	0.100270733	0.095003231	0.14126526	0.118611536	0.000485306	-0.002138385	-0.121946337	0.074535726	0.008250834	0.031605611	-0.248778491	-0.243792557	-0.021818552	-0.005338472	-0.089652364	0.058456431	-0.054408343	-0.126456248	-0.15108151	0.109946298	0.092711535	0.023798847	-0.107873238	0.165941298	0.225556187	0.061078065	0.086165149	-0.176705191	0.097969775	0.040572102	0.178170191	0.018973773	-0.034386459	0.030057974	-0.06824505	0.003828402	-0.226244738	0.03051057	-0.081355626	0.042791934	0.087557576
MtrunA17_Chr1g0207031	hypothetical protein	0	0.314218603	0.44440184	0.142527763	0.138044009	0.292605479	0.250944709	0.014142151	0.097771693	0.052333339	0.163192281	-0.043586041	0.12301198	-0.40878343	-0.024653092	-0.033524882	-0.110191397	-0.540859631	-0.329695068	-0.304025058	-0.515822212	-0.21477036	-0.167791816	-0.280023224	-0.432302687	-0.474449719	0.269698829	0.09590386	0.078103371	0.210004318	0.323781356	0.446447154	0.071640728	0.101169855	-0.069050067	0.329738201	0.290582218	0.527899689	0.449108569	0.099983961	0.444752535	0.050966223	0.00110945	0.017371387	-0.0607168	-0.329040212	0.088969623	-0.176524786
MtrunA17_Chr1g0207731	hypothetical protein	0	-0.249113504	0.165772753	-0.114709345	-0.418436701	-0.183636451	-0.038223374	-0.390313857	-0.320256772	-0.089266129	0.214322309	-0.17546739	0.125497515	-0.066895816	-0.169952858	-0.33009208	-0.458986642	-0.19978046	-0.326162114	-0.253894311	0.069031481	-0.10839722	0.017921581	-0.275558777	-0.231711377	-0.162666544	-0.349935063	-0.521292468	-0.444902528	-0.403351171	-0.269216029	-0.408806151	-0.32304594	-0.562297128	-0.390564243	-0.208922805	-0.100635028	0.367763651	0.189028456	0.569423682	0.420328576	0.35210634	0.18399185	-0.009033566	0.358949348	0.557956832	0.72425018	0.013860678
MtrunA17_Chr1g0207871	hypothetical protein	0	-0.201823016	-0.224956456	-0.266947043	0.041671714	-0.277164349	0.008173246	0.287710587	0.179199633	0.389220132	0.223851414	0.251871743	0.071108058	0.413612348	0.281121019	0.278279481	0.091744939	0.355591284	0.119165774	0.259173468	0.361111483	0.229256262	0.206194381	-0.078719585	0.087340167	0.360808798	-0.27443228	0.030165153	-0.331113771	-0.476133588	-0.49232394	-0.270680858	-0.014320131	-0.056364142	-0.183953625	0.063825423	-0.25786636	-0.404797324	-0.619912105	-0.2625329	-0.585109223	-0.31968013	-0.047555689	-0.335989068	0.085619347	0.177308665	-0.047759174	0.113769837
MtrunA17_Chr1g0208071	hypothetical protein	0	-0.257024079	0.054796867	0.189334895	-0.431843237	-0.065317621	0.097601022	-0.294160213	-0.237204135	-0.023005443	0.326686394	-0.352196098	-0.081138739	-0.061442515	-0.140359457	-0.310535844	-0.228101413	-0.305295815	-0.313803847	-0.275861657	0.166286852	-0.227736487	0.048553714	-0.168731214	0.025528613	-0.029452086	-0.133604741	-0.332698993	-0.375243694	-0.43517783	-0.139959242	-0.361681809	-0.161203222	-0.305348791	-0.380512131	-0.276078184	-0.258621593	0.257580395	-0.054258121	0.424339214	0.220715071	0.201179145	0.063521006	-0.059856814	0.322219382	0.358853526	0.373114883	0.453686176
MtrunA17_Chr1g0208081	hypothetical protein	0	0.221884401	0.037391184	0.170577126	-0.017507452	0.069761891	-0.129462198	-0.110687923	-0.157312665	-0.25270446	-0.21430458	-0.1374503	-0.072208821	-0.184079395	-0.283870855	-0.088844356	-0.049790483	0.06260666	-0.030991172	0.014905274	0.00236119	0.234782275	-0.019477997	0.036585968	0.020499657	-0.105393039	0.177292433	-0.055215378	0.20001259	0.187626197	0.263813715	0.144462181	0.240657165	0.233125236	0.400742284	0.057367523	0.336740956	0.211890195	0.418801391	0.097798002	0.184065709	0.375733396	0.319286873	0.333751272	0.034362669	0.11449974	0.046933374	-0.243448
MtrunA17_Chr1g0208091	hypothetical protein	0	0.00973075	-0.317976876	-0.27483287	-0.348503282	-0.482031133	-0.495860935	-0.411999402	-0.455598529	-0.34620364	-0.071805282	-0.382808848	-0.250888753	-0.200660817	0.021755511	0.391683157	0.229883719	0.154213135	0.030825458	0.004281867	0.386722041	0.577599254	0.553159637	0.189880255	0.337407936	0.094317892	0.24314513	-0.273747109	-0.104563762	-0.108051464	-0.221712159	-0.181199121	0.183347303	0.155734152	0.417990091	0.560211805	0.338994233	0.173948151	0.222518879	-0.05375953	-0.230682113	0.212863551	0.518113233	0.336965341	0.097675948	0.302784814	0.181192114	-0.210842554
MtrunA17_Chr1g0208401	hypothetical protein	0	-0.435925011	-0.516533135	-0.436074293	-0.385701467	-0.410669372	-0.264511978	0.251496298	0.016061504	0.168223785	-0.032795315	-0.127012575	-0.313045461	0.246204933	0.302932035	0.096604606	0.158395236	-0.077626919	0.060736633	0.130335343	-0.112124612	-0.216780848	-0.002799203	-0.073115062	0.143615334	0.320523626	0.363411548	0.322397602	-0.114849607	-0.34623638	-0.164197798	-0.242647196	0.020026516	0.200187653	-0.312123095	-0.143411788	-0.321528989	-0.133643581	-0.307370535	-0.041224057	-0.201371535	-0.322394909	-0.388701517	-0.400251948	-0.230776026	-0.202265305	-0.189021763	0.463140025
MtrunA17_Chr1g0208531	hypothetical protein	0	0.388711722	0.286786209	0.24934133	0.119814779	0.155811495	-0.042777987	-0.089170016	-0.154856092	-0.265456118	0.006274105	0.024406366	0.243416868	-0.526235541	-0.386952649	-0.354139399	-0.449577972	-0.281527868	-0.42098152	-0.395250787	-0.500726667	-0.233139698	-0.510759146	-0.334725318	-0.427142068	-0.644533666	0.274687427	0.044211448	0.098694265	0.366245631	0.539177282	0.332115727	0.339890232	0.306826479	0.073558765	-0.114321552	-0.03911267	0.243766421	0.474171247	0.191925149	0.393228574	0.346768822	0.082177532	0.087425271	0.1583961	-0.201869537	0.095766088	0.048698642
MtrunA17_Chr1g0208651	hypothetical protein	0	0.193316446	0.427979776	0.10013778	0.480425777	0.445710207	0.477177306	0.419377076	0.476085664	0.320363115	0.031242963	0.441331154	0.340839328	0.152108273	0.198621565	-0.076131346	-0.058344267	0.083879265	0.019635474	0.391483209	-0.378631892	-0.334132652	-0.514941114	-0.254197799	-0.581224668	-0.337463671	-0.235569375	0.273087082	0.134382126	0.112747857	0.114631613	0.331610603	-0.101864425	-0.104113522	-0.284219322	-0.104175428	0.188118515	-0.208731814	-0.176170174	-0.18575939	0.199016182	-0.315090621	-0.343483171	-0.363504266	-0.094794814	-0.321817644	0.052651995	-0.347969789
MtrunA17_Chr1g0209441	hypothetical protein	0	-0.290045286	-0.010628011	0.083270166	-0.200499567	-0.02783198	0.136599528	-0.015046419	-0.05744132	0.10606658	0.195858573	0.018641401	0.118441459	0.067724523	-0.237688861	-0.486305915	-0.378241051	-0.144308959	-0.120295386	-0.144846826	-0.018142273	-0.227696673	-0.357637777	-0.146537735	-0.142850049	0.005209283	-0.175535431	-0.19462469	-0.162927362	-0.253551153	-0.023867359	-0.314609142	-0.207212591	-0.285578113	-0.301180193	-0.560417662	-0.380746804	0.047418717	-0.016993683	0.40032454	0.199939494	0.21682919	-0.110427854	-0.093657862	0.162342858	0.292604563	0.193932002	0.35622001
MtrunA17_Chr1g0209621	hypothetical protein	0	-0.391995175	-0.215302928	-0.339119371	-0.138144708	-0.367654618	0.012666522	0.23999428	0.0881567	0.38042246	0.270312729	0.205122761	0.088484522	0.454964835	0.341744289	0.14315117	0.01656248	0.360374778	0.004831295	0.32961681	0.31663331	0.003981131	0.128983513	-0.212077359	-0.074484532	0.215093782	-0.317133491	-0.048403531	-0.409071067	-0.640832954	-0.565991946	-0.429094159	-0.167991983	-0.272235344	-0.450495993	-0.137699682	-0.272072434	-0.415470773	-0.662325098	-0.05981124	-0.357002896	-0.300502549	-0.167196981	-0.506319672	0.163833954	0.228483555	0.209067729	0.196037753
MtrunA17_Chr1g0209821	hypothetical protein	0	-0.276875319	-0.415713951	-0.459878305	-0.330333683	-0.057116452	-0.266581813	0.173803976	-0.040067003	-0.099531735	-0.319693875	-0.301911396	-0.475435578	0.062261871	0.406796655	0.043701285	-0.082014011	-0.237045285	0.066234685	0.191119239	-0.617211472	-0.326824334	-0.403618498	-0.364157198	-0.391378517	-0.079816134	0.550671982	0.486845881	0.157023056	-0.097368319	0.327118149	0.037310851	-0.190837008	0.1518409	-0.335634401	-0.146657364	-0.081206978	0.05779929	0.023955091	-0.015230288	0.103660632	-0.294603816	-0.45771204	-0.502448371	-0.424314183	-0.306579735	0.021906605	0.274411134
MtrunA17_Chr1g0209851	hypothetical protein	0	-0.11824858	0.114136691	0.041570504	-0.24998728	-0.153534352	0.117063522	-0.110527731	-0.124516954	0.179527833	0.425616948	-0.161900848	0.024032617	0.089995061	0.064697328	0.029604725	0.083106727	-0.312551457	-0.31801778	-0.066899875	0.229047859	-0.063146472	0.273584443	-0.188245875	0.085786561	0.014053165	-0.082731667	-0.273173141	-0.53150757	-0.55326124	-0.404510043	-0.255832178	-0.016559635	-0.167839123	-0.331982743	0.179121656	0.030598922	0.347154733	-0.173895928	0.099614817	-0.063437345	-0.037809541	0.165006858	-0.12902182	0.311392276	0.253365752	0.317215932	0.126848427
MtrunA17_Chr1g0210051	hypothetical protein	0	0.218651909	0.511738003	0.199442744	0.067137713	0.317876539	0.235852106	-0.032778865	0.021045938	-0.03057793	0.079800682	0.045595419	0.213245796	-0.255042856	-0.120586962	-0.382359473	-0.201182034	-0.491601951	-0.330290368	-0.139794583	-0.414470925	-0.564936659	-0.387428482	-0.128278859	-0.496626925	-0.546071027	-0.047835523	-0.026263827	0.084899227	0.247309199	0.288043531	0.274503206	-0.066390988	-0.172893783	-0.309924408	-0.143723877	0.208717272	0.397478928	0.300630696	0.28098414	0.672476114	0.078273123	-0.144058845	-0.06450517	0.076449975	-0.212077768	0.277903373	-0.158518411
MtrunA17_Chr1g0210071	hypothetical protein	0	0.13137464	-0.296505749	-0.005234121	-0.22601222	-0.162344018	-0.406042144	-0.171568162	-0.373996066	-0.452065081	-0.23930796	-0.342057948	-0.343177461	0.012457776	-0.009209167	0.115845256	0.173302784	0.171185664	0.055241914	0.268571437	0.248013876	0.240010094	0.074509826	0.154714061	0.19837068	0.068058181	0.324169346	0.07003997	0.128777513	0.032047781	0.213618352	0.004496884	0.276215278	0.335800789	0.329653623	0.057074016	0.241739937	0.001955619	0.076612927	-0.09185077	-0.131288121	0.118130664	0.275360585	0.118377772	0.065150444	0.166513909	0.026586971	-0.039361257
MtrunA17_Chr1g0210271	hypothetical protein	0	0.022268038	-0.036064479	-0.04978289	-0.158648687	-0.179677857	-0.068590109	-0.291902326	-0.29845577	-0.050850999	0.294852523	-0.237934918	-0.055157146	-0.038646804	-0.023874502	0.233480819	0.021413703	-0.120804182	-0.18968254	-0.190852318	0.218646442	0.468261629	0.359990182	-0.26702643	0.115468404	0.022422823	0.1161018	-0.341839365	-0.366366022	-0.37108117	-0.212893759	-0.161874361	-0.019150321	-0.079862064	0.185135337	0.425126564	0.184384386	0.445783706	0.267934466	0.022605237	-0.217587409	0.215998515	0.514322457	0.172379027	0.217112696	0.419192285	0.273753137	-0.123190386
MtrunA17_Chr1g0210701	hypothetical protein	0	-0.292860644	-0.224253691	-0.155654649	-0.085323959	0.216020949	0.252554079	0.157567296	0.410235658	0.378567164	-0.00435374	-0.153811672	-0.411104053	0.303058034	0.467940915	0.317017664	0.368796221	0.002358875	0.290477096	0.188727142	0.051923711	0.080844078	0.240465638	-0.025987694	0.192379418	0.422516324	0.041820253	0.247465408	0.153660406	-0.40582103	-0.020745462	0.044472842	-0.474814578	-0.201099074	-0.144892282	0.04233134	-0.062339756	-0.097730148	-0.197135098	-0.26670645	-0.358759986	-0.412726138	-0.240141698	-0.308911365	-0.399637077	-0.055523192	-0.254773595	0.209730962
MtrunA17_Chr1g0210721	hypothetical protein	0	-0.331876821	-0.237771017	-0.043353461	-0.769669077	-0.228178702	-0.364107433	-0.561432651	-0.450459315	-0.416063761	-0.114939271	-0.702556343	-0.480907082	-0.309440441	-0.176312897	-0.301336338	-0.112511475	-0.476489543	-0.067944731	-0.332471533	0.023256077	-0.19972726	0.09562385	0.18315445	0.253883845	0.150779295	0.273326312	-0.217346646	-0.008357637	-0.242898066	0.096020146	-0.270038022	-0.169711969	-0.112839319	-0.133802313	-0.220770292	-0.134332705	0.431537273	0.329456536	0.573289843	0.430049863	0.319866604	0.049259438	0.233895398	-0.022222381	0.30444045	0.258290972	0.450480393
MtrunA17_Chr1g0210751	hypothetical protein	0	-0.335494718	-0.329888651	-0.136083894	-0.517672042	-0.185668655	-0.269074376	-0.562114419	-0.20261076	-0.294530252	-0.201418053	-0.537962216	-0.488238227	-0.041139384	0.152896689	0.139534384	0.429043033	0.182862095	0.480844178	0.288641215	0.475832043	0.200830171	0.306545646	0.580637256	0.48468725	0.41411981	-0.062548174	-0.250405882	0.208876691	-0.323861494	-0.261344086	-0.291388759	-0.339848694	-0.284641061	0.183508034	0.053259444	0.251535092	-0.113035734	0.022021455	0.110698819	-0.02736202	0.00887877	0.134315708	0.335557546	-0.163737692	0.402936204	0.141983559	-0.053394929
MtrunA17_Chr1g0210891	hypothetical protein	0	-0.11669452	-0.196732998	-0.097238438	-0.046042126	-0.119823963	0.186404053	0.087928687	0.200653781	0.285154528	0.314839636	-0.052063073	-0.098544741	0.209517983	0.265995086	0.348813978	0.345027287	0.275565092	0.060819534	0.13019141	0.390588207	0.308363939	0.335436051	0.014832984	0.321266677	0.300999917	0.029803753	0.065847192	-0.058266704	-0.291874974	-0.142489735	-0.057666461	-0.051063719	0.001482872	0.077268213	0.149285248	-0.109444635	-0.233112719	-0.179925225	-0.2865311	-0.434120368	-0.222787251	0.047757324	-0.177009706	-0.01686539	0.034581919	-0.198886893	0.13844283
MtrunA17_Chr1g0211471	hypothetical protein	0	-0.180516176	-0.304782811	-0.052006441	-0.166332565	0.15251585	-0.059117777	0.020496046	0.176150804	-0.00406188	-0.227987129	-0.328423819	-0.475431073	-0.133974495	0.248356907	0.086527672	0.065416255	-0.175443149	0.210942148	0.018513636	-0.399293603	-0.142020157	-0.200889642	-0.218662742	0.009035521	0.107975281	0.499075958	0.419744866	0.261606419	-0.240241225	0.326340996	0.178570808	-0.154327601	0.238379415	-0.121793751	-0.081009349	-0.230086741	-0.109690818	-0.040181545	-0.116284895	-0.122991362	-0.250174432	-0.343046409	-0.233151821	-0.461814524	-0.251238358	-0.263354998	0.503501853
MtrunA17_Chr1g0211851	hypothetical protein	0	0.049933994	0.08064638	0.273764475	0.239724177	0.531742298	0.347501542	-0.017420493	0.31875026	0.057835793	-0.175584412	-0.159216264	-0.293865832	0.35255224	0.312390295	0.331460163	0.336811205	0.449719293	0.491101317	0.576281727	0.231131767	0.317248499	0.119705043	0.008255166	0.10596141	0.315933139	-0.287108943	0.090905399	0.168578039	-0.224979221	-0.077055071	0.097505417	-0.284156032	-0.18135889	0.203462142	0.147882154	0.411378762	-0.265578714	-0.211822436	-0.339916388	-0.233031473	-0.249516334	0.08254931	0.052305936	-0.193022538	0.195267417	-0.00488367	-0.381067741
MtrunA17_Chr1g0211911	hypothetical protein	0	-0.303558751	-0.125086009	-0.243930601	-0.017757022	0.051462002	0.225550926	0.28109317	0.387187937	0.404108124	0.023033353	0.035942527	-0.184591616	0.404762341	0.560629438	0.306978443	0.284948851	0.355241134	0.242083442	0.496790723	0.073067718	-0.068539398	0.122489588	-0.146356569	-0.111275387	0.205735315	-0.192417917	0.226943458	0.008539609	-0.406901523	-0.282821106	-0.087842144	-0.333700302	-0.253297556	-0.328525989	-0.005013909	0.05479638	-0.405225037	-0.471253173	-0.234444709	-0.182130035	-0.491074714	-0.341956636	-0.479508184	-0.226316909	-0.105224189	0.020575256	-0.011856239
MtrunA17_Chr1g0211921	hypothetical protein	0	0.116117612	0.287960975	-0.109518314	0.3848031	0.060693377	0.403397113	0.661231996	0.406050556	0.607090441	0.380388403	0.664752983	0.525408562	0.221272683	0.111948728	-0.135754314	-0.033342235	-0.157790379	-0.321233258	0.046362909	-0.206346744	-0.423542329	-0.31525353	-0.140087074	-0.458343784	-0.310299225	-0.197621653	0.207045016	-0.075535652	0.189557833	-0.008080301	0.173345576	0.076246541	-0.049159616	-0.402979294	-0.143670578	-0.121296913	-0.058195093	-0.253225083	-0.171085996	0.001708873	-0.311999683	-0.35745799	-0.516860641	0.093545239	-0.449528726	-0.151888256	-0.053575066
MtrunA17_Chr1g0212261	hypothetical protein	0	-0.597501135	-0.488075187	-0.491576169	-0.386179964	-0.277492267	-0.027245802	0.053837729	0.140334089	0.311359003	0.037773215	-0.230617425	-0.416056427	0.447692392	0.463213927	0.40634702	0.24189546	0.132439124	0.243324836	0.140061192	0.196395137	0.31421921	0.510824533	-0.170319868	0.370464833	0.655674795	0.097930773	0.063036142	-0.223897108	-0.70098458	-0.395908092	-0.355912489	-0.471196205	-0.252054743	-0.200714179	0.101372504	-0.220588646	-0.045464023	-0.207972221	-0.078221921	-0.403708939	-0.275356007	-0.12153095	-0.299590819	-0.287903684	0.230744352	-0.027286938	0.259305079
MtrunA17_Chr1g0212771	hypothetical protein	0	-0.457897382	0.130071702	0.023264707	-0.294513189	0.027396566	0.314071414	-0.165254626	-0.067556615	0.215284848	0.452376432	-0.083283587	0.124295677	0.120120383	-0.080883735	-0.477812527	-0.382537462	-0.463031062	-0.30564315	-0.478733348	-0.150658002	-0.539180824	-0.200032941	-0.318373769	-0.166725424	-0.054499392	-0.317937717	-0.326218636	-0.421210627	-0.294522682	-0.190833679	-0.446145823	-0.537491245	-0.687380507	-0.64331747	-0.553469806	-0.538358891	0.297265068	0.03506343	0.519265653	0.378547363	0.06946077	-0.268442019	-0.224958273	0.185089458	0.194200711	0.327818647	0.456214859
MtrunA17_Chr1g0213101	hypothetical protein	0	0.5503056	0.407450852	0.261769375	0.423710971	0.017364777	0.017069306	0.205789076	0.061708011	0.006037641	0.047774851	0.442775693	0.524141748	-0.237228301	-0.317279529	-0.136198666	-0.305260426	0.255089879	-0.243796042	0.087838368	0.116305898	0.068405115	-0.166193878	-0.018278576	-0.321322344	-0.410974381	-0.289375847	-0.037054865	-0.064762011	0.292981396	0.052795791	0.260606911	0.60094342	0.346380532	0.088815717	0.09251227	0.079891744	-0.245629453	-0.200361361	-0.09643917	0.046425228	0.162761761	0.212151553	0.041543419	0.383871215	-0.035314374	0.106953911	-0.257508911
MtrunA17_Chr1g0213151	hypothetical protein	0	-0.168633539	-0.280045973	-0.01585529	-0.419537896	-0.122709981	-0.173713909	-0.20842951	-0.099504999	-0.114635734	-0.094092328	-0.438384153	-0.452450746	-0.072431317	0.036917193	0.077552583	0.463423832	-0.179897489	0.138754774	0.04306029	0.190298797	0.047779535	0.263000357	0.37532551	0.489452812	0.311331044	0.384591389	0.035282592	0.235887769	-0.184920362	0.058688204	-0.013330562	-0.005323973	0.138462868	0.207328088	0.071234588	0.202201947	0.210291354	0.215832591	0.054447006	-0.010400507	0.035356775	0.071625681	0.21772862	-0.198254671	0.022043837	-0.189774301	0.15505522
MtrunA17_Chr1g0213181	hypothetical protein	0	-0.430773886	-0.195270569	-0.258302188	-0.112300695	-0.195960624	0.089212226	0.233502265	0.075180956	0.405440519	0.266431392	0.125907205	-0.021169006	0.518608948	0.371129708	0.064791284	-0.047076226	0.177024243	0.032899648	0.25945366	0.199906043	-0.13817516	0.048649859	-0.309598734	-0.186987818	0.194762913	-0.370307257	-0.060114288	-0.432774621	-0.605998776	-0.528782593	-0.46918961	-0.329112062	-0.414689568	-0.560652808	-0.222913118	-0.305247148	-0.284632484	-0.675092035	-0.027785279	-0.302367603	-0.350545494	-0.245535237	-0.541703599	0.103328954	0.217689053	0.227634506	0.269020117
MtrunA17_Chr1g0213491	hypothetical protein	0	0.013765154	0.375054439	0.284762914	0.251881932	0.42320423	0.405294623	0.21361142	0.25577959	0.160333774	0.034376754	0.216708917	0.200155606	0.213427366	0.033602441	-0.2823074	-0.054766563	-0.050969632	-0.017837086	0.185885168	-0.279236306	-0.541646671	-0.43194193	-0.11942267	-0.33129418	-0.184729656	-0.306146245	0.106303581	0.019917866	0.089101894	0.008106766	0.066825217	-0.134480488	-0.232239788	-0.320342324	-0.350509746	0.080053489	-0.074772247	-0.15743505	0.079335844	0.360310721	-0.169942416	-0.341376417	-0.171396389	0.017645975	-0.208246189	0.073841101	-0.143749558
MtrunA17_Chr1g0213511	hypothetical protein	0	-0.118377624	-0.040658204	-0.148336721	0.045884808	-0.003670899	-0.028349883	0.111478649	0.036748292	-0.061005742	-0.252042667	0.138821611	0.038183223	0.373652513	0.089717793	-0.007391578	-0.076225608	0.38169331	0.293579923	0.483674296	0.12429987	0.106861799	-0.108851179	0.101214362	-0.076236917	0.229290749	-0.317978914	0.006757746	-0.022221431	-0.029204123	-0.194906058	-0.175034143	-0.131814762	-0.167849588	-0.04189589	-0.153326601	0.118461961	-0.254938543	-0.222344594	0.01098832	0.047781571	-0.055702105	-0.059229284	-0.045988849	-0.01535698	0.235794945	0.195199721	-0.346596766
MtrunA17_Chr1g0213521	hypothetical protein	0	-0.257062866	0.036703978	0.050011763	0.255460658	0.199753002	0.320311221	0.443967222	0.361918131	0.432357511	0.089739511	0.433572839	0.233850905	0.186155193	0.051144533	-0.2868574	-0.259926166	-0.092071681	-0.017811005	-0.176449078	-0.35190691	-0.523625129	-0.38555145	-0.178054151	-0.292551871	-0.064881193	-0.239260308	0.196011551	-0.002139041	0.054366775	0.004624988	-0.07745185	-0.252817742	-0.217061024	-0.489389878	-0.525009251	-0.583397801	-0.335637029	-0.441472722	0.024791602	-0.051159821	-0.257977158	-0.594835748	-0.419940517	-0.104966903	-0.339431022	-0.267052947	0.486262351
MtrunA17_Chr1g0213571	hypothetical protein	0	-0.010813588	-0.102199453	-0.094965914	-0.128930097	-0.299971822	-0.354454727	-0.233246994	-0.256981928	-0.291110231	-0.256893148	-0.023957793	0.034092722	0.041075747	-0.164313101	0.038548486	-0.168553827	0.617462495	0.091998969	0.221959517	0.39916149	0.401941415	0.265127759	0.037247967	0.132310178	0.097146098	-0.278704065	-0.271034871	-0.11833873	-0.118896613	-0.251344926	-0.252228391	0.143898336	-0.028906029	0.217671339	-0.020868443	0.10381631	-0.27829047	-0.039882127	0.127824396	0.008241241	0.316232464	0.342324333	0.212594596	0.233003396	0.458754819	0.35236715	-0.263332743
MtrunA17_Chr1g0213591	hypothetical protein	0	-0.417307055	-0.24779584	-0.078996022	-0.718177005	-0.301729682	-0.264953157	-0.306069468	-0.442643143	-0.203777562	0.121608331	-0.490539704	-0.305837697	-0.141175406	-0.188783986	-0.491569027	-0.329984293	-0.489093722	-0.266301018	-0.374847244	-0.053181939	-0.399845591	-0.150921219	-0.094186922	-0.036406388	0.018268056	0.209725119	-0.186946775	-0.159096915	-0.305574307	0.093243182	-0.392044509	-0.167371882	-0.193269302	-0.381432351	-0.51895563	-0.385264266	0.37370747	0.18269858	0.659948593	0.445438288	0.298828618	-0.098565268	-0.061002665	0.113314613	0.276790366	0.30314097	0.653977113
MtrunA17_Chr1g0213741	hypothetical protein	0	-0.354738301	-0.04079838	-0.325924279	-0.217878817	-0.219355315	-0.059693046	0.015878318	-0.03586589	0.08117239	-0.023606413	0.156455948	0.149755772	0.062456875	-0.025458583	-0.272533568	-0.133967744	-0.215537704	-0.066469309	-0.100453765	-0.229338144	-0.321254801	-0.153052628	0.011302989	-0.090258765	-0.021317809	-0.006773748	-0.089176103	-0.03225508	-0.077750748	-0.113060038	-0.194317166	-0.314637283	-0.319558625	-0.32693749	-0.310928354	-0.166110796	0.13948003	0.14509954	0.338963833	0.321011363	0.055162155	-0.269696905	-0.11999983	-0.080416534	-0.006326663	0.14811429	0.063585187
MtrunA17_Chr1g0213951	hypothetical protein	0	-0.248285563	-0.062476791	-0.166190951	-0.384322027	-0.100161994	-0.028481541	-0.187935376	-0.151375402	-0.044506827	0.114989643	-0.273099214	-0.088087319	-0.316967516	-0.141321843	-0.38786311	-0.464531555	-0.522869362	-0.249188067	-0.548292875	-0.349065625	-0.36035241	-0.217583672	-0.179115397	-0.235835201	-0.193319499	0.132006149	-0.090956733	-0.05052031	0.135820841	0.24933422	-0.141429436	-0.257366801	-0.220179068	-0.365080237	-0.319153908	-0.460992043	0.334802966	0.336330657	0.457587793	0.487684256	0.184079675	-0.232747435	-0.108882175	-0.067501147	-0.05288572	0.168979488	0.472055898
MtrunA17_Chr1g0213961	hypothetical protein	0	0.20647855	0.255698046	0.422018979	0.012752528	0.539479093	0.231347746	-0.179718765	0.066381192	-0.182766221	-0.186862897	-0.411952787	-0.343257981	-0.134065854	0.01626908	0.092009831	0.203056453	-0.264658619	0.051475663	0.033021836	-0.131308402	0.050954227	0.132176244	0.000990185	0.083070136	0.005020725	0.205055626	0.083264776	0.229952102	0.013087233	0.317612659	0.337246153	-0.070867876	0.072385156	0.194234432	0.252267608	0.4876272	0.404506856	0.309940086	0.001750409	0.232650722	0.071772264	0.158936805	0.248743867	-0.155360137	-0.018087195	-0.000156463	-0.1761472
MtrunA17_Chr2g0277071	hypothetical protein	0	-0.13699718	-0.201911685	-0.087899948	-0.478469557	-0.372965979	-0.257628777	-0.372790923	-0.216292871	-0.201597161	-0.024988552	-0.371612135	-0.207870872	-0.213067527	-0.198717582	0.00727953	0.255970424	-0.032599787	0.047452998	-0.08683928	0.384284202	0.260570874	0.409198889	0.447195726	0.592216725	0.308973763	0.220462602	-0.220220082	0.07115638	-0.11143562	-0.094887687	-0.13808667	0.119759736	0.109334997	0.296391989	0.124171483	0.11997351	0.206015804	0.356759697	0.226575165	0.134709865	0.299415636	0.27792646	0.417222562	-0.000825915	0.232364713	0.001353032	0.018986854
MtrunA17_Chr2g0277121	hypothetical protein	0	-0.063893489	0.076014572	0.016992629	-0.00820947	0.168018953	0.268061801	0.291243906	0.257275765	0.281427575	0.057785747	0.004948902	-0.047567338	0.106383567	0.064779942	-0.083383005	-0.042158959	-0.33426684	-0.1747551	-0.134481382	-0.1930556	-0.273817972	0.041796342	-0.106720404	-0.012142643	0.042373652	0.047221892	0.200224758	-0.064372251	0.097013714	0.133411007	0.080718204	-0.050828321	0.024245124	-0.316039306	-0.097399703	-0.201181345	0.184640884	-0.063235437	-0.0160371	0.121174796	-0.161182262	-0.281325682	-0.277540441	-0.108047026	-0.293330705	-0.155523247	0.242806687
MtrunA17_Chr2g0277681	hypothetical protein	0	0.310011953	0.144690537	0.145579931	0.261523089	0.455250317	0.017111992	-0.113895025	0.097085543	-0.352864311	-0.497159479	-0.145842795	-0.204348151	-0.06642421	0.156926843	0.231968448	0.095684053	0.378388637	0.398611315	0.477677666	-0.144524695	0.239281596	-0.151020433	0.060892123	-0.21010939	-0.100430073	-0.015534244	0.195957738	0.442183858	0.289869869	0.302646804	0.368007566	-0.048844729	0.085884249	0.367072952	0.233838891	0.582333984	-0.184213066	0.154573804	-0.220919042	0.136049058	-0.043356328	0.096567886	0.1949617	-0.246307465	-0.025882099	0.082552344	-0.596990431
MtrunA17_Chr2g0277691	hypothetical protein	0	-0.169598762	-0.14517593	0.052476972	-0.148619394	-0.076264587	-0.035659261	-0.198018952	-0.119964141	0.049136414	0.198283351	-0.121992947	-0.139391782	0.012586201	-0.030263742	-0.05059607	0.013020355	-0.12823402	0.00955139	-0.243512205	0.228462528	0.063816123	0.170823198	-0.017830158	0.199132465	0.180412478	0.003560551	-0.179275559	-0.058325738	-0.321410732	-0.047650967	-0.152259936	-0.240734232	-0.217614032	-0.041159002	-0.148593427	-0.286492353	0.060618244	-0.029974606	0.1170771	-0.193097539	0.062605152	0.083773981	0.024094003	0.026774886	0.270111566	-0.033548903	0.39865229
MtrunA17_Chr2g0277931	hypothetical protein	0	-0.485873006	-0.623422753	-0.312196195	-0.405002565	-0.235453122	-0.413929994	-0.065133686	-0.267413347	-0.324445436	-0.450470042	-0.353419859	-0.560415023	0.429560043	0.230257628	0.125779025	0.115597638	0.143406538	0.319436586	0.18374758	0.05898908	0.043193557	0.218030556	0.095685112	0.425794123	0.559403543	0.280950598	0.189531377	0.018003074	-0.135805611	-0.015394948	-0.352422981	-0.25801271	-0.013541541	-0.042602898	-0.275467731	-0.248749219	-0.131426612	-0.168827503	0.044134747	-0.160020684	-0.112256871	-0.211050732	-0.112126547	-0.266193286	0.115112162	-0.111317292	0.334607551
MtrunA17_Chr2g0278301	hypothetical protein	0	-0.385870649	-0.2044014	-0.133026962	-0.253985496	-0.076203929	0.01839031	0.017511275	0.192429528	0.22209336	-0.012210833	-0.055718118	-0.193714702	0.053800203	0.132939109	-0.100957174	0.159759537	0.049074461	0.258045046	0.054857385	0.108263974	-0.210037021	-0.006925783	0.295620257	0.111849432	0.282706627	-0.12916746	0.036585539	0.225812629	-0.237037658	-0.134018849	-0.160418768	-0.304693479	-0.249598134	-0.177289775	-0.302658072	-0.181767987	-0.254038679	-0.18458785	0.152713286	0.026168004	-0.137376266	-0.306840245	-0.073916902	-0.224810862	-0.003870243	-0.139441767	0.294043108
MtrunA17_Chr2g0278431	hypothetical protein	0	0.082730655	0.056734497	-0.003536029	-0.254951249	-0.143777223	-0.088414462	-0.276684131	-0.115729852	-0.110340464	0.118490591	-0.254647464	-0.019234041	-0.263393642	-0.092424886	-0.07862763	-0.251227384	0.115168053	-0.095647969	0.040836127	0.270894556	0.135669763	0.00699557	-0.033785431	-0.12210132	-0.112399164	-0.229338714	-0.22173957	-0.175268396	-0.187685279	-0.07840587	-0.113852338	0.123190008	-0.02024494	-0.086667805	0.04569852	-0.0396184	-0.069682992	-0.048218211	0.135789134	0.122290977	0.152233463	0.22148922	0.016600966	0.242061992	0.33545185	0.402392968	0.017688241
MtrunA17_Chr2g0279241	hypothetical protein	0	-0.343669778	0.080237331	-0.076913665	-0.04274092	-0.268862278	0.108109903	0.217540173	-0.087601406	0.357995892	0.482837057	0.511450417	0.552732619	0.240249436	-0.226136881	-0.690301567	-0.518985654	-0.209525206	-0.331308557	-0.187850956	-0.054433202	-0.64409704	-0.605397648	-0.241389361	-0.443281081	-0.227636491	-0.479186058	-0.288063543	-0.457097162	-0.282590877	-0.34221317	-0.509320684	-0.177905271	-0.481226713	-0.709313962	-0.805094655	-0.65785273	-0.108156647	-0.39282015	0.424811771	0.139440943	0.037231722	-0.333998669	-0.403594725	0.40404489	0.193201106	0.284816233	0.435801101
MtrunA17_Chr2g0279621	hypothetical protein	0	0.043639338	-0.081424919	0.157796995	0.017366769	0.221811688	0.165144505	-0.238731754	-0.011322734	-0.107448391	-0.002882782	-0.37241294	-0.354134151	0.187455413	0.191614571	0.449730279	0.410626268	0.191652326	0.260564875	0.185373221	0.375461916	0.571079719	0.499965148	0.083265465	0.433268858	0.351742131	0.066778723	-0.083626609	0.044053396	-0.119586069	-0.022991022	0.023069004	-0.189411656	-0.076581807	0.41561364	0.406649629	0.359464945	0.125947306	0.142540489	-0.270196161	-0.298341367	-0.028399513	0.362233355	0.247364172	-0.095701723	0.254332186	-0.05816382	-0.250309344
MtrunA17_Chr2g0279891	hypothetical protein	0	-0.392952667	-0.276438071	-0.229634019	-0.180963447	-0.198144858	-0.180806357	0.17165395	-0.000775875	0.008795012	-0.289424655	0.100085631	-0.107947263	0.45675874	0.152433997	-0.135885871	0.188075432	0.177036545	0.279204516	0.473083198	0.068791653	-0.328337859	-0.113891855	0.257782613	0.166620446	0.304580311	-0.114949961	0.108418037	0.00552212	-0.139698707	-0.287414021	-0.325072173	-0.143406557	-0.127462517	-0.27240422	-0.417831531	-0.063288835	-0.297626163	-0.396307421	0.04299796	0.022520215	-0.229927595	-0.373988107	-0.19126901	-0.125629435	-0.015578282	-0.012709522	0.042398406
MtrunA17_Chr2g0279971	hypothetical protein	0	-0.047623384	0.043294682	-0.080411259	0.058180166	-0.07385152	0.156273077	0.010686375	0.242466969	0.271683851	0.165853945	0.083395006	0.065241735	0.138343183	0.273811797	0.380574395	0.281979669	0.427992263	0.194180327	0.301785891	0.492130561	0.302586139	0.408124895	0.219965262	0.152151747	0.223503775	-0.46435047	-0.140088824	-0.150686767	-0.300638183	-0.512415759	-0.13265542	-0.059662293	-0.183736467	-0.01118434	0.347034086	0.148358051	-0.380191162	-0.462477726	-0.264450712	-0.366913624	-0.252976532	0.107035555	-0.042409289	0.09980106	0.164953573	0.070456139	-0.224836133
MtrunA17_Chr2g0280141	hypothetical protein	0	-0.604034773	-0.466780474	-0.513670637	-0.777699872	-0.606141977	-0.478190966	-0.313783239	-0.537780536	-0.240489792	0.00468691	-0.399177423	-0.265574259	0.037642062	-0.038486998	-0.258623938	-0.36785772	-0.26358341	-0.212077532	-0.30821187	-0.087753823	-0.146622664	0.040736357	-0.268682324	0.026780925	0.123448928	0.25902952	-0.224384102	-0.338762741	-0.395827839	-0.127674018	-0.574676368	-0.297294962	-0.277506057	-0.373615506	-0.378975162	-0.433298556	0.322742493	0.231658973	0.590798281	0.292104065	0.271441384	-0.070136898	-0.154896892	0.051831579	0.363172301	0.424468631	0.482327889
MtrunA17_Chr2g0280241	hypothetical protein	0	0.582909376	0.373219887	0.463754394	0.223722703	0.321353842	0.09094844	0.113120305	-0.014182162	-0.171472183	0.044423416	0.023688354	0.157718541	-0.457062373	-0.331841221	-0.319356202	-0.065620999	-0.4494462	-0.347892717	-0.116583841	-0.407923556	-0.337135885	-0.571948911	-0.041756413	-0.327744682	-0.562973522	0.431412931	0.248694101	0.291257861	0.419646262	0.642116214	0.571455015	0.564332784	0.573594385	0.173350478	-0.000832912	0.271604566	0.324493803	0.369816778	0.006860818	0.346908927	0.170131717	0.057905602	0.119869431	0.091572929	-0.38875503	-0.152133633	-0.043852636
MtrunA17_Chr2g0280491	hypothetical protein	0	-0.34972201	-0.359414101	-0.232657829	-0.451407957	-0.232956421	-0.289715634	-0.294893101	-0.215177195	-0.140058543	-0.04422608	-0.303120439	-0.28433253	-0.210558483	-0.012090254	-0.277083012	-0.219077554	-0.00897705	0.118344151	-0.129306039	-0.046443731	-0.178900128	-0.277184311	-0.010259394	-0.159995851	-0.042326308	0.070052194	-0.094285184	0.193213246	-0.166405905	0.12533665	-0.250014729	-0.306305284	-0.246640184	-0.143234486	-0.448143649	-0.322563847	-0.13456751	0.125071059	0.342655827	0.183116899	0.128938477	-0.158720646	-0.06013834	-0.134809341	0.183351145	0.156442239	0.432786913
MtrunA17_Chr2g0280591	hypothetical protein	0	-0.4555571	-0.4875324	-0.35964862	-0.499477146	-0.3021074	-0.217809692	-0.330257585	-0.102764715	-0.053281841	-0.021760357	-0.470687782	-0.459782794	-0.100066344	0.275841231	0.247522556	0.145332471	0.166551833	0.252460502	-0.018178707	0.141278998	0.246873514	0.263014673	0.009566154	0.212313513	0.265624221	0.202408797	-0.063471931	0.084603434	-0.403966525	-0.126655028	-0.274429699	-0.364013731	-0.188795884	0.023004723	0.064983365	-0.134764726	-0.146439446	0.062518736	0.07592079	-0.153455727	-0.037882569	-0.023451588	-0.022121871	-0.25122541	0.193334729	0.058598096	0.306190247
MtrunA17_Chr2g0280611	hypothetical protein	0	-0.33551044	-0.60277344	-0.384057326	-0.417929991	-0.327409872	-0.516810974	-0.000102858	-0.150029479	-0.293320486	-0.599963028	-0.284705398	-0.519530048	0.136250608	0.047504605	0.061751994	0.150329774	0.158002069	0.40805666	0.218905721	0.059576098	0.182315015	0.190735998	0.396682225	0.431670781	0.547636581	0.409556359	0.25069829	0.358361145	0.079776742	0.146029586	-0.117411984	-0.03049973	0.242317214	0.221799584	-0.162689592	-0.046581301	-0.101426768	0.106561235	0.10388219	0.024662187	0.065639584	-0.135184077	0.121545719	-0.416285897	0.02320978	-0.241892401	0.1501266
MtrunA17_Chr2g0281201	hypothetical protein	0	-0.256715003	-0.017977406	0.117584755	-0.304766243	-0.036634717	0.068546009	-0.143604177	-0.237923697	-0.034365289	0.298764855	-0.188699842	-0.07809671	0.241271886	-0.050738971	-0.37047457	-0.174449585	-0.26205937	-0.167557502	-0.059621535	0.131890735	-0.337548667	-0.201603065	-0.163853372	-0.039506553	0.092182853	-0.102396081	-0.170193244	-0.278620464	-0.385172268	-0.05188704	-0.324699444	-0.243358429	-0.340174687	-0.39567103	-0.51334059	-0.306044373	0.175994951	-0.106654903	0.366949469	0.195244898	0.055668236	-0.076479479	-0.181731492	0.226930672	0.348568336	0.28024238	0.387728094
MtrunA17_Chr2g0281421	hypothetical protein	0	-0.506409772	-0.234641473	-0.415268574	-0.206577052	-0.048462412	0.079398218	0.248625396	0.132960985	0.171905318	-0.089169456	-0.018718697	-0.174872679	0.53195856	0.393571079	0.030218205	-0.137294256	0.040340898	0.132571399	0.268118394	-0.266863811	-0.179120335	-0.144782688	-0.370693988	-0.173343406	0.309180169	0.004998839	0.234155841	-0.192211369	-0.366256454	-0.145695837	-0.269054254	-0.467162013	-0.301120873	-0.490530816	-0.298948011	-0.249133688	-0.067522992	-0.210407411	0.103621481	0.077721965	-0.290108846	-0.435826702	-0.50482759	-0.235073331	0.042546225	0.16309322	0.121249918
MtrunA17_Chr2g0281541	hypothetical protein	0	-0.589347778	-0.48360598	-0.506824156	-0.630245155	-0.78715944	-0.579529443	-0.355394582	-0.556325055	-0.184710091	0.049546179	-0.117794114	-0.054176018	0.177563037	-0.058817287	-0.164810023	-0.084248658	0.148548011	0.099608458	0.013656051	0.438000283	0.038933354	0.138864872	0.274626605	0.203760157	0.301769448	-0.231408061	-0.492671571	-0.346606413	-0.45599441	-0.645246053	-0.79913062	-0.213572746	-0.418312258	-0.16029655	-0.279707542	-0.216979841	-0.071513346	-0.162714086	0.440838315	-0.049107286	0.204161235	0.104800226	0.103504754	0.233725159	0.604719345	0.406791239	0.145034857
MtrunA17_Chr2g0282261	hypothetical protein	0	0.358342438	0.317870934	0.234366707	0.255182639	0.643282594	0.386179407	-0.135282796	0.288307602	-0.040793334	-0.129790415	-0.303106521	-0.284648099	-0.142402355	0.284920884	0.440369863	0.315333589	0.008686289	0.187655092	0.184241028	-0.116334531	0.341517227	0.220800854	-0.077548144	-0.095230915	-0.092591665	0.097356165	0.143769141	0.366197709	0.148916863	0.342493798	0.535730027	-0.217372803	-0.034282091	0.343445778	0.582284113	0.678751784	0.245679926	0.388077241	-0.310217394	0.078171342	-0.113440655	0.214455757	0.161163609	-0.295173838	-0.109563409	-0.002181103	-0.540784123
MtrunA17_Chr2g0282331	hypothetical protein	0	-0.19656981	-0.131415619	-0.340527384	-0.164431616	-0.242750473	-0.199011285	-0.176594221	-0.097408837	-0.048054033	-0.176548677	-0.110116983	-0.124493479	0.167102617	0.259722442	0.344086078	0.142821543	0.343016705	0.201008528	0.261219637	0.288850323	0.275379777	0.494365399	0.101574363	0.12078304	0.173862977	-0.307447079	-0.225254488	-0.200042201	-0.16784757	-0.504703508	-0.301086076	-0.194510989	-0.282812235	-0.029042627	0.322605343	0.246168715	-0.119214476	-0.190521359	-0.072085718	-0.104688509	-0.096250918	0.125334412	0.028511554	0.00230596	0.227679418	0.312400906	-0.345615886
MtrunA17_Chr2g0282911	hypothetical protein	0	-0.256710122	-0.107376729	-0.114182186	-0.046908682	-0.184099361	0.2390906	0.147707411	0.179536762	0.468120718	0.433559819	0.118467413	0.072714189	0.237982747	0.102852845	0.189541641	0.164534335	-0.02943242	-0.156523022	-0.312846667	0.30878757	0.159344568	0.521812959	-0.044987807	0.370870922	0.324254491	-0.102445624	-0.112872386	-0.284258166	-0.268470665	-0.301856037	-0.20884124	-0.163146429	-0.201133763	-0.1170014	0.065497163	-0.361252758	0.033030081	-0.14575418	-0.074985235	-0.361023245	-0.105734147	-0.001005185	-0.157565915	0.067183041	0.021731039	-0.22167647	0.319003421
MtrunA17_Chr2g0282971	hypothetical protein	0	-0.184362236	-0.099629271	0.115528505	-0.449075251	-0.126709232	-0.143933898	-0.304570728	-0.23621827	-0.149149046	0.097342458	-0.342495872	-0.125801229	-0.299858424	-0.365302837	-0.448179712	-0.391027025	-0.322597554	-0.271176056	-0.472062998	-0.114539541	-0.195153734	-0.188730479	-0.215803733	0.058589436	-0.049463908	0.164147972	-0.170251917	-0.140757798	-0.251165501	0.16774599	-0.197327778	0.022515124	0.012888656	-0.146253898	-0.41094363	-0.423164982	0.2541493	0.29293207	0.471032734	0.275664806	0.384202415	0.042455441	0.084245967	0.129768531	0.230350603	0.159000674	0.550382753
MtrunA17_Chr2g0284281	hypothetical protein	0	-0.06351101	0.146216637	0.504992521	0.019502889	0.064656863	0.150982898	-0.270201874	-0.233388238	-0.070810361	0.280505064	0.033382856	0.190285335	0.16306416	-0.449529355	-0.423537423	-0.097311403	0.014809694	-0.045135619	-0.239630643	0.49042475	-0.072971734	0.037201194	0.236545154	0.341379644	0.171786533	-0.4805418	-0.492895448	-0.230583864	-0.037092969	-0.22876616	-0.383586286	-0.052939124	-0.353895543	0.064947439	-0.462110033	-0.240966569	0.025356625	-0.078427487	0.303416224	0.043258422	0.326179474	0.22729873	0.365768818	0.416494317	0.451668787	0.063417507	0.171315387
MtrunA17_Chr2g0284571	hypothetical protein	0	-0.548939916	-0.135845123	-0.102839492	-0.210033818	0.226969962	0.429396861	0.088429287	0.356828769	0.396599642	0.202350071	-0.183812723	-0.289087884	0.328519583	0.419732901	0.029752958	0.245808205	-0.243535516	0.2023627	0.037836703	-0.19229428	-0.324217384	-0.083705695	-0.11758657	0.074271882	0.346739056	0.029297887	0.167764899	0.02148532	-0.459418516	-0.10626284	-0.15724602	-0.669536026	-0.450744875	-0.424188587	-0.2527434	-0.227448742	0.018446752	-0.124526214	0.043507988	-0.01262782	-0.398650555	-0.488192636	-0.342269217	-0.361178324	-0.101870891	-0.136287314	0.35376909
MtrunA17_Chr2g0285021	hypothetical protein	0	-0.272539332	-0.24470926	-0.188725405	-0.344233906	-0.404087065	-0.297328663	-0.114945363	-0.371968004	-0.121112337	0.147783124	-0.068213616	-0.024284536	0.008668155	-0.108929752	-0.258131675	0.023211493	-0.422420028	-0.075081156	-0.251325234	0.041700154	-0.328778351	-0.099789305	0.326354228	0.145316406	0.108640677	0.139787712	-0.142097473	-0.11825915	0.029843851	-0.146376466	-0.328287528	-0.020300286	-0.085303522	-0.162138726	-0.230156926	-0.246778864	0.2182134	-0.009740033	0.293630777	0.086299201	0.041959367	-0.123442951	0.067860429	0.077710643	0.02920387	-0.040780275	0.31712574
MtrunA17_Chr2g0285251	hypothetical protein	0	-0.279116694	-0.199237334	-0.280454171	-0.239774585	-0.520923172	-0.233557756	0.081355445	-0.275961941	0.034780092	0.190669302	0.165805364	0.21797133	0.142998231	-0.216409482	-0.17586569	-0.230096394	-0.208500992	-0.376237592	-0.425011124	-0.046026558	-0.06940924	0.135126858	-0.186147542	0.211883345	0.119080584	0.207595257	-0.119501438	-0.409536827	-0.118831976	-0.175729418	-0.328013204	0.106589325	0.033616388	-0.168477213	-0.21109283	-0.46137139	0.250219747	0.120050041	0.294718573	0.011261907	0.219718374	-0.012042646	-0.083142119	0.201908021	0.063457196	0.00160968	0.327945117
MtrunA17_Chr2g0285361	hypothetical protein	0	-0.058827752	0.171082019	-0.038965691	0.181614866	-0.048216275	0.228753201	0.4230583	0.184622774	0.452711766	0.309640467	0.391746041	0.407675236	0.063829417	-0.077422615	-0.204215748	-0.522886334	-0.146411391	-0.382480555	-0.259401101	-0.293524201	-0.2420903	-0.230525734	-0.555440484	-0.473319646	-0.253134405	-0.233165054	0.002176759	-0.473129761	-0.118896514	-0.194585003	-0.147395488	0.110996063	-0.024303056	-0.496532729	-0.142500796	-0.441864285	-0.013683628	-0.322864365	0.074298938	-0.015876739	-0.047667232	-0.211909788	-0.413563465	0.219916261	-0.121154608	0.116013665	0.266509689
MtrunA17_Chr2g0285861	hypothetical protein	0	0.265007591	0.413857424	0.294077765	0.269891856	0.410215815	0.262554586	-0.068939446	0.164218034	0.05024462	0.071838344	0.044249462	0.104167053	-0.216044208	0.092999453	0.011514741	0.003233257	-0.094048028	0.036823986	0.136587179	-0.163546769	-0.13342045	-0.246474252	-0.112426587	-0.419047275	-0.344702122	-0.187263188	-0.024452798	0.097497856	-0.096833316	0.030275359	0.277925649	-0.081361552	-0.11802462	-0.084095413	0.196517512	0.338505302	0.002629616	-0.086947809	-0.069368308	0.104920615	-0.116485315	0.022329525	0.010566248	0.016759306	-0.020835374	0.1869358	-0.238600691
MtrunA17_Chr2g0286621	hypothetical protein	0	0.134868273	0.32487586	0.054437907	0.101132496	0.319474773	0.464086192	0.140282615	0.308483903	0.317994063	0.321807825	-0.059887044	0.020716068	-0.055382079	0.282527416	0.21396614	0.16031167	-0.448649853	-0.330870094	-0.131111454	-0.315349531	-0.149057711	0.095245223	-0.395245254	-0.169231335	-0.231305231	0.220988265	0.178825193	-0.114270135	-0.146235032	0.156237384	0.346050872	-0.129213287	-0.017664962	-0.264141571	0.353814383	0.147613464	0.407203591	0.156174791	-0.183136246	0.053798693	-0.263518027	-0.091522086	-0.320320535	-0.078451531	-0.318771482	0.001345509	-0.016911798
MtrunA17_Chr2g0286861	hypothetical protein	0	-0.522447572	-0.054745599	-0.044585441	-0.168305475	-0.146867609	0.174200096	0.075772135	-0.009132582	0.337020953	0.348240086	0.225913089	0.218471634	0.388284631	-0.049696882	-0.373109518	-0.268129409	-0.029939199	-0.139217076	-0.171595923	0.128530429	-0.341823414	-0.127484801	-0.190925224	-0.051915702	0.149524949	-0.474942601	-0.293659457	-0.429365381	-0.498508524	-0.440203239	-0.576318309	-0.406277971	-0.590931646	-0.546812708	-0.622077641	-0.55743036	-0.116691854	-0.383236503	0.340926857	-0.053189303	0.002681143	-0.233890189	-0.290085109	0.259505549	0.320381795	0.19682408	0.44088958
MtrunA17_Chr2g0286941	hypothetical protein	0	0.046913611	-0.171924962	0.0990547	-0.043450283	0.279125421	-0.061476943	-0.186473602	-0.017654631	-0.395733021	-0.456951165	-0.444023325	-0.516980722	0.083791118	0.236727533	0.264916548	0.370008738	0.262062895	0.551022639	0.570711011	0.055258952	0.251881155	-0.016486083	0.279994177	0.180496372	0.26350044	0.241906546	0.231836142	0.44203424	0.116276692	0.235883101	0.168918616	-0.104318494	0.138921496	0.382432567	0.165528668	0.502850466	-0.12338377	0.100758906	-0.190444642	0.048417201	-0.117476184	0.038000461	0.230347312	-0.361757007	0.037581525	-0.065609897	-0.327148946
MtrunA17_Chr2g0287381	hypothetical protein	0	0.174255207	0.080492858	-0.03183761	0.04972508	0.122088557	-0.017312325	0.091855458	-0.003235338	-0.117613833	-0.167780962	-0.029328182	0.01097795	-0.221947967	-0.158099827	-0.203207883	-0.31878541	-0.186575912	-0.106132834	-0.157597667	-0.401793016	-0.12773077	-0.308488035	-0.121462178	-0.331672082	-0.267269017	0.17966381	0.160959727	0.199387479	0.503858198	0.431558377	0.219807582	0.115120699	0.169105991	0.043772235	-0.083857992	0.006035688	0.200776499	0.384091785	0.123563546	0.415954222	0.157515659	-0.094020702	0.017590913	-0.130181784	-0.244630062	-0.002568597	-0.083314777
MtrunA17_Chr2g0287711	hypothetical protein	0	-0.429582488	-0.471194283	-0.263439116	-0.539291339	-0.55557951	-0.32446312	-0.286638699	-0.287904653	-0.073169119	0.079490239	-0.259203172	-0.230144364	0.168093928	-0.087731101	0.006375086	0.074613243	0.226622879	0.11978608	-0.055897734	0.656451604	0.362411264	0.485535137	0.308776466	0.595574164	0.567763711	-0.06889887	-0.318601883	-0.170703609	-0.402229791	-0.331191519	-0.517905976	-0.129881599	-0.184184548	0.088666263	-0.180959871	-0.310754806	-0.082328542	-0.049508622	0.242680868	-0.205723834	0.222610904	0.220040929	0.1519573	0.114408564	0.548377361	0.069631201	0.317002433
MtrunA17_Chr2g0287771	hypothetical protein	0	0.033936872	-0.242248047	-0.14457454	0.057189169	-0.131427789	-0.242636303	0.197385386	-0.091261841	-0.193046291	-0.242861297	0.06531545	-0.053481356	0.087787544	0.023242316	0.110978709	-0.039621477	0.208330233	-0.027228586	0.025695655	-0.219454369	0.063827359	-0.074208681	-0.141011358	0.025502248	0.003913052	0.378320765	0.318475725	0.11173424	0.246738812	0.253282241	0.095658942	0.24683201	0.377434486	0.18044242	-0.054451821	-0.092576887	-0.151390997	0.072760611	-0.115803455	-0.085846084	0.006338854	-0.087927451	-0.095078349	-0.096553163	-0.249390548	-0.223415334	0.052102097
MtrunA17_Chr2g0287851	hypothetical protein	0	-0.248116286	-0.288415188	-0.369499803	-0.09380094	0.117089293	0.006232524	0.269379305	0.324764582	0.233635469	-0.202685406	-0.142963425	-0.370239845	-0.065456514	0.500993896	0.210990358	-0.034501817	-0.075546204	0.118776074	0.092343458	-0.651021393	-0.229331679	-0.27953324	-0.494360502	-0.435624991	-0.137521192	0.402106403	0.516821698	0.226250603	-0.195283876	0.254453564	0.181556517	-0.278570425	0.093096565	-0.334147885	0.008070431	-0.153617868	-0.177782118	-0.091936653	-0.19518059	-0.085264604	-0.417437842	-0.520331686	-0.561573363	-0.527559286	-0.456378713	-0.133234541	0.331927847
MtrunA17_Chr2g0287891	hypothetical protein	0	-0.095957369	-0.092682668	-0.291766669	-0.206726844	-0.018899328	-0.036135415	-0.076654843	0.118981497	-0.030561329	-0.178015011	-0.24887627	-0.234269576	-0.214436512	0.113468636	0.211907788	-0.105503611	-0.056590193	-0.002576051	-0.252919651	-0.243897052	0.238917212	0.283487862	-0.144264281	0.042825349	0.112537166	0.298158206	0.158254993	0.174016368	0.065654636	0.259083709	0.190336818	-0.175839065	0.041635	0.075973053	0.224708082	-0.04022131	0.189160005	0.439269193	0.101710261	0.207828584	0.090792643	-0.028186503	0.001888486	-0.31773914	-0.106329521	-0.027841259	0.019891882
MtrunA17_Chr2g0288271	hypothetical protein	0	-0.584903657	-0.347665454	-0.314107297	-0.520502081	-0.376462428	-0.079354469	-0.120811927	-0.088280931	0.179726022	0.208856089	-0.220569736	-0.182790776	0.223999458	0.050487739	-0.14739068	-0.286456425	0.066920739	0.019079969	-0.097348628	0.217351001	0.06405318	0.10505413	-0.256194353	0.091298677	0.39956454	-0.145165526	-0.203416488	-0.354343107	-0.659545824	-0.331010219	-0.549486282	-0.365092165	-0.375093657	-0.37039508	-0.378646332	-0.530232104	-0.050058924	-0.135071258	0.377948594	-0.00166583	0.086566163	-0.081206856	-0.221094493	0.036087319	0.489956597	0.285764515	0.476148755
MtrunA17_Chr2g0288421	hypothetical protein	0	0.223783205	0.419976264	0.408377918	-0.046323635	0.46577557	0.370591624	-0.022136913	0.141888559	-0.011860026	0.147629394	-0.257409976	-0.067982915	-0.312617154	-0.090706603	-0.309763786	-0.089466165	-0.590827326	-0.300511143	-0.156258009	-0.410184575	-0.463260776	-0.374273574	-0.199699367	-0.289329659	-0.332148914	0.282497623	0.192284531	0.171040943	0.041739033	0.522205581	0.419750745	0.033422585	0.111685864	-0.217331775	-0.113233371	0.127296314	0.440097004	0.335648945	0.225278653	0.576411174	0.047441442	-0.14045324	-0.070469473	-0.043484648	-0.238307269	0.062631553	0.149230693
MtrunA17_Chr2g0289001	hypothetical protein	0	-0.527723865	-0.308920214	-0.152205554	-0.516025241	-0.134691496	-0.049780773	-0.199647258	-0.270834263	-0.055580866	0.148479251	-0.469412348	-0.404882502	0.141810719	0.201308136	-0.101525267	-0.026900776	-0.363339343	-0.043997366	-0.141260488	-0.159589112	-0.258158827	-0.044569923	-0.280846603	-0.013892638	0.138897835	0.300271655	-0.047454998	-0.174560696	-0.448001358	-0.050105425	-0.368729491	-0.440360686	-0.315787466	-0.357328874	-0.254770857	-0.210279102	0.29782896	0.066471369	0.343579464	0.165365247	-0.031705285	-0.199827353	-0.200328793	-0.108636072	0.153765075	0.195626839	0.483335367
MtrunA17_Chr2g0289251	hypothetical protein	0	-0.724662229	-0.606033765	-0.492985663	-0.699418674	-0.546211379	-0.47658448	-0.295066232	-0.429852079	-0.219877503	-0.15684301	-0.376678032	-0.436504017	0.42200562	0.200877746	-0.072458129	0.079675585	0.07847537	0.321905101	0.249686708	0.302613524	-0.07142895	0.136173123	0.211419939	0.308069027	0.551050082	-0.044362543	-0.209054392	-0.215943057	-0.505725919	-0.475678781	-0.729194141	-0.441742261	-0.423496389	-0.272188605	-0.373175096	-0.204041612	-0.054940644	-0.215812203	0.349189501	0.011366545	-0.040882915	-0.140816115	-0.060674157	-0.076604684	0.487910757	0.300036125	0.244178437
MtrunA17_Chr2g0289371	hypothetical protein	0	-0.386925521	-0.536079276	-0.593199906	-0.15101954	-0.072064281	-0.006841563	0.210103507	0.362273317	0.244152461	-0.230830641	-0.1852494	-0.543843881	0.423586281	0.723619209	0.691010067	0.517786093	0.333927752	0.441175973	0.360937468	0.032246316	0.355100008	0.482050617	-0.01632337	0.335426133	0.577154168	0.30076739	0.448700475	0.241032331	-0.245510694	-0.020886663	0.046762791	-0.457247229	-0.049675311	0.030859908	0.263532436	-0.013543309	-0.277547665	-0.115252754	-0.455165872	-0.472588419	-0.534109919	-0.286229962	-0.389897065	-0.60987707	-0.208799167	-0.345100773	0.034727721
MtrunA17_Chr2g0289661	hypothetical protein	0	-0.098171599	-0.357294863	-0.187265312	0.061594412	6.7274423403427e-05	-0.123239089	0.010021824	0.072785715	0.000968977	-0.243319035	-0.049350537	-0.283667117	0.182958385	0.159021229	0.392182754	0.182835917	0.345709078	0.333384317	0.018081048	0.174631752	0.541125516	0.390757753	0.077895398	0.328555454	0.39777276	0.075469557	0.083469354	0.193714163	0.012942706	0.033482157	-0.003108073	-0.191006824	0.00639213	0.388023051	0.177737579	-0.023366385	-0.167972096	0.049915549	-0.275478196	-0.481442978	-0.035085491	0.133110505	0.099211421	-0.267546988	0.093647203	-0.299816398	-0.032391672
MtrunA17_Chr2g0289681	hypothetical protein	0	-0.047423749	-0.272546635	0.016889563	0.037224066	-0.106090887	-0.343330111	0.14305636	-0.054407951	-0.291716991	-0.523082277	0.098461021	-0.142197272	0.228679881	-0.066110365	-0.08423063	0.167489575	0.294146867	0.389460776	0.377159792	0.098302588	-0.108215928	-0.089616173	0.476985196	0.354840163	0.35845663	0.103721307	0.282576232	0.290616949	0.265337749	0.065538541	-0.010319289	0.229056552	0.329145758	0.159658124	-0.315624587	-0.075201444	-0.428782136	-0.296337157	-0.067154304	-0.037055998	-0.085741192	-0.230137897	0.113959894	-0.179901858	-0.13133268	-0.332635644	0.055716338
MtrunA17_Chr2g0290221	hypothetical protein	0	0.391205669	0.001436049	0.017432946	0.332974217	0.362600053	-0.018160356	0.206082107	0.184510302	-0.248452702	-0.492541128	0.01667969	-0.224155242	0.157702172	0.221458846	0.319939289	0.282363368	0.342281496	0.334380546	0.498111852	-0.036223387	0.240478699	-0.014051032	0.245431115	0.00194172	0.090559382	0.16925558	0.4658916	0.552474851	0.538626852	0.50079737	0.515982721	0.11512919	0.323792349	0.426188679	0.185295581	0.444513198	-0.200009772	0.099944128	-0.424165785	-0.046789928	-0.193205613	-0.003818662	0.022462972	-0.31323419	-0.268470667	-0.285538813	-0.493582378
MtrunA17_Chr2g0290371	hypothetical protein	0	-0.472798979	-0.200609867	-0.198346385	-0.241683333	-0.110139025	0.099174246	-0.102952705	0.004593188	0.130873244	0.092182471	-0.125226143	-0.150685325	0.464194261	0.18209943	0.038905283	-0.12563289	0.362595926	0.226289975	0.105772629	0.412605822	0.170564713	0.286404635	-0.021770587	0.140104838	0.482631601	-0.527338783	-0.241025144	-0.270189917	-0.336908623	-0.413261538	-0.529464756	-0.504605517	-0.598024653	-0.229558687	-0.275647195	-0.296314536	-0.230309097	-0.282740426	0.178072717	-0.055637803	-0.046147143	-0.050092017	-0.126817081	0.048692291	0.472402135	0.256284439	0.089036294
MtrunA17_Chr2g0291171	hypothetical protein	0	-0.679647493	-0.320100422	-0.365969688	-0.535697558	-0.436317055	-0.299873576	-0.301724215	-0.337563795	-0.043588703	0.024716322	-0.138072869	-0.0968543	0.099006752	0.072991909	-0.285235744	-0.172951104	-0.051941127	0.081664749	-0.069833738	0.04072953	-0.359590316	-0.086439456	0.022055466	-0.08307647	0.06088606	-0.253324896	-0.372022078	-0.244796135	-0.452802591	-0.496893285	-0.687617624	-0.508599832	-0.621018981	-0.485611573	-0.449927512	-0.310945936	-0.087906284	-0.217826436	0.47768885	0.156285248	0.036153972	-0.240728619	-0.117610471	0.055252707	0.337815097	0.411074687	0.344935635
MtrunA17_Chr2g0291281	hypothetical protein	0	-0.003318736	-0.025335933	0.05780181	0.400503993	0.254965652	0.290729438	0.305439071	0.397187019	0.32203197	0.035627141	0.285907298	0.033779705	0.32458623	0.42510056	0.29019732	0.303635702	0.523141701	0.345915502	0.554700439	0.133710177	0.022255129	-0.13536768	-0.029363617	-0.169621001	0.015053358	-0.298633086	0.212103241	0.146758919	-0.160122314	-0.16423871	0.058246119	-0.169299704	-0.121774537	-0.065154076	-0.003803796	0.075094522	-0.674812112	-0.619768333	-0.50128319	-0.491250689	-0.500342461	-0.231437248	-0.340793959	-0.116189506	-0.142076888	-0.174182392	-0.088159984
MtrunA17_Chr2g0291441	hypothetical protein	0	-0.392922919	-0.109583724	-0.073915157	-0.440728757	-0.257759722	-0.136679784	-0.267680704	-0.357638543	-0.071620124	0.238957293	-0.134030934	0.066652174	-0.219904698	-0.394018988	-0.6548929	-0.569385635	-0.49719178	-0.268517779	-0.672136177	-0.213470926	-0.412171571	-0.358748523	-0.119561104	-0.176148063	-0.108368814	-0.011848153	-0.334921455	-0.168592799	-0.053014117	0.048810539	-0.415570236	-0.261326842	-0.370806395	-0.322144134	-0.623116628	-0.587250428	0.338913446	0.324028251	0.719904423	0.463402705	0.41378935	-0.130090945	0.070521301	0.13747722	0.236912947	0.221808052	0.565371344
MtrunA17_Chr2g0291611	hypothetical protein	0	0.113060351	0.148038084	0.320329867	-0.023249682	0.528352567	0.156690363	-0.261457149	0.088988606	-0.349152586	-0.326306329	-0.420869745	-0.353833225	-0.262149996	0.003960588	-0.092034055	0.094807539	-0.12810636	0.268162255	0.010417932	-0.287801576	-0.19570672	-0.229594902	0.237904468	-0.011045812	-0.031465357	0.163681582	0.204850148	0.547783403	0.402834789	0.520140605	0.339360083	-0.178156156	0.002353456	0.201312716	-0.083820964	0.260089291	0.075462568	0.384596909	0.11058459	0.491941471	0.030133559	-0.149602662	0.279707984	-0.338159981	-0.213580222	-0.114858913	-0.099798338
MtrunA17_Chr2g0293391	hypothetical protein	0	0.229332792	0.29014719	0.421090627	0.08215792	0.383008412	0.097369081	-0.21558162	-0.09394894	-0.386929356	-0.241852807	-0.199993972	-0.088933256	0.043705637	-0.122627419	-0.12292396	0.177305316	0.049892037	0.194050336	0.291995303	0.091143093	-0.12505741	-0.123026621	0.383119767	0.089351886	0.020665946	-0.182241242	-0.046149427	0.20270434	0.323532278	0.102131095	0.109704979	0.075551707	-0.025159886	0.234132336	-0.033586128	0.506770281	0.083522905	0.123250063	0.078579971	0.391564022	0.088712732	0.110511768	0.392018167	0.056891205	0.058668394	0.10253768	-0.468451114
MtrunA17_Chr2g0293401	hypothetical protein	0	-0.093163404	0.210365601	0.242941551	0.030764309	0.167853383	0.319197023	0.14287964	0.153519032	0.256833875	0.29967722	0.193239332	0.218675347	0.135407827	-0.085953807	-0.409242727	-0.035464255	-0.239299308	-0.113381488	-0.035338699	0.065859904	-0.547616476	-0.345538839	0.188670926	-0.108349712	-0.049386581	-0.387852265	-0.071211917	-0.086465192	-0.041072083	-0.095723927	-0.134963846	-0.101862078	-0.268190043	-0.397120559	-0.464416622	-0.246735012	-0.07798923	-0.331588668	0.137797782	0.107290598	-0.133992222	-0.279884968	-0.170392313	0.193220978	-0.042274927	-0.028651289	0.248131807
MtrunA17_Chr2g0293741	hypothetical protein	0	-0.187469606	-0.111874387	0.16502237	-0.589308323	-0.348325178	-0.298254388	-0.563514327	-0.524717253	-0.393902944	0.097881862	-0.459717912	-0.153322702	-0.214291902	-0.439736976	-0.40882255	0.05236131	-0.332214548	-0.093972203	-0.263736775	0.377262904	-0.125144594	0.126602458	0.469913148	0.517312954	0.186551829	0.087574952	-0.440902627	-0.113044906	-0.098062293	-0.125037973	-0.372676107	0.103414979	-0.064540375	0.096977591	-0.246614064	-0.042366909	0.378351776	0.308513073	0.535504554	0.37164767	0.445794002	0.25606212	0.505789285	0.247048101	0.394273446	0.183199545	0.232436632
MtrunA17_Chr2g0294131	hypothetical protein	0	0.29209006	0.624711649	0.562160199	0.418519008	0.528444284	0.651301464	0.205520208	0.297053223	0.305047208	0.440115977	0.283700736	0.486492834	-0.182481967	-0.319386089	-0.471543483	-0.458479817	-0.33195943	-0.353035978	-0.33522062	-0.344192627	-0.404458694	-0.580066646	-0.354129074	-0.523122241	-0.450881138	-0.299970708	-0.037680236	-0.119611545	0.213910472	0.23072236	0.214855258	0.087306078	-0.087244985	-0.249275409	-0.269535091	-0.193724066	0.149841394	0.061045092	0.166531838	0.371809752	0.105635642	-0.120434115	-0.063829939	0.240899592	-0.16358409	0.043262547	0.07489185
MtrunA17_Chr2g0294281	hypothetical protein	0	-0.46544362	-0.395293179	-0.362279289	-0.077850869	-0.221154039	-0.019449344	0.249977071	0.304451019	0.378178434	-0.078413036	0.143928645	-0.18711458	0.434294064	0.469182525	0.308944542	0.385396479	0.438220635	0.499264311	0.496032479	0.339622521	0.083743605	0.242031031	0.287075297	0.221328354	0.522626159	-0.245771122	0.129332362	0.054812981	-0.431468067	-0.500313028	-0.288293271	-0.320213749	-0.219698325	-0.198330521	-0.044838635	-0.130472874	-0.612619751	-0.692092895	-0.252250017	-0.487309266	-0.478187769	-0.330172212	-0.295586388	-0.266943383	0.030253218	-0.193304984	0.139914079
MtrunA17_Chr2g0294521	hypothetical protein	0	-0.295628278	-0.055289045	0.025338666	-0.131960208	-0.189704021	0.014619611	-0.003276404	-0.129554272	0.150505882	0.29279479	0.184327812	0.190086532	0.195591324	-0.151660577	-0.45075268	-0.134015999	-0.033660632	-0.114003758	-0.187753539	0.2145916	-0.484203863	-0.191931771	0.154904672	-0.023646963	-0.00643309	-0.425500444	-0.258628346	-0.161704592	-0.020258	-0.241869617	-0.435803643	-0.17122917	-0.43140149	-0.346058083	-0.647295999	-0.451335657	-0.175730307	-0.268545455	0.298624988	0.102043306	0.022698753	-0.226482167	-0.119565897	0.25382244	0.101262702	0.050859681	0.367718495
MtrunA17_Chr2g0294801	hypothetical protein	0	-0.233988842	-0.209428868	-0.233847058	0.085046383	-0.150272121	-0.030300624	0.319510085	0.126736402	0.20920181	-0.026984129	0.28259675	0.114620432	0.329275892	0.243628017	0.054678198	-0.079964731	0.314065813	0.133275772	0.390063589	-0.063417529	-0.082099201	-0.276076774	-0.224509227	-0.220425677	0.035575438	-0.147482955	0.144969814	-0.205083698	-0.314016951	-0.299299763	-0.24334914	-0.04501426	-0.016755327	-0.311119449	-0.174129694	-0.218507292	-0.477037899	-0.582927909	-0.196999847	-0.354084012	-0.309268597	-0.278480871	-0.427959052	0.006441743	-0.0031694	0.045090588	0.109760075
MtrunA17_Chr2g0294891	hypothetical protein	0	-0.163106514	-0.139823664	0.124045108	-0.142539804	0.264672576	0.065084922	-0.075907597	0.119807064	-0.032236141	-0.17949249	-0.23426639	-0.320454176	-0.236732869	-0.042376995	-0.317774612	-0.052559186	-0.270320425	0.260854219	-0.092871716	-0.243476196	-0.302456377	-0.388900971	0.195784332	-0.086636443	0.014940592	0.181539346	0.164538657	0.51277402	0.124703645	0.446008944	0.125451623	-0.311241004	-0.081015499	-0.062096793	-0.416059037	-0.203282235	-0.046538807	0.134231322	0.180685933	0.231333933	0.000444764	-0.330878471	0.022444053	-0.379310396	-0.13241471	-0.226755897	0.431201226
MtrunA17_Chr2g0295331	hypothetical protein	0	-0.190564293	-0.303774838	0.028767347	-0.296983524	0.030442768	-0.09920337	-0.014139537	-0.089383062	-0.106962541	-0.039009831	-0.331273301	-0.412539978	-0.098787836	0.042752111	-0.185792454	0.147288482	-0.438882122	-0.002281758	-0.202437261	-0.269108896	-0.383124293	-0.234639276	0.073130947	0.11349737	0.061623722	0.581557173	0.298336818	0.334554484	0.045708771	0.463935957	0.096642699	-0.097522354	0.158801798	-0.064072811	-0.338432228	-0.235622075	0.163761383	0.189602522	0.130777787	0.115994259	-0.063489204	-0.310758941	-0.100474257	-0.293081229	-0.283676209	-0.343861749	0.592314548
MtrunA17_Chr2g0295491	hypothetical protein	0	-0.210997787	-0.013978429	-0.001977415	-0.061393896	-0.038185002	0.042970943	-0.113778746	-0.011645261	0.164722298	0.12971267	-0.045275092	-0.03650658	0.116001271	0.099120624	0.048803314	0.094808624	-0.043019596	0.157460613	0.063715615	0.136113001	-0.018290615	0.09549728	0.017651577	0.024467639	0.133385643	-0.293200784	-0.250351404	-0.260298622	-0.358041579	-0.499844998	-0.311546857	-0.198209945	-0.293195995	-0.153675832	0.104046388	0.061467942	0.012311474	-0.26840346	0.017081831	-0.151651831	-0.117760525	0.021854807	0.058982308	0.039142702	0.213366982	0.158650079	-0.03430436
MtrunA17_Chr2g0295611	hypothetical protein	0	-0.403519424	-0.34862028	-0.340431708	-0.360143789	-0.590717812	-0.385765132	-0.061677918	-0.393251883	-0.067559632	0.08877171	0.081576498	0.085949883	0.398995754	-0.011472937	-0.183160529	-0.186344887	0.322563903	-0.02165253	0.220166665	0.436547311	-0.05486998	-0.013749718	0.036917441	0.031906782	0.181604464	-0.390063911	-0.320570422	-0.469117765	-0.393174587	-0.560195598	-0.709589822	-0.044329844	-0.297076893	-0.307661354	-0.411969348	-0.310619251	-0.288932664	-0.475627848	0.215632043	-0.170671065	0.044106499	0.018333342	-0.196643753	0.379373046	0.494517099	0.391624891	0.152087019
MtrunA17_Chr2g0295691	hypothetical protein	0	-0.426144016	-0.318274014	-0.388720484	-0.417476873	-0.450221274	-0.171118146	-0.127992968	-0.216598119	0.110056856	0.244638568	-0.150054941	-0.126742569	0.317911478	0.201018965	0.108659986	-0.130734505	0.190706653	-0.083645841	-0.026454687	0.436003849	0.169249908	0.388767776	-0.176041011	0.101204533	0.288745061	-0.283152873	-0.277049977	-0.474368541	-0.532313979	-0.455234836	-0.556473335	-0.28827748	-0.409407802	-0.329204733	-0.114343627	-0.360720349	-0.090169643	-0.310700136	0.147093268	-0.23093643	-0.033031169	0.072718103	-0.288704607	0.219134499	0.470655106	0.349569635	0.277896338
MtrunA17_Chr2g0295811	hypothetical protein	0	-0.378991652	-0.446570618	-0.297173373	-0.264942117	0.109916858	-0.130815865	0.156840108	0.157352534	-0.042996873	-0.438972203	-0.301293384	-0.579489184	0.149913611	0.412545898	0.07501858	0.219515455	-0.039792526	0.371936747	0.323747751	-0.508174127	-0.28158409	-0.332719887	-0.088961433	-0.09013462	0.183908655	0.521424996	0.537115307	0.452122098	-0.11530232	0.315242554	0.08608725	-0.322066127	0.092919021	-0.118715128	-0.245517077	0.027967152	-0.126462351	0.054012423	-0.050749218	0.076241898	-0.320593676	-0.524952721	-0.296940479	-0.62601851	-0.341412641	-0.235851727	0.225572293
MtrunA17_Chr2g0296071	hypothetical protein	0	0.054782033	-0.114489023	0.124355453	-0.17995065	-0.243309881	-0.307231063	-0.457209009	-0.420617189	-0.390521585	-0.042807904	-0.238969529	-0.124326248	-0.091855217	-0.256873293	0.043753967	0.293995184	0.144012001	0.149306295	-0.024648512	0.501517672	0.370081141	0.37453789	0.465863244	0.515942971	0.224534161	0.083434751	-0.348372411	0.1179693	0.052644241	-0.107756185	-0.126811961	0.121004315	0.006727242	0.550564705	0.138159523	0.317349206	0.156849431	0.338598641	0.158092057	0.029067013	0.368575685	0.479455696	0.617370203	0.12329468	0.366863703	0.02079556	-0.224804111
MtrunA17_Chr2g0296261	hypothetical protein	0	-0.126968294	0.052657748	0.182116913	-0.084481895	0.052349695	-0.051215364	0.062868841	-0.147799024	-0.027892252	0.013245913	0.101793359	0.12629128	-0.178333204	-0.378033335	-0.710924743	-0.422347686	-0.576406918	-0.209078285	-0.389834368	-0.481967439	-0.699812114	-0.6668216	-0.090897205	-0.315513159	-0.27935337	0.110570055	-0.002657597	0.03840285	0.138011429	0.246591727	-0.082867017	-0.007356119	-0.030986836	-0.341874721	-0.652836135	-0.399021946	0.224928984	0.098176229	0.457483514	0.420102313	0.194718198	-0.337965485	-0.032327313	0.021838494	-0.143761597	-0.032208619	0.492622108
MtrunA17_Chr2g0296361	hypothetical protein	0	-0.271942551	0.090007993	0.014955789	0.008213722	-0.183346939	0.28123001	0.195670291	0.060708582	0.53989306	0.663627303	0.344112364	0.440035809	0.108683143	-0.080062487	-0.382585149	-0.421051926	-0.090767513	-0.363171791	-0.280700355	0.071181736	-0.40119245	-0.301134255	-0.389002262	-0.416997576	-0.260702	-0.525517762	-0.307737625	-0.543824906	-0.368025088	-0.428707827	-0.473645117	-0.123312587	-0.427704333	-0.631334852	-0.446943162	-0.618531122	-0.184598952	-0.49757948	0.197423893	-0.105761103	-0.061630351	-0.208673828	-0.431088958	0.414817978	0.129085662	0.231792203	0.499567298
MtrunA17_Chr2g0296631	hypothetical protein	0	-0.218587289	0.044642292	0.14626007	-0.360529214	-0.290587275	-0.121820549	-0.380189949	-0.454361223	-0.124498807	0.368299145	-0.208493186	0.089236344	-0.180488943	-0.315282849	-0.35125743	-0.214360492	-0.434715926	-0.364308573	-0.581513978	0.107594248	-0.303807823	0.105625326	-0.014775649	0.124538395	-0.090402255	-0.081454476	-0.467015713	-0.434644597	-0.166054468	-0.286656731	-0.434960866	-0.001272414	-0.254636832	-0.235466697	-0.1885044	-0.294335521	0.370409791	0.074944021	0.506484023	0.258030119	0.304171207	0.113254711	0.201983831	0.37656491	0.236083515	0.258093752	0.399432595
MtrunA17_Chr2g0297081	hypothetical protein	0	0.178305676	0.234744896	0.17149503	-0.11787995	-0.183697206	0.021858293	-0.199863151	-0.28800846	-0.032504192	0.479985991	-0.020914376	0.330928652	-0.391191996	-0.409174994	-0.238440125	-0.30629476	-0.40312089	-0.594584589	-0.546403132	-0.037803747	0.051578991	-0.058330221	-0.300681571	-0.104412485	-0.373417702	0.182688738	-0.328984138	-0.343305336	-0.150726132	0.055849544	-0.012589261	0.285187923	0.107677418	0.02677085	0.104096086	-0.081357273	0.508632502	0.40594648	0.301507818	0.139224716	0.445699066	0.388206206	0.158040028	0.437256447	0.200629313	0.237918372	0.141158612
MtrunA17_Chr2g0298171	hypothetical protein	0	-0.405595169	-0.08051188	-0.089924582	-0.311850841	-0.470792545	-0.130449871	-0.247431128	-0.435443989	0.10773523	0.511515046	0.149829666	0.358968404	0.003191761	-0.384824298	-0.590401868	-0.574242546	-0.231961498	-0.351702606	-0.517301957	0.190993096	-0.244124913	-0.207019452	-0.230168877	-0.166052788	-0.137560761	-0.393327515	-0.639304249	-0.568032177	-0.403144911	-0.418640723	-0.699400538	-0.239824759	-0.56603394	-0.43986068	-0.590278794	-0.662004081	0.130341949	-0.090125507	0.586943027	0.071080228	0.370380711	0.071660737	-0.051736909	0.493907397	0.560999271	0.438613744	0.51724226
MtrunA17_Chr2g0298661	hypothetical protein	0	-0.046215584	-0.014828897	-0.195470414	0.02493342	-0.175039356	-0.016675991	0.156987824	0.029338332	0.082663778	0.062409289	0.189405339	0.18034022	0.190437893	0.145485295	0.047863	0.133428084	0.289101091	0.028898319	0.350373081	0.055948599	-0.118422829	-0.168853879	0.082863397	-0.161457442	-0.093689968	-0.189482145	0.017099137	-0.071560004	0.038505858	-0.268484806	-0.144918537	0.108597559	-0.040496541	-0.063172112	-0.010418579	0.193027084	-0.24427856	-0.183795149	-0.098681364	0.007912737	-0.163833571	-0.097878525	-0.132478536	0.102333178	-0.094632038	0.111076106	-0.320380539
MtrunA17_Chr2g0298671	hypothetical protein	0	0.526710377	0.496952525	0.27981512	0.2449878	0.104544087	-0.037724799	-0.007116848	-0.108089632	-0.228483652	-0.076850097	0.238372523	0.427336652	-0.267919831	-0.364118259	-0.313781157	-0.274023629	0.070378265	-0.223996059	0.206011599	-0.038704161	-0.128011081	-0.386245008	0.03827887	-0.423619392	-0.521293402	-0.241536353	-0.12326563	0.006971063	0.316567489	0.109581565	0.237117343	0.490705201	0.211934439	0.082803822	0.010664895	0.404883311	0.043728961	0.104106855	0.117247574	0.433570678	0.274654288	0.237943812	0.190341428	0.361274307	0.049645841	0.358729121	-0.523206825
MtrunA17_Chr2g0298711	hypothetical protein	0	-0.15980749	0.044463516	-0.255679826	-0.21557331	-0.040454742	-0.102006097	0.05873043	-0.113386541	-0.059373688	-0.097434945	-0.047262545	-0.026572336	-0.147318457	0.018188804	-0.272776194	-0.253167263	-0.647496386	-0.276603288	-0.309757792	-0.675667543	-0.541459326	-0.289872246	-0.259388808	-0.356984746	-0.280450771	0.386820483	0.157881738	0.021373826	0.126309836	0.265529926	0.091312514	-0.183061687	-0.060076316	-0.408231186	-0.169361922	-0.102672311	0.490545024	0.346735937	0.352871924	0.539681356	0.019341976	-0.354880024	-0.217839103	-0.194101012	-0.310721707	0.119004515	0.177235292
MtrunA17_Chr2g0299071	hypothetical protein	0	-0.257759007	0.158567656	0.004751741	-0.156630049	-0.197876117	0.155137828	-0.083395568	-0.185764379	0.18758089	0.442334314	0.144659599	0.297655406	0.411401716	-0.026779145	-0.214894096	-0.120437794	0.070419458	-0.222448057	0.11889194	0.457225709	-0.122194812	0.080686614	-0.101150148	-0.066907566	0.039186452	-0.630923259	-0.50674058	-0.602816596	-0.517257764	-0.62128731	-0.562874936	-0.227920966	-0.600313924	-0.424703165	-0.261450595	-0.071931455	0.047842205	-0.356892676	0.264760182	0.011922825	0.055175565	0.136588689	-0.157546223	0.527810125	0.55322684	0.544206945	-0.058367614
MtrunA17_Chr2g0299901	hypothetical protein	0	-0.019705508	0.127387322	0.297680276	-0.107910004	0.135094569	0.234668987	-0.320024259	-0.12287506	0.063172812	0.392033864	-0.32218447	-0.122526558	-0.013755695	0.044561649	0.039092144	0.169925848	-0.151115021	-0.047712374	-0.000384562	0.295049491	0.066777257	0.139322432	-0.10413733	0.045323844	-0.041661704	-0.158280125	-0.348295291	-0.247363745	-0.402872712	-0.247043085	-0.185830767	-0.167192549	-0.2918224	-0.037281769	0.159118201	0.201339653	0.233291898	-0.035295948	0.026035059	-0.075868521	0.013664139	0.272368033	0.112190443	0.205255223	0.330280291	0.263866756	0.017057781
MtrunA17_Chr2g0300021	hypothetical protein	0	-0.069735395	0.224952062	0.301995187	-0.06272092	0.29448827	0.37122891	-0.113144817	0.135259737	0.230114939	0.299865959	-0.201284006	-0.122573774	-0.017031773	0.125816577	-0.02127781	0.300764207	-0.347152649	-0.0414168	-0.020680162	0.048822833	-0.245209575	0.06421052	0.013982503	0.021285708	-0.032082697	-0.076077619	-0.121488331	-0.031285206	-0.33212495	-0.12594595	0.013901709	-0.244582904	-0.272962525	-0.187540258	0.071991692	0.215388168	0.254659829	-0.046173039	0.040497306	0.066899257	-0.140293373	-0.028229605	0.003039549	0.001231528	0.006217374	0.047834745	0.08561159
MtrunA17_Chr2g0300041	hypothetical protein	0	0.365980905	0.25954031	0.29609372	0.564502665	0.155182938	0.127959679	0.129035911	0.200357609	0.091283962	-0.027383046	0.468328704	0.406784115	-0.01764845	-0.216646248	0.096381416	-0.1085064	0.528679848	0.14994962	0.116339333	0.292384824	0.415228614	0.069627521	0.095629402	-0.000305646	-0.010543366	-0.4425052	-0.112668347	0.022549524	0.150967038	-0.134898598	0.147370167	0.268065451	0.116031937	0.340383462	0.152589412	0.05296578	-0.434059771	-0.260265203	-0.246650211	-0.31833983	0.102510411	0.271465213	0.234593246	0.194154828	0.143884116	-0.106228331	-0.312747147
MtrunA17_Chr2g0300901	hypothetical protein	0	-0.483404155	-0.75606033	-0.482780291	-0.528248638	-0.398764674	-0.481303539	0.017726684	-0.074149108	-0.138586948	-0.382279108	-0.333810407	-0.610607816	0.121961048	0.309018471	0.14058504	0.444724776	0.01843983	0.381680763	0.215049752	0.020414167	-0.112234667	0.093230261	0.44373237	0.465995278	0.479442548	0.550977082	0.373207997	0.397095284	-0.092725293	0.110802602	-0.138914218	-0.136054946	0.207080609	0.017897267	-0.210622489	-0.19304738	-0.244476204	-0.09447906	-0.063637727	-0.20266034	-0.263372644	-0.38580351	-0.144289318	-0.492465655	-0.223672615	-0.416143817	0.464322932
MtrunA17_Chr2g0300911	hypothetical protein	0	-0.540220066	-0.594156069	-0.419008652	-0.636139605	-0.603397918	-0.453211743	-0.367724105	-0.439838486	-0.201310133	0.015375701	-0.348010057	-0.355709907	0.18886442	0.055224354	0.018193969	0.220962523	0.010983456	0.175678196	-0.029753582	0.454591339	0.172171958	0.358166909	0.338772694	0.546681467	0.49645565	0.16807589	-0.265254204	-0.076445714	-0.362384735	-0.274856102	-0.531131982	-0.305153726	-0.265183208	0.034865637	-0.191913358	-0.21749896	0.0648648	0.069162458	0.256432523	-0.145459318	0.114144689	0.090153862	0.111658297	-0.035695273	0.431449462	0.065512369	0.313299105
MtrunA17_Chr2g0300921	hypothetical protein	0	-0.532986931	-0.418136302	-0.387934111	-0.684003892	-0.662657406	-0.523988466	-0.389429269	-0.532862241	-0.269721984	-0.006479251	-0.221645814	-0.145360559	0.086416767	-0.126313949	-0.299994093	0.028628969	-0.066112458	0.057000764	-0.022032607	0.309290606	-0.1371637	0.054857893	0.350242922	0.295910772	0.269230398	0.040775381	-0.363993747	-0.104409628	-0.339164027	-0.331131303	-0.581929302	-0.219387942	-0.32809827	-0.119480559	-0.408389998	-0.153912959	0.10763662	0.115339682	0.536029902	0.215328523	0.258101585	0.024708462	0.155281713	0.102424473	0.45336431	0.290736157	0.211153978
MtrunA17_Chr2g0300931	hypothetical protein	0	-0.539080166	-0.620552351	-0.429941117	-0.486500263	-0.528484755	-0.407973449	-0.070492703	-0.254483915	-0.077718732	-0.074115644	-0.152839973	-0.336931791	0.388079772	0.260291236	0.072826723	0.458097462	0.151503484	0.314682479	0.343378826	0.381976079	-0.062690233	0.136610398	0.460287768	0.438216388	0.48768106	0.142712172	-0.006283401	0.058262484	-0.347460216	-0.327260148	-0.459437894	-0.221486265	-0.153432258	-0.055486046	-0.262868302	-0.086280996	-0.229902757	-0.274664345	0.036609201	-0.273786081	-0.196890364	-0.169639484	-0.092341959	-0.123267328	0.169711346	-0.102708095	0.236390561
MtrunA17_Chr2g0301291	hypothetical protein	0	-0.321371355	0.108221056	0.000725313	0.055831799	0.219387172	0.445339401	0.123281731	0.255049774	0.37827439	0.313011503	0.156932593	0.152116401	0.193147384	0.032911671	-0.312376644	-0.407206152	-0.189909098	0.006867371	-0.205524622	-0.221341543	-0.243170308	-0.36091939	-0.366025481	-0.32390707	0.066384116	-0.289517584	-0.055294193	-0.145928891	-0.235164883	-0.015738674	-0.172416569	-0.553718819	-0.526437234	-0.462404108	-0.469880818	-0.517592844	0.000484094	-0.06989653	0.256275769	0.154378782	-0.067500351	-0.331656496	-0.29712786	-0.073519888	0.137895759	0.10146757	0.323028047
MtrunA17_Chr2g0301491	hypothetical protein	0	-0.248460553	-0.395633632	-0.052319139	-0.340660266	0.057226942	-0.132524027	-0.218454979	-0.010592371	-0.169417292	-0.259300042	-0.487724216	-0.633198141	0.000685485	0.22808749	0.149137088	0.592346744	-0.15864803	0.455091304	0.191085147	0.087124812	0.004091726	0.127578326	0.507579989	0.478111582	0.412920304	0.439906703	0.188498686	0.509983708	-0.068662724	0.201171876	0.063659758	-0.284588806	0.029298825	0.235513928	0.002433666	0.199789901	0.059284537	0.169416603	-0.064937211	-0.069022302	-0.162064117	-0.128632784	0.185845911	-0.481532459	-0.077919134	-0.348581075	0.172642612
MtrunA17_Chr2g0301991	hypothetical protein	0	-0.156735564	-0.249434394	-0.343276487	-0.064328234	-0.20959423	-0.071361695	0.358414352	0.329856548	0.273228234	-0.124253628	0.147623858	-0.082373965	0.139398188	0.282478846	0.291186598	0.285020456	0.16792418	0.125879442	0.213775846	0.009866092	0.054532672	0.192805741	0.164941506	0.216781919	0.304713013	0.170646051	0.362005992	0.103374672	-0.150938085	-0.103426302	0.08601211	0.105877075	0.276944378	-0.066397429	0.135583812	-0.092668806	-0.300941872	-0.288769532	-0.263239658	-0.312617667	-0.323559464	-0.259681536	-0.268656234	-0.243494954	-0.28909608	-0.337579946	0.109819449
MtrunA17_Chr2g0302111	hypothetical protein	0	0.107279462	0.336899275	0.299351148	-0.167941195	0.027586125	0.100225875	-0.270785876	-0.265537907	-0.138366936	0.271850593	-0.136304572	0.158706058	-0.239389839	-0.302471241	-0.370903041	0.006770964	-0.547958424	-0.34715109	-0.286842521	0.079723755	-0.369330469	-0.03317336	0.253027034	0.030850039	-0.264654491	-0.059833663	-0.3328523	-0.118634479	0.1398683	0.009778777	-0.044604259	0.068877587	-0.156014566	-0.124505702	-0.066361901	0.148519723	0.501476307	0.235050268	0.349641991	0.450458626	0.239005083	0.13250904	0.242274153	0.311713637	0.05692328	0.210510769	0.007711829
MtrunA17_Chr2g0302121	hypothetical protein	0	-0.161575004	-0.243037855	-0.24744414	-0.158556534	-0.115445189	-0.138693177	0.008703739	-0.112084514	-0.109518352	-0.075347544	-0.22025658	-0.258769624	0.113613015	0.300791223	0.263672408	0.081059558	-0.049529737	0.069469196	0.205745346	-0.260626657	0.13275443	-0.045795027	-0.367214232	-0.072677414	0.079829111	0.499170652	0.218536613	-0.068123593	-0.346403927	0.030806253	0.005765988	-0.092409618	0.14546761	-0.038893899	0.200200472	0.112187689	0.123258206	0.066963442	-0.062889638	-0.091379265	-0.137289078	-0.045423794	-0.189521112	-0.203906587	0.010763174	0.087998806	0.024409991
MtrunA17_Chr2g0302331	hypothetical protein	0	0.183872154	0.237499778	0.260536209	-0.222694797	0.058601732	-0.026899075	-0.381649687	-0.175780847	-0.250503762	0.008870935	-0.427953699	-0.065829963	-0.518783087	-0.256113068	-0.121549135	-0.268971163	-0.079626847	-0.201079172	-0.135849426	-0.085886411	0.087427679	-0.03666517	-0.225049821	-0.185491618	-0.329336393	0.051210487	-0.222966048	-0.108408871	-0.091203597	0.059216545	0.03879016	0.254748166	0.145424142	0.089053024	0.221197135	0.274133111	0.261497625	0.332932988	0.278952118	0.431928207	0.374954031	0.317273348	0.291178935	0.182466045	0.184828974	0.427438575	-0.112109422
MtrunA17_Chr2g0302641	hypothetical protein	0	0.236268529	0.187073194	-0.053030383	-0.093384546	-0.228701428	-0.111962655	0.171344456	-0.132185127	-0.075992039	0.065165101	0.107771485	0.284123026	-0.11146637	-0.288417892	-0.238831811	-0.301724022	-0.135818891	-0.454545145	0.004330205	-0.148659171	-0.061744006	-0.20443756	-0.228796278	-0.215141059	-0.2585179	0.205600152	0.048811489	-0.212427355	0.069775508	0.138204565	0.10802209	0.522517718	0.392148882	-0.053915253	-0.00933578	0.097336642	0.302600125	0.26375245	0.210969806	0.378502858	0.283282681	0.147030251	-0.055869728	0.27840383	-0.01042704	0.247446687	-0.174285743
MtrunA17_Chr2g0302821	hypothetical protein	0	-0.682995896	-0.497795608	-0.322634897	-0.327565958	-0.228752366	-0.136145207	0.095890278	-0.027263652	0.149522372	-0.076000459	-0.084679515	-0.312636143	0.471711439	0.361173991	-0.05637397	0.20498822	0.02792396	0.409464102	0.376084214	-0.017134681	-0.336807352	-0.220399091	0.084568373	0.053410352	0.396623828	-0.024345772	0.076334492	-0.072603701	-0.498249107	-0.427295955	-0.527178845	-0.447022938	-0.326314782	-0.406869684	-0.405077574	-0.220511533	-0.285413921	-0.509900541	0.06838219	-0.187950024	-0.375661937	-0.476859922	-0.29927719	-0.253797785	0.079920328	-0.015890389	0.34206549
MtrunA17_Chr2g0302871	hypothetical protein	0	-0.44956172	-0.448556604	-0.538037056	0.009927765	-0.143008563	0.046370447	0.460691272	0.24591363	0.440706397	0.102489122	0.17084657	-0.205240204	0.55779649	0.672473934	0.369338749	0.301157064	-0.014572778	0.256497451	0.314627469	-0.209717484	-0.115975137	-0.082771972	-0.231863198	-0.118964621	0.309498306	0.208902694	0.395151117	-0.072452351	-0.393285241	-0.2360182	-0.153877537	-0.411507553	-0.139357267	-0.37229644	0.007239458	-0.222093992	-0.226334814	-0.480974368	-0.359776077	-0.537827515	-0.668233149	-0.500890471	-0.637677363	-0.386481603	-0.249330889	-0.263611221	0.238016993
MtrunA17_Chr2g0303061	hypothetical protein	0	-0.2010181	0.015204283	-0.292632797	-0.127286316	0.072689048	0.223381986	-0.042383834	0.204160022	0.267184189	0.156965106	-0.197619799	-0.163319286	0.03326903	0.429307821	0.32027169	-0.10782793	0.033228187	0.061293716	0.115016812	-0.094077536	0.233616428	0.143565856	-0.45988146	-0.343620408	0.016128835	-0.109100988	-0.026504238	-0.187495123	-0.498627143	-0.188051271	-0.052327914	-0.451706895	-0.348545193	-0.29013867	0.320166996	0.071299415	0.060131338	-0.053264344	-0.036606053	-0.046735577	-0.200923733	-0.017772985	-0.315814086	-0.149010282	0.195753914	0.367050095	-0.080734301
MtrunA17_Chr2g0303331	hypothetical protein	0	-0.120135514	-0.044222054	0.133127413	-0.250126134	-0.092760448	-0.107168738	-0.426756324	-0.279159207	-0.206417419	0.127298181	-0.308792316	-0.092783001	-0.149201004	-0.043686921	-0.055953147	-0.043253968	0.084471699	0.051497034	0.114299389	0.147663408	0.098423336	-0.135445734	-0.149998728	-0.04446833	-0.086184161	-0.043446816	-0.312519731	-0.197740172	-0.534180118	-0.248108722	-0.271091354	-0.067480563	-0.142012851	0.000287917	0.011407211	0.120544323	-0.018564622	-0.038580341	0.16804882	-0.03696131	0.153422466	0.245006561	0.15164789	0.198541296	0.453656206	0.400324257	0.041463293
MtrunA17_Chr2g0303521	hypothetical protein	0	0.212797336	0.147921547	0.230277777	0.114785095	0.265956435	0.112389465	-0.005510489	0.129280768	-0.014806503	-0.033242316	0.052381739	0.044564175	-0.313761917	-0.250742114	-0.277483776	-0.175709714	-0.216246021	-0.04060766	-0.227310438	-0.147008833	-0.0683293	-0.28044508	0.075441128	-0.108308848	-0.150117156	0.112349402	0.08676257	0.367873424	0.204686606	0.505999169	0.345612602	-0.00044166	0.099537774	0.108644005	-0.215570498	-0.132773907	0.071965439	0.272947091	0.098171773	0.14799663	0.182643305	-0.011437544	0.094551344	-0.094959664	-0.059438277	-0.18333613	0.187233306
MtrunA17_Chr2g0303921	hypothetical protein	0	-0.314646936	-0.267556941	-0.405456154	-0.069230482	-0.323514293	-0.084153859	0.101480103	0.031648331	0.21273803	-0.00203675	0.160755132	0.052242912	0.420881177	0.136142208	0.210174077	-0.168179886	0.531606911	0.12672668	0.155844178	0.351452887	0.442230198	0.36463287	-0.179754398	0.098116991	0.353215076	-0.401398524	-0.185924694	-0.351364407	-0.304443953	-0.470542268	-0.437801026	-0.211218832	-0.292664821	-0.077416618	-0.018967538	-0.236256202	-0.288207746	-0.275679018	-0.05429861	-0.335487663	-0.007857054	0.095603571	-0.179368196	0.083654866	0.389954345	0.199395334	-0.083945334
MtrunA17_Chr2g0303931	hypothetical protein	0	-0.280259699	-0.215153192	0.068808528	-0.350636554	-0.098827923	-0.264083395	-0.245142171	-0.383894431	-0.332531148	-0.149330617	-0.209893822	-0.154630114	-0.027727721	-0.382227875	-0.530343209	-0.375622107	-0.259419686	-0.056325741	-0.394369973	-0.115085732	-0.251067376	-0.245964903	0.034473328	0.107620358	0.115167143	0.112169425	-0.146103141	0.034271959	0.060257531	0.228815516	-0.285168273	-0.154361123	-0.142765444	-0.048244184	-0.644695879	-0.415587603	0.211433326	0.283105471	0.540293309	0.327852811	0.402861866	-0.061819448	0.184132038	0.034725034	0.243648677	0.043008964	0.449871636
MtrunA17_Chr2g0304121	hypothetical protein	0	-0.119213956	-0.057092224	0.06727758	-0.249467651	-0.236027349	-0.061290689	-0.061050006	-0.037427125	0.044084435	0.154894888	-0.078628683	0.008509487	-0.071831755	-0.143061087	-0.12446572	0.118592197	-0.092225295	-0.169216146	-0.126770283	0.144379341	-0.128869639	0.123050648	0.080401455	0.337318231	0.119511875	0.158379214	-0.035106403	-0.106783663	-0.256757374	-0.097247972	-0.090193219	0.19438008	0.153786127	-0.064862637	-0.129838631	-0.17526913	0.025581469	-0.003821731	0.152248617	0.039815357	0.086605917	-0.00630183	0.034555804	0.10864555	0.00316048	-0.076143926	0.308272538
MtrunA17_Chr2g0304301	hypothetical protein	0	0.06421695	0.206062666	0.122434721	0.135811674	0.087692742	0.048702098	0.030141727	-0.101440208	-0.036097668	0.07544887	0.296895089	0.333636283	0.079919578	-0.272377397	-0.501863581	-0.429995969	0.02944489	-0.105437685	0.021798509	-0.062179977	-0.268981759	-0.552628988	-0.128528561	-0.426665408	-0.261757721	-0.358317529	-0.170360849	-0.038202341	0.073957369	0.080272726	-0.096889611	-0.071161509	-0.265589438	-0.170894903	-0.539836444	-0.146299561	-0.054269922	0.010321559	0.27721759	0.273181939	0.20352997	-0.029367283	-0.053220338	0.245073413	0.233806443	0.274826183	-0.064839148
MtrunA17_Chr2g0305041	hypothetical protein	0	0.173198987	0.095262031	0.201729551	0.230392126	0.427316106	0.063728233	0.333356164	0.290285203	-0.071764921	-0.484330082	0.077310281	-0.139703972	-0.042606813	-0.001831346	-0.131056571	-0.0170199	-0.052978187	0.13834376	0.118887079	-0.458095326	-0.356298403	-0.318005455	0.104822126	-0.157437549	-0.062023345	0.181602954	0.511797371	0.483224673	0.468977482	0.504663505	0.426026105	0.139708297	0.33599993	0.011237954	-0.214291869	0.059842578	-0.146222954	-0.019617889	-0.078526236	0.25685645	-0.129797181	-0.390504532	-0.069999251	-0.333744172	-0.518739967	-0.363306572	0.034004641
MtrunA17_Chr2g0305061	hypothetical protein	0	-0.221393113	0.246867638	0.187826871	-0.118586739	0.155551133	0.462201284	-0.128193282	-0.065984358	0.29546934	0.663018661	-0.090137519	0.127884232	0.184528864	0.039052663	-0.244525408	-0.177119849	-0.39858165	-0.319957381	-0.205856432	0.038714904	-0.240267673	-0.156408453	-0.463378412	-0.283381649	-0.139414207	-0.264171621	-0.363598592	-0.471155296	-0.551858517	-0.226394421	-0.306736229	-0.445354277	-0.611508397	-0.469808608	-0.21572918	-0.145063725	0.393993858	-0.018125869	0.285910542	0.113296687	0.017871882	0.040524467	-0.228109905	0.30626511	0.369590777	0.420699335	0.211418556
MtrunA17_Chr2g0305081	hypothetical protein	0	-0.334561722	-0.066516236	6.0782319814939e-05	-0.380641682	0.124529534	0.139893719	-0.319458663	0.101448772	0.132449825	0.05223146	-0.426829663	-0.356615024	-0.142455152	0.083381337	-0.056343227	0.036680619	-0.237649423	0.147776481	-0.150866515	0.041998142	-0.018373463	0.149475596	0.010268683	0.108863622	0.191348008	-0.086831021	-0.19022821	0.03887291	-0.429166278	-0.092755909	-0.156538051	-0.485193335	-0.389276095	-0.171951942	-0.046795077	-0.052316083	0.191191024	0.127643012	0.22768064	0.114520619	0.028835549	-0.033281758	0.063834484	-0.196844839	0.244299402	0.144055308	0.249839516
MtrunA17_Chr2g0305561	hypothetical protein	0	0.059125086	-0.144442505	-0.192216787	-0.27660214	-0.410014125	-0.457607812	-0.362328469	-0.603701076	-0.427910536	0.02783552	-0.218979267	-0.07008729	-0.077331289	-0.105428779	0.068612825	0.041124254	-0.127659136	-0.185779114	-0.091831393	0.167993925	0.239267128	0.221590464	-0.003246245	0.119359555	-0.078424053	0.318298161	-0.264054303	-0.151472437	-0.051187692	-0.02688076	-0.125066094	0.1131458	0.038693849	0.231380933	0.215280906	0.24531971	0.421528968	0.385260965	0.177794187	0.065531334	0.300044031	0.425439857	0.23290524	0.203045048	0.313163614	0.29312311	-0.175542381
MtrunA17_Chr2g0305921	hypothetical protein	0	0.012076106	-0.146384362	-0.275845201	0.313480214	-0.089238018	0.177135268	0.552796708	0.445211824	0.55848234	0.191202091	0.453548555	0.169113671	0.245553108	0.397998352	0.35215765	0.228768376	0.426502981	0.087888569	0.32712819	0.170625053	0.105299398	0.039464193	0.000177135	-0.183043404	-0.008351591	-0.2090674	0.265034299	0.049407324	-0.028491276	-0.17598291	0.062543919	0.057662635	0.067109879	-0.107197371	0.133626003	-0.111417043	-0.592541149	-0.583355318	-0.547581706	-0.606235968	-0.487396075	-0.225921604	-0.500199517	-0.062370755	-0.307853262	-0.302397594	0.01660044
MtrunA17_Chr2g0306191	hypothetical protein	0	-0.454729414	-0.254340478	-0.180982163	-0.577887172	-0.233131828	-0.240275829	-0.294201402	-0.453832706	-0.278232875	0.041170376	-0.401895969	-0.265406222	-0.020680818	-0.053709327	-0.394483544	-0.228467563	-0.537575057	-0.222221094	-0.407428814	-0.285774499	-0.523485909	-0.182618849	-0.133430604	-0.0200809	-0.037596236	0.304692041	-0.09911375	-0.122328943	-0.066859081	0.135279032	-0.353370642	-0.334777968	-0.291043953	-0.38983557	-0.498020309	-0.377829263	0.402188047	0.277879774	0.548923967	0.459803204	0.150643074	-0.258771654	-0.108441382	-0.020359567	0.044729124	0.205274161	0.535170672
MtrunA17_Chr2g0306341	hypothetical protein	0	-0.253714757	-0.153120754	-0.046486728	-0.461335756	-0.27041872	-0.378841004	-0.258485789	-0.406579639	-0.231362884	-0.025554224	-0.287949347	-0.153887942	-0.286660974	-0.175697418	-0.385697968	-0.326405976	-0.490154475	-0.170244305	-0.261580184	-0.287308598	-0.396010076	-0.312176426	-0.179664688	-0.190807186	-0.16125647	0.258755056	-0.132106532	-0.19781383	-0.360412883	-0.048939255	-0.262477872	0.010090707	0.019845423	-0.347758648	-0.252453403	-0.230628134	0.27203194	0.008520686	0.471236668	0.26432117	0.190266317	-0.094953041	-0.005811983	0.072323935	0.164242273	0.290805514	0.487516457
MtrunA17_Chr2g0306711	hypothetical protein	0	-0.676113134	-0.33867164	-0.554492569	-0.479492008	-0.39613208	-0.152435241	0.011899272	-0.197515201	0.226566646	0.210453259	-0.066183887	-0.104446089	0.280411073	0.217889961	-0.178612951	-0.395153835	-0.279901148	-0.160853075	-0.231483117	-0.230187555	-0.274786704	-0.10009562	-0.527790818	-0.313040026	0.092721943	-0.031968315	-0.149246502	-0.458453681	-0.609810355	-0.334001778	-0.571421421	-0.560676159	-0.541231563	-0.677427572	-0.378673774	-0.525873999	0.189150105	-0.12535353	0.409693397	0.053797339	-0.058245484	-0.297162699	-0.491180293	-0.014334029	0.274068063	0.387849087	0.482270312
MtrunA17_Chr2g0307251	hypothetical protein	0	-0.336990815	-0.025915665	-0.201866522	0.068905506	0.050549634	0.111560062	0.024019304	0.170147479	0.208662076	-0.058738796	0.143008142	0.021528842	0.236070266	0.321407689	0.085745788	-0.069884162	0.311156962	0.282967819	0.222008371	-0.05200464	-0.114293071	-0.03378875	-0.153227833	-0.272445289	0.030581853	-0.457665306	-0.087380947	-0.082512056	-0.241474833	-0.399197132	-0.269107422	-0.496253396	-0.530269096	-0.334697533	-0.118649951	-0.074640568	-0.382370787	-0.387714518	-0.002871495	-0.041814351	-0.263739645	-0.282315079	-0.235689699	-0.123767743	0.078299888	0.221774544	-0.070371664
MtrunA17_Chr2g0307381	hypothetical protein	0	-0.205141943	-0.15460709	-0.129337804	-0.100010635	0.004380831	-0.149018721	0.081552785	-0.012909075	-0.1636579	-0.403642936	-0.054573653	-0.223727938	0.323195346	0.179636356	-0.052122732	0.180765426	0.092230141	0.378346989	0.519484191	-0.059102826	-0.227271876	-0.157937947	0.255705603	0.057092019	0.262625237	0.01969533	0.194087595	0.167143143	0.019098175	-0.076674555	-0.093066417	-0.136086885	-0.037313467	-0.118024816	-0.213595931	0.177210358	-0.147995489	-0.198941149	0.035132614	0.194874342	-0.203534853	-0.294795231	-0.046574981	-0.249362703	-0.038621741	0.019521166	-0.158654224
MtrunA17_Chr2g0308171	hypothetical protein	0	0.086410485	0.299613868	0.152351594	0.166270672	0.504384365	0.368596685	0.330046894	0.321757869	0.13265682	-0.134082808	0.024901155	-0.017512907	0.06599468	0.084937759	-0.142750592	-0.206969803	-0.309092089	-0.11934375	0.032141585	-0.593750507	-0.361400922	-0.36603531	-0.349470122	-0.413849186	-0.16604005	0.095789681	0.360350664	0.084044906	0.146113661	0.352973038	0.309858742	-0.076429826	0.062358227	-0.282689661	-0.109140266	0.080963886	0.229701127	0.096930146	0.041058334	0.38143442	-0.127889539	-0.32646152	-0.262676207	-0.190092433	-0.336032718	-0.006679125	-0.057641768
MtrunA17_Chr2g0309141	hypothetical protein	0	-0.200434358	-0.066264303	-0.004060447	-0.183428522	-0.13407225	-0.127741081	-0.130621602	-0.156011807	-0.07010066	-0.050712892	0.004013422	-0.008805176	0.094158836	-0.216317224	-0.335245364	-0.234747482	-0.080823196	0.044642705	-0.169736304	0.24203517	-0.129956834	0.082124271	0.228600295	0.165229753	0.233595543	-0.279043405	-0.21881563	-0.064475129	0.008910593	-0.077879153	-0.266957681	-0.187485993	-0.283097781	-0.180031579	-0.426495208	-0.373144322	-0.00439838	-0.09635957	0.336939373	0.172766258	0.170396312	-0.055689488	0.074989864	0.082815531	0.284023327	0.085060419	0.275075475
MtrunA17_Chr2g0309391	hypothetical protein	0	0.031453366	0.050084026	-0.214910525	0.246667534	0.099323701	0.205949506	0.351006504	0.340062172	0.451249393	0.216384909	0.277949702	0.160021688	-0.171340289	0.233775791	0.142004679	-0.052453837	-0.405508564	-0.191994956	-0.297591326	-0.583656483	-0.208220718	-0.220540581	-0.40678454	-0.392559583	-0.32093774	0.255192278	0.273449645	-0.020019543	0.001967115	0.113077066	0.268268527	-0.0824457	0.096452194	-0.267466354	0.233635852	-0.20150053	0.112562533	-0.010967482	-0.267570954	-0.234061051	-0.328943552	-0.3104037	-0.397064035	-0.236397094	-0.511307504	-0.254168251	0.202970938
MtrunA17_Chr2g0309941	hypothetical protein	0	-0.098116623	-0.104542231	-0.080034878	-0.21448287	-0.399509191	-0.256417998	-0.06404819	-0.309375312	-0.083743492	0.131517816	0.107419549	0.146145398	0.146272305	-0.173795085	-0.245205705	-0.045472095	-0.04469155	-0.199683773	-0.005518965	0.376521264	-0.142108296	0.086259528	0.183930332	0.201343805	0.057301888	-0.125041355	-0.228020023	-0.257617335	-0.142253828	-0.19816257	-0.298047588	0.110824137	-0.073764776	-0.1939508	-0.303336054	-0.254049295	-0.012047149	-0.217751005	0.17406946	-0.042659949	0.106193056	0.068805568	-0.07147083	0.333672801	0.253900318	0.14615811	0.227189264
MtrunA17_Chr2g0310431	hypothetical protein	0	-0.520559211	-0.458361592	-0.532615795	-0.174237967	-0.272754129	-0.030574374	0.227584303	0.269003011	0.445091642	0.105293995	0.049909278	-0.20015305	0.315221579	0.553490911	0.33282327	0.106664673	0.336280548	0.259899875	0.178784766	0.073134611	0.008451845	0.11743026	-0.14705989	-0.07426998	0.301685134	-0.198899286	0.150289913	-0.139925777	-0.483240663	-0.438890382	-0.353150249	-0.375319658	-0.271324348	-0.374453311	-0.040303704	-0.387026893	-0.541959792	-0.596886782	-0.22740321	-0.512199795	-0.501313426	-0.386844613	-0.528077084	-0.224589416	-0.046090123	-0.07985305	0.333719272
MtrunA17_Chr2g0311571	hypothetical protein	0	0.614459689	0.45609644	0.398329956	0.403166194	0.184985982	0.146879215	-0.014827076	0.022466824	-0.12303155	0.036776048	0.155422894	0.281468904	-0.039134231	-0.209402646	0.246862592	0.277342516	0.151133127	-0.183179196	0.039721639	0.379786272	0.333586289	0.482305394	0.280881399	0.33827043	-0.062123716	-0.168320877	-0.111781159	-0.068248884	0.414572142	-0.01545548	0.330539777	0.517671438	0.30263316	0.455615479	0.51993869	0.487548423	0.149689027	0.106315768	-0.293087765	-0.054966399	0.123358509	0.484148924	0.383095922	0.319097693	-0.05619014	-0.084589487	-0.590634885
MtrunA17_Chr2g0311881	hypothetical protein	0	-0.423029813	-0.198546142	-0.17470946	-0.281089736	-0.192567281	-0.066346845	-0.177344774	-0.109373903	0.036055725	0.019424736	-0.12241133	-0.159532979	0.219399553	0.15802853	0.000136059	0.148500785	0.092868402	0.087628174	0.019268163	0.194836892	-0.113574415	0.274294017	0.040228705	0.213439012	0.189567406	-0.123557548	-0.186261623	-0.081434744	-0.286632053	-0.2852195	-0.350026151	-0.405121594	-0.435624796	-0.210684387	-0.221209963	-0.125657388	-0.072387614	-0.100293501	0.169966076	0.031362668	-0.05120851	-0.122484487	-0.085370182	-0.039726732	0.158681918	0.131775212	0.183044875
MtrunA17_Chr2g0312141	hypothetical protein	0	-0.367845016	-0.414089638	-0.415501752	-0.279498073	-0.090468552	-0.097451351	-0.057347055	0.035801462	-0.041930891	-0.157976111	-0.333827984	-0.460926041	0.23990803	0.400812326	0.354041632	0.157236749	-0.047316814	0.2692419	0.036050536	-0.123849782	0.205730225	0.245145526	-0.111880121	0.273284559	0.478838719	0.359057782	0.242203171	0.019136373	-0.223532129	0.032986136	-0.0769127	-0.402843722	-0.067078883	-0.044217584	0.119299808	-0.171892965	0.068761536	0.09242211	-0.090447637	-0.169332497	-0.244695339	-0.180865279	-0.172626878	-0.421059873	0.002939826	-0.124033717	0.165697021
MtrunA17_Chr2g0312461	hypothetical protein	0	-0.404731208	-0.300551232	-0.1625042	-0.567485256	-0.475057236	-0.35093059	-0.182540368	-0.516483349	-0.145287991	0.182158734	-0.166773063	-0.031062193	0.022543638	-0.295708943	-0.515953741	-0.41993495	-0.333044246	-0.353299301	-0.370071652	0.036082462	-0.286813988	-0.188124475	-0.170994416	-0.01988215	-0.011423578	0.09469418	-0.291468792	-0.355138012	-0.337769174	-0.071481008	-0.533636088	-0.066092264	-0.182188566	-0.347906667	-0.585922767	-0.513169899	0.268427693	0.060056483	0.567544378	0.1681364	0.352458751	-0.00028212	-0.109401982	0.304066702	0.383426834	0.299346675	0.604136998
MtrunA17_Chr2g0312701	hypothetical protein	0	-0.420410319	-0.452588968	-0.099350231	-0.358674684	-0.298238668	-0.424482773	-0.223573755	-0.327731891	-0.214606459	-0.165981419	-0.156034613	-0.209239792	-0.079716415	-0.139929188	-0.330425564	-0.19435313	0.058296592	0.144521637	-0.198510874	-0.006847935	-0.27993746	-0.235370988	0.127625503	0.049941737	0.052381389	-0.011738136	-0.129576289	0.064217323	-0.093623556	-0.071181346	-0.444336421	-0.145723958	-0.148472919	-0.114950218	-0.560113109	-0.460759441	-0.291409379	-0.168452257	0.303464294	-0.033354685	0.131178166	-0.205726776	0.038434656	-0.018364759	0.128282034	-0.020880728	0.572973035
MtrunA17_Chr2g0313341	hypothetical protein	0	-0.012629942	-0.178030193	-0.16603391	0.100967341	-0.116136295	-0.253244789	0.351883969	-0.011561769	-0.133551643	-0.431332481	0.247543988	0.011447504	0.381982138	-0.023325647	0.013570586	-0.01513896	0.312882916	0.147804154	0.284394859	-0.027186683	0.017698885	-0.015968599	0.177781398	0.109964696	0.271266079	0.003611096	0.271770394	0.072724093	0.301305124	0.009096643	-0.032973175	0.243196067	0.265000396	0.116974705	-0.169576003	0.01640778	-0.217214183	-0.164851814	-0.069128074	-0.02364141	-0.02830302	-0.133287038	-0.02814452	-0.063788387	-0.124328001	-0.18770338	-0.200483026
MtrunA17_Chr2g0313681	hypothetical protein	0	-0.291698016	-0.082380079	-0.251048316	-0.49810603	-0.395166808	-0.287808987	-0.473200628	-0.425809386	-0.278046344	0.03603267	-0.360000793	-0.141963308	0.052918393	0.093089771	0.090390026	0.138507254	-0.018453953	-0.014265188	0.070788931	0.263142799	0.037182364	0.36270705	0.119684467	0.206102554	0.132162761	-0.085791693	-0.390137276	-0.327960344	-0.350840691	-0.495143905	-0.423134454	-0.172774005	-0.334042483	-0.10162887	0.17682068	0.262450042	0.253215884	0.094915738	0.311398027	0.236300803	0.11199805	0.205264936	0.183560998	0.170832758	0.38783234	0.510411091	-0.221443359
MtrunA17_Chr2g0313851	hypothetical protein	0	-0.222303045	-0.234254252	-0.061130498	0.150511444	0.363672644	0.079804304	0.167145073	0.255171616	-0.054342491	-0.443018454	-0.019824154	-0.306366318	0.243945048	0.335540986	0.063854583	0.109999959	0.265633417	0.519074806	0.351833149	-0.370530968	-0.204124259	-0.388654198	0.028964441	-0.148817786	0.131024553	0.049613261	0.411109067	0.462727537	0.196945216	0.245224674	0.07740607	-0.39441808	-0.109898497	-0.016252762	-0.309916046	-0.029003981	-0.446731143	-0.159635454	-0.188501492	-0.033599992	-0.342745964	-0.497921941	-0.183484995	-0.498046448	-0.298428235	-0.273259089	0.025105382
MtrunA17_Chr2g0313951	hypothetical protein	0	-0.095682602	0.175803759	0.316095179	-0.132456883	0.011177652	0.25193583	-0.228130591	-0.308905401	0.020905808	0.598862965	-0.171770451	0.135648167	0.081668606	-0.204151284	-0.273946869	-0.277622361	-0.342436494	-0.356412575	-0.338698011	0.145725312	-0.076663737	-0.089790397	-0.362124226	-0.085199954	-0.069964268	-0.131763919	-0.40333295	-0.534424912	-0.358484377	-0.174394538	-0.347095748	-0.10700677	-0.317373283	-0.217927172	-0.170794323	-0.211922584	0.405928958	0.043932029	0.344188395	0.106586447	0.232779739	0.230662093	0.02995146	0.442793695	0.434952883	0.350238592	0.259392547
MtrunA17_Chr2g0314061	hypothetical protein	0	-0.160898977	-0.159153713	0.052639953	-0.222700341	0.208116025	0.014782793	-0.300224881	0.066617156	-0.149301789	-0.294300459	-0.477633387	-0.557736428	0.099533608	0.273443922	0.351749817	0.607513741	0.068308588	0.447835781	0.315965548	0.22810921	0.264304993	0.437394061	0.36291469	0.51603844	0.444208025	0.15912378	0.026180923	0.311977781	-0.249027071	-0.038927501	0.056809594	-0.331706128	-0.112300899	0.285351435	0.275550504	0.475080548	0.091784836	0.13442384	-0.127998391	-0.095835079	-0.116999104	0.107150381	0.273263722	-0.351605971	0.131254825	-0.103427333	-0.188891475
MtrunA17_Chr2g0314091	hypothetical protein	0	-0.328683811	-0.411518296	-0.509741987	-0.256856771	-0.33437839	-0.191237132	0.023849422	-0.049820639	0.137403716	0.048175938	-0.0685129	-0.257886872	0.314875254	0.438942899	0.335864125	0.278595698	0.199043786	0.204532822	0.230618112	0.358499704	0.184648674	0.343805853	0.184831141	0.105400486	0.311664139	-0.093257536	-0.017770765	-0.020489635	-0.266010664	-0.282184704	-0.270346735	-0.341989509	-0.293852049	-0.113548466	0.088805477	-0.040342766	-0.18854139	-0.291966301	-0.153783735	-0.381926596	-0.290852937	-0.058269356	-0.270741677	-0.108667503	0.155502842	0.021114275	0.057026444
MtrunA17_Chr2g0314101	hypothetical protein	0	-0.126983562	-0.105596561	0.01751416	-0.260191675	-0.064317515	0.032758375	-0.015766116	0.068579268	0.026467973	0.04509397	-0.263926414	-0.175244649	-0.162166589	-0.041618493	-0.100514515	-0.173182788	-0.019380872	-0.102076827	-0.119797436	-0.086125913	-0.038166791	-0.024567747	-0.222919153	0.032116787	0.051667406	0.245103028	0.140684414	0.016245426	-0.15996394	0.199946724	0.015751013	0.066374942	0.168109691	-0.117535578	-0.167033662	-0.280570569	-0.034519573	0.094502132	0.177852613	0.200998937	0.089312006	-0.114891428	-0.122896733	-0.079265105	-0.0373979	-0.001085523	0.398751889
MtrunA17_Chr2g0314681	hypothetical protein	0	-0.186978746	-0.101014239	-0.062163642	-0.40754716	-0.499909827	-0.400601781	-0.229283544	-0.504754834	-0.196878387	0.182090311	0.024255518	0.235242901	-0.363697174	-0.533601436	-0.66918235	-0.350624937	-0.527817009	-0.352499932	-0.539676775	-0.121374979	-0.47540463	-0.391440761	0.189144805	-0.054513842	-0.255520217	0.140522538	-0.333944838	-0.138325906	0.061018452	-0.030274653	-0.334854591	0.186774083	-0.00895124	-0.1701388	-0.46823035	-0.362543861	0.318360911	0.252597505	0.612924198	0.374184907	0.437970645	-0.019816854	0.211809407	0.282208546	0.103997305	0.131080958	0.426591422
MtrunA17_Chr2g0314851	hypothetical protein	0	-0.350793532	-0.2171607	-0.386448182	-0.131506209	-0.168384302	-0.010343999	0.254782343	0.152436192	0.252527449	-0.09681422	0.062455338	-0.095468432	0.418595021	0.25387704	0.141351065	-0.158265875	0.159281964	0.111910774	0.22450402	0.002292566	0.140593462	0.165548587	-0.284191809	-0.023822452	0.362006694	-0.127679321	0.09261578	-0.300575233	-0.391400387	-0.305220815	-0.267198742	-0.231284238	-0.1437241	-0.332813068	-0.044408459	-0.224000123	-0.101967597	-0.31117443	-0.01281647	-0.150346472	-0.180856867	-0.173785444	-0.361540028	-0.117178168	0.171629088	0.145186304	0.063660029
MtrunA17_Chr2g0315571	hypothetical protein	0	0.074242563	-0.271736258	-0.086244072	0.08010783	0.305402721	-0.007627072	0.009868612	0.279768548	-0.133439467	-0.533456516	-0.347625175	-0.616869836	0.212264066	0.428742592	0.63117067	0.48794128	0.47758233	0.654103475	0.533710065	0.229379124	0.594100772	0.457010762	0.321025943	0.376377879	0.541218897	0.11592217	0.361343579	0.482483957	0.155117355	0.190606875	0.2788052	-0.157792444	0.171347991	0.482866886	0.426169199	0.414959417	-0.271374324	-0.026374852	-0.495946863	-0.315460112	-0.287905889	0.062888087	0.122847249	-0.52220041	-0.046979719	-0.314582772	-0.354761779
MtrunA17_Chr2g0316311	hypothetical protein	0	0.335657755	0.291246099	0.220381356	0.165529913	0.252585133	-0.031176261	-0.227673426	-0.04195312	-0.338777507	-0.253628246	-0.013851239	0.069208414	-0.398909173	-0.175471159	-0.167929268	0.035790248	-0.041428678	0.099499357	-0.01981006	-0.125984104	-0.19855571	-0.194708074	0.403626091	-0.128764181	-0.336517153	-0.039435763	-0.007284943	0.485052449	0.626534439	0.360338023	0.352098135	0.063347677	0.016629872	0.238767959	-0.002815703	0.318111979	-0.006092994	0.321665531	0.082345196	0.464372856	0.132594834	-0.002221942	0.341888221	-0.084493728	-0.224583141	-0.020234981	-0.316772325
MtrunA17_Chr2g0316501	hypothetical protein	0	-0.377615922	-0.325725301	-0.335536928	-0.288052185	-0.060437569	-0.11042002	-0.050295685	-0.011249127	-0.041633306	-0.204336543	-0.35587182	-0.487207888	0.376479183	0.556252123	0.392226933	0.431990137	0.08957594	0.29681096	0.397723817	-0.046977355	-0.065280729	0.23299322	-0.021732053	0.161009912	0.309243427	0.135835518	0.174021293	-0.052359329	-0.29354243	-0.280679375	-0.213020848	-0.332538096	-0.16819992	-0.161017963	0.168749785	0.23858063	-0.036096464	-0.183647852	-0.169606526	-0.107786146	-0.417374744	-0.227192126	-0.211962627	-0.302742645	-0.079986895	0.062394775	-0.103258063
MtrunA17_Chr2g0316561	hypothetical protein	0	0.198694505	0.090200402	0.392489438	-0.159884214	0.135305211	-0.218517529	-0.434619486	-0.347619063	-0.473952122	-0.134716936	-0.384281852	-0.173967701	-0.557841779	-0.305117011	-0.262338711	-0.126454608	-0.358005407	-0.163093336	-0.327767928	-0.205668948	-0.218450023	-0.191217349	0.006595077	-0.0221054	-0.365646985	0.323708607	-0.090548882	0.163760061	0.103395544	0.373340154	0.158758557	0.182572375	0.214366802	0.117747994	-0.055255858	0.052643051	0.239047673	0.284184156	0.234486492	0.266057482	0.301791174	0.14327711	0.30341111	0.078802344	-0.010886749	0.072082733	0.282534331
MtrunA17_Chr2g0316921	hypothetical protein	0	0.25687305	0.26475048	0.255313913	0.180886812	0.322127708	0.353170136	0.116208682	0.196076192	0.101849466	0.08591574	-0.041741074	-0.009809401	0.13548773	0.049762471	0.089691948	0.241653977	0.0430034	-0.041211962	0.189049508	0.192673737	0.02536962	0.161740029	0.141067216	0.063504483	-0.008730109	-0.158110381	0.052094254	0.086029905	0.276911518	0.116421038	0.199269925	0.085871358	0.004305988	0.112698602	0.134771808	0.330578169	0.099385342	0.051202631	-0.184233674	0.119864984	-0.083425576	0.085405182	0.029080043	0.050007052	-0.129894477	-0.057891436	-0.313757779
MtrunA17_Chr2g0317051	hypothetical protein	0	0.312052565	0.290421607	0.243471599	-0.019867348	0.230646039	0.272729485	-0.015599434	0.148806275	-0.011432558	0.095020952	-0.241054561	-0.094248615	-0.055322721	-0.029546477	0.108086986	0.168164569	-0.148749605	-0.153458053	0.098380604	0.175030098	0.18239046	0.267676529	0.048525736	0.204493507	0.095209246	0.145062173	0.097249109	0.032431716	0.033893511	0.250016288	0.343371027	0.203410282	0.229368167	0.129239131	0.278927372	0.29844902	0.332413292	0.257067412	-0.052173991	0.225860606	0.056292295	0.225178875	0.085809203	0.03786633	0.008866917	0.021888673	-0.204159154
MtrunA17_Chr2g0317331	hypothetical protein	0	-0.111819083	0.104598068	-0.177297502	0.050433491	-0.102816673	0.088794026	0.179442653	-0.037346699	0.312015261	0.426458292	0.330705953	0.342856194	-0.036734585	-0.002352332	-0.275269606	-0.326873076	-0.480570393	-0.440392896	-0.493907197	-0.384464207	-0.507558349	-0.339900156	-0.378488372	-0.49200857	-0.411824054	-0.069615041	-0.076633709	-0.273394351	-0.022689471	-0.036412684	-0.107543425	-0.172706682	-0.284259279	-0.496617146	-0.244974084	-0.41991469	0.214655039	-0.031307381	0.163725589	0.039612831	-0.082773122	-0.26161945	-0.383891787	0.155465523	-0.193488535	0.071637231	0.330712846
MtrunA17_Chr2g0317351	hypothetical protein	0	-0.607516427	-0.535412001	-0.520093184	-0.229869865	-0.229249337	0.009137101	0.080952631	0.192515754	0.302023432	-0.011767535	-0.056495713	-0.371470584	0.632627253	0.642898323	0.453945658	0.562329416	0.451169486	0.548729573	0.538901499	0.445758374	0.232673484	0.391196496	0.25488228	0.35941598	0.652784749	-0.16452231	0.057125331	0.064039025	-0.505118585	-0.468301981	-0.384933873	-0.63984635	-0.479154868	-0.118938911	-0.027774061	-0.034587475	-0.442264256	-0.447960983	-0.271332043	-0.524205157	-0.497267018	-0.24038711	-0.313917247	-0.332292242	0.180756752	-0.115648644	0.032651795
MtrunA17_Chr2g0317531	hypothetical protein	0	0.311440049	0.322709835	0.115632439	0.193784785	0.082345321	0.040182457	-0.187281886	-0.168509938	-0.075787663	0.171877537	0.00236787	0.186588456	-0.126982474	0.056042401	0.264736179	-0.056528459	0.064853804	-0.215400382	0.042657465	0.046943239	0.277343789	0.157561745	-0.356918064	-0.31107123	-0.388072839	-0.176197669	-0.283838555	-0.334737336	-0.189484625	-0.240777216	0.043382788	0.103712572	-0.076083904	0.074785444	0.545117527	0.457515963	0.203523948	0.01105015	-0.130476126	-0.114851358	0.072143896	0.442399517	0.075929579	0.323820338	0.229444105	0.444761187	-0.457586377
MtrunA17_Chr2g0317661	hypothetical protein	0	0.019922525	0.067590302	-0.060481375	-0.03498284	0.028639823	0.190903316	0.005406217	0.106346829	0.169465013	0.181206022	-0.110111023	-0.067379949	0.277673541	0.269095248	0.390840264	0.330381313	0.113335584	-0.072930277	0.1950578	0.324574976	0.255396826	0.477544262	-0.02848038	0.228038179	0.17606652	-0.182449761	-0.084331293	-0.29409946	-0.24509131	-0.311524461	-0.07478537	-0.03812696	-0.109815061	-0.005890116	0.398385609	0.279057518	0.116467244	-0.122319641	-0.273442871	-0.263212699	-0.194515078	0.20946937	-0.097621194	0.131482962	0.109743849	0.116269654	-0.293228419
MtrunA17_Chr2g0317771	hypothetical protein	0	-0.106289396	-0.031864368	0.190526938	-0.02484585	0.275326599	0.19081619	-0.120416305	0.145902687	0.02897127	0.003491359	-0.259376362	-0.331998218	0.16178847	0.281551633	0.227518131	0.420914263	0.020301031	0.195129487	0.062782473	0.148169882	-0.089296988	0.279000795	0.149217126	0.326371751	0.25188743	-0.039154802	0.09153239	0.111491096	-0.124999606	-0.032944877	0.028258187	-0.258116915	-0.163434706	-0.010321682	0.037823381	0.048626751	-0.101567514	-0.172433394	-0.178382345	-0.158656631	-0.28715122	-0.119572852	-0.016524496	-0.159959857	-0.099790254	-0.200639457	0.134101642
MtrunA17_Chr2g0317801	hypothetical protein	0	0.044700358	0.290724432	0.39464031	0.033965594	0.570387641	0.371640886	-0.259601694	-0.030738767	-0.182697319	0.040897997	-0.330813562	-0.155342551	-0.0199138	-0.043506665	-0.197278653	-0.114368097	-0.305241092	0.017596044	-0.117669474	-0.265423772	-0.191343195	-0.282562874	-0.176070046	-0.192567521	-0.123002595	-0.048651684	-0.076280324	0.077585988	0.114717326	0.285158536	0.080518965	-0.350232756	-0.317992742	-0.014940924	-0.139588319	0.182159289	0.373482391	0.359645818	0.203524588	0.418012859	0.101485791	0.004639094	0.158936852	-0.048375105	0.086033145	0.18010482	-0.114868996
MtrunA17_Chr2g0317851	hypothetical protein	0	0.29327108	-0.092020203	0.053067956	0.158082528	0.035904895	0.017457207	-0.032266282	0.095379825	0.00170908	0.003172631	-0.115685414	-0.174403834	-0.053704062	0.120094537	0.51572812	0.422061255	0.237754234	0.132127611	0.051334046	0.455408699	0.586504574	0.597341674	0.317962579	0.435287044	0.207213788	0.080656556	0.043497036	0.167893152	0.214064625	0.078205185	0.233626435	0.188739655	0.258027768	0.496358509	0.55123548	0.2247689	-0.080034855	0.008324888	-0.474157353	-0.479130135	-0.086348066	0.343692287	0.190939528	-0.053215504	-0.049038525	-0.329747433	-0.165269525
MtrunA17_Chr2g0318411	hypothetical protein	0	-0.145544969	-0.430110758	-0.274893155	-0.180628154	-0.310273479	-0.422977019	0.020130169	-0.12012185	-0.232926942	-0.412624247	-0.115264504	-0.30836573	0.260696142	0.244487273	0.221819352	0.34857527	0.558185131	0.431953713	0.655695176	0.333760716	0.121187087	0.11507548	0.400286311	0.234760912	0.294900442	0.010435292	0.156560941	0.193010947	0.005037966	-0.191406526	-0.183412868	0.12500591	0.164172537	0.152518869	-0.027567888	0.210068698	-0.508318499	-0.358836419	-0.200572436	-0.17900327	-0.20312433	-0.076732376	-0.020218394	-0.139377451	0.026779302	-0.037820673	-0.162791934
MtrunA17_Chr2g0318601	hypothetical protein	0	0.078509066	0.066175135	0.225220544	0.016017588	0.369950956	0.289949619	0.07520639	0.216979108	0.067082247	0.092958989	-0.191789663	-0.124789102	-0.252496722	-0.083786497	-0.198131938	-0.343731286	-0.294863086	-0.145260426	-0.348445342	-0.387930278	-0.145610965	-0.360787312	-0.328237889	-0.225433327	-0.128305945	0.230834653	0.264235507	0.152714699	0.118229809	0.56901611	0.264327875	-0.041468212	0.15337026	-0.104107418	-0.222289127	-0.381376232	0.091113819	0.203954856	0.064611102	0.147443276	0.038258126	-0.188443941	-0.165168299	-0.145954007	-0.193258827	-0.175715003	0.453701231
MtrunA17_Chr2g0318611	hypothetical protein	0	0.004037708	-0.174337911	-0.106204648	0.101124311	0.298112619	0.180336679	0.293488766	0.34215836	0.138684946	-0.122158985	-0.114761805	-0.272147491	-0.059877967	0.257368534	0.167951136	-0.159676261	-0.071452768	0.077718548	-0.076303745	-0.484110626	0.047176103	-0.242791327	-0.377573165	-0.248717181	0.006425341	0.395353177	0.526445205	0.269293465	0.124747034	0.540976678	0.334795569	-0.11985226	0.253697701	-0.044046208	0.001568848	-0.277087619	-0.098368049	0.072884053	-0.235386263	-0.127730207	-0.231363282	-0.314266395	-0.361038259	-0.419225634	-0.366372354	-0.325205463	0.317003126
MtrunA17_Chr2g0318641	hypothetical protein	0	-0.09041105	-0.095683223	-0.026279904	-0.03700788	0.151138801	0.018458547	0.142547375	0.106173002	-0.113501881	-0.208210386	-0.066299035	-0.146122114	-0.040312159	0.056167905	-0.245408243	-0.067307497	-0.215074418	0.155042409	0.020840891	-0.414229436	-0.482760984	-0.490802581	0.157131825	-0.138168722	-0.006240314	0.238070144	0.387263713	0.350089544	0.403447706	0.405198961	0.148361138	-0.068305717	0.117818092	-0.166960597	-0.381105886	-0.231173989	-0.118406707	0.026850671	0.083331577	0.336931542	-0.181393866	-0.51416702	-0.141751433	-0.322400162	-0.418313124	-0.258063516	0.24661057
MtrunA17_Chr2g0318821	hypothetical protein	0	0.141829343	0.106343303	0.113609651	0.232664731	0.237932863	0.048174047	0.144704538	0.081613405	-0.050271162	-0.249733342	0.045607859	-0.035034935	0.124635514	-0.048024293	0.155271321	-0.056405504	-0.058033957	-0.035695097	-0.139817306	-0.259709506	0.135682397	0.205513008	-0.217424463	0.117896163	0.112147138	0.125401656	0.16078028	-0.071991348	0.192676823	0.101294444	0.173704917	0.105933997	0.202434921	0.150264831	0.201130493	0.081809021	0.223144337	0.147439048	-0.111249497	-0.014872439	0.037677033	0.053007898	0.098798437	-0.105433124	-0.15502632	-0.156860345	-0.166937286
MtrunA17_Chr2g0319471	hypothetical protein	0	0.149080931	0.085724519	-0.052291405	-0.121403134	0.156305114	-0.044306869	-0.001186514	0.061932169	-0.202485076	-0.32685411	-0.285045865	-0.233179776	-0.252445047	-0.01817319	0.059899549	-0.110161868	-0.244838659	-0.006624292	-0.06323798	-0.341706278	0.071389283	0.042570517	0.00422967	-0.062422744	0.018918824	0.348692421	0.256695319	0.222555676	0.277881141	0.387313802	0.337853467	0.113906023	0.300816217	0.111254972	0.252525985	0.230248709	0.341659703	0.410472309	0.109855641	0.414772588	0.11244029	-0.009048998	0.122123138	-0.261716218	-0.185940611	-0.005655103	-0.166015524
MtrunA17_Chr2g0319651	hypothetical protein	0	-0.499266529	-0.416751633	-0.316150674	-0.352472446	-0.245056808	-0.25295623	-0.21372398	-0.178866493	-0.122302614	-0.212067981	-0.274357782	-0.370288115	0.396753808	0.331758129	0.195799243	0.141543332	0.349055134	0.450556806	0.407704381	0.351885253	0.139273911	0.242718173	0.179260467	0.21106156	0.468981937	-0.291151512	-0.162503456	-0.177965563	-0.413201407	-0.523570537	-0.553998894	-0.407458389	-0.393695613	-0.158996718	-0.0681494	-0.01920359	-0.303120566	-0.444580991	0.020542975	-0.220875665	-0.199133801	-0.07036336	-0.058275067	-0.082494991	0.407957491	0.252030666	0.006586804
MtrunA17_Chr2g0319811	hypothetical protein	0	0.061069909	0.253057303	0.32466284	0.251706071	0.293852653	0.534305022	0.044411316	0.32338474	0.409514685	0.433871117	0.081531346	0.138929669	0.081665152	0.029076738	0.075401525	0.090964982	-0.090237515	-0.079551314	-0.192497783	0.239294836	0.050672438	0.247191602	-0.090488414	0.176913903	0.08383659	-0.317006289	-0.133185052	-0.215637181	-0.126950069	-0.144135695	0.017153341	-0.149331959	-0.215924097	-0.125210417	0.083582775	-0.22278514	-0.009696587	-0.212848414	-0.197685008	-0.247508432	-0.162988381	0.026292827	-0.073574281	0.105133927	0.006706375	-0.138176628	0.178935679
MtrunA17_Chr2g0319841	hypothetical protein	0	-0.116495282	-0.027252172	0.120234891	-0.162897935	-0.230944312	-0.11230206	-0.053627445	-0.225103052	-0.076586666	0.065311934	0.041548706	0.126494986	0.035003366	-0.414531323	-0.343239095	-0.084350863	-0.349839433	-0.193243744	-0.338193339	0.095292932	-0.122819813	0.110594908	0.175464111	0.430874133	0.211598541	0.136864232	-0.175701506	-0.200868375	0.024664089	-0.059524501	-0.191918508	0.158390893	0.089262626	-0.013968408	-0.256339118	-0.286458504	0.325863363	0.149365244	0.316425412	0.150616347	0.29496886	0.057065849	0.233720702	0.155666871	0.109132702	-0.107642549	0.279358286
MtrunA17_Chr2g0320171	hypothetical protein	0	-0.197851227	-0.401896511	-0.210095525	-0.046053933	-0.215898425	-0.279801656	0.089290745	-0.000566395	-0.096916916	-0.276973506	0.046328821	-0.205233396	0.146179534	0.14354721	0.094202914	0.274810742	0.348625299	0.385865313	0.227699464	0.096792503	-0.015470083	0.009569778	0.364197955	0.242145408	0.288087567	0.171799041	0.242300042	0.388978299	0.167557553	0.04668537	-0.035037559	-0.024022019	0.107211687	0.182545403	-0.211713565	-0.10155884	-0.453422955	-0.138542574	-0.087458216	-0.120653914	-0.153141463	-0.252352908	0.013072784	-0.297159044	-0.185574085	-0.357251965	0.123585888
MtrunA17_Chr2g0320181	hypothetical protein	0	-0.0649034	-0.159211137	0.030522268	-0.137989406	-0.180331236	-0.11253611	-0.263529589	-0.106682347	-0.091262596	0.105653936	-0.206097516	-0.155314759	-0.013744545	0.118385651	0.279993848	0.231763676	0.332848643	0.150434644	0.093214197	0.479747671	0.320381397	0.379476189	0.170754617	0.326238379	0.229126794	-0.089963294	-0.151992976	-0.068987092	-0.303274558	-0.255004882	-0.155876443	0.010925258	-0.030588041	0.161012241	0.192258151	0.002820071	-0.277461157	-0.235023245	-0.099953262	-0.32044644	-0.035977031	0.217372592	0.117960816	0.108561883	0.26277751	0.027038808	0.090306363
MtrunA17_Chr2g0320281	hypothetical protein	0	-0.694698127	-0.603271575	-0.513062485	-0.283874976	-0.359818875	-0.143840873	-0.016213854	0.120661399	0.219888721	-0.104521868	-0.034217602	-0.296585296	0.492107725	0.402512066	0.28289397	0.297434933	0.539486495	0.612452058	0.2994133	0.444171531	0.222435696	0.345244827	0.369416849	0.422315166	0.724747896	-0.350378102	-0.07060288	-0.001925669	-0.361314371	-0.59237578	-0.580222914	-0.542500082	-0.467470823	-0.077057891	-0.172106942	-0.300214395	-0.587504233	-0.479666212	-0.094487791	-0.456971463	-0.323148117	-0.258213018	-0.109766888	-0.281413356	0.240604669	-0.136232829	0.15087261
MtrunA17_Chr2g0320661	hypothetical protein	0	-0.423905081	-0.584832529	-0.588343017	-0.279042316	-0.482409265	-0.426411743	0.018762666	-0.126254805	-0.044818585	-0.263066156	-0.063319776	-0.27413154	0.33784425	0.386892458	0.327208768	0.128023299	0.65145377	0.395308203	0.468609469	0.305974746	0.275416938	0.216128279	0.116698018	0.059775747	0.323194715	-0.141703326	0.014732156	-0.016951294	-0.237640571	-0.406866	-0.442079494	-0.188659143	-0.157229122	-0.013883638	-0.017217403	-0.03311641	-0.551753732	-0.407692294	-0.129862607	-0.347301542	-0.206580063	-0.093838445	-0.206335496	-0.129867982	0.198783316	0.119453135	-0.045985192
MtrunA17_Chr2g0320711	hypothetical protein	0	-0.356699152	-0.183366801	-0.174752498	-0.12796378	0.080196432	-0.028865715	-0.007533606	0.16494215	0.011028173	-0.349401843	-0.150246112	-0.313535927	0.23070251	0.322433064	0.198628619	0.270396179	0.137194781	0.452172698	0.373057883	-0.175247071	-0.030010159	0.026622652	0.059246457	0.121769936	0.345215083	0.048697009	0.159271396	0.11992551	-0.308665565	-0.248081492	-0.106732995	-0.329251884	-0.132877447	-0.063584662	0.051373149	0.217695983	-0.135525678	-0.127811821	-0.03360594	-0.005751913	-0.248553544	-0.252840846	-0.002056261	-0.389429937	-0.020051362	-0.014737909	-0.146808368
MtrunA17_Chr2g0321051	hypothetical protein	0	-0.368160388	-0.452353591	-0.466953456	-0.317620081	-0.166431886	-0.22377077	0.007836436	-0.015966184	-0.019113644	-0.226720617	-0.221093159	-0.424956891	0.140669463	0.291845828	0.139204964	0.089866657	-0.124528429	0.138888823	-0.170746295	-0.105218189	-0.087391979	0.254308731	0.104347406	0.201752991	0.295693919	0.233309406	0.212395735	0.182852634	0.128525045	0.164711181	-0.0942721	-0.389908073	-0.149276233	-0.144973752	-0.143908394	-0.335617823	0.009122621	0.066637464	-0.00101826	-0.049253194	-0.19768059	-0.325633671	-0.235076531	-0.387215159	-0.195201427	-0.226661817	0.355781202
MtrunA17_Chr2g0321731	hypothetical protein	0	-0.36488488	-0.047326736	0.015378821	-0.65484941	-0.439080864	-0.223905836	-0.394291834	-0.605478726	-0.177589161	0.368442776	-0.340686225	0.013607062	-0.029292782	-0.375408184	-0.550825508	-0.349380593	-0.552680453	-0.444322881	-0.397512172	0.098206297	-0.332919905	-0.082602566	-0.177242654	0.055024883	-0.012566507	0.017582068	-0.514589073	-0.60355367	-0.488477963	-0.316117908	-0.608657659	-0.019590414	-0.271962102	-0.386308578	-0.38330543	-0.258640328	0.604260551	0.186005483	0.728244836	0.426757152	0.434785169	0.167852717	0.108613391	0.449444697	0.525135774	0.545983639	0.388429774
MtrunA17_Chr2g0322281	hypothetical protein	0	0.362105639	0.303383469	0.068449539	0.313921502	0.34861218	0.266362597	0.190803894	0.319898442	0.081346616	-0.114155173	0.0202398	-0.034200617	0.074836616	0.369400367	0.48975448	0.50708937	0.102865992	0.095315763	0.503342507	-0.075878519	0.135294208	0.176523995	0.051261588	-0.063696626	-0.105744939	0.082563998	0.272918056	0.159261639	0.116558027	0.016726388	0.451867707	0.142979732	0.215058058	0.173250437	0.639345452	0.758784836	0.061094447	-0.005677815	-0.475312832	-0.047330519	-0.344762131	0.063724305	-0.037411618	-0.151817191	-0.330359674	-0.04800718	-0.676464532
MtrunA17_Chr2g0322451	hypothetical protein	0	-0.113269137	-0.386184148	-0.111216708	-0.141567207	-0.298022572	-0.574518688	-0.272037805	-0.439672317	-0.511360965	-0.415351496	-0.079701152	-0.160940021	-0.083238341	-0.191619178	-0.163475485	-0.002659961	0.124390914	0.286132438	-0.008384765	0.049171007	-0.033581672	-0.101754168	0.387652368	0.242362928	0.084221979	0.186452941	-0.059341929	0.261974291	0.320414733	0.0940943	-0.177306745	0.034527809	0.084579362	0.258612838	-0.281972238	-0.129732766	-0.193653476	0.073031412	0.132454522	0.022088246	0.176455034	-0.022703455	0.302954839	-0.108339703	0.0555604	-0.119700984	0.129927449
MtrunA17_Chr2g0322801	hypothetical protein	0	-0.023928144	-0.094285156	-0.146596973	-0.34283066	-0.104043393	-0.202225605	-0.260791559	-0.070047483	-0.29703952	-0.317636045	-0.379619941	-0.257682437	-0.134556158	-0.058242429	0.070976581	-0.00432157	0.254759538	0.13539677	0.153427739	0.110236819	0.277979199	0.187790902	0.165487643	0.192843707	0.182071554	0.055584294	-0.017341911	0.143340322	0.053324507	0.071464508	-0.004839897	0.077759262	0.105321201	0.253558326	0.107438965	0.259727988	0.041241302	0.362485317	0.159384962	0.320126298	0.235448094	0.1828492	0.258097824	-0.094132081	0.174536961	0.195611265	-0.296046054
MtrunA17_Chr2g0323041	hypothetical protein	0	-0.388599662	-0.28685643	-0.35043667	-0.32634318	-0.507023907	-0.377130277	-0.292724813	-0.281041846	-0.068878351	-0.044118063	-0.029013155	-0.024129219	0.205448639	0.114849444	0.12132595	0.096921846	0.474461276	0.271830946	0.318301273	0.529789316	0.230765088	0.282024497	0.252155133	0.154625923	0.253337404	-0.476948218	-0.448385357	-0.289091493	-0.492514372	-0.767441906	-0.621051947	-0.191954145	-0.407467597	-0.05368589	0.026947166	0.095102973	-0.323987938	-0.384073255	0.111694643	-0.242774733	0.01993472	0.182245249	0.106932295	0.19851591	0.55510385	0.41228625	-0.185572461
MtrunA17_Chr2g0323311	hypothetical protein	0	-0.082658208	0.270218319	0.154496892	-0.211790476	-0.095877398	0.001400163	-0.091087599	-0.302998823	-0.049047256	0.29273177	0.080743102	0.344940934	-0.180169746	-0.360375697	-0.692726159	-0.416818899	-0.487009736	-0.534104014	-0.35336716	-0.294818825	-0.750944737	-0.550859475	-0.192453238	-0.434585485	-0.540651209	-0.138134538	-0.278164031	-0.28418499	-0.004280147	-0.025150554	-0.246306257	0.067265619	-0.228367076	-0.474855478	-0.531454149	-0.179265728	0.323599589	0.114156561	0.55372433	0.571639863	0.268795668	-0.138969087	-0.082870417	0.41115342	0.006093416	0.388905181	0.227960445
MtrunA17_Chr2g0323651	hypothetical protein	0	-0.00831726	-0.277837532	0.053907084	-0.123760039	0.377264685	-0.043401321	-0.07939135	0.19631428	-0.173607536	-0.427275316	-0.499578572	-0.650423617	-0.288000331	0.214099045	0.150905902	0.184505872	-0.208055481	0.33572919	-0.008429706	-0.404059465	-0.03321869	-0.139223743	0.049082581	0.085796442	0.098791437	0.561993025	0.475104432	0.582109797	0.135981566	0.613250619	0.387583551	-0.157810853	0.308570453	0.165735886	0.048904373	0.000968242	-0.015647307	0.210347762	-0.196547394	-0.042255264	-0.187377313	-0.255675128	-0.00688805	-0.605194699	-0.355590779	-0.408805251	0.333595504
MtrunA17_Chr2g0323721	hypothetical protein	0	0.120309717	-0.133284954	0.223528664	-0.275050183	-0.085153995	-0.433123586	-0.259245625	-0.492092474	-0.632668184	-0.3385073	-0.339129099	-0.178356713	-0.338261029	-0.503360462	-0.443556243	-0.269055092	-0.313391875	-0.173532022	-0.32873649	-0.229728982	-0.232531639	-0.275252362	0.155026187	0.151957654	-0.140169783	0.450399846	0.032356178	0.157184221	0.465929066	0.492737042	0.018667513	0.398641659	0.429742128	0.22313965	-0.330704794	-0.116556877	0.28907407	0.43014049	0.357958257	0.424845153	0.455661105	0.072112498	0.356827699	0.070250041	-0.064381024	-0.062369583	0.269607065
MtrunA17_Chr2g0324371	hypothetical protein	0	-0.22317948	0.005420394	0.03939519	-0.300499507	-0.244604844	-0.159760718	-0.136204783	-0.41565173	-0.180204626	0.139071759	-0.014646181	0.186020761	0.087416748	-0.360869832	-0.634847268	-0.517336089	-0.111636724	-0.186098857	-0.037773397	0.011271164	-0.350273884	-0.513066531	-0.121225777	-0.303574805	-0.125900111	-0.256216962	-0.333422221	-0.333281757	-0.153888893	-0.173463386	-0.494221949	0.015026743	-0.253744103	-0.307669895	-0.613966556	-0.224242185	0.118709638	-0.014579259	0.584753179	0.440466398	0.349048822	-4.68E-06	0.023463578	0.380780645	0.429716559	0.492441528	0.132368185
MtrunA17_Chr2g0324541	hypothetical protein	0	0.04106699	0.328165587	-0.004376447	0.328956906	0.151516374	0.494644641	0.500117645	0.486632556	0.646156776	0.449569667	0.541327505	0.434782899	0.210760596	0.189589973	-0.059061861	0.087645173	-0.183703227	-0.269569629	0.017855731	-0.150613954	-0.42347903	-0.194553213	-0.199049224	-0.280882717	-0.192364705	-0.22300398	0.164947587	-0.143617336	-0.128736781	-0.117662189	0.166512938	-0.062581204	-0.143646954	-0.466938877	-0.103646077	-0.169431788	-0.077706131	-0.316226168	-0.19019642	-0.093382687	-0.391255352	-0.350965462	-0.505088456	0.064293297	-0.359173058	-0.139432651	0.061540846
MtrunA17_Chr2g0324551	hypothetical protein	0	0.144183067	0.337960646	0.177832295	0.312471238	0.17693615	0.245366623	0.176121316	0.039681743	0.195818234	0.296365001	0.370111075	0.392183469	0.073874641	-0.03418673	-0.121511831	0.019126739	-0.33874723	-0.335024331	-0.129687736	-0.312599182	-0.334977454	-0.279407303	-0.31327052	-0.265605818	-0.374749307	0.020188725	-0.030309772	-0.205696914	-0.090876964	-0.048314332	0.119343186	0.016141554	-0.073251218	-0.194568629	-0.003321459	0.086858704	0.261529476	0.010854652	-0.052436285	-0.033673214	-0.080566026	-0.043813864	-0.14944792	0.187345214	-0.173230952	0.021144201	-0.086630707
MtrunA17_Chr2g0324881	hypothetical protein	0	-0.004630491	0.128851765	0.15556553	0.002625484	-0.329487655	-0.137824664	-0.068667875	-0.198590419	0.044162282	0.220382255	0.342767254	0.47031941	-0.193967717	-0.526064085	-0.482070924	-0.366439692	-0.072777932	-0.212300673	-0.340410608	0.264335156	-0.139524503	-0.080348008	0.203928582	0.04456809	-0.093284892	-0.345905385	-0.405928603	-0.246306669	-0.009728616	-0.268228644	-0.272227755	0.239001359	-0.063438865	-0.116521191	-0.328170132	-0.401780341	-0.07824508	-0.177412501	0.362166346	0.082181902	0.351046432	0.109743745	0.207886179	0.40991656	0.258848024	0.097935419	0.270452032
MtrunA17_Chr2g0324981	hypothetical protein	0	-0.196488453	-0.327009099	-0.194943687	-0.610305379	-0.246916403	-0.44318825	-0.322999855	-0.296651329	-0.423026167	-0.335743674	-0.53717999	-0.424831978	-0.479415669	-0.20828648	-0.310951936	-0.192074678	-0.362758949	0.004103192	-0.257754819	-0.307846462	-0.173264181	-0.188913651	0.134892752	0.074196489	-0.008748003	0.604554377	0.10922398	0.346959318	0.123863839	0.469663613	0.031836925	0.020138591	0.239315334	0.04168522	-0.246149044	-0.144244713	0.275735133	0.551646679	0.461295263	0.53181547	0.326646125	-0.115481871	0.177546307	-0.287698965	-0.048100795	0.02042623	0.390272628
MtrunA17_Chr2g0325281	hypothetical protein	0	-0.008971186	0.193871797	0.033869379	0.097711566	-0.03266438	0.073373997	0.089536113	-0.064786413	0.182791614	0.305287318	0.309747138	0.384684322	-0.229099004	-0.261326127	-0.402297442	-0.454521018	-0.496571267	-0.444839411	-0.544482063	-0.481137169	-0.360452474	-0.406569067	-0.49138719	-0.419551347	-0.442135785	0.144267808	-0.094560564	-0.18185673	-0.094453998	0.137389687	0.039677339	-0.046696417	-0.087397594	-0.314064433	-0.265580614	-0.37786571	0.313059435	0.210166001	0.297716572	0.173473118	0.192612487	-0.113293688	-0.164579248	0.132656442	-0.082975442	0.078750614	0.349808719
MtrunA17_Chr2g0325491	hypothetical protein	0	-0.414244182	-0.349174447	-0.234098553	-0.171558451	-0.28135706	-0.232634784	-0.241110129	-0.200148066	-0.126657656	-0.185609219	-0.038071189	-0.14802741	0.496182204	0.078789688	0.16128969	0.136607712	0.613220244	0.440590736	0.259213855	0.574378094	0.399014366	0.439297259	0.277072489	0.45410812	0.584071952	-0.448742361	-0.336832932	-0.136170662	-0.22963569	-0.544582401	-0.564881958	-0.362544582	-0.469020085	0.175990857	-0.149038905	-0.028405558	-0.320049748	-0.195799881	0.068112484	-0.241556611	0.067178461	0.162674914	0.217078543	0.029153811	0.547202432	0.147887447	-0.200812921
MtrunA17_Chr2g0325571	hypothetical protein	0	0.126892172	0.090275077	0.023832491	-0.059532284	-0.271950981	-0.106908208	0.091638162	0.004226734	0.114768295	0.149644236	0.190747334	0.328786513	-0.362013848	-0.408726579	-0.344130646	-0.424782453	0.024096621	-0.284554987	-0.277808446	0.059621001	-0.070658072	-0.170868119	0.031910461	-0.172865823	-0.221161429	-0.175173066	-0.122479274	-0.108360678	0.129177601	-0.01094435	-0.050129048	0.447800843	0.235665358	-0.058809232	-0.165358148	-0.303388378	-0.120009103	-0.025715838	0.225810074	0.164746001	0.29106176	0.058243495	0.048749477	0.274776559	0.005330747	0.056702661	0.19374522
MtrunA17_Chr2g0325611	hypothetical protein	0	-0.338200942	0.035710451	-0.005937423	-0.511235089	-0.398288385	-0.106470529	-0.439209481	-0.483727798	-0.04775515	0.534814748	-0.168417913	0.194453249	-0.189007466	-0.370435645	-0.538724639	-0.562184084	-0.425016425	-0.486597909	-0.641622174	0.133913106	-0.243704958	-0.075086204	-0.283339291	-0.106335252	-0.139415546	-0.194927673	-0.599383334	-0.56172286	-0.487655946	-0.257466191	-0.548189448	-0.204333703	-0.480275135	-0.441320502	-0.432935258	-0.552309464	0.381789328	0.138608799	0.725219522	0.313721281	0.449131295	0.157012869	0.016381671	0.490751142	0.574327849	0.546544066	0.545603164
MtrunA17_Chr2g0325641	hypothetical protein	0	-0.388346334	-0.370370789	-0.494043507	-0.098333737	-0.193475697	-0.053982886	0.243185849	0.281802258	0.367402052	-0.037996996	0.138508483	-0.097976342	0.065874555	0.300675895	0.15648413	-0.202784967	0.138360316	0.086853485	-0.168248462	-0.159239654	0.030194852	0.087319481	-0.245229211	-0.112844109	0.153319829	-0.03056094	0.195299864	-0.007255738	-0.216380598	-0.05534431	-0.129633732	-0.345217384	-0.149094407	-0.333873158	-0.135465224	-0.605025933	-0.374236322	-0.296835287	-0.106427522	-0.351783303	-0.260183604	-0.378084368	-0.48277691	-0.278881068	-0.133314304	-0.169001046	0.49356534
MtrunA17_Chr2g0325861	hypothetical protein	0	-0.49788941	-0.494557624	-0.129628265	-0.2579418	-0.011494612	-0.125058165	-0.21033467	0.019472094	-0.077186938	-0.273243234	-0.272592793	-0.479066489	0.275132091	0.208186087	0.021393715	0.198827425	0.364012903	0.694143788	0.318798811	0.303578381	0.11212445	-0.002992949	0.382580857	0.312855453	0.577402972	-0.183905161	-0.021941232	0.296365537	-0.242114713	-0.150668846	-0.357488273	-0.535498109	-0.367868523	0.064752897	-0.375510141	-0.185283212	-0.464683334	-0.25592216	0.03018948	-0.212151447	-0.146582731	-0.20079653	0.083544419	-0.34850975	0.309659534	-0.1231316	0.225823548
MtrunA17_Chr2g0326231	hypothetical protein	0	-0.194150546	-0.010768509	-0.055167265	-0.066017945	0.167290404	0.271071545	0.271875245	0.231963393	0.28702376	0.130355301	-0.064956956	-0.143423106	0.21901854	0.228658857	-0.032025929	-0.165161803	-0.116024542	-0.167258689	-0.060115947	-0.282900346	-0.240524669	-0.085184608	-0.511883325	-0.244319964	0.019829557	0.096896669	0.265202703	-0.091128171	-0.213257001	0.163724327	0.026407537	-0.222240486	-0.106779889	-0.396097332	-0.241325594	-0.27452454	0.050930295	-0.060164283	0.063415813	0.128762762	-0.17768872	-0.319807164	-0.474377292	-0.130876084	-0.159756015	0.009514445	0.328074131
MtrunA17_Chr2g0326261	hypothetical protein	0	-0.271616586	-0.468798488	-0.323049592	-0.242131544	-0.067238296	-0.210624764	-0.002132398	0.240298673	-0.052445152	-0.522378674	-0.341965037	-0.566874667	0.054302972	0.315023956	0.432911074	0.239228187	0.45012537	0.521532482	0.290616367	0.035320212	0.424418237	0.373792128	0.133024393	0.375869252	0.546531813	0.256539762	0.339132278	0.349116817	-0.138879629	0.049776062	0.048650824	-0.137700038	0.205622634	0.246272552	0.179447766	0.028607442	-0.353065914	-0.00695534	-0.182702411	-0.185170548	-0.149329595	-0.125214829	0.02047687	-0.539724409	-0.052770401	-0.251266259	0.040205466
MtrunA17_Chr2g0326611	hypothetical protein	0	-0.278782866	-0.230258669	0.029457137	-0.668200937	-0.23973228	-0.355446609	-0.387846126	-0.395061697	-0.424102975	-0.180054072	-0.528424957	-0.346394563	-0.274598534	-0.341352795	-0.459803718	-0.204367173	-0.352112799	-0.104184157	-0.3204566	-0.03356681	-0.259616614	-0.064161663	0.202494527	0.271628238	0.148593921	0.339502718	-0.089620507	0.103432376	-0.05282184	0.259329175	-0.195850372	0.015788847	0.06691083	-0.056259931	-0.451462647	-0.249600014	0.300582004	0.375232575	0.620891098	0.53416813	0.418421382	-0.032035782	0.240140869	-0.01163546	0.188073993	0.108998059	0.492305718
MtrunA17_Chr2g0327161	hypothetical protein	0	-0.335120127	0.115442598	-0.192802674	-0.172906615	-0.144663622	0.295317032	-0.075939679	-0.043052992	0.345026091	0.593380839	0.070281822	0.199776707	0.367341923	0.200290625	-0.044675007	-0.092959326	-0.067997859	-0.22177852	-0.023014285	0.243936604	-0.063999618	0.093169153	-0.342897575	-0.184720638	0.034456787	-0.418826577	-0.381839671	-0.519880756	-0.592556498	-0.474708946	-0.421297182	-0.499827936	-0.712998004	-0.473953932	-0.134167899	-0.143030585	0.17679554	-0.123348398	0.217756671	0.013127264	-0.073278355	0.03571459	-0.318331057	0.291389302	0.436087565	0.487637108	0.001272525
MtrunA17_Chr2g0327191	hypothetical protein	0	0.181136176	0.369457035	0.277586886	0.019303262	-0.059429778	0.276679585	-0.193922243	-0.12182298	0.180920417	0.677076138	0.055049864	0.367203154	-0.198348128	-0.281972746	-0.185013019	-0.240823372	-0.175106832	-0.505195096	-0.469857198	0.349972191	0.056673431	0.190685574	-0.199238207	-0.075442925	-0.260759098	-0.298874758	-0.454650908	-0.376525325	-0.13637652	-0.106050444	-0.081008309	0.072119525	-0.251590039	-0.099146672	0.016266469	-0.18406771	0.265092577	0.118870603	0.23243325	0.104558982	0.290071164	0.356609598	0.059635978	0.515356108	0.297150924	0.276995067	0.138770409
MtrunA17_Chr2g0328051	hypothetical protein	0	-0.110215969	0.224640544	0.396565019	0.114749803	0.261327063	0.449219518	-0.071339106	0.117925911	0.213977281	0.312430993	0.019731472	0.102214469	0.308656128	-0.099228983	-0.12867234	0.005580016	0.058388145	0.111117532	-0.004559296	0.443285537	0.046457075	0.160009796	0.141335569	0.214001394	0.316937048	-0.589770455	-0.32677763	-0.25618695	-0.180486046	-0.339797862	-0.284669854	-0.249712355	-0.444359685	-0.090830458	-0.174610843	-0.111982451	-0.030937983	-0.280316219	0.095500034	-0.047327263	0.014708506	0.09264216	0.145511337	0.223744342	0.368969767	0.071462623	0.01733799
MtrunA17_Chr2g0328301	hypothetical protein	0	-0.130378094	0.090962633	0.031654999	0.234855371	0.266538417	0.499798424	0.277154929	0.325690317	0.432949896	0.310067524	0.099904884	0.029736828	0.422799403	0.310117418	0.232876938	-0.012514763	-0.007378671	-0.088641111	-0.024651851	-0.103571528	0.047845676	0.15407396	-0.568175605	-0.053967039	0.136592584	-0.096731121	0.118757575	-0.338670783	-0.274504032	-0.123041077	-0.036075048	-0.306791112	-0.229525395	-0.29173739	0.053236978	-0.230478837	0.031558792	-0.205580549	-0.228006826	-0.241805871	-0.308998369	-0.156900309	-0.411384361	-0.050528324	-0.067325572	-0.042618855	0.11948017
MtrunA17_Chr2g0328571	hypothetical protein	0	-0.148239737	-0.288471463	-0.34108513	-0.092976066	-0.405975599	-0.382631066	-0.164466675	-0.261137325	-0.135668965	-0.11156643	0.047636086	0.015196584	0.00136666	0.011106474	0.139552422	-0.16018852	0.337775047	0.076029643	0.000627625	0.131206809	0.341949833	0.189791521	-0.167849543	0.017316227	0.012940851	0.001482859	-0.19005104	-0.132946927	-0.157981823	-0.210279428	-0.246783669	-0.071683537	-0.085615099	0.090189331	0.054662199	-0.133244658	-0.181293295	-0.007426968	0.019767952	-0.208641802	0.136218792	0.169202959	0.010286766	0.035673443	0.272483654	0.194766162	-0.002674042
MtrunA17_Chr2g0328591	hypothetical protein	0	-0.303899943	-0.632212427	-0.362507434	-0.204397202	-0.238193648	-0.293847618	0.149451514	0.101595914	0.016502065	-0.295791785	-0.182407087	-0.438015345	0.100530748	0.257604993	0.364416012	0.193163878	0.178780633	0.292943057	0.015030288	-0.06065253	0.277599061	0.225641208	0.043126106	0.401801085	0.470070303	0.455274842	0.381575636	0.148838319	-0.124870384	0.066427665	-0.054734413	-0.000372194	0.357639235	0.147177407	0.085685228	-0.324930653	-0.289850569	-0.150719041	-0.279381151	-0.52237694	-0.220318182	-0.196593238	-0.145115543	-0.406170252	-0.187664515	-0.473675177	0.416233122
MtrunA17_Chr2g0328721	hypothetical protein	0	0.045954714	-0.159992957	0.070717557	-0.203308314	0.151484945	-0.269857955	-0.3435892	-0.157336607	-0.48947521	-0.454036492	-0.52187593	-0.530616958	-0.103502608	0.163105145	0.24398346	0.269956447	0.048732268	0.380730825	0.328008883	-0.030458867	0.193513654	0.054931112	0.176400477	0.214380281	0.218543156	0.335134731	0.161281257	0.270948156	-0.133300539	0.160128219	0.153940067	-0.017444888	0.220621183	0.286402327	0.252902423	0.410387977	0.035007947	0.114622208	-0.070930623	0.011323003	-0.037503305	0.122407368	0.261930079	-0.267331045	0.122083774	0.033676098	-0.162944388
MtrunA17_Chr2g0329061	hypothetical protein	0	-0.070344548	-0.07660526	0.048290466	0.204934478	-0.053306261	0.112023491	0.061014047	0.070878291	0.212038795	0.23513684	0.242947689	0.131218876	0.146267711	0.10575088	0.052115698	0.18245666	0.245058325	0.219065941	0.200201625	0.302612461	0.079761678	-0.055167743	0.124595715	0.002300504	0.054520875	-0.194339073	-0.102019439	0.056535036	-0.167007609	-0.210846618	-0.11046279	-0.148060505	-0.196602555	0.020832122	-0.086876396	-0.084989027	-0.369574499	-0.346032881	-0.163688287	-0.34725396	-0.165079284	-0.026486327	-0.058308062	0.02803346	0.110916339	-0.109406778	0.083211453
MtrunA17_Chr2g0329471	hypothetical protein	0	0.287827807	0.15403589	0.22693846	0.498909143	0.367376332	0.333283822	0.237620468	0.272014947	0.141442821	0.026678418	0.238176511	0.128505297	0.151550244	-0.024539246	0.244343649	0.040731364	0.083186691	-0.035961298	-0.203460035	-0.004432335	0.318006704	0.252908766	-0.104216155	0.199226308	0.104723272	0.000597955	0.161430195	0.054631645	0.363662487	0.260545889	0.30915627	0.038798329	0.13389799	0.28536952	0.187477639	-0.099185102	0.010707345	0.08106394	-0.365399538	-0.319437922	-0.04967004	0.100317656	0.026889056	-0.052108831	-0.197044927	-0.40894141	-0.079135454
MtrunA17_Chr2g0329751	hypothetical protein	0	0.022599592	0.349038741	0.318039611	0.184333183	0.070419546	0.227356197	-0.021012173	-0.102506627	0.090988793	0.266601032	0.274918478	0.408002926	0.323934476	-0.17244245	-0.24840572	-0.124929169	0.126061203	-0.172476636	0.149097475	0.318581806	-0.170293396	-0.039493589	-0.085531876	-0.070856175	-0.110751034	-0.64589769	-0.41404252	-0.494827305	-0.206283974	-0.483773269	-0.347278671	-0.000977776	-0.374837543	-0.257644828	-0.218432074	0.03128379	-0.045693367	-0.383289914	0.101994439	0.019603171	0.061238278	0.142447781	-0.005127128	0.517874633	0.34998475	0.385261687	-0.191275757
MtrunA17_Chr2g0329851	hypothetical protein	0	-0.124767384	-0.324838179	-0.02042768	-0.451944826	-0.074167331	-0.339101263	-0.192840298	-0.21216916	-0.405909507	-0.411151427	-0.530374363	-0.548699635	-0.103749488	-0.07737638	-0.124486845	0.080869881	-0.228597932	0.20737216	0.054095868	0.000173038	-0.053715612	0.035697176	0.352623218	0.350766593	0.336875946	0.43810114	0.192784455	0.29184872	0.10986864	0.336054483	0.020348624	0.060519489	0.283453087	0.112604802	-0.159314792	-0.017139339	0.169123775	0.196029839	0.204970177	0.262945151	0.112649686	-0.074952488	0.188040694	-0.27209112	0.016104335	-0.128894355	0.270809227
MtrunA17_Chr2g0330071	hypothetical protein	0	-0.413299465	-0.281163824	-0.382827737	-0.419896789	-0.512223	-0.173026659	-0.238050277	-0.258634928	0.160904991	0.372597685	-0.18980488	-0.051518244	0.087895657	0.177064925	0.184015255	-0.081923131	0.078595282	-0.092116887	-0.024591825	0.271922883	0.293307851	0.256764269	-0.353236829	-0.027237163	0.103050976	-0.10986818	-0.402406509	-0.573976778	-0.801392474	-0.633105186	-0.567389775	-0.215798306	-0.324648599	-0.231157689	0.196458243	-0.111245418	0.072319557	-0.170432096	0.12985371	-0.308169421	0.031675161	0.234739517	-0.145682861	0.222753479	0.528971769	0.470638527	0.135970711
MtrunA17_Chr2g0330281	hypothetical protein	0	-0.241623704	0.25989697	0.165206241	-0.465355375	0.043198919	0.104028891	-0.465827205	-0.381957974	-0.209976068	0.271211241	-0.400065766	0.013582387	-0.167769026	-0.283294876	-0.59245952	-0.477178969	-0.594410828	-0.363747768	-0.388139765	-0.228580393	-0.47229729	-0.324262392	-0.311967497	-0.282702436	-0.255463452	-0.111023842	-0.43213694	-0.364654957	-0.244395425	-0.026952089	-0.341566685	-0.312956752	-0.497595641	-0.444856879	-0.397269063	-0.107112885	0.62928334	0.40050135	0.742706065	0.770492486	0.380873601	0.024401707	0.089915359	0.274464442	0.379668335	0.652841041	0.168954991
MtrunA17_Chr2g0330351	hypothetical protein	0	-0.418125283	-0.410986023	-0.47609371	-0.406413835	-0.325422519	-0.176818123	-0.225042117	-0.038450081	0.065821288	0.020439959	-0.272322357	-0.365986964	0.121209389	0.394233627	0.302884422	0.308693715	0.242295632	0.333973349	0.140823861	0.427377734	0.206229373	0.428602427	0.354264843	0.224311999	0.371107226	-0.153207252	-0.129721145	0.117064957	-0.236006009	-0.291651304	-0.305357925	-0.467174234	-0.42335445	-0.03620936	0.079038564	-0.028557634	-0.223250455	-0.13259915	-0.00747948	-0.186266255	-0.197136272	-0.051387362	-0.069141712	-0.199541966	0.206912988	0.05583518	0.069813298
MtrunA17_Chr2g0330741	hypothetical protein	0	-0.431739786	-0.270369669	-0.11698205	-0.610746177	-0.390807151	-0.240906757	-0.180930995	-0.420999014	-0.150981877	0.207070837	-0.299081139	-0.154568521	0.140778036	-0.143983768	-0.468568925	-0.247152475	-0.310312314	-0.183212513	-0.149406405	0.114065888	-0.400002397	-0.226214208	0.003758419	0.045883507	0.169962451	0.038257956	-0.17704152	-0.306581299	-0.328378586	-0.121712328	-0.52155293	-0.089738118	-0.197138773	-0.404262852	-0.587986523	-0.430062155	0.183742717	-0.063745267	0.540224936	0.288333412	0.158693243	-0.134007955	-0.121006739	0.219393977	0.327330483	0.274462616	0.528239663
MtrunA17_Chr2g0330791	hypothetical protein	0	-0.213631159	0.374246077	0.27112188	-0.13556764	-0.009621655	0.428082119	-0.248507974	-0.120710661	0.290237598	0.743543231	0.023589497	0.395806423	0.007629563	-0.288799098	-0.445567943	-0.52609622	-0.334183841	-0.478056715	-0.524946405	0.201523735	-0.186773367	-0.009726207	-0.442932358	-0.174416757	-0.144307525	-0.551290685	-0.625972758	-0.707585332	-0.504032523	-0.388469169	-0.465399223	-0.308186801	-0.653342036	-0.532768958	-0.319684037	-0.481958966	0.320734414	-0.062175834	0.509665316	0.226807654	0.280068065	0.147041345	-0.078273337	0.551956227	0.540243707	0.538751383	0.35579644
MtrunA17_Chr2g0330891	hypothetical protein	0	0.136967139	0.022913082	0.008323087	-0.048122534	0.071573375	-0.200920968	0.073819649	-0.050751297	-0.242131315	-0.393872206	-0.086882225	-0.087232133	-0.079329802	-0.061099872	-0.101937751	-0.167786751	0.014631744	-0.043415571	0.157725274	-0.239455051	-0.189966948	-0.193187197	-0.008903321	-0.16983177	-0.165427914	0.025774004	0.178372519	0.032524504	0.240749965	0.151747077	0.076905697	0.275678735	0.282908516	-0.062012195	-0.043981318	0.126141431	-0.031452124	-0.056134422	-0.005443279	0.204048451	0.015867649	-0.088661129	-0.043251597	0.003247389	-0.164028141	0.097703828	-0.112957828
MtrunA17_Chr2g0331391	hypothetical protein	0	0.062012205	0.317477855	0.268445844	0.043169263	0.144412555	0.268228622	-0.222982349	0.081731988	0.081300723	0.256762428	0.011428934	0.257310024	-0.38491299	-0.340915894	-0.313176988	-0.419716605	-0.095142562	-0.133074504	-0.360002529	-0.068669838	0.051811203	-0.18715272	-0.217255646	-0.189284598	-0.198162397	-0.166975665	-0.268813926	-0.029482346	-0.102582013	0.09359344	0.052848611	-0.09044868	-0.1796211	-0.01879206	-0.13145328	-0.194648616	0.099197159	0.295120101	0.343017221	0.323625056	0.353954567	0.133161029	0.198752046	0.120139348	0.235080015	0.206365543	0.108449704
MtrunA17_Chr2g0331821	hypothetical protein	0	0.341036452	0.490251147	0.515294244	-0.004288303	0.414112569	0.153601603	-0.329928339	-0.128222723	-0.277516951	-0.011914704	-0.299771002	-0.027541343	-0.440052331	-0.264211734	-0.292920076	-0.007192338	-0.441879275	-0.15729553	-0.091016038	-0.228909183	-0.294104485	-0.255386799	0.044118168	-0.226147488	-0.426043222	0.079893454	-0.143460425	0.175779868	0.163178727	0.277335822	0.296407714	0.116905879	0.024548881	0.089422221	0.090900988	0.528785357	0.493866858	0.442421762	0.275056079	0.620709993	0.263991574	0.182210314	0.377404314	0.086026394	-0.020855668	0.2535154	-0.2607944
MtrunA17_Chr2g0332231	hypothetical protein	0	-0.067392641	0.193339781	0.154468511	0.321714598	0.122862268	0.321604005	0.320166278	0.169529465	0.333194571	0.237007001	0.411451603	0.336267637	0.267687922	0.029367932	-0.071675065	0.015404554	-0.057641334	-0.190448201	-0.127648697	-0.10254374	-0.321624832	-0.012963314	-0.154018069	-0.074209062	-0.116629114	-0.21979112	-0.002400315	-0.213660128	0.060660765	-0.196708426	-0.083564941	-0.060701558	-0.181106662	-0.273006207	-0.157166116	-0.188550678	-0.080268781	-0.30984548	-0.076097702	-0.095923279	-0.177445319	-0.239046073	-0.223178322	0.136313531	-0.257411881	-0.146173516	0.116378988
MtrunA17_Chr2g0332711	hypothetical protein	0	0.017422462	-0.163406037	-0.177406462	-0.426211021	-0.1030505	-0.33790557	-0.170728606	-0.137700042	-0.389862698	-0.422538745	-0.46632208	-0.396338401	-0.272959464	-0.071346722	0.008953241	0.006310833	-0.265380331	-0.00843204	-0.028366173	-0.266245495	0.062778151	0.065838444	0.086770249	0.209512355	0.132617632	0.601393991	0.247265565	0.226387557	0.088324149	0.391484622	0.225454851	0.183367456	0.428555869	0.162678987	0.136747517	0.175628867	0.376153527	0.517265386	0.185178487	0.378052193	0.193770489	0.035986719	0.16858426	-0.271993834	-0.086051122	-0.001505889	-0.012841883
MtrunA17_Chr2g0332831	hypothetical protein	0	-0.3551294	-0.338384463	-0.481369511	-0.227453433	-0.488133555	-0.391362169	0.103184537	-0.177143917	-0.034633087	-0.150457469	0.133315148	0.032889278	0.063817746	-0.017675112	-0.060908014	-0.271749575	0.01359585	-0.041008799	-0.271602319	-0.181160883	-0.088124893	0.072605441	-0.040077476	0.013659113	0.148881322	0.115709343	0.043268187	-0.120064966	0.068720455	-0.140550571	-0.280401618	-0.036853339	-0.01125967	-0.170562513	-0.190090652	-0.430145873	-0.074822129	-0.024223358	0.246311067	0.060434786	0.064753438	-0.233934472	-0.115124109	-0.084650629	-0.076558775	-0.039235249	0.263845442
MtrunA17_Chr2g0333231	hypothetical protein	0	-0.39732842	-0.393454342	-0.348081928	-0.024651882	-0.197430859	-0.087205077	0.290235007	0.171198464	0.233763983	-0.111764063	0.183330784	-0.111710722	0.464845328	0.48629164	0.202450758	0.307581307	0.431641764	0.38926361	0.621046572	0.121841457	-0.158544217	-0.126486529	0.11323757	-0.030371155	0.220836213	-0.182285619	0.20004902	-0.007886237	-0.32710477	-0.418732863	-0.313689805	-0.212361291	-0.143288667	-0.297297796	-0.177292434	-0.092513545	-0.66263119	-0.746525998	-0.315088909	-0.454220312	-0.540686931	-0.419701961	-0.447267271	-0.164900442	-0.092251436	-0.087813573	0.097713052
MtrunA17_Chr2g0333651	hypothetical protein	0	0.094335804	-0.093803624	-0.162354711	0.191159574	0.103720142	-0.024083559	0.411412346	0.203819449	0.109811909	-0.151332531	0.198430596	-0.080242192	0.156117871	0.366022527	0.126026109	0.227844613	-0.025999677	0.016391161	0.276456663	-0.286017056	-0.387883275	-0.235317956	-0.013972511	-0.241118942	-0.177154618	0.216626401	0.500861564	0.264344691	0.232789357	0.270492912	0.291853066	0.050644309	0.209011201	-0.209655341	-0.077666847	-0.005514588	-0.255157307	-0.298069461	-0.361664646	-0.141767022	-0.478200723	-0.434596052	-0.481575936	-0.232263309	-0.561160063	-0.29644425	0.094577584
MtrunA17_Chr2g0333871	hypothetical protein	0	0.071571971	0.306779829	0.173131387	0.174267353	-0.114674335	0.105699849	0.265005223	0.059084375	0.225935734	0.224044461	0.48031497	0.533190194	0.133557127	-0.227876256	-0.347195683	-0.231058145	0.091357856	-0.275391462	0.15960884	0.071969468	-0.308452972	-0.289798474	-0.149661165	-0.233366681	-0.208611155	-0.363601117	-0.123423335	-0.357364029	-0.240871439	-0.325311843	-0.134548631	0.308328036	0.019552429	-0.339426295	-0.287907288	-0.112004643	-0.181896641	-0.407546512	0.132333181	0.083436154	0.042569495	-0.05239222	-0.176613537	0.419043622	0.090440733	0.225156922	-0.015010796
MtrunA17_Chr2g0333941	hypothetical protein	0	-0.072565976	0.069320248	0.250431218	-0.249524455	-0.08163333	0.047978577	-0.358304641	-0.292403116	-0.111941302	0.348887679	-0.251899171	0.040820443	-0.225714286	-0.429847417	-0.429510572	-0.4345405	-0.334530111	-0.219476612	-0.540446091	0.176705101	-0.013575853	-0.036202369	-0.063929916	0.078204803	0.031936709	-0.092123386	-0.387561932	-0.238244219	-0.055159737	0.061384502	-0.248218072	-0.055506218	-0.198981707	-0.066947075	-0.300909394	-0.431408996	0.319351516	0.251401458	0.491981613	0.297412742	0.426467503	0.199519974	0.245308035	0.263839029	0.404082585	0.200389759	0.413986501
MtrunA17_Chr2g0333951	hypothetical protein	0	0.21230282	-0.08712167	-0.100334029	-0.025242633	-0.014336453	-0.267407753	-0.179253793	-0.119828051	-0.373530452	-0.433781971	-0.18894818	-0.241419966	0.053515078	0.102283784	0.373370807	0.276017645	0.540818212	0.264547888	0.387988836	0.403121496	0.49205786	0.447816142	0.405660951	0.238903358	0.162935156	-0.114714018	-0.015325824	0.273380193	0.289816853	0.04149847	0.103551744	0.111698658	0.088000675	0.492890326	0.336687923	0.54031969	-0.160250032	0.111169291	-0.20075703	-0.05145738	0.082565953	0.344662055	0.283003811	-0.025913896	0.151079027	0.071728401	-0.578971128
MtrunA17_Chr2g0334071	hypothetical protein	0	0.167328809	0.308883268	0.273199068	0.417897401	0.491288356	0.433896726	0.319886275	0.45030934	0.302512145	0.05957254	0.341842947	0.234395826	-0.154631616	-0.080206139	-0.281655238	-0.02725759	-0.336169201	-0.032244372	-0.190149512	-0.542132575	-0.489062943	-0.543414603	-0.045616624	-0.287097332	-0.292693033	0.073647419	0.299890463	0.368720167	0.36462065	0.415254827	0.429492067	-0.066429063	0.048960303	-0.106351505	-0.259052573	-0.125340461	-0.000754152	0.133146405	-0.077576001	0.187019537	-0.156481531	-0.412419716	-0.10860531	-0.252378954	-0.552039267	-0.405601996	0.113122331
MtrunA17_Chr3g0077251	hypothetical protein	0	0.191949355	0.115911501	0.223198773	-0.093164348	-0.247726874	-0.171451464	-0.257353829	-0.273029955	-0.172611398	0.125168312	-0.006006976	0.195035203	-0.088520368	-0.412674733	-0.148315545	-0.002094785	0.297738783	-0.160957096	-0.033827898	0.569900581	0.224976618	0.253046006	0.264808809	0.283041337	0.001313147	-0.314190432	-0.414018631	-0.170241218	0.017287292	-0.238209278	-0.19224276	0.404643578	0.053055675	0.311204031	-0.016180433	0.158528443	-0.010206993	0.090942521	0.168323226	0.069064943	0.411851382	0.485942157	0.410793341	0.464830399	0.374756333	0.201725905	-0.222685179
MtrunA17_Chr3g0077271	hypothetical protein	0	-0.25381349	-0.259891605	-0.169552976	-0.347261683	-0.27957065	-0.201091752	-0.152314568	-0.225710526	-0.131556892	-0.024718812	-0.220923401	-0.206088813	0.262618534	0.09309962	0.048557961	0.297610045	0.083684813	0.24210892	0.400337758	0.354982665	0.122549033	0.072357193	0.335675794	0.273684171	0.35988184	-0.005354763	-0.145942059	-0.091344859	-0.320375888	-0.343564475	-0.340649809	-0.057541142	-0.090456686	0.063524599	0.012006101	0.252959766	0.039860498	-0.096677337	0.074081982	-0.070208978	-0.019055043	0.119556034	0.133424761	0.034277637	0.347879555	0.159161434	-0.168802608
MtrunA17_Chr3g0077401	hypothetical protein	0	-0.278286464	-0.216064928	-0.004708304	0.173443297	0.061869566	0.096688906	0.100320915	0.1110008	0.134025806	-0.052582711	0.214031465	-0.019006397	0.399072814	0.164707692	-0.011905202	0.154469752	0.361214029	0.420670008	0.205509929	0.307622818	-0.097242234	-0.004974479	0.364784557	0.144279909	0.279766832	-0.465781748	-0.04813185	0.127296179	0.13824143	-0.228002224	-0.303102457	-0.374948524	-0.409526841	-0.074324782	-0.376038127	-0.277329631	-0.561817638	-0.522905824	-0.158629108	-0.311633495	-0.275319084	-0.285324145	-0.088339398	-0.08870996	0.01902334	-0.232658899	0.146299584
MtrunA17_Chr3g0078121	hypothetical protein	0	-0.637100527	-0.376369504	-0.391723578	-0.516411465	-0.556562023	-0.142658472	-0.008146039	-0.205736802	0.208322016	0.328510308	-0.073486042	-0.071868652	0.418977488	0.170706187	-0.08763916	-0.041012267	0.062867804	-0.081914909	0.057718922	0.281362922	-0.107131347	0.121352471	-0.187101339	0.109819274	0.338864662	-0.092056938	-0.200912193	-0.465547753	-0.727235172	-0.531454888	-0.64914869	-0.283046783	-0.380028318	-0.456561011	-0.356616427	-0.392627122	-0.060735114	-0.310690409	0.314055637	-0.091947906	-0.053658655	-0.132551244	-0.336601722	0.163610918	0.390051875	0.286222642	0.406214552
MtrunA17_Chr3g0078491	hypothetical protein	0	-0.325927789	-0.020914561	0.088285263	-0.383718652	-0.355584562	-0.124432149	-0.160468828	-0.397466088	0.012202662	0.409998465	0.00911259	0.207195464	0.049435592	-0.294409231	-0.599065806	-0.384324523	-0.269296894	-0.348580824	-0.182843995	0.136815261	-0.440088968	-0.356380772	-0.207669981	-0.169161551	-0.125115401	-0.19150389	-0.39855418	-0.491799912	-0.582823048	-0.322817298	-0.546005334	-0.027501698	-0.293165272	-0.508225762	-0.607278232	-0.427613827	0.106345999	-0.242051826	0.556558549	0.171064091	0.246903134	-0.013536799	-0.138647714	0.482981692	0.465466728	0.440425615	0.520808842
MtrunA17_Chr3g0078771	hypothetical protein	0	0.097633364	0.026244188	-0.000944737	-0.073091332	-0.12053293	-0.158391839	-0.147103132	-0.126351235	-0.135021152	-0.073467937	-0.040941233	0.003801896	-0.03977509	-0.041858636	0.041197956	0.085584835	0.343871944	-0.034903863	0.103862386	0.334338125	0.068686937	0.240735907	0.210401965	0.056448707	-0.092873489	-0.270525361	-0.171775978	0.045830439	0.134263352	-0.105880658	-0.074780475	0.128360866	-0.073219102	0.134561745	0.018269916	0.20229154	-0.171211819	-0.02380442	0.011747749	0.070566083	0.1106164	0.183571252	0.11525666	0.190933785	0.091006497	0.158176222	-0.216276988
MtrunA17_Chr3g0079501	hypothetical protein	0	-0.278469514	-0.060447256	-0.139332019	-0.281582658	-0.28328871	-0.148528398	-0.315906031	-0.287032811	0.000281531	0.250627647	-0.089658058	0.084301249	-0.141420189	-0.194470403	-0.274820276	-0.551596342	-0.127495944	-0.18319458	-0.49991196	0.050930178	-0.029659459	0.019195783	-0.298788017	-0.174468528	-0.051336471	-0.285932024	-0.430109126	-0.390461548	-0.276658713	-0.24809238	-0.433666385	-0.260599867	-0.428474476	-0.294603716	-0.250663178	-0.50370782	0.112714204	0.035698499	0.45512079	0.138702335	0.280391612	0.08121722	0.002065899	0.224546582	0.428009919	0.397027663	0.36023554
MtrunA17_Chr3g0079751	hypothetical protein	0	0.325121747	-0.00408702	-0.050450424	-0.041698713	0.147715498	-0.224417489	-0.028217863	-0.02530781	-0.393815311	-0.455729745	-0.234599723	-0.276216651	-0.271126481	0.091487158	0.041961581	0.154415809	-0.001589828	0.111990232	0.350251837	-0.26723742	-0.091387759	-0.254794437	0.175190574	-0.179125701	-0.250341725	0.444138164	0.388139142	0.56341933	0.42558065	0.596257465	0.494696304	0.212907362	0.405306541	0.225811306	0.094446184	0.447493642	0.019527724	0.335854454	-0.107918914	0.352112738	-0.032135043	-0.063893692	0.024360776	-0.285459117	-0.322156552	-0.040516862	-0.28039351
MtrunA17_Chr3g0079851	hypothetical protein	0	-0.263618263	-0.298174419	-0.402571068	0.088946904	-0.086448736	-0.073422546	0.337126437	0.171396023	0.228291125	-0.121110346	0.201260269	-0.12365171	0.436042456	0.514839589	0.251702134	0.011299753	0.30917221	0.258937663	0.3985392	-0.054482381	-0.074655627	-0.062103498	-0.214906974	-0.262260635	0.145119727	-0.14657687	0.273477337	-0.060169817	-0.229396412	-0.202692844	-0.147572084	-0.293313062	-0.169322257	-0.371314602	-0.108830266	-0.232395097	-0.491630001	-0.622890288	-0.285997854	-0.380495276	-0.506329483	-0.390874352	-0.573312422	-0.20471851	-0.087916175	-0.015784836	0.134749719
MtrunA17_Chr3g0079871	hypothetical protein	0	-0.237278254	-0.258436405	-0.090969603	-0.285830533	-0.008769956	-0.188745486	-0.089920201	-0.054248473	-0.057967757	-0.161797659	-0.190240741	-0.26251601	-0.194128347	-0.075297166	-0.282317241	-0.130061858	-0.26094612	0.138501511	-0.196484551	-0.217585559	-0.262767724	-0.326857521	0.165089932	-0.093001119	0.033378066	0.106405968	0.049058678	0.257530221	0.003734394	0.188323543	-0.092833658	-0.18452767	-0.058911664	-0.082957591	-0.336970432	-0.225585191	0.019372812	0.085038892	0.223184281	0.086417256	0.057898436	-0.219850686	0.029666458	-0.215577279	-0.021905216	-0.114804025	0.375220853
MtrunA17_Chr3g0079901	hypothetical protein	0	-0.487633598	-0.137127192	-0.030844834	-0.465887241	-0.128109576	0.078185472	-0.271303978	-0.165955337	0.035566128	0.282976549	-0.321755469	-0.183642992	0.161303042	0.114167855	-0.208499602	-0.119028974	-0.065552892	-0.037567247	-0.057094825	0.24189477	-0.240221433	0.016769583	-0.086176989	0.017271808	0.158188097	-0.254807304	-0.269250055	-0.276666983	-0.521193916	-0.263228912	-0.495250518	-0.451885227	-0.541454387	-0.461432726	-0.411358563	-0.345321676	-0.039897976	-0.239337018	0.366434058	0.12177528	-0.013514591	-0.13444298	-0.204394126	0.157347455	0.387518515	0.350068636	0.457113097
MtrunA17_Chr3g0079981	hypothetical protein	0	-0.494611053	-0.379510248	-0.551212074	-0.291407994	-0.344118631	-0.091532314	0.266260258	0.254959328	0.374670787	0.0267819	0.110457015	-0.094960333	0.236953853	0.34823992	0.042057431	0.033276142	0.132098184	0.171505429	0.215792995	-0.04957479	-0.177389755	-0.12020443	-0.027376822	-0.063598502	0.280433096	-0.041198641	0.20746509	-0.044197311	-0.441303233	-0.279749578	-0.254205709	-0.249601506	-0.132815786	-0.423872651	-0.243304409	-0.371032809	-0.370955232	-0.379120021	-0.010172648	-0.188995822	-0.351930945	-0.448662102	-0.477419698	-0.234003369	-0.062159792	-0.050889192	0.306363769
MtrunA17_Chr3g0080041	hypothetical protein	0	-0.033741317	0.165824079	0.314288899	0.139684392	0.160326889	0.175926909	-0.132716815	-0.143039687	0.062314817	0.296077049	0.113459525	0.163437984	0.247043447	-0.078538498	-0.203179185	0.007690556	0.030626665	-0.017072979	0.042224516	0.221846167	-0.16719322	-0.179509838	-0.075293675	-0.108603314	-0.09079574	-0.451460857	-0.352025508	-0.244831957	-0.24201203	-0.306966228	-0.289787786	-0.186305562	-0.43054736	-0.098017837	-0.254102332	0.040210911	-0.010630989	-0.217884657	0.067110359	-0.112772306	0.018203986	0.124611953	0.056059202	0.318914386	0.325158078	0.212688302	-0.054241453
MtrunA17_Chr3g0080141	hypothetical protein	0	-0.392800261	-0.147649211	0.065968081	-0.060416829	-0.116453452	0.194094306	0.179022783	0.024084591	0.375262619	0.405216793	0.121542887	0.035754656	0.426372875	0.129463872	-0.093162181	0.051146679	0.0015549	-0.044304378	-0.015041038	0.265420289	-0.22671529	0.051008437	-0.116658179	0.080616317	0.22974296	-0.265440922	-0.12213183	-0.363360779	-0.468701792	-0.421417415	-0.449988867	-0.217558443	-0.328445958	-0.401915995	-0.345115622	-0.415786139	-0.193605279	-0.580209189	0.045065013	-0.313414914	-0.211906286	-0.20406117	-0.311164947	0.182255902	0.144935694	-0.039142487	0.494865619
MtrunA17_Chr3g0081271	hypothetical protein	0	-0.310740934	-0.158113828	0.046603926	-0.390029575	-0.190906264	0.00013863	-0.294491721	-0.134070665	0.068106118	0.318097777	-0.341326668	-0.131480496	-0.132026335	-0.062557432	-0.055835495	-0.094670132	-0.159921292	-0.116035637	-0.248452515	0.082780352	0.071042424	0.047939908	-0.272610753	0.16338916	0.115440826	0.084927822	-0.249541379	-0.373590817	-0.663060108	-0.279242061	-0.350005224	-0.08421295	-0.085688031	-0.150491035	-0.015102245	-0.264052326	0.128868031	-0.019755081	0.207741286	-0.145171616	0.125537691	0.126889212	0.025425295	0.140424059	0.340138317	0.187804537	0.432892121
MtrunA17_Chr3g0081331	hypothetical protein	0	-0.168196072	0.108922469	0.041799216	-0.127720001	0.228294736	0.172549355	0.048174587	0.132402983	0.104671911	0.062755319	-0.078650244	-0.019785583	-0.278620394	-0.015771473	-0.478820155	-0.473156644	-0.464614413	-0.191383877	-0.334301214	-0.628216096	-0.708309426	-0.629258707	-0.357938817	-0.559435082	-0.382097257	0.058359897	0.173276579	0.09256048	0.039757202	0.359493679	0.065563948	-0.26159735	-0.170921287	-0.575895019	-0.518982666	-0.467148503	0.042468801	0.035769492	0.333464219	0.477618455	-0.063970039	-0.532225947	-0.362549573	-0.149636505	-0.289400728	0.085312884	0.547561819
MtrunA17_Chr3g0081711	hypothetical protein	0	-0.139528101	-0.014997868	-0.141603642	-0.044944766	0.099630317	0.185632794	-0.030815172	0.071643397	0.149520251	0.155382926	-0.15432863	-0.160342379	0.258462782	0.468695976	0.349251013	0.125356494	0.14173386	0.039514919	0.269814485	0.125625157	0.110632816	0.197502103	-0.282569223	-0.171942483	0.008502211	-0.213798116	-0.045972292	-0.244083106	-0.399207376	-0.2587758	-0.145453444	-0.356595608	-0.346546466	-0.263904407	0.229454014	0.131714922	-0.075458862	-0.313835028	-0.213749351	-0.251361256	-0.321750087	0.000400985	-0.346757517	0.030662876	0.157061039	0.288814457	-0.089034162
MtrunA17_Chr3g0081721	hypothetical protein	0	-0.160884924	-0.020516355	0.030754386	-0.360077252	-0.182169137	-0.076694127	-0.318950445	-0.230105009	0.001136679	0.270437141	-0.21739074	-0.03394397	-0.191186719	-0.202560367	-0.240853718	-0.271588867	-0.060799552	-0.142382769	-0.254672481	0.278396784	0.084420395	0.0302695	-0.049047493	-0.096377447	-0.015163872	-0.227817261	-0.406467215	-0.16681714	-0.396779873	-0.14943615	-0.296254978	-0.13059315	-0.302133044	-0.080818761	-0.167114865	-0.132149931	0.137864283	0.090402443	0.410552153	0.109103277	0.336931886	0.257313558	0.122946837	0.26300114	0.513665846	0.35808689	0.22331283
MtrunA17_Chr3g0081961	hypothetical protein	0	-0.076867002	0.113045582	0.047828646	0.183271711	-0.017456986	0.258460054	0.316012887	0.164609362	0.33063908	0.305559157	0.33344677	0.278788777	0.217817193	0.044912301	-0.167981536	0.133522991	-0.179196954	-0.093158531	0.046019063	-0.091664869	-0.43061133	-0.232300634	0.014746571	-0.068477079	-0.062271617	-0.0439497	0.086827692	-0.096397201	0.058091371	-0.144712723	-0.043244022	0.019519724	-0.063335288	-0.281046335	-0.213614915	-0.146512475	-0.048456912	-0.224173263	-0.035427095	0.053424799	-0.245265701	-0.326277643	-0.219179914	0.027236507	-0.301809	-0.172824078	0.104232997
MtrunA17_Chr3g0082291	hypothetical protein	0	-0.331069502	-0.272406337	-0.036208619	-0.442741356	-0.290531739	-0.252161368	-0.264292358	-0.402464234	-0.242062993	-0.026790531	-0.270650527	-0.163222764	0.11522151	-0.277622865	-0.367070678	-0.361779604	0.0898129	-0.019680853	-0.13349724	0.302948054	0.041233411	0.033332356	0.017421801	0.14123874	0.229660142	-0.142978263	-0.308375421	-0.171564901	-0.141027491	-0.060801358	-0.496058297	-0.130191469	-0.247681301	-0.07259405	-0.516086275	-0.349610779	0.035116877	0.059293517	0.485750932	0.223817634	0.391271442	0.112038733	0.110219974	0.197795983	0.515077437	0.286366654	0.328185998
MtrunA17_Chr3g0082531	hypothetical protein	0	-0.588956186	-0.507268542	-0.563917446	-0.365791994	-0.366177389	-0.166198582	-0.002462073	0.119823874	0.183320191	-0.164165752	-0.156071823	-0.397634937	0.464341092	0.534658804	0.497273309	0.462240325	0.393186749	0.442873416	0.368219156	0.415093645	0.296827099	0.657913074	0.274550991	0.501633041	0.701796693	-0.100044334	0.028403554	-0.049002082	-0.488865812	-0.535947414	-0.381384333	-0.455788032	-0.3107163	-0.111408402	0.149368678	-0.039149652	-0.324303054	-0.38421645	-0.152688053	-0.39676539	-0.361755975	-0.160534555	-0.186852549	-0.299745183	0.170972862	-0.054913461	0.041801541
MtrunA17_Chr3g0082581	hypothetical protein	0	-0.290340315	-0.19863217	-0.113552175	-0.315568037	-0.369887976	-0.273972261	-0.257170756	-0.298797266	-0.075860019	0.049317058	-0.108606917	-0.045154416	0.096860906	-0.111675304	-0.120157335	-0.285653088	0.223526558	-0.027157583	-0.134423028	0.446964681	0.103481546	0.316486183	-0.006011252	0.145465879	0.196932252	-0.406651543	-0.391886382	-0.368320822	-0.319979333	-0.401651293	-0.524825968	-0.122043075	-0.321870426	-0.204436401	-0.24219593	-0.384127839	-0.175840481	-0.308619944	0.279251718	-0.077758368	0.184664276	0.135243914	0.00122597	0.284996982	0.501080403	0.329956985	0.303599909
MtrunA17_Chr3g0082781	hypothetical protein	0	-0.167471201	0.004947297	-0.413213834	-0.193258493	-0.288022205	-0.054190855	-0.00040335	-0.133414087	0.065139891	0.200403334	0.030553183	0.129268472	0.127103573	0.234007667	0.120396368	-0.104152586	-0.116486863	-0.287151149	0.032309649	-0.145478313	-0.032940041	0.05182212	-0.417669893	-0.23838051	-0.158119289	0.089539731	-0.073741724	-0.383713547	-0.345032095	-0.218341705	-0.150287229	-0.162158902	-0.194640166	-0.349833983	0.145909346	0.017596226	0.231610616	0.053068739	0.085759662	0.070828624	-0.077385826	-0.007693282	-0.343377549	0.119927857	0.09677494	0.408699323	-0.106482712
MtrunA17_Chr3g0082821	hypothetical protein	0	-0.301947047	-0.140921423	-0.280662777	-0.031179162	-0.244460491	0.190135547	0.281225288	0.217684848	0.491053796	0.339043562	0.187964361	0.105588748	0.50958786	0.292271466	0.306279116	-0.017464076	0.392870074	-0.022117442	0.222300967	0.353045391	0.354051459	0.334965326	-0.361307096	0.051318429	0.371379974	-0.328025119	-0.071865429	-0.525644312	-0.665275081	-0.57129807	-0.365568182	-0.135484102	-0.210637428	-0.258993481	0.099362349	-0.220488968	-0.242216029	-0.483072905	-0.155220901	-0.476637571	-0.210817555	0.043327227	-0.395037302	0.163812774	0.323495804	0.15767099	0.037665824
MtrunA17_Chr3g0082851	hypothetical protein	0	-0.467404917	-0.385703342	-0.459656597	0.022717853	-0.205576932	0.027262522	0.392185753	0.322214758	0.472582751	0.07810288	0.304014195	0.018128877	0.189637301	0.397761553	0.098637986	0.049071454	0.145558861	0.254036298	0.121240777	-0.279472895	-0.230688236	-0.311240114	-0.124136708	-0.250591742	0.082747088	0.014112914	0.269403233	0.066309621	-0.236187714	-0.23662132	-0.197169312	-0.305526352	-0.140575398	-0.347355466	-0.202197784	-0.407722666	-0.512315475	-0.451900721	-0.177886454	-0.365116868	-0.460729888	-0.574455374	-0.487126211	-0.334199137	-0.312028079	-0.269106392	0.355323645
MtrunA17_Chr3g0083141	hypothetical protein	0	-0.396143194	-0.215085808	-0.12710039	-0.016900297	0.16329928	0.278267596	0.045435319	0.425644747	0.420653137	0.094846911	-0.051253382	-0.251830236	0.214264409	0.515607302	0.229887083	0.363273461	0.243946847	0.456794895	0.324610729	0.097496987	-0.119064478	-0.031094327	0.061344738	0.009953741	0.226150193	-0.284565961	0.092308605	0.135278016	-0.430909474	-0.305999167	-0.16562035	-0.551344772	-0.415113703	-0.266809872	-0.087629126	-0.124872825	-0.522439433	-0.500786982	-0.2914755	-0.392027585	-0.542777237	-0.389624892	-0.318435703	-0.328199986	-0.069904508	-0.144017228	0.209153202
MtrunA17_Chr3g0083151	hypothetical protein	0	0.066118951	0.072750873	-0.081485948	0.178783727	0.214661668	0.252227992	0.128742519	0.110465638	0.184461422	0.211368811	-0.015093398	-0.050271128	0.13686122	0.371093938	0.278388625	0.120882151	-0.040508628	-0.045047227	0.162235461	-0.244278726	0.040636584	-0.125008591	-0.454921914	-0.398228089	-0.232257733	0.13050396	0.130012439	-0.034667206	-0.126257424	0.055872975	0.143990944	-0.204561293	-0.124448785	-0.062038555	0.262897966	0.276162945	0.138633125	0.07416394	-0.244305857	-0.107521013	-0.254216256	-0.017447903	-0.282201242	-0.101886976	-0.124007551	0.102002018	-0.223519419
MtrunA17_Chr3g0083421	hypothetical protein	0	0.362947283	0.337772843	0.194179872	0.078017904	0.114003526	0.01214585	0.109366755	0.028743609	-0.019379147	-0.04001925	0.106289081	0.221354168	-0.399830537	-0.373614755	-0.375480623	-0.360971743	-0.254817757	-0.346475316	-0.139672706	-0.324718301	-0.183371863	-0.357173752	-0.21396908	-0.405045235	-0.463334117	0.15137061	0.05779521	0.121980204	0.201555562	0.390230077	0.349176279	0.380103017	0.313759067	-0.004334658	-0.084691635	0.130579861	0.282593481	0.363588615	0.228726803	0.479158462	0.32645815	0.082982252	0.052020262	0.101307041	-0.122594184	0.138207806	-0.079459354
MtrunA17_Chr3g0083451	hypothetical protein	0	-0.009733734	-0.062882875	0.186337281	0.18624675	0.247585778	0.164901467	0.135299339	0.270530758	0.053755894	-0.152119922	0.067418813	-0.043818643	0.029574599	-0.028374028	0.003970441	-0.042368832	0.179229682	0.217099604	-0.046307705	0.018524877	0.040486885	-0.039897679	0.178813859	0.182195976	0.21421017	-0.124153465	0.186361807	0.181907769	0.204996852	0.158718435	0.071192965	-0.02036742	0.098801921	0.072760306	-0.166590347	-0.31898249	-0.377289964	-0.245477761	-0.169676253	-0.220800411	-0.105389295	-0.18703763	0.000838616	-0.133884424	-0.140820597	-0.370320027	0.249860018
MtrunA17_Chr3g0083791	hypothetical protein	0	0.374806812	0.213033048	0.223537711	0.321429027	0.135605013	0.111495045	0.190995443	0.227198032	0.070834951	-0.060191558	0.24851342	0.179598377	-0.021608903	-0.125472314	0.059293312	-0.018113049	0.294727692	-0.052498007	0.057847517	0.312737407	0.173825125	0.248755743	0.180737605	0.131229546	0.016529051	-0.241805639	0.095052797	0.112811439	0.301595766	0.160525253	0.285063969	0.310761401	0.228062568	0.141535343	0.041522863	-0.066524889	-0.290257181	-0.204408818	-0.221184975	-0.108416851	0.005252453	0.102903884	0.000304377	0.127636977	-0.088553241	-0.188594504	-0.055444608
MtrunA17_Chr3g0083911	hypothetical protein	0	-0.071271856	0.116072856	0.140388096	0.108770079	-0.144193594	0.16078037	0.134971876	-0.098550463	0.19460141	0.429827362	0.287026268	0.340866781	0.319067636	0.005322899	-0.137515286	0.061827771	0.068864785	-0.124809632	0.211643422	0.324491083	-0.203482813	-0.133460548	0.026611664	-0.088156734	-0.053503696	-0.354146745	-0.225204211	-0.380172025	-0.253965887	-0.44657146	-0.327582828	0.063234879	-0.212190024	-0.266130273	-0.172135294	-0.051398677	-0.160154976	-0.508727989	0.006498353	-0.159344772	-0.125731343	-0.006179368	-0.159651927	0.40911033	0.176786351	0.16495903	0.024396203
MtrunA17_Chr3g0084341	hypothetical protein	0	-0.172232031	-0.181010713	-0.055663489	-0.162340098	-0.011255157	-0.216742929	-0.321514474	-0.340270596	-0.396797726	-0.252184588	-0.298188822	-0.294904956	0.170217547	0.038437627	0.119715484	0.234242314	-0.101848167	0.234369127	-0.054945391	0.012492773	0.075621623	0.235141865	0.265838599	0.355185948	0.281644269	0.13271396	-0.119886653	0.04605739	0.179827452	-0.074224812	-0.185252232	-0.237456134	-0.178281334	0.250633422	0.090004806	0.22858445	0.284736071	0.273878444	0.099308656	0.08460762	0.071448369	0.09507132	0.361241955	-0.138271226	0.10339982	-0.01763839	-0.209801765
MtrunA17_Chr3g0084711	hypothetical protein	0	-0.340786718	-0.149413156	-0.041905067	-0.394914472	-0.233751655	-0.12016444	-0.187062258	-0.321680952	-0.04718383	0.232750856	-0.217768751	-0.114182872	0.261303573	-0.031010386	-0.184790421	-0.092679343	-0.210165071	-0.136670704	-0.148566729	0.209012542	-0.187563328	0.065568274	-0.049754171	0.141643479	0.235899371	-0.166791936	-0.268131762	-0.454017392	-0.411914928	-0.355502754	-0.50696666	-0.148217574	-0.294450774	-0.30104768	-0.262303511	-0.24809421	0.205361492	-0.173250603	0.30628864	-0.001025425	0.053184705	0.030222856	-0.049319841	0.262707205	0.373177789	0.257040565	0.285776272
MtrunA17_Chr3g0085221	hypothetical protein	0	-0.028685815	-0.1566933	-0.392844209	-0.03610782	-0.276968042	-0.158309481	0.037485656	-0.093915083	0.061079269	0.129223535	0.031837087	0.037295082	-0.041713364	0.232420837	0.356099406	-0.038176026	-0.051062144	-0.211843362	-0.221032839	-0.104501883	0.185748431	0.261755461	-0.268716704	-0.081038801	-0.118141705	0.160707913	0.016702499	-0.262452776	-0.039420552	-0.1176285	-0.046435133	0.003226896	0.045095837	-0.076904486	0.388545419	-0.118090015	0.079827869	-0.021875987	-0.196868757	-0.315366379	-0.135363137	0.052990508	-0.232614667	0.03263168	-0.113373492	0.033172288	0.042370392
MtrunA17_Chr3g0085741	hypothetical protein	0	-0.240845521	0.164816325	-0.037976531	-0.085318649	-0.086155547	0.290877288	-0.031285919	0.008559725	0.417414329	0.573948683	0.085354417	0.198184735	0.25048678	0.161518773	0.06502737	0.044066772	-0.186454954	-0.235793834	-0.075194509	0.216411628	-0.019523224	0.200078315	-0.291282754	-0.09170193	0.017992327	-0.366205727	-0.386235578	-0.584948752	-0.687129926	-0.609535213	-0.365817571	-0.301613995	-0.506096542	-0.391988181	0.137480201	0.000273563	0.241961392	-0.25718419	0.076114927	-0.212411523	-0.108538462	0.126916957	-0.198498019	0.314676131	0.35190101	0.356818137	0.009069502
MtrunA17_Chr3g0085811	hypothetical protein	0	-0.496755695	-0.207175284	-0.389071278	-0.213732783	-0.241361292	0.005319785	-0.06048363	-0.216461942	0.155851123	0.313926962	0.01049716	0.016082943	0.332403052	0.290437048	0.006376692	-0.054462115	-0.165199772	-0.086775183	-0.111390853	-0.126699963	-0.207504532	-0.068575728	-0.341142321	-0.222218258	-0.030741692	-0.082559593	-0.218769559	-0.372785483	-0.357489356	-0.378373777	-0.488312126	-0.548855017	-0.596776024	-0.412137214	-0.156580859	-0.194936463	0.1557143	-0.071859386	0.157371805	-0.073753261	-0.157058183	-0.176601993	-0.317865861	0.044537791	0.152863379	0.285234347	0.132418377
MtrunA17_Chr3g0085861	hypothetical protein	0	0.224731281	0.173143729	0.564631438	-0.187914555	0.2346618	-0.017882502	-0.369096974	-0.343946721	-0.425649007	0.043087472	-0.458936782	-0.161441608	-0.342216908	-0.433519173	-0.422610981	-0.184218252	-0.454297543	-0.28399282	-0.35325029	-0.093689116	-0.272294518	-0.234459511	-0.03273346	0.083719504	-0.223535424	0.23351201	-0.115376668	-0.012241009	0.166188542	0.406601544	0.068942801	0.263561139	0.20793778	0.090508009	-0.230421672	-0.022069217	0.424127998	0.35469773	0.310440526	0.399639703	0.367239748	0.187905504	0.313255769	0.220200859	0.070682607	0.082417932	0.281188119
MtrunA17_Chr3g0086201	hypothetical protein	0	-0.074621336	-0.020550688	0.107463747	-0.049124139	-0.007132748	0.076692625	-0.100248649	0.027526833	0.081201481	0.109143415	0.027696103	-0.030427117	0.183376613	0.01743277	-0.082101656	0.264137307	0.26949277	0.24018431	0.280975741	0.607672838	0.019827811	0.121495144	0.508488307	0.194883731	0.216872944	-0.452071912	-0.221378761	0.154102309	-0.082765661	-0.192975342	-0.173153596	-0.178061037	-0.338789091	0.041168039	-0.230594533	0.067817686	-0.289665098	-0.271790501	0.008283363	-0.093176928	-0.044874442	0.061889562	0.090434478	0.111279223	0.282649798	0.013248936	-0.040463544
MtrunA17_Chr3g0086341	hypothetical protein	0	0.400536222	0.386239683	0.044353316	0.381289173	0.204588341	0.398327482	0.361801701	0.32484831	0.327592902	0.274950721	0.35528745	0.351478973	0.001571945	0.022239389	0.063981187	0.05483277	-0.076873267	-0.305170595	-0.017812646	-0.038902198	-0.005384852	0.01887068	-0.07266884	-0.228149928	-0.286880212	-0.04834821	0.146310248	0.091438833	0.390900483	0.264736037	0.425331996	0.161286867	0.083551857	0.018907471	0.182299879	0.162636895	0.14599337	0.182011285	-0.224599434	0.106323278	-0.08783551	0.019293934	-0.189639997	0.067364254	-0.333691708	-0.121468869	-0.307232303
MtrunA17_Chr3g0086611	hypothetical protein	0	-0.37668688	-0.396276499	-0.354872955	0.015094516	0.047264206	0.149760955	0.454290747	0.563466002	0.370944033	-0.281160869	0.110097461	-0.29629929	0.383490878	0.416318849	0.261917176	0.325588227	0.297504317	0.48804974	0.329544497	-0.077504315	0.052782203	0.098974378	0.191232423	0.278678614	0.581045768	0.167407264	0.538720624	0.419777744	-0.006777084	0.10397724	0.103027429	-0.316035301	0.046954046	-0.040199548	-0.171056985	-0.246115815	-0.46345282	-0.214850952	-0.277227059	-0.233263583	-0.438232497	-0.540227535	-0.325533566	-0.623213011	-0.35980713	-0.559962805	0.195375008
MtrunA17_Chr3g0086981	hypothetical protein	0	-0.236073354	-0.135937683	-0.213122696	-0.565526586	-0.57233266	-0.322906254	-0.418353066	-0.485373271	-0.142159461	0.270378227	-0.245452951	0.020110417	-0.069578059	-0.221017704	-0.205242574	-0.004581378	-0.178324424	-0.20131553	-0.080488715	0.379689365	0.073575883	0.159682605	0.116424523	0.208353036	0.057880489	-0.007503035	-0.515019368	-0.364864468	-0.436028002	-0.401993232	-0.464326771	0.020347413	-0.203618884	-0.048253788	-0.028496364	0.071873948	0.381973051	0.237832605	0.418508141	0.171460455	0.347562895	0.353189634	0.219361537	0.328780421	0.538823444	0.465719678	-0.014703265
MtrunA17_Chr3g0087061	hypothetical protein	0	-0.317958576	0.111474169	0.19917613	-0.323502539	0.0245298	0.213093065	-0.140037651	-0.023549967	0.123754253	0.330191493	-0.188007681	0.025400167	-0.142202674	-0.16901482	-0.467953031	-0.240632713	-0.57353963	-0.262994483	-0.401102786	-0.223953612	-0.548148325	-0.27165801	-0.179880418	-0.021575138	-0.041555578	0.041905312	-0.126761105	-0.256217794	-0.357420379	-0.044026155	-0.217476748	-0.186396453	-0.210218903	-0.512215107	-0.415098573	-0.445836445	0.267021553	-0.002217829	0.458234344	0.347519306	0.072856489	-0.268498255	-0.104758991	0.093873834	0.038893916	0.124436127	0.604671289
MtrunA17_Chr3g0087111	hypothetical protein	0	-0.564928061	-0.39484505	-0.45843143	-0.489897011	-0.412809467	-0.134871012	0.127672703	-0.056355172	0.205047783	0.142946663	-0.143799249	-0.24146964	0.441660791	0.338196571	0.028768243	0.137616098	-0.070586911	0.054601732	0.216678857	0.107523272	-0.210541252	0.054967092	-0.028581015	0.098223457	0.409161161	0.040312139	0.064859864	-0.290803056	-0.547039625	-0.403701324	-0.457997464	-0.24207714	-0.208447003	-0.448760819	-0.214379317	-0.221526796	-0.016142724	-0.325708829	0.143105604	-0.072185	-0.276514511	-0.294706825	-0.385791854	-0.065271731	0.12602139	0.116573765	0.281614498
MtrunA17_Chr3g0087211	hypothetical protein	0	-0.383143001	0.003716788	-0.135350851	-0.245907459	-0.062121477	0.281999251	-0.017156596	0.004141465	0.318778223	0.416821918	-0.114186614	-0.062416303	0.386895183	0.220036689	0.002392694	0.048705054	-0.218053519	-0.184243354	-0.100498105	0.143957548	-0.122302507	0.273081158	-0.289219447	0.053724251	0.192527808	-0.155835787	-0.199685004	-0.393638304	-0.460841089	-0.306567361	-0.333624052	-0.468940837	-0.540537484	-0.423315999	-0.125702462	-0.159178745	0.303839647	-0.035062868	0.187281581	0.067862478	-0.109013011	-0.07372591	-0.287627313	0.084159236	0.218606169	0.246534096	0.169682644
MtrunA17_Chr3g0087231	hypothetical protein	0	-0.423239831	-0.069488113	-0.248029954	0.039860881	0.086985168	0.404421262	0.289896255	0.291919634	0.508876136	0.274124044	0.147822182	-0.055214808	0.674047533	0.485030073	0.236773238	0.244556556	-0.027905263	0.050858004	0.118593668	0.041328777	-0.092131989	0.27991929	-0.26455655	0.073063159	0.350890118	-0.184255689	0.065147145	-0.254741393	-0.378320473	-0.32564638	-0.221120616	-0.607838146	-0.540605611	-0.415306721	-0.082214204	-0.163200385	0.038582924	-0.267965054	-0.137089747	-0.222252835	-0.432244676	-0.304928656	-0.474397217	-0.153947578	-0.020884716	-0.042659267	0.070409239
MtrunA17_Chr3g0087921	hypothetical protein	0	0.004258358	0.254113099	0.207441079	0.518488383	0.394302303	0.523187094	0.449259991	0.333687176	0.466067649	0.303950984	0.516646199	0.384145154	0.285370407	0.037666578	-0.209549225	-0.238208653	-0.149095766	-0.178670047	-0.200415104	-0.333146318	-0.411661713	-0.384816391	-0.401979971	-0.397263652	-0.248515997	-0.302102337	0.103453406	-0.148083904	0.160586619	0.053354152	0.027482062	-0.225638989	-0.274383929	-0.381331083	-0.359850928	-0.405376609	-0.111560898	-0.291590761	-0.143012214	-0.125984211	-0.250198496	-0.374069368	-0.409325975	0.052799868	-0.304556835	-0.191885223	0.217398358
MtrunA17_Chr3g0088001	hypothetical protein	0	-0.141890323	0.206966362	0.157186013	0.478670831	0.449450174	0.693620934	0.543199566	0.543340482	0.70436418	0.39916324	0.470433376	0.265124738	0.445087096	0.237196222	-0.054921236	-0.151480597	-0.088204968	-0.059270428	-0.092722389	-0.213774946	-0.29718282	-0.231169531	-0.450463346	-0.341960183	0.003246447	-0.396547742	0.157685011	-0.204956936	-0.140002414	-0.087816948	-0.017694883	-0.402389354	-0.385792175	-0.495933143	-0.294883152	-0.461522242	-0.191879019	-0.488633995	-0.213690967	-0.286713068	-0.417165714	-0.435779791	-0.551452677	-0.041480454	-0.216297407	-0.219083834	0.301882146
MtrunA17_Chr3g0088091	hypothetical protein	0	-0.441298418	-0.078376147	-0.007386488	-0.532381701	0.009864186	-0.000604856	-0.305990719	-0.232947296	-0.107168972	0.098838941	-0.38815695	-0.212351971	-0.119176844	-0.144597772	-0.603892535	-0.505378614	-0.413192947	-0.100489492	-0.310783904	-0.21897907	-0.492177972	-0.442118611	-0.189901411	-0.319310411	-0.074334852	-0.091836489	-0.209857406	-0.061932841	-0.243950533	0.133381671	-0.36226678	-0.478342718	-0.497210997	-0.491972864	-0.680772757	-0.418396857	0.236427064	0.170255493	0.677087372	0.568853884	0.234134754	-0.247806358	-0.109376918	0.014720042	0.303970179	0.397747123	0.528762894
MtrunA17_Chr3g0088131	hypothetical protein	0	-0.277345753	-0.371042311	-0.419280105	-0.124419617	-0.233776999	-0.338137666	0.010518539	-0.00864622	-0.11625436	-0.356700717	0.004532233	-0.207582396	-0.00642296	0.263309764	0.151056526	0.154024759	0.021747736	0.280622314	0.08585422	-0.269951181	-0.1208729	-0.006239381	0.107132248	0.109314946	0.12718557	0.359336182	0.267757794	0.258288405	0.021414765	0.048569719	0.021436104	-0.209031833	0.058426324	-0.078501294	-0.042316474	-0.165670122	-0.229647282	-0.055633794	-0.070737124	-0.077747014	-0.238182064	-0.365195443	-0.145565302	-0.419819204	-0.270079274	-0.210400295	0.192352948
MtrunA17_Chr3g0088161	hypothetical protein	0	-0.230094981	-0.066482062	0.092589464	-0.261833592	0.095422024	-0.039056935	-0.337573469	-0.206621789	-0.244188581	-0.204352098	-0.398314284	-0.295733373	0.069697535	-0.053190206	-0.058992941	-0.122805652	0.025237967	0.139991708	0.017292138	0.067322779	0.139397264	0.170507002	-0.095316188	0.126408772	0.178480427	-0.081166336	-0.233671752	-0.099068647	-0.203715006	-0.08735722	-0.263938026	-0.297870869	-0.277173875	0.006193415	-0.079407185	0.091879796	0.185113826	0.141798436	0.26425355	0.205067257	0.222859494	0.141774165	0.19968392	-0.020302994	0.386035168	0.309691722	-0.013853078
MtrunA17_Chr3g0088251	hypothetical protein	0	-0.217251837	0.074589064	-0.033032079	0.288179629	0.283570469	0.630099463	0.506425767	0.500312325	0.683287181	0.424695241	0.290004922	0.08479548	0.630085101	0.501154429	0.204563701	0.129679426	0.084218007	0.006279382	0.241668793	0.048906528	-0.147818586	0.020583142	-0.379712936	-0.198873005	0.165545961	-0.351560381	0.184071673	-0.270353615	-0.342201203	-0.24667734	-0.097602065	-0.4201907	-0.398007307	-0.503162356	-0.110378712	-0.247260566	-0.232350106	-0.587938521	-0.333987819	-0.37000006	-0.572773901	-0.368050625	-0.663789396	-0.04087501	-0.12369035	-0.094975008	0.151970457
MtrunA17_Chr3g0088361	hypothetical protein	0	0.060672356	0.231683333	-0.037044112	-0.177359014	-0.178350523	-0.11162834	-0.17601981	-0.278912603	-0.070444714	0.205549329	-0.061294842	0.187199944	-0.210396922	-0.062086615	-0.055975067	-0.199478218	-0.256625656	-0.487572604	-0.147801909	-0.194105009	-0.119900888	-0.012736481	-0.481867748	-0.322266021	-0.454579828	0.088617155	-0.243550214	-0.427518181	-0.391601699	-0.193966365	-0.074228801	0.134219628	-0.028583751	-0.245668247	0.215094903	0.211714824	0.402215257	0.148463081	0.223546518	0.199264756	0.185863813	0.227835695	-0.083020518	0.339085652	0.153514401	0.530254102	-0.10066821
MtrunA17_Chr3g0088381	hypothetical protein	0	-0.061707946	-0.106429988	-0.133725181	-0.11922394	-0.001610881	0.152409482	0.257962946	0.347408156	0.353163976	0.107386433	-0.1439127	-0.183797711	-0.187077188	0.211895543	0.232129276	0.139281288	-0.238121744	-0.12945446	-0.144199009	-0.26165097	-0.018357049	0.127414626	-0.184031669	0.02683515	0.024503263	0.388082108	0.33335737	0.027961282	-0.145556122	0.112645864	0.205518599	0.125170827	0.338359129	-0.123754568	0.290411192	-0.098299641	0.082384816	0.000495338	-0.191186265	-0.138368085	-0.226221911	-0.200904458	-0.260434429	-0.253298861	-0.411281686	-0.285932952	0.307086618
MtrunA17_Chr3g0088841	hypothetical protein	0	-0.089185985	-0.026876071	0.060463756	-0.576981655	-0.361033183	-0.403318915	-0.695472685	-0.61241793	-0.479316455	-0.011462127	-0.51644687	-0.155729407	-0.320333209	-0.362333941	-0.227568217	-0.162094657	-0.084889082	-0.186153206	-0.280116161	0.436693332	0.092884565	0.388773411	0.236831181	0.274179938	-0.031321754	-0.164655557	-0.604429925	-0.245968271	-0.098721783	-0.222162053	-0.406259315	0.060052439	-0.211598167	0.074157782	-0.01036091	0.091583541	0.328812511	0.278119302	0.516133816	0.381421523	0.530153008	0.455013269	0.461132717	0.375860704	0.543779911	0.529196714	0.027890351
MtrunA17_Chr3g0088961	hypothetical protein	0	0.148283307	0.031240656	0.304029813	0.039463206	0.252248885	0.143287538	-0.048018327	0.090131536	0.022018255	0.057584411	-0.18737036	-0.164017053	-0.209507138	-0.131255326	-0.061431936	-0.175401037	-0.022084149	-0.082339282	-0.306154749	0.085213232	0.08808675	0.091407487	-0.080624247	0.020695786	-0.025285905	-0.020369668	0.03666863	0.134147222	0.124615843	0.348803152	0.152359414	0.03677569	0.078705457	0.086826	-0.098772634	-0.256036401	-0.041891058	0.035567655	-0.00570044	-0.045188652	0.119206374	0.071561237	0.021579737	0.010590556	-0.00432315	-0.160446755	0.370709337
MtrunA17_Chr3g0088971	hypothetical protein	0	-0.315037989	-0.068503944	-0.398602785	0.008995723	-0.050151511	0.210386421	0.154900401	0.207342132	0.347692908	0.165306624	0.094972562	-0.012712466	0.386353613	0.438986404	0.256924402	0.045939436	0.007833102	0.071914939	0.078412026	-0.070596953	-0.017275515	0.204655899	-0.285197827	-0.08687524	0.180337645	-0.156803982	0.04081197	-0.248678692	-0.213315099	-0.297916236	-0.17182168	-0.483832262	-0.422996153	-0.380471808	0.079417617	-0.166630029	-0.010184853	-0.172965027	-0.114058016	-0.093240795	-0.369810019	-0.264016482	-0.403131995	-0.179820353	-0.044729134	0.100847019	-0.034772819
MtrunA17_Chr3g0089201	hypothetical protein	0	-0.303659225	0.019942987	-0.139912876	-0.292978133	-0.175694788	-0.022789367	-0.185578626	-0.284626897	-0.070200503	0.178240738	-0.094304846	0.077452233	0.26251443	-0.038792973	-0.206947018	-0.280262055	-0.086774237	-0.147379495	-0.105298486	0.121844089	-0.14607032	0.006867235	-0.09559103	-0.085267918	0.089092562	-0.390874278	-0.355893689	-0.469951276	-0.198212047	-0.375901191	-0.509219166	-0.260347997	-0.486349372	-0.330741399	-0.230779826	-0.140851152	0.203272851	-0.056055008	0.371876475	0.225738078	0.120816811	0.034135918	-0.041679247	0.298922212	0.396339528	0.467439143	-0.037467678
MtrunA17_Chr3g0089331	hypothetical protein	0	-0.304570986	-0.355189462	-0.253743642	-0.092260159	-0.423014019	-0.148233253	-0.037831185	-0.082121662	0.141288541	0.131959997	0.117165841	0.008118997	0.439408647	0.16744709	0.313078075	0.249247379	0.553418862	0.199788609	0.168405163	0.745294253	0.398061014	0.587537015	0.285299257	0.500357083	0.481888911	-0.443300554	-0.28209071	-0.314235417	-0.287797721	-0.630331096	-0.522003031	-0.122722254	-0.276457583	0.047116724	0.037237843	-0.22379858	-0.44851539	-0.530856371	-0.209107181	-0.628965923	-0.138043174	0.153608717	-0.036910535	0.20334332	0.362055939	-0.026919819	0.052564302
MtrunA17_Chr3g0089631	hypothetical protein	0	0.167323739	0.204970278	0.079120869	-0.156699544	0.184585917	-0.079364734	-0.286832798	-0.240229678	-0.397228631	-0.227012916	-0.408228003	-0.171902119	-0.202688212	-0.048369515	-0.024661232	-0.229089895	-0.163392623	-0.140979017	0.01508274	-0.29906156	-0.011579773	-0.071785415	-0.287935761	-0.270395961	-0.281577872	0.108481532	-0.061617302	-0.095451149	0.106844287	0.164895279	0.078904851	0.052085011	0.036249948	0.013113639	0.2100556	0.402460518	0.41702418	0.387430749	0.188974784	0.488313814	0.209588323	0.188467521	0.143147973	0.047614667	0.086808426	0.459168071	-0.34827233
MtrunA17_Chr3g0090071	hypothetical protein	0	0.091518861	0.067526033	0.118368856	0.094082092	0.061000795	0.18590641	0.055737431	0.208002297	0.128653616	0.05827379	-0.011941205	-0.069031013	0.246166599	0.255521909	0.348230452	0.561027951	0.41111899	0.191570238	0.50472256	0.520917995	0.194458422	0.402812505	0.329366473	0.328328148	0.227192314	-0.205335065	0.028394814	0.069631445	-0.119390956	-0.245943387	0.057515477	0.079445968	0.005429471	0.147281518	0.253969722	0.382925574	-0.291303588	-0.310917319	-0.329461143	-0.216673448	-0.256835984	0.102750909	0.008141632	0.039811948	0.002437264	-0.076748374	-0.300222457
MtrunA17_Chr3g0090161	hypothetical protein	0	-0.010217122	-0.202001012	0.051385703	-0.163409172	-0.15076279	-0.212101678	-0.179761682	-0.101508354	-0.190028709	-0.167540826	-0.218352774	-0.238682618	0.022024505	0.042406752	0.096744774	0.338212567	0.306689725	0.248735298	0.347109919	0.446059993	0.093439728	0.222272213	0.415350028	0.378964708	0.193023591	-0.040133567	-0.034970485	0.134605377	-0.019781985	-0.114914392	-0.100913974	0.140129432	0.113420772	0.165388441	-0.000704222	0.129856611	-0.306953958	-0.223173551	-0.129205328	-0.120797948	-0.064289506	0.076790867	0.136710868	0.002004466	0.087097439	-0.04668326	0.006044992
MtrunA17_Chr3g0090171	hypothetical protein	0	-0.207366687	-0.202581187	-0.154517909	-0.485528744	-0.524384671	-0.396698043	-0.407930367	-0.386872168	-0.248683196	-0.02725766	-0.282268473	-0.11839913	-0.00803259	-0.163371706	0.1121284	0.228562776	0.084778616	-0.037236275	-0.080846581	0.523015337	0.311372501	0.642401078	0.36478861	0.652911432	0.364790415	0.001890594	-0.39297254	-0.272664369	-0.291303332	-0.457768484	-0.382364333	0.135411995	-0.013228472	0.203032979	0.210729708	0.133235309	0.196020674	0.120909529	0.22622941	-0.031524741	0.292900072	0.394599577	0.396436104	0.222960498	0.409976238	0.186491373	-0.076250145
MtrunA17_Chr3g0090671	hypothetical protein	0	-0.154172497	-0.004372494	-0.21993631	0.021674802	0.115382138	0.264211927	-0.029841819	0.235893927	0.186306622	0.066214865	-0.011919879	-0.102349847	0.271877597	0.326182513	0.236310428	0.246707422	0.159976239	0.268699959	0.133698654	0.278554434	0.141489794	0.332004923	0.269063887	0.145005018	0.296306441	-0.320958638	-0.040122852	0.150892357	0.118804695	-0.083324066	-0.022988248	-0.520584376	-0.493689111	-0.031830408	0.054297515	0.032619462	-0.094334415	0.002148187	-0.117771227	-0.006401554	-0.241919199	-0.104465471	-0.079519029	-0.205796678	0.038766955	-0.03438559	-0.215893809
MtrunA17_Chr3g0091521	hypothetical protein	0	-0.290260236	-0.3110884	-0.405670593	-0.018713784	0.049726053	0.011742795	0.312505763	0.359516317	0.257888537	-0.223877267	0.043996092	-0.274485405	0.005464033	0.439386342	0.212893918	0.250259084	-0.096533623	0.228777996	-0.027023421	-0.48919561	-0.27644255	-0.077748519	0.039657972	-0.100270364	0.05479481	0.358489717	0.49373452	0.45991854	0.173958408	0.237561797	0.204544532	-0.329978819	0.010208498	-0.146155041	-0.030389721	-0.142527475	-0.195332081	-0.004685325	-0.196431519	-0.075701409	-0.42560548	-0.592883996	-0.34756125	-0.610930701	-0.633456403	-0.468335401	0.253152984
MtrunA17_Chr3g0091531	hypothetical protein	0	-0.532557238	-0.315769134	-0.402961252	-0.090754171	0.029017721	0.273808465	0.376505883	0.399066623	0.452520334	0.019891747	0.049879245	-0.288270169	0.673943173	0.616324582	0.302862722	0.400505662	0.047460608	0.249752363	0.274437809	-3.83E-05	-0.137101675	0.273077247	-0.039950448	0.240073533	0.536936614	0.041672678	0.346069892	0.028256565	-0.291662736	-0.146276342	-0.129551574	-0.607024836	-0.351071299	-0.392793659	-0.169780484	-0.24924522	-0.174253618	-0.33145842	-0.224972455	-0.255820747	-0.578444521	-0.534175541	-0.563587475	-0.422706108	-0.22068492	-0.286175522	0.23654489
MtrunA17_Chr3g0091661	hypothetical protein	0	-0.036289691	0.213476219	0.124136409	0.130616758	-0.025341468	0.123022171	-0.176732083	-0.180808539	-0.013539317	0.231424887	0.191725675	0.375354565	-0.031762555	-0.338766515	-0.207232681	-0.33694781	-0.116535486	-0.210508295	-0.500735574	-0.004362949	0.069026077	0.078334881	-0.137637835	0.020360385	-0.089507528	-0.253433665	-0.412952916	-0.297223791	0.134280741	-0.163464548	-0.217185799	-0.133290979	-0.328417495	0.030335332	-0.081014341	-0.21025434	0.253002853	0.251859192	0.283484274	0.142788284	0.343844843	0.190864139	0.259188916	0.260042594	0.220054454	0.14961243	-0.044633115
MtrunA17_Chr3g0091881	hypothetical protein	0	-0.211831527	-0.032739139	-0.050428381	-0.127902973	0.192325137	0.119820418	0.117398872	0.110920393	0.047771078	-0.109741837	-0.045130544	-0.131181927	0.148822437	0.068969189	-0.380735547	-0.203950294	-0.202640626	0.115010813	0.135398792	-0.22364533	-0.474035487	-0.472268715	0.020264269	-0.287405736	0.010896998	-0.112801554	0.156273416	0.170156075	0.068688156	0.227407504	-0.053402644	-0.337846335	-0.257412899	-0.402439263	-0.556831668	-0.234825	-0.046264738	-0.091104709	0.20499794	0.338053319	-0.133119961	-0.432351322	-0.282998483	-0.180868335	-0.053075245	0.061607236	0.224590556
MtrunA17_Chr3g0091931	hypothetical protein	0	0.243991225	0.026239023	-0.123565539	0.251774256	0.208192072	0.053805076	0.261213205	0.325581121	0.013303902	-0.326169622	0.058977932	-0.040751645	-0.0636417	0.191749964	0.297826875	-0.121497018	0.38185054	0.156227169	0.343722502	-0.286298142	0.302233966	-0.141745928	-0.274620899	-0.301390792	-0.100270795	0.107844413	0.386562059	0.194646422	0.156802174	0.25296465	0.356170292	0.175366508	0.359394882	0.155119944	0.285523765	0.198490631	-0.275266859	0.007288403	-0.334907636	-0.068425318	-0.135201356	-0.041169766	-0.167528826	-0.235719015	-0.21191941	-0.032502853	-0.328959649
MtrunA17_Chr3g0091991	hypothetical protein	0	-0.076823494	-0.112459264	-0.13293913	-0.148656316	-0.24257748	-0.220893939	-0.026140642	-0.02889394	-0.124082306	-0.278992971	0.004872015	-0.009149633	0.141015209	-0.075921932	0.023536154	-0.071662525	0.551955607	0.199702616	0.327077161	0.428250324	0.25701857	0.246099604	0.307363998	0.199557198	0.29098551	-0.37793422	-0.108200042	-0.04590749	0.002450068	-0.272898992	-0.236507971	0.152889854	0.011767964	0.090893201	-0.067854996	0.038617511	-0.372791928	-0.23996708	0.068262054	0.034015432	0.120401076	0.112058078	0.119114981	0.120448664	0.28202754	0.172499206	-0.216146075
MtrunA17_Chr3g0092591	hypothetical protein	0	-0.354764761	0.047704005	-0.135554133	-0.17237074	-0.327351529	-0.018234857	-0.162899721	-0.246250659	0.145637162	0.421906244	0.238271293	0.385026178	-0.018913125	-0.133440259	-0.429234461	-0.358461781	-0.114390587	-0.220896806	-0.311313667	0.089655542	-0.407109252	-0.237054065	-0.049501971	-0.31921563	-0.256562275	-0.482706005	-0.484687701	-0.33941677	-0.21507609	-0.418639004	-0.522559979	-0.322562241	-0.635682283	-0.484111633	-0.454682614	-0.419051751	-0.075838758	-0.211432101	0.445601513	0.161685974	0.117330357	-0.133349725	-0.131548508	0.355547125	0.269777531	0.383789398	0.286026487
MtrunA17_Chr3g0092631	hypothetical protein	0	0.014148365	0.186258498	-0.002951643	0.216924974	0.101677125	0.366814552	0.344357067	0.470391875	0.525454247	0.283776245	0.346878089	0.212892239	0.187646477	0.250316369	0.144732886	0.254674194	0.082312621	0.000909643	0.198780508	0.18053822	-0.10635461	0.08822717	0.09680196	-0.024083991	0.083376113	-0.305210304	0.115934951	-0.034895131	-0.231221362	-0.230962821	0.115690543	-0.054508384	-0.10332332	-0.251286797	0.071879461	-0.035000012	-0.268184615	-0.446062701	-0.263053737	-0.265474819	-0.381707913	-0.191955177	-0.314849887	0.013206295	-0.157890644	-0.160009457	-0.001847342
MtrunA17_Chr3g0092771	hypothetical protein	0	-0.212850451	-0.15059964	0.066437946	-0.203720849	-0.41681898	-0.208748849	-0.203474087	-0.423047017	-0.015263809	0.316420572	0.029621128	0.128180549	0.17536996	-0.211915161	-0.183732112	0.035265951	0.030598671	-0.159072602	-0.148798727	0.518400405	-0.054528905	0.220614064	0.150425703	0.276530081	0.078725925	-0.297869025	-0.491664901	-0.437005746	-0.260222856	-0.521750525	-0.575958154	0.065718862	-0.24971017	-0.079597004	-0.210430948	-0.196073182	-0.001733905	-0.284178138	0.1844792	-0.213178903	0.167011521	0.220639971	0.12648573	0.45526326	0.380654936	0.167092789	0.232477299
MtrunA17_Chr3g0092951	hypothetical protein	0	-0.46324964	-0.037253589	-0.077168722	-0.537590915	-0.46353162	-0.200841659	-0.322914991	-0.548114872	-0.133531442	0.298112836	-0.105401579	0.174848107	0.199364394	-0.310680709	-0.593334643	-0.431563074	-0.165886363	-0.264462271	-0.137935824	0.250196876	-0.34973381	-0.173614432	-0.082648625	-0.077329868	0.024945475	-0.41050282	-0.598349922	-0.616694837	-0.44774714	-0.534355542	-0.791152754	-0.168339006	-0.54360218	-0.476122889	-0.584725239	-0.291893095	0.232258444	-0.089017642	0.723247317	0.415609292	0.361234197	0.069207957	0.029239379	0.515587172	0.645973186	0.678158194	0.202768681
MtrunA17_Chr3g0093261	hypothetical protein	0	0.075409743	0.194039902	0.191832966	-0.311332837	-0.035416472	0.045510024	-0.338743439	-0.20137459	-0.230913783	0.140252007	-0.298252594	0.026958429	-0.316710217	-0.377742218	-0.407609573	-0.27270211	-0.283914208	-0.234743194	-0.229285782	0.143664229	-0.059941174	-0.053198952	0.109691742	0.070718857	-0.085954317	0.033869778	-0.240439494	-0.002223555	0.084428746	0.261800692	0.007814707	0.051268687	-0.048784482	-0.030259667	-0.218101397	-0.089200363	0.341510312	0.417733311	0.455851644	0.572042921	0.414595324	0.178988387	0.221895405	0.19021302	0.264700809	0.280333408	0.121172
MtrunA17_Chr3g0093581	hypothetical protein	0	-0.273904121	-0.317353656	-0.117008464	-0.603791449	-0.541424766	-0.562602922	-0.498165105	-0.556794325	-0.409307054	-0.14305284	-0.367503456	-0.193302495	-0.199267045	-0.426639107	-0.249745727	-0.179935062	-0.049470722	-0.042904017	-0.404232034	0.397605134	0.157863206	0.397627985	0.393711596	0.500117634	0.302440152	-0.014266468	-0.44180084	-0.139639092	-0.033453971	-0.194915526	-0.471235951	0.089635301	-0.058537801	0.171257112	-0.179038388	-0.219488282	0.204841658	0.244879625	0.530964444	0.199122624	0.537302512	0.30506075	0.482010907	0.198779233	0.46427402	0.173408765	0.25984223
MtrunA17_Chr3g0094011	hypothetical protein	0	-0.317647433	-0.486972481	-0.070855301	-0.539158622	-0.318859928	-0.404332679	-0.443749208	-0.266633746	-0.322147269	-0.22065158	-0.503869206	-0.463982392	-0.233875792	-0.180716062	-0.08142706	0.127890242	-0.024522945	0.283221384	-0.183016665	0.284073498	0.184393198	0.246552213	0.453409515	0.626271005	0.440964874	0.298139496	-0.116064914	0.226981053	-0.111679062	0.060449161	-0.229078013	-0.06478702	0.090434221	0.260100727	-0.163567357	-0.245803463	-0.025528318	0.201105908	0.243752526	-0.015976829	0.246776076	0.079639646	0.378251899	-0.196522343	0.240026857	-0.17485731	0.450770221
MtrunA17_Chr3g0094061	hypothetical protein	0	0.06716033	-0.134720387	0.084419794	-0.090528462	-0.20874559	-0.349375228	-0.222921034	-0.312641077	-0.421924	-0.210435728	-0.061746758	-0.020239372	0.133131118	-0.184056915	-0.030473544	0.08609864	0.455278636	0.189571286	0.271843677	0.451592379	0.18383485	0.057785283	0.407361774	0.327817854	0.227257546	-0.202400511	-0.148712159	-0.011700828	0.084429916	-0.168481596	-0.216564991	0.281800156	0.116701001	0.3231751	-0.121587519	0.119240283	-0.289561344	-0.129373653	0.030570868	-0.070573714	0.171792442	0.253764005	0.326016315	0.241426339	0.314483273	0.075581838	-0.224245269
MtrunA17_Chr3g0094181	hypothetical protein	0	-0.276924978	-0.144616339	-0.045768528	0.268631897	0.215227508	0.215725431	0.27764414	0.416179819	0.314257922	-0.149940058	0.33387813	-0.002587177	0.473788161	0.300744825	0.054429347	0.095215129	0.508427697	0.513865374	0.425590572	0.169703908	-0.072519819	-0.137403972	0.162622004	-0.006601647	0.337789573	-0.543715997	0.139722781	0.147268238	-0.13857441	-0.23925539	-0.166878253	-0.423706456	-0.363083653	-0.203398695	-0.380947953	-0.280622204	-0.746604071	-0.68219451	-0.265359422	-0.397283705	-0.423734529	-0.40275792	-0.290568965	-0.203374983	0.020325612	-0.208589786	0.091254849
MtrunA17_Chr3g0094431	hypothetical protein	0	0.296467977	0.092812782	-0.130520007	0.344923873	0.315558069	0.093533247	0.182865981	0.327201986	-0.078692109	-0.409333675	0.084710399	-0.080168483	0.103791607	0.301120364	0.488304782	0.231863552	0.297709102	0.259508274	0.373788994	-0.172227342	0.360133376	0.155836886	0.025218161	0.025975223	0.087470709	0.125899113	0.384948312	0.30189631	0.31458583	0.25137351	0.474172646	0.010504609	0.240955422	0.303777664	0.456895495	0.40695295	-0.11741047	0.123364193	-0.467140065	-0.128275817	-0.242070531	0.008407528	-0.02698707	-0.328419922	-0.266199708	-0.180882265	-0.575082821
MtrunA17_Chr3g0094491	hypothetical protein	0	0.407424442	0.476548037	0.103030358	0.546742858	0.41764075	0.487571229	0.389526865	0.558161643	0.385694947	0.123440278	0.456389147	0.373889463	-0.084381248	0.168412036	0.074514403	0.065492182	0.068277652	-0.076947938	0.233554312	-0.240177878	-0.145360097	-0.269941299	-0.1350935	-0.457523564	-0.415991339	-0.150527464	0.274031138	0.262779003	0.255795621	0.254657773	0.559839134	0.035657653	0.043951517	-0.098237836	0.144246536	0.218754148	-0.180773541	-0.037958872	-0.342666209	0.074838488	-0.288427874	-0.188946693	-0.296073684	-0.098311387	-0.431553282	-0.104139139	-0.348228647
MtrunA17_Chr3g0094941	hypothetical protein	0	0.028809977	-0.036865897	0.066729024	0.210642609	0.26438905	0.200556004	0.162726224	0.322447889	0.172886849	0.039416711	0.091328693	-0.059379555	-0.053387256	0.172034455	0.088004627	0.118821399	-0.098396292	0.172815615	-0.073800657	-0.205722049	-0.114145693	-0.218830292	0.057216617	-0.018671446	0.063313781	0.121096223	0.311408988	0.270318645	0.07218002	0.243812768	0.260825606	-0.12339682	0.089306687	-0.01198343	-0.036226904	-0.23119539	-0.221034901	-0.134952889	-0.248222969	-0.256565671	-0.301084074	-0.284455115	-0.146865777	-0.272042832	-0.30676888	-0.421389817	0.259302626
MtrunA17_Chr3g0094971	hypothetical protein	0	0.358785668	0.368106281	0.466816164	-0.078531519	0.056673062	-0.007036628	-0.491106713	-0.397576211	-0.279770506	0.306045842	-0.210944996	0.15193697	-0.414462563	-0.468375521	-0.246696654	-0.059531166	-0.305702362	-0.30762318	-0.333598152	0.328753704	0.108444254	0.071693978	0.203299756	0.042289083	-0.286125601	-0.140577991	-0.530591766	-0.112906466	0.029935152	0.016558556	0.012185235	0.233629642	-0.060264351	0.286636431	0.167882517	0.332885778	0.495714731	0.378166778	0.290940518	0.220907176	0.497873643	0.606981188	0.546896171	0.475794497	0.408967923	0.30329501	-0.180051632
MtrunA17_Chr3g0095161	hypothetical protein	0	-0.08102351	0.03457705	-0.112747136	-0.208849143	0.037312685	-0.074082669	-0.389218264	-0.222998615	-0.247084621	-0.117470696	-0.340119752	-0.210624383	0.005095509	0.080389901	0.12444154	-0.131014472	0.130148105	0.152812539	0.103137593	0.133167193	0.343962194	0.207236087	-0.089224333	-0.126512539	0.071971185	-0.197168258	-0.297069449	-0.064217114	-0.170614979	-0.12785715	-0.157787812	-0.343372407	-0.387928168	0.097573586	0.200229562	0.34392991	0.22461837	0.262016262	0.222286793	0.23090069	0.20727016	0.307021683	0.209919625	0.010100886	0.48943472	0.503905887	-0.388718668
MtrunA17_Chr3g0095771	hypothetical protein	0	-0.244753281	0.028135495	-0.020251248	-0.213507132	-0.285298969	-0.029725178	0.058346611	-0.208210666	0.052153088	0.245468044	0.142441378	0.300004288	0.005713455	-0.424632636	-0.537874087	-0.542438207	-0.384942441	-0.442721128	-0.567333775	-0.198742333	-0.327134547	-0.177024726	-0.26166219	-0.018258272	-0.016109851	0.047425953	-0.165410864	-0.380322553	-0.026563236	-0.014948577	-0.297172928	0.060447999	-0.071216812	-0.335007198	-0.505384038	-0.605585145	0.313866601	0.179079861	0.554356593	0.374616734	0.355686496	-0.121273199	-0.050552789	0.248962502	0.08908525	0.104870397	0.458269094
MtrunA17_Chr3g0096201	hypothetical protein	0	-0.04825946	0.145929008	0.100941824	0.014180758	0.102958802	0.077837489	-0.003197765	-0.176308697	-0.036887227	0.198229593	0.043476065	0.196076858	-0.189665676	-0.150729136	-0.42857515	-0.584490923	-0.395052649	-0.36829816	-0.358109327	-0.59744232	-0.458269698	-0.642387825	-0.650255789	-0.637719189	-0.539629687	0.132938161	-0.028125771	-0.200955735	-0.051358733	0.230597561	-0.052284991	-0.102372162	-0.121151074	-0.40091604	-0.368975657	-0.328754282	0.214752699	0.131386859	0.325024024	0.321887593	0.140828055	-0.195812313	-0.254253535	0.133697258	-0.053512037	0.27690691	0.346667297
MtrunA17_Chr3g0096601	hypothetical protein	0	0.447008645	0.268748914	0.160663966	0.429892875	0.626464642	0.362854713	0.316317278	0.564488046	0.101115635	-0.361010328	-0.024975559	-0.221722982	0.037121885	0.363931865	0.538611677	0.500440881	0.115465271	0.252318075	0.47334801	-0.208257166	0.260097993	0.19510522	0.078099848	0.029925644	0.054372312	0.239972579	0.539092786	0.477548932	0.289902463	0.386824976	0.737706812	0.104892916	0.392132293	0.336657954	0.6093967	0.695699355	0.021059417	0.120030211	-0.583722989	-0.075677666	-0.352708179	-0.017714129	-0.014583736	-0.435041749	-0.475201343	-0.346039144	-0.586620643
MtrunA17_Chr3g0096641	hypothetical protein	0	-0.332270977	-0.157730777	-0.271665362	-0.084932611	-0.044786335	0.267262217	0.35730706	0.332268356	0.546076272	0.322220271	0.042073004	-0.106883024	0.214740145	0.477710467	0.17697656	0.133561596	-0.143606548	-0.116891656	-0.021473949	-0.160013475	-0.310979573	0.054583406	-0.317562014	-0.172722078	0.017460966	0.057611565	0.254962975	-0.143702666	-0.316686509	-0.130597292	-0.081372786	-0.277149097	-0.166666789	-0.535618203	-0.045710843	-0.333467124	-0.1354477	-0.387042893	-0.174542726	-0.216475652	-0.494289851	-0.465356248	-0.644002174	-0.173361784	-0.347963612	-0.142568026	0.453654968
MtrunA17_Chr3g0096781	hypothetical protein	0	0.10109105	0.066059998	0.024700565	0.192979563	0.134218253	0.171924783	0.2774788	0.203394333	0.131863676	0.028725616	0.164510404	0.10438258	-0.125534538	-0.025111583	-0.172402082	-0.279908575	-0.095446231	-0.057961125	-0.079986008	-0.298409127	-0.169427498	-0.336482682	-0.184023405	-0.332967396	-0.190451223	0.161155821	0.279920923	0.216015074	0.288283886	0.416307649	0.264319557	0.023098179	0.139492919	-0.142507177	-0.216070116	-0.292178831	-0.115602368	0.022867657	0.014665989	0.193436448	-0.050232047	-0.285545222	-0.244339751	-0.158984825	-0.291541181	-0.162083061	0.247495112
MtrunA17_Chr3g0096791	hypothetical protein	0	-0.073371561	0.181106988	-0.009524131	0.141088341	0.103116525	0.316564164	0.156741206	0.16904945	0.370038513	0.431450817	0.269958864	0.257527853	0.197399555	0.222197518	-0.022712723	-0.032671974	-0.053963215	-0.155065308	0.056231091	0.003428368	-0.225740806	-0.222846856	-0.261999526	-0.361361217	-0.178869246	-0.333255615	-0.076860018	-0.249325504	-0.376508023	-0.230738527	-0.093790613	-0.254830685	-0.367077312	-0.403031017	-0.102226022	-0.118334721	-0.102943497	-0.353102306	-0.078546922	-0.208356477	-0.265702366	-0.130459487	-0.394815617	0.192236624	0.068761694	0.16471053	0.066254232
MtrunA17_Chr3g0097171	hypothetical protein	0	-0.266346774	-0.346788022	-0.404798181	-0.212768092	-0.41013527	-0.208632296	0.079372182	-0.214483335	0.130064912	0.271676623	-0.035327367	-0.103675515	0.269742739	0.325952652	0.229848747	0.048364026	-0.027903145	-0.107705744	0.007405232	0.111753348	0.022154216	0.138811578	-0.236427923	-0.076943818	0.086367316	0.076621016	-0.021758799	-0.373921694	-0.358890003	-0.322411644	-0.340343149	-0.096224277	-0.111943105	-0.261048696	0.089143566	-0.206925108	-0.010375086	-0.315343668	-0.094181773	-0.379196858	-0.24360603	-0.042663553	-0.369726508	0.095979838	0.092053761	0.10620954	0.23599439
MtrunA17_Chr3g0097301	hypothetical protein	0	-0.356106763	-0.397424913	-0.353640857	-0.668523813	-0.420805202	-0.509283719	-0.281669841	-0.428873273	-0.402595872	-0.265329283	-0.47644236	-0.372794025	-0.018038698	-0.069196592	-0.172167573	-0.235579766	-0.124465322	0.049014779	0.010270731	-0.03311049	-0.004397552	-0.049182677	0.037870067	0.097435671	0.259377055	0.249654054	-0.055916369	-0.125340041	-0.219354471	-0.035216248	-0.361667758	-0.026242509	0.042157961	-0.100892962	-0.193068365	-0.111408299	0.2122607	0.18372931	0.432779627	0.298349491	0.233842434	0.012127684	0.07136923	-0.040170575	0.331838844	0.315851206	0.171266535
MtrunA17_Chr3g0098031	hypothetical protein	0	-0.222138905	-0.438334162	-0.383207579	0.284583078	0.044124053	0.090764611	0.51172236	0.504543547	0.380691172	-0.194299752	0.239670285	-0.22949933	0.435184028	0.612267986	0.58503877	0.347506251	0.498535102	0.455675853	0.392598655	-0.122775025	0.264132599	0.121978869	-0.163114236	0.091072944	0.391518588	0.218557335	0.579867682	0.261100674	-0.124865081	0.014069822	0.149422281	-0.237205748	0.140705072	0.037537495	0.118818525	-0.196610978	-0.624531933	-0.420920399	-0.612681458	-0.677580192	-0.600993327	-0.411164478	-0.478848956	-0.541551294	-0.381515525	-0.547121122	0.127145282
MtrunA17_Chr3g0098611	hypothetical protein	0	-0.251672991	-0.445363642	-0.427493602	-0.308850838	-0.105354426	-0.278489829	-0.18973679	-0.067879427	-0.192997177	-0.336044663	-0.429690771	-0.519623357	-0.198113952	0.248332905	0.309897748	0.018043434	-0.056678363	0.243984568	-0.175023882	-0.300637069	0.292319728	0.201636922	-0.094318189	0.07922853	0.172997426	0.525771648	0.199772399	0.308884841	0.047363822	0.289900066	0.07092474	-0.321906921	0.045472773	0.18431212	0.221490656	-0.041974998	0.123056322	0.413523886	0.005387297	-0.012398924	0.005018473	-0.074451788	0.025655708	-0.512994548	-0.096620709	-0.124652267	0.153410224
MtrunA17_Chr3g0098851	hypothetical protein	0	-0.190521975	-0.285495424	-0.237555156	0.228173917	-0.049167185	0.223128581	0.565947855	0.535727791	0.599260882	0.148765434	0.361143837	0.009856893	0.397250275	0.385146995	0.325057498	0.246986475	0.269507764	0.18938271	0.150483728	0.143672575	0.061434728	0.15640562	0.0320724	0.187571494	0.390209715	-0.103144566	0.3763047	-0.010739645	-0.133812747	-0.167228678	-0.008281406	-0.064095389	0.091085941	-0.183451251	-0.027779841	-0.47500614	-0.562601235	-0.639765423	-0.51069894	-0.695552909	-0.557748729	-0.390555514	-0.500248959	-0.219988893	-0.322273593	-0.552733534	0.359619626
MtrunA17_Chr3g0099051	hypothetical protein	0	0.060585175	0.043313061	0.022308273	-0.076983505	0.294707939	0.048703776	0.010396634	0.035050404	-0.266655269	-0.370487176	-0.305234402	-0.349860841	0.152934297	0.143576467	0.111089537	0.083752687	-0.018787106	0.143659831	0.214342427	-0.131192238	0.041675507	0.104613519	0.081965528	0.052440757	0.206401893	0.185852052	0.274732088	0.263288483	0.258918915	0.355401866	0.234596401	-0.101387599	0.064654134	0.112164456	0.050396515	0.314506629	0.205880482	0.261474194	0.04594241	0.36606911	-0.012174196	-0.053396448	0.048595026	-0.247425076	-0.079485482	0.003670064	-0.264328418
MtrunA17_Chr3g0099121	hypothetical protein	0	-0.024831957	0.140082873	-0.045376521	0.286407723	0.275193339	0.290448889	0.505759451	0.38976607	0.356849934	-0.05758294	0.422732451	0.199242071	0.157736126	0.017558936	-0.270190905	-0.272318362	-0.235665128	-0.107335109	-0.151891443	-0.429204311	-0.444763382	-0.314039922	-0.156838839	-0.320152314	-0.107439675	-0.091384127	0.316162896	0.142861894	0.330587473	0.309296345	0.204974332	-0.180796796	-0.086028467	-0.388349537	-0.413209354	-0.401207969	-0.050927502	-0.107151415	-0.00684297	0.156128591	-0.190767187	-0.508915865	-0.412363072	-0.19817391	-0.421849945	-0.261314406	0.236575388
MtrunA17_Chr3g0099541	hypothetical protein	0	0.018744276	0.087201028	0.124833995	-0.171768758	0.109816494	-0.010038274	-0.299909637	-0.111358608	-0.099409509	0.044061875	-0.242412772	-0.144706473	-0.309561866	-0.075739253	-0.078525225	0.214087068	-0.444279054	-0.022464208	-0.209209348	-0.084402883	-0.115146391	-0.002100166	0.214999986	0.07112647	-0.111481464	0.192323936	-0.148641023	0.191039754	-0.060469374	0.102481557	0.112931237	-0.136141329	-0.092274021	0.105744012	0.135581473	0.276195089	0.40867997	0.35164197	0.148830847	0.146401451	0.117738065	0.117264657	0.277199133	-0.079006361	0.016313243	-0.000670944	-0.006887115
MtrunA17_Chr3g0099781	hypothetical protein	0	-0.55870084	-0.384677138	-0.01931964	-0.400633811	0.019884702	-0.006054668	-0.172775387	-0.069538519	-0.016727209	0.003065555	-0.381494446	-0.474922222	0.239344341	0.200432664	-0.153511444	0.300245725	-0.2792509	0.296664164	-0.012817191	-0.043728307	-0.424475078	-0.135128059	0.206767372	0.311765529	0.387509103	0.16277716	0.060025055	0.115784613	-0.276946931	-0.061412562	-0.330150073	-0.485725898	-0.310897649	-0.228528379	-0.451647421	-0.261522683	0.005672684	-0.101703155	0.168665936	0.004259131	-0.227229395	-0.397431061	-0.058131175	-0.29460488	-0.013740799	-0.196767838	0.514805944
MtrunA17_Chr3g0099941	hypothetical protein	0	0.230277866	0.325572485	0.386735918	0.187042998	0.529877486	0.462307142	-0.042116338	0.362990002	0.214791809	0.165792971	-0.108837856	-0.079521462	-0.193815814	0.094029966	0.054422499	0.140863693	-0.09175492	0.063036809	0.087155922	0.029618907	0.048833515	-0.069577298	-0.054459303	-0.146857621	-0.119164985	-0.094887304	0.045185143	0.242906631	-0.193683681	0.228796027	0.368312197	-0.164122481	-0.08491751	0.024878121	0.138890751	0.222855456	0.021495804	0.020933494	-0.145597033	-0.027089394	-0.099352815	0.067318859	-0.009268574	-0.087544492	0.018679552	-0.02806136	-0.022076067
MtrunA17_Chr3g0100061	hypothetical protein	0	-0.339718198	-0.362899727	-0.354064884	-0.039793586	-0.380329659	-0.249737002	0.018979122	-0.126599072	0.003065627	-0.091569375	0.252537023	0.055235139	0.533328971	0.165776523	0.153818117	0.191676196	0.563968308	0.359966097	0.335140099	0.553954369	0.199732084	0.252579571	0.430143054	0.313634964	0.446013272	-0.48779073	-0.202383902	-0.131340626	-0.082049935	-0.553237453	-0.513787259	-0.222410829	-0.359715625	0.027242152	-0.175743505	-0.136874405	-0.505786692	-0.493711446	-0.120977431	-0.44045336	-0.159740698	-0.016373756	-0.020839362	0.098669293	0.31100955	-0.00401358	-0.137213321
MtrunA17_Chr3g0100161	hypothetical protein	0	-0.721023296	-0.360784231	-0.493532875	-0.351366579	-0.28558364	-0.023551071	0.192283205	0.023262752	0.342473728	0.108954884	0.046791015	-0.140666098	0.620336906	0.399619979	-0.087717939	-0.10918454	0.049250679	0.093891104	0.232036453	-0.026063629	-0.332095103	-0.0916321	-0.339928884	-0.164619237	0.307442315	-0.245294521	-0.010748836	-0.385608861	-0.661920071	-0.492420043	-0.601161439	-0.578333581	-0.565226032	-0.708967755	-0.489997415	-0.425534203	-0.174750869	-0.490614545	0.182595123	-0.088444965	-0.329931899	-0.456146757	-0.60545264	-0.076879039	0.215074814	0.273397665	0.348968486
MtrunA17_Chr3g0100441	hypothetical protein	0	-0.327448633	-0.122023469	-0.160906623	0.028202033	0.088682495	0.259268075	0.02398528	0.275459507	0.352848983	0.112405897	-0.025300671	-0.170052737	0.48705027	0.5075034	0.439937553	0.178389043	0.505571494	0.303435043	0.376736731	0.36268087	0.327775828	0.400259667	-0.247068255	0.06103455	0.363270334	-0.479231504	-0.096594127	-0.260938116	-0.630533041	-0.516256293	-0.298586414	-0.521780579	-0.505127478	-0.214316781	0.128494759	-0.029093394	-0.390796568	-0.525576418	-0.274468168	-0.485270384	-0.368496932	-0.019837287	-0.320031469	-0.053842589	0.332526114	0.185765344	-0.056960064
MtrunA17_Chr3g0100451	hypothetical protein	0	-0.289423849	-0.155495742	-0.254593412	-0.385619467	-0.258674665	0.005091713	-0.243194811	-0.136591656	0.10416245	0.3440996	-0.272901168	-0.117698701	-0.070778767	0.146546181	0.128511445	0.011522527	-0.07833301	-0.191572502	-0.264081204	0.131936763	0.127698885	0.273892174	-0.186350189	0.029805683	0.004282132	0.043911387	-0.237292129	-0.210086881	-0.364975205	-0.172327943	-0.257671147	-0.277773629	-0.310986315	-0.119908405	0.107992664	-0.101172343	0.190330475	0.176431479	0.163106646	-0.038248182	0.067680018	0.118615344	-0.097558734	0.083844529	0.206547524	0.225306421	0.186802286
MtrunA17_Chr3g0100481	hypothetical protein	0	0.22936191	0.25138644	0.02928869	0.201183128	-0.115176425	0.134557766	-0.009536293	0.020349339	0.221343111	0.36937755	0.173687097	0.307313547	0.104863229	0.108124561	0.397719192	0.068981475	0.327766014	-0.210602272	0.161229242	0.439573818	0.464028005	0.439939379	-0.259894608	-0.033798206	-0.095879939	-0.402925404	-0.315328148	-0.54421164	-0.406157257	-0.552693802	-0.107777601	0.208226875	-0.056868276	0.027987029	0.572491637	0.274815778	-0.044478845	-0.308450654	-0.285672843	-0.422286398	-0.047510569	0.47228476	-0.045588476	0.445485752	0.322361695	0.346467967	-0.399176875
MtrunA17_Chr3g0100521	hypothetical protein	0	-0.111393801	-0.202125028	-0.138348758	-0.373904404	-0.157677677	-0.2896998	-0.380090312	-0.288138819	-0.436456848	-0.309468826	-0.521586169	-0.379130659	-0.010252508	0.003733789	0.219049625	-0.089067558	0.172008439	0.063937342	0.014695137	0.093442375	0.433894112	0.43047097	-0.162519744	0.329865524	0.281472229	0.240963217	-0.068048903	-0.135047732	-0.154369214	0.01750631	-0.125190154	-0.023228758	0.085987744	0.196152732	0.205559727	0.094952134	0.191291379	0.31728188	0.154434202	0.153625615	0.251289397	0.281189855	0.202894147	-0.054346587	0.328230762	0.277214546	-0.093309925
MtrunA17_Chr3g0100661	hypothetical protein	0	0.144863593	0.283985229	-0.073527577	-0.085988261	-0.082309693	0.147812037	-0.036089197	-0.051584201	0.043469	0.319446583	-0.027150253	0.209616956	-0.141740498	-0.042498591	-0.088397355	-0.255725486	-0.159622223	-0.364930021	-0.060374034	-0.060445952	0.016964986	-0.064002524	-0.341126384	-0.334137306	-0.276602375	0.06038127	-0.089135457	-0.184990288	-0.086766417	0.103607358	0.116262152	0.053895763	-0.053703506	-0.168276773	0.098429013	0.086602302	0.320822288	0.307921492	0.227531929	0.413235957	0.162044798	0.14066202	-0.131825353	0.19036106	0.115952695	0.400074214	-0.15886328
[truncated: 30,335 more rows]
[truncated: 59 more columns]
