# Supplementary material for: Mobile gene clusters and coexpressed plant–rhizobium pathways drive partner quality variation in symbiosis
Source: Proc Natl Acad Sci U S A. 2025 Jul 29;122(31):e2411831122. doi: 10.1073/pnas.2411831122 (PMC12337268; doi:10.1073/pnas.2411831122)
Supplement: Supplementary file 10 — Dataset S09 (TXT) [file pnas.2411831122.sd09.txt]

"Plant_Network" "EnsiferPangenome_Network" "Correlation"
"pl-ME10" "ens-ME1" 0.710047364649919
"pl-ME2" "ens-ME1" -0.712533343517274
"pl-ME10" "ens-ME3" 0.774382667822546
"pl-ME10" "ens-ME5" -0.810046356555907
"pl-ME2" "ens-ME5" 0.841695884762635
"pl-ME10" "ens-ME24" -0.700995223411395
