# Supplementary material for: Mobile gene clusters and coexpressed plant–rhizobium pathways drive partner quality variation in symbiosis
Source: Proc Natl Acad Sci U S A. 2025 Jul 29;122(31):e2411831122. doi: 10.1073/pnas.2411831122 (PMC12337268; doi:10.1073/pnas.2411831122)
Supplement: Supplementary file 11 — Dataset S10 (CSV) [file pnas.2411831122.sd10.csv]

ID	Description	GeneRatio	BgRatio	RichFactor	FoldEnrichment	zScore	pvalue	p.adjust	qvalue	geneID	Count	Module	Function	Reference
GO:0004601	peroxidase activity	9/403	174/37600	0.051724138	4.825874904	5.265085111	0.000117914	0.044868233	0.044357641	MtrunA17_Chr1g0175561/MtrunA17_Chr1g0213061/MtrunA17_Chr2g0292111/MtrunA17_Chr3g0128061/MtrunA17_Chr5g0402571/MtrunA17_Chr5g0432351/MtrunA17_Chr7g0244461/MtrunA17_Chr8g0387591/MtrunA17_Chr8g0392711	9	Module10	Nitrogen acquisition by the plant through active transport across membranes. Peroxidase activity is important for an effective nodulation	Pellizzaro, A., Alibert, B., Planchet, E., Limami, A. M., & Mor�re-Le Paven, M. C. (2017). Nitrate transporters: an overview in legumes. Planta, 246, 585-595.
GO:0006979	response to oxidative stress	9/403	193/37600	0.046632124	4.350788773	4.857759159	0.000256294	0.044868233	0.044357641	MtrunA17_Chr1g0175561/MtrunA17_Chr1g0187311/MtrunA17_Chr1g0213061/MtrunA17_Chr2g0292111/MtrunA17_Chr3g0128061/MtrunA17_Chr5g0402571/MtrunA17_Chr5g0432351/MtrunA17_Chr7g0244461/MtrunA17_Chr8g0392711	9	Module10		Hu, A., Chen, X., Luo, S., Zou, Q., Xie, J., He, D., ... & Cheng, G. (2021). Rhizobium leguminosarum glutathione peroxidase is essential for oxidative stress resistance and efficient nodulation.�Frontiers in Microbiology,�12, 627562.
GO:0015112	nitrate transmembrane transporter activity	3/403	13/37600	0.230769231	21.53082649	7.706301386	0.000322702	0.044868233	0.044357641	MtrunA17_Chr4g0028541/MtrunA17_Chr4g0028551/MtrunA17_Chr8g0368421	3	Module10
GO:0098869	cellular oxidant detoxification	10/403	252/37600	0.03968254	3.702390799	4.480241884	0.000429364	0.044868233	0.044357641	MtrunA17_Chr1g0175561/MtrunA17_Chr1g0213061/MtrunA17_Chr2g0292111/MtrunA17_Chr3g0128061/MtrunA17_Chr3g0135811/MtrunA17_Chr5g0402571/MtrunA17_Chr5g0432351/MtrunA17_Chr7g0244461/MtrunA17_Chr8g0387591/MtrunA17_Chr8g0392711	10	Module10
GO:0015706	nitrate transmembrane transport	3/403	15/37600	0.2	18.66004963	7.120606474	0.000505273	0.044868233	0.044357641	MtrunA17_Chr4g0028541/MtrunA17_Chr4g0028551/MtrunA17_Chr8g0368421	3	Module10
GO:0006412	translation	14/285	489/37600	0.028629857	3.777131992	5.402172859	2.59E-05	0.01102647	0.009831651	MtrunA17_Chr1g0178041/MtrunA17_Chr1g0179011/MtrunA17_Chr1g0211791/MtrunA17_Chr2g0328821/MtrunA17_Chr2g0332561/MtrunA17_Chr3g0117071/MtrunA17_Chr3g0145841/MtrunA17_Chr4g0001281/MtrunA17_Chr4g0041861/MtrunA17_Chr4g0052211/MtrunA17_Chr5g0407811/MtrunA17_Chr5g0429911/MtrunA17_Chr7g0275691/MtrunA17_Chr8g0353481	14	Module14
GO:0005525	GTP binding	12/285	424/37600	0.028301887	3.733862959	4.947629765	0.000108686	0.015665685	0.013968165	MtrunA17_Chr1g0192661/MtrunA17_Chr2g0276931/MtrunA17_Chr2g0292511/MtrunA17_Chr2g0316271/MtrunA17_Chr3g0116821/MtrunA17_Chr3g0138111/MtrunA17_Chr4g0008941/MtrunA17_Chr4g0035861/MtrunA17_Chr4g0046261/MtrunA17_Chr5g0401071/MtrunA17_Chr7g0255791/MtrunA17_Chr7g0259481	12	Module14
GO:0072657	protein localization to membrane	3/285	13/37600	0.230769231	30.44534413	9.27979394	0.0001165	0.015665685	0.013968165	MtrunA17_Chr2g0277491/MtrunA17_Chr8g0375501/MtrunA17_Chr8g0380651	3	Module14
GO:0006366	transcription by RNA polymerase II	3/285	14/37600	0.214285714	28.27067669	8.918991129	0.000147442	0.015665685	0.013968165	MtrunA17_Chr1g0194911/MtrunA17_Chr2g0320831/MtrunA17_Chr4g0038621	3	Module14
GO:0006486	protein glycosylation	6/285	124/37600	0.048387097	6.383701188	5.247881609	0.000380357	0.032330385	0.028827092	MtrunA17_Chr1g0211841/MtrunA17_Chr2g0316241/MtrunA17_Chr3g0146031/MtrunA17_Chr5g0408171/MtrunA17_Chr5g0411991/MtrunA17_Chr6g0481721	6	Module14
GO:0005730	nucleolus	9/285	303/37600	0.02970297	3.91870766	4.458038514	0.000553177	0.032420973	0.028907865	MtrunA17_Chr1g0211621/MtrunA17_Chr2g0294631/MtrunA17_Chr2g0316271/MtrunA17_Chr3g0116821/MtrunA17_Chr4g0021051/MtrunA17_Chr4g0059031/MtrunA17_Chr5g0397481/MtrunA17_Chr5g0440361/MtrunA17_Chr8g0342871	9	Module14
GO:0003743	translation initiation factor activity	8/285	243/37600	0.032921811	4.34336871	4.569516696	0.000572615	0.032420973	0.028907865	MtrunA17_Chr1g0194911/MtrunA17_Chr3g0121101/MtrunA17_Chr3g0142141/MtrunA17_Chr5g0400291/MtrunA17_Chr5g0440631/MtrunA17_Chr7g0222191/MtrunA17_Chr7g0252021/MtrunA17_Chr8g0378561	8	Module14
GO:0000028	ribosomal small subunit assembly	4/285	51/37600	0.078431373	10.34743722	5.837774452	0.000610277	0.032420973	0.028907865	MtrunA17_Chr2g0332561/MtrunA17_Chr3g0129861/MtrunA17_Chr4g0041861/MtrunA17_Chr4g0052211	4	Module14
GO:0005788	endoplasmic reticulum lumen	3/285	27/37600	0.111111111	14.6588694	6.204796643	0.001101515	0.041727698	0.037206121	MtrunA17_Chr1g0192661/MtrunA17_Chr1g0194961/MtrunA17_Chr2g0277801	3	Module14
GO:0030488	tRNA methylation	3/285	27/37600	0.111111111	14.6588694	6.204796643	0.001101515	0.041727698	0.037206121	MtrunA17_Chr4g0074871/MtrunA17_Chr6g0468581/MtrunA17_Chr7g0270511	3	Module14
GO:0070181	small ribosomal subunit rRNA binding	3/285	27/37600	0.111111111	14.6588694	6.204796643	0.001101515	0.041727698	0.037206121	MtrunA17_Chr2g0332561/MtrunA17_Chr4g0052211/MtrunA17_Chr7g0275691	3	Module14
GO:0006606	protein import into nucleus	4/285	61/37600	0.06557377	8.651136037	5.226588949	0.001201114	0.041727698	0.037206121	MtrunA17_Chr0c01g0489401/MtrunA17_Chr3g0138111/MtrunA17_Chr3g0145741/MtrunA17_Chr7g0242941	4	Module14
GO:0032040	small-subunit processome	4/285	62/37600	0.064516129	8.511601585	5.173228707	0.001276377	0.041727698	0.037206121	MtrunA17_Chr1g0211621/MtrunA17_Chr4g0059031/MtrunA17_Chr5g0397481/MtrunA17_Chr5g0440361	4	Module14
GO:0009941	chloroplast envelope	6/285	159/37600	0.037735849	4.978483946	4.393506836	0.00139486	0.042343959	0.037755605	MtrunA17_Chr3g0116821/MtrunA17_Chr3g0134581/MtrunA17_Chr4g0040341/MtrunA17_Chr4g0062901/MtrunA17_Chr5g0447581/MtrunA17_Chr7g0249511	6	Module14
GO:0071013	catalytic step 2 spliceosome	6/212	62/37600	0.096774194	17.16372489	9.591613948	1.41E-06	0.000260247	0.000236466	MtrunA17_Chr1g0156211/MtrunA17_Chr1g0211961/MtrunA17_Chr2g0278371/MtrunA17_Chr3g0094801/MtrunA17_Chr4g0047751/MtrunA17_Chr7g0242541	6	Module18	splicing and post-transcriptional processing	Reynoso, M. A., Blanco, F. A., & Zanetti, M. E. (2013). Insights into post-transcriptional regulation during legume-rhizobia symbiosis.�Plant Signaling & Behavior,�8(2), e23102.
GO:0030490	maturation of SSU-rRNA	4/212	16/37600	0.25	44.33962264	13.05670458	1.70E-06	0.000260247	0.000236466	MtrunA17_Chr1g0181141/MtrunA17_Chr4g0069701/MtrunA17_Chr8g0381481/MtrunA17_Chr8g0382791	4	Module18
GO:0006334	nucleosome assembly	6/212	82/37600	0.073170732	12.97745053	8.176010359	7.33E-06	0.000750607	0.000682019	MtrunA17_Chr1g0184561/MtrunA17_Chr1g0184661/MtrunA17_Chr4g0031061/MtrunA17_Chr4g0072411/MtrunA17_Chr7g0225731/MtrunA17_Chr7g0269331	6	Module18
GO:0003724	RNA helicase activity	8/212	189/37600	0.042328042	7.507237696	6.753328494	1.30E-05	0.00099719	0.00090607	MtrunA17_Chr1g0155201/MtrunA17_Chr1g0156211/MtrunA17_Chr1g0179761/MtrunA17_Chr1g0211961/MtrunA17_Chr6g0449911/MtrunA17_Chr6g0476001/MtrunA17_Chr6g0483491/MtrunA17_Chr8g0355291	8	Module18
GO:0000786	nucleosome	6/212	130/37600	0.046153846	8.185776488	6.180071429	9.98E-05	0.006129614	0.005569511	MtrunA17_Chr1g0184561/MtrunA17_Chr1g0184661/MtrunA17_Chr4g0031061/MtrunA17_Chr4g0072411/MtrunA17_Chr7g0225731/MtrunA17_Chr7g0269331	6	Module18
GO:0000398	mRNA splicing, via spliceosome	7/212	196/37600	0.035714286	6.334231806	5.638075104	0.000132021	0.006755067	0.006137811	MtrunA17_Chr1g0192221/MtrunA17_Chr3g0080801/MtrunA17_Chr3g0094801/MtrunA17_Chr3g0127781/MtrunA17_Chr4g0047751/MtrunA17_Chr5g0395361/MtrunA17_Chr7g0269331	7	Module18
GO:0051301	cell division	7/212	247/37600	0.028340081	5.026353984	4.780657683	0.000535762	0.023497004	0.021349926	MtrunA17_Chr2g0331161/MtrunA17_Chr3g0129971/MtrunA17_Chr4g0022291/MtrunA17_Chr5g0438671/MtrunA17_Chr7g0227121/MtrunA17_Chr8g0350161/MtrunA17_Chr8g0377071	7	Module18
GO:0016311	dephosphorylation	38/1893	222/37600	0.171171171	3.399913384	8.257542119	3.69E-11	4.31E-08	4.05E-08	MtrunA17_Chr1g0153651/MtrunA17_Chr1g0166651/MtrunA17_Chr1g0172591/MtrunA17_Chr1g0181991/MtrunA17_Chr1g0192471/MtrunA17_Chr1g0193721/MtrunA17_Chr2g0282181/MtrunA17_Chr2g0330491/MtrunA17_Chr2g0330511/MtrunA17_Chr3g0086841/MtrunA17_Chr3g0098721/MtrunA17_Chr3g0105421/MtrunA17_Chr3g0115661/MtrunA17_Chr3g0118821/MtrunA17_Chr4g0019091/MtrunA17_Chr4g0043021/MtrunA17_Chr4g0057551/MtrunA17_Chr5g0400141/Mtr…	38	Module2	Phosphate balance and iron import into the nodule are essential processes in the nodule development and function, as they are necessary for modulation of the celular processes that lead to terminal differentiation and nitrogen capture	Brear, E. M., Day, D. A., & Smith, P. M. (2013). Iron: an essential micronutrient for the legume-rhizobium symbiosis.�Frontiers in plant science,�4, 359.
GO:0022857	transmembrane transporter activity	43/1893	365/37600	0.117808219	2.339983646	5.923208542	2.37E-07	0.000138317	0.000130113	MtrunA17_Chr1g0150151/MtrunA17_Chr1g0155761/MtrunA17_Chr1g0160171/MtrunA17_Chr1g0160181/MtrunA17_Chr1g0174101/MtrunA17_Chr1g0186601/MtrunA17_Chr1g0186641/MtrunA17_Chr2g0327991/MtrunA17_Chr3g0099661/MtrunA17_Chr3g0114701/MtrunA17_Chr3g0114711/MtrunA17_Chr3g0114731/MtrunA17_Chr3g0129581/MtrunA17_Chr3g0129591/MtrunA17_Chr3g0142131/MtrunA17_Chr4g0037271/MtrunA17_Chr4g0049371/MtrunA17_Chr4g0050931/Mtr…	43	Module2		Hu, Y., Jiao, J., Liu, L. X., Sun, Y. W., Chen, W. F., Sui, X. H., ... & Tian, C. F. (2018). Evidence for phosphate starvation of rhizobia without terminal differentiation in legume nodules.�Molecular plant-microbe interactions,�31(10), 1060-1068.
GO:0003993	acid phosphatase activity	15/1893	63/37600	0.238095238	4.729202827	6.820924961	3.96E-07	0.000153895	0.000144767	MtrunA17_Chr1g0172591/MtrunA17_Chr3g0098721/MtrunA17_Chr4g0019091/MtrunA17_Chr4g0043021/MtrunA17_Chr4g0057551/MtrunA17_Chr5g0419621/MtrunA17_Chr5g0443881/MtrunA17_Chr6g0453731/MtrunA17_Chr6g0479451/MtrunA17_Chr8g0340031/MtrunA17_Chr8g0340821/MtrunA17_Chr8g0364481/MtrunA17_Chr8g0375821/MtrunA17_Chr8g0375921/MtrunA17_Chr8g0393271	15	Module2
GO:0016036	cellular response to phosphate starvation	10/1893	32/37600	0.3125	6.207078711	6.784953358	2.38E-06	0.000692852	0.000651757	MtrunA17_Chr1g0149301/MtrunA17_Chr1g0166651/MtrunA17_Chr3g0110971/MtrunA17_Chr3g0129631/MtrunA17_Chr4g0005971/MtrunA17_Chr4g0012631/MtrunA17_Chr4g0063731/MtrunA17_Chr7g0256731/MtrunA17_Chr8g0368741/MtrunA17_Chr8g0376381	10	Module2
GO:0008199	ferric iron binding	7/1893	17/37600	0.411764706	8.178739007	6.816535101	1.01E-05	0.00235208	0.002212573	MtrunA17_Chr4g0005581/MtrunA17_Chr5g0437531/MtrunA17_Chr6g0479031/MtrunA17_Chr6g0479451/MtrunA17_Chr7g0243241/MtrunA17_Chr8g0375821/MtrunA17_Chr8g0393271	7	Module2
GO:0008198	ferrous iron binding	8/1893	27/37600	0.296296296	5.885230185	5.846766503	3.82E-05	0.007418134	0.006978149	MtrunA17_Chr4g0005581/MtrunA17_Chr4g0013241/MtrunA17_Chr5g0437531/MtrunA17_Chr6g0479031/MtrunA17_Chr6g0479451/MtrunA17_Chr7g0243241/MtrunA17_Chr8g0375821/MtrunA17_Chr8g0393271	8	Module2
GO:0000413	protein peptidyl-prolyl isomerization	15/1893	93/37600	0.161290323	3.203653528	4.899089749	6.12E-05	0.010122325	0.009521949	MtrunA17_Chr1g0152351/MtrunA17_Chr1g0179231/MtrunA17_Chr1g0213971/MtrunA17_Chr2g0279511/MtrunA17_Chr3g0079511/MtrunA17_Chr3g0138061/MtrunA17_Chr4g0019501/MtrunA17_Chr4g0033921/MtrunA17_Chr4g0038431/MtrunA17_Chr5g0399901/MtrunA17_Chr5g0435521/MtrunA17_Chr5g0441711/MtrunA17_Chr7g0250211/MtrunA17_Chr7g0260441/MtrunA17_Chr8g0357591	15	Module2
GO:0003755	peptidyl-prolyl cis-trans isomerase activity	15/1893	94/37600	0.159574468	3.169572108	4.849248202	6.94E-05	0.010122325	0.009521949	MtrunA17_Chr1g0152351/MtrunA17_Chr1g0179231/MtrunA17_Chr1g0213971/MtrunA17_Chr2g0279511/MtrunA17_Chr3g0079511/MtrunA17_Chr3g0138061/MtrunA17_Chr4g0019501/MtrunA17_Chr4g0033921/MtrunA17_Chr4g0038431/MtrunA17_Chr5g0399901/MtrunA17_Chr5g0435521/MtrunA17_Chr5g0441711/MtrunA17_Chr7g0250211/MtrunA17_Chr7g0260441/MtrunA17_Chr8g0357591	15	Module2
GO:0005768	endosome	19/1893	144/37600	0.131944444	2.620766567	4.486707832	0.000117746	0.01525464	0.014349855	MtrunA17_Chr1g0171781/MtrunA17_Chr1g0204141/MtrunA17_Chr1g0207291/MtrunA17_Chr3g0096061/MtrunA17_Chr3g0109721/MtrunA17_Chr3g0126221/MtrunA17_Chr4g0063601/MtrunA17_Chr5g0393731/MtrunA17_Chr5g0413431/MtrunA17_Chr5g0413531/MtrunA17_Chr5g0424881/MtrunA17_Chr6g0482721/MtrunA17_Chr6g0484221/MtrunA17_Chr7g0234201/MtrunA17_Chr7g0243461/MtrunA17_Chr7g0244951/MtrunA17_Chr7g0247901/MtrunA17_Chr7g0254951/Mtr…	19	Module2
GO:0009627	systemic acquired resistance	6/1893	20/37600	0.3	5.958795563	5.107396638	0.000339771	0.039617271	0.037267488	MtrunA17_Chr3g0113331/MtrunA17_Chr7g0240451/MtrunA17_Chr7g0240471/MtrunA17_Chr7g0269281/MtrunA17_Chr7g0274181/MtrunA17_Chr8g0368861	6	Module2
GO:0009570	chloroplast stroma	12/198	269/37600	0.044609665	8.471330404	8.947724427	2.34E-08	6.85E-06	6.32E-06	MtrunA17_Chr1g0197251/MtrunA17_Chr1g0197631/MtrunA17_Chr1g0199691/MtrunA17_Chr1g0206061/MtrunA17_Chr2g0291931/MtrunA17_Chr4g0003221/MtrunA17_Chr6g0459101/MtrunA17_Chr7g0252051/MtrunA17_Chr7g0252441/MtrunA17_Chr7g0258871/MtrunA17_Chr7g0272831/MtrunA17_Chr8g0368401	12	Module20	ergogenic mechanisms and signal transduction, mechanisms for starch utilization	Forrest, S. I., Verma, D. P. S., & Dhindsa, R. S. (1991). Starch content and activities of starch-metabolizing enzymes in effective and ineffective root nodules of soybean. Canadian journal of botany, 69(4), 697-701.
GO:0042752	regulation of circadian rhythm	4/198	14/37600	0.285714286	54.25685426	14.50106178	7.17E-07	0.000104968	9.69E-05	MtrunA17_Chr1g0153331/MtrunA17_Chr4g0033081/MtrunA17_Chr4g0044801/MtrunA17_Chr6g0472331	4	Module20
GO:0005977	glycogen metabolic process	3/198	18/37600	0.166666667	31.64983165	9.463411635	0.000110714	0.00810978	0.007487744	MtrunA17_Chr3g0132391/MtrunA17_Chr7g0255451/MtrunA17_Chr7g0255461	3	Module20
GO:2001070	starch binding	3/198	18/37600	0.166666667	31.64983165	9.463411635	0.000110714	0.00810978	0.007487744	MtrunA17_Chr1g0197631/MtrunA17_Chr7g0255451/MtrunA17_Chr7g0255461	3	Module20
GO:0009409	response to cold	4/198	58/37600	0.068965517	13.09648206	6.707917448	0.000253376	0.014847846	0.013708987	MtrunA17_Chr1g0153331/MtrunA17_Chr1g0201461/MtrunA17_Chr4g0044801/MtrunA17_Chr6g0472331	4	Module20
GO:0003729	mRNA binding	9/198	427/37600	0.021077283	4.002554822	4.540089421	0.0004701	0.020657545	0.01907307	MtrunA17_Chr1g0181111/MtrunA17_Chr1g0211881/MtrunA17_Chr2g0279331/MtrunA17_Chr4g0035001/MtrunA17_Chr4g0035051/MtrunA17_Chr6g0451621/MtrunA17_Chr7g0263561/MtrunA17_Chr8g0365051/MtrunA17_Chr8g0368401	9	Module20
GO:0009736	cytokinin-activated signaling pathway	4/198	69/37600	0.057971014	11.0086371	6.054492549	0.000493525	0.020657545	0.01907307	MtrunA17_Chr1g0181811/MtrunA17_Chr3g0091641/MtrunA17_Chr4g0030271/MtrunA17_Chr4g0061021	4	Module20
GO:0051864	histone H3K36 demethylase activity	2/198	10/37600	0.2	37.97979798	8.509454115	0.001207541	0.035911325	0.033156855	MtrunA17_Chr3g0145041/MtrunA17_Chr4g0033081	2	Module20
GO:0070544	GO:0070544	2/198	10/37600	0.2	37.97979798	8.509454115	0.001207541	0.035911325	0.033156855	MtrunA17_Chr3g0145041/MtrunA17_Chr4g0033081	2	Module20
GO:0000160	phosphorelay signal transduction system	4/198	92/37600	0.043478261	8.256477822	5.070270873	0.001452007	0.035911325	0.033156855	MtrunA17_Chr1g0181811/MtrunA17_Chr3g0091641/MtrunA17_Chr4g0030271/MtrunA17_Chr4g0061021	4	Module20
GO:0004134	4-alpha-glucanotransferase activity	2/198	11/37600	0.181818182	34.52708907	8.091613572	0.001470771	0.035911325	0.033156855	MtrunA17_Chr7g0255451/MtrunA17_Chr7g0255461	2	Module20
GO:0102500	GO:0102500	2/198	11/37600	0.181818182	34.52708907	8.091613572	0.001470771	0.035911325	0.033156855	MtrunA17_Chr7g0255451/MtrunA17_Chr7g0255461	2	Module20
GO:0009501	amyloplast	2/198	13/37600	0.153846154	29.21522922	7.40303421	0.002071405	0.046686287	0.043105356	MtrunA17_Chr3g0143901/MtrunA17_Chr6g0454411	2	Module20
GO:0005744	TIM23 mitochondrial import inner membrane translocase complex	2/1,996	11/37600	0.181818182	71.21212121	11.78319376	0.000349525	0.042734617	0.034062883	MtrunA17_Chr3g0083511/MtrunA17_Chr3g0094761	2	Module35	possible mitochondral transport mechanisms applied to the double membrane of the symbiosome.	S�rensen, M. E., Stiller, M. L., Kr�ninger, L., & Nowack, E. C. (2024). Protein import into bacterial endosymbionts and evolving organelles.�The FEBS Journal.
GO:0045039	protein insertion into mitochondrial inner membrane	2/1,996	13/37600	0.153846154	60.25641026	10.81118132	0.000494042	0.042734617	0.034062883	MtrunA17_Chr3g0083511/MtrunA17_Chr3g0094761	2	Module35
GO:0005344	oxygen carrier activity	9/1172	19/37600	0.473684211	15.19669481	11.10233097	1.88E-09	7.27E-07	7.25E-07	MtrunA17_Chr1g0148751/MtrunA17_Chr1g0170851/MtrunA17_Chr1g0197531/MtrunA17_Chr4g0034311/MtrunA17_Chr5g0417631/MtrunA17_Chr5g0435611/MtrunA17_Chr5g0435621/MtrunA17_Chr5g0435981/MtrunA17_Chr5g0435991	9	Module4
GO:0015671	oxygen transport	9/1172	19/37600	0.473684211	15.19669481	11.10233097	1.88E-09	7.27E-07	7.25E-07	MtrunA17_Chr1g0148751/MtrunA17_Chr1g0170851/MtrunA17_Chr1g0197531/MtrunA17_Chr4g0034311/MtrunA17_Chr5g0417631/MtrunA17_Chr5g0435611/MtrunA17_Chr5g0435621/MtrunA17_Chr5g0435981/MtrunA17_Chr5g0435991	9	Module4
GO:0019825	oxygen binding	9/1172	20/37600	0.45	14.43686007	10.78123949	3.32E-09	8.57E-07	8.54E-07	MtrunA17_Chr1g0148751/MtrunA17_Chr1g0170851/MtrunA17_Chr1g0197531/MtrunA17_Chr4g0034311/MtrunA17_Chr5g0417631/MtrunA17_Chr5g0435611/MtrunA17_Chr5g0435621/MtrunA17_Chr5g0435981/MtrunA17_Chr5g0435991	9	Module4
GO:0008271	secondary active sulfate transmembrane transporter activity	2/1,965	18/37600	0.111111111	64.27350427	11.17364352	0.000442243	0.027154631	0.019488969	MtrunA17_Chr1g0173031/MtrunA17_Chr4g0004261	2	Module41	Carbohydrate and sulfate input and utilization across membranes. Large amounts of carbohydrates are necessary for symbiosis and sulfate is a constituent element of some amino acids, metal cofactors, coenzymes, and secondary metabolites.	Price, N. P. (1999). Carbohydrate determinants of Rhizobium�legume symbioses. Carbohydrate research, 317(1-4), 1-9.
GO:0015301	GO:0015301	2/1,965	19/37600	0.105263158	60.89068826	10.86622151	0.000493721	0.027154631	0.019488969	MtrunA17_Chr1g0173031/MtrunA17_Chr4g0004261	2	Module41
GO:0034219	carbohydrate transmembrane transport	2/1,965	29/37600	0.068965517	39.8938992	8.719281951	0.00115923	0.037068096	0.026603896	MtrunA17_Chr3g0131961/MtrunA17_Chr7g0214191	2	Module41
GO:0005887	GO:0005887	3/1,965	125/37600	0.024	13.88307692	6.003857849	0.001347931	0.037068096	0.026603896	MtrunA17_Chr1g0173031/MtrunA17_Chr4g0004261/MtrunA17_Chr7g0214191	3	Module41
GO:0051119	sugar transmembrane transporter activity	2/1,965	35/37600	0.057142857	33.05494505	7.895215304	0.001687557	0.037126247	0.026645632	MtrunA17_Chr3g0131961/MtrunA17_Chr7g0214191	2	Module41
GO:0071011	precatalytic spliceosome	9/1173	32/37600	0.28125	9.015345269	8.139798173	3.99E-07	0.000384219	0.000342349	MtrunA17_Chr1g0192441/MtrunA17_Chr2g0307081/MtrunA17_Chr2g0313531/MtrunA17_Chr2g0333491/MtrunA17_Chr4g0010461/MtrunA17_Chr4g0065741/MtrunA17_Chr5g0429731/MtrunA17_Chr5g0441671/MtrunA17_Chr7g0259691	9	Module5
GO:0006511	ubiquitin-dependent protein catabolic process	22/1173	243/37600	0.090534979	2.902059016	5.337852624	9.00E-06	0.002661899	0.002371817	MtrunA17_Chr1g0147041/MtrunA17_Chr1g0154011/MtrunA17_Chr1g0170261/MtrunA17_Chr1g0200721/MtrunA17_Chr2g0282171/MtrunA17_Chr2g0286331/MtrunA17_Chr2g0293881/MtrunA17_Chr2g0316201/MtrunA17_Chr3g0119031/MtrunA17_Chr3g0126851/MtrunA17_Chr3g0133721/MtrunA17_Chr3g0139291/MtrunA17_Chr4g0059881/MtrunA17_Chr4g0074041/MtrunA17_Chr5g0395481/MtrunA17_Chr5g0412381/MtrunA17_Chr5g0424971/MtrunA17_Chr5g0431151/Mtr…	22	Module5
GO:0009941	chloroplast envelope	17/1173	159/37600	0.106918239	3.427217209	5.503753002	1.07E-05	0.002661899	0.002371817	MtrunA17_Chr0c19g0493771/MtrunA17_Chr1g0154431/MtrunA17_Chr1g0155441/MtrunA17_Chr1g0166331/MtrunA17_Chr1g0176191/MtrunA17_Chr2g0297041/MtrunA17_Chr2g0318521/MtrunA17_Chr3g0130211/MtrunA17_Chr3g0143911/MtrunA17_Chr3g0145851/MtrunA17_Chr4g0010461/MtrunA17_Chr4g0013961/MtrunA17_Chr4g0037131/MtrunA17_Chr4g0040021/MtrunA17_Chr4g0051941/MtrunA17_Chr5g0398471/MtrunA17_Chr8g0383321	17	Module5
GO:0006914	autophagy	7/1173	26/37600	0.269230769	8.630074103	6.983886371	1.10E-05	0.002661899	0.002371817	MtrunA17_Chr1g0194141/MtrunA17_Chr3g0129641/MtrunA17_Chr4g0024721/MtrunA17_Chr4g0056301/MtrunA17_Chr4g0069171/MtrunA17_Chr5g0404061/MtrunA17_Chr7g0262511	7	Module5
GO:0005774	vacuolar membrane	20/1173	228/37600	0.087719298	2.811803593	4.924144855	3.56E-05	0.00667482	0.005947427	MtrunA17_Chr1g0162201/MtrunA17_Chr1g0199431/MtrunA17_Chr1g0199441/MtrunA17_Chr2g0297041/MtrunA17_Chr2g0303081/MtrunA17_Chr2g0315551/MtrunA17_Chr3g0145131/MtrunA17_Chr4g0034871/MtrunA17_Chr4g0037131/MtrunA17_Chr4g0043841/MtrunA17_Chr4g0053701/MtrunA17_Chr4g0055641/MtrunA17_Chr4g0060091/MtrunA17_Chr4g0069981/MtrunA17_Chr6g0463181/MtrunA17_Chr7g0230151/MtrunA17_Chr7g0244271/MtrunA17_Chr7g0252151/Mtr…	20	Module5
GO:0006995	cellular response to nitrogen starvation	5/1173	14/37600	0.357142857	11.44805748	7.016361662	4.64E-05	0.00667482	0.005947427	MtrunA17_Chr1g0194141/MtrunA17_Chr3g0143911/MtrunA17_Chr4g0024721/MtrunA17_Chr4g0056301/MtrunA17_Chr4g0069171	5	Module5
GO:0016192	vesicle-mediated transport	13/1173	112/37600	0.116071429	3.720618682	5.174352388	4.85E-05	0.00667482	0.005947427	MtrunA17_Chr1g0188111/MtrunA17_Chr1g0210521/MtrunA17_Chr2g0326711/MtrunA17_Chr3g0102881/MtrunA17_Chr3g0112431/MtrunA17_Chr4g0029011/MtrunA17_Chr4g0038901/MtrunA17_Chr5g0398631/MtrunA17_Chr5g0440601/MtrunA17_Chr5g0446961/MtrunA17_Chr6g0450081/MtrunA17_Chr7g0263061/MtrunA17_Chr8g0392131	13	Module5
GO:0000932	P-body	8/1173	51/37600	0.156862745	5.028166424	5.165576004	0.000169461	0.018431514	0.016422926	MtrunA17_Chr2g0312151/MtrunA17_Chr2g0327681/MtrunA17_Chr3g0099561/MtrunA17_Chr4g0030451/MtrunA17_Chr4g0041421/MtrunA17_Chr7g0247181/MtrunA17_Chr7g0253081/MtrunA17_Chr8g0358191	8	Module5
GO:0005686	U2 snRNP	7/1173	39/37600	0.179487179	5.753382735	5.329567479	0.000181335	0.018431514	0.016422926	MtrunA17_Chr2g0313531/MtrunA17_Chr2g0333491/MtrunA17_Chr4g0010461/MtrunA17_Chr4g0065741/MtrunA17_Chr5g0429731/MtrunA17_Chr5g0441671/MtrunA17_Chr7g0259691	7	Module5
GO:0009416	response to light stimulus	10/1173	80/37600	0.125	4.006820119	4.831105	0.000191198	0.018431514	0.016422926	MtrunA17_Chr1g0204181/MtrunA17_Chr2g0278421/MtrunA17_Chr2g0301081/MtrunA17_Chr2g0315791/MtrunA17_Chr2g0318521/MtrunA17_Chr3g0105921/MtrunA17_Chr3g0143911/MtrunA17_Chr4g0051941/MtrunA17_Chr5g0448411/MtrunA17_Chr7g0261381	10	Module5
GO:0061631	ubiquitin conjugating enzyme activity	8/1173	54/37600	0.148148148	4.748823845	4.946927278	0.000254989	0.022346348	0.019911137	MtrunA17_Chr1g0154011/MtrunA17_Chr2g0316201/MtrunA17_Chr3g0131871/MtrunA17_Chr5g0404931/MtrunA17_Chr7g0275361/MtrunA17_Chr8g0345331/MtrunA17_Chr8g0362321/MtrunA17_Chr8g0387131	8	Module5
GO:0016579	protein deubiquitination	10/1173	84/37600	0.119047619	3.816019161	4.636523181	0.000286652	0.023027696	0.020518235	MtrunA17_Chr1g0154681/MtrunA17_Chr1g0170261/MtrunA17_Chr3g0119031/MtrunA17_Chr4g0055821/MtrunA17_Chr4g0058221/MtrunA17_Chr4g0074041/MtrunA17_Chr5g0412381/MtrunA17_Chr5g0439971/MtrunA17_Chr6g0468771/MtrunA17_Chr7g0267641	10	Module5
GO:0000209	protein polyubiquitination	11/1173	103/37600	0.106796117	3.423302626	4.419299696	0.000378114	0.026281454	0.023417413	MtrunA17_Chr1g0154011/MtrunA17_Chr2g0291681/MtrunA17_Chr2g0293881/MtrunA17_Chr3g0131871/MtrunA17_Chr3g0134861/MtrunA17_Chr4g0033361/MtrunA17_Chr5g0404931/MtrunA17_Chr7g0275361/MtrunA17_Chr8g0345331/MtrunA17_Chr8g0362321/MtrunA17_Chr8g0387131	11	Module5
GO:0007033	vacuole organization	4/1173	12/37600	0.333333333	10.68485365	6.021220433	0.000381681	0.026281454	0.023417413	MtrunA17_Chr1g0210521/MtrunA17_Chr3g0146011/MtrunA17_Chr4g0026631/MtrunA17_Chr5g0408721	4	Module5
GO:0000045	autophagosome assembly	5/1173	22/37600	0.227272727	7.28512749	5.291563977	0.000495452	0.029850962	0.026597931	MtrunA17_Chr2g0289211/MtrunA17_Chr2g0294091/MtrunA17_Chr8g0345801/MtrunA17_Chr8g0345811/MtrunA17_Chr8g0374731	5	Module5
GO:0000387	spliceosomal snRNP assembly	5/1173	22/37600	0.227272727	7.28512749	5.291563977	0.000495452	0.029850962	0.026597931	MtrunA17_Chr1g0196141/MtrunA17_Chr2g0333491/MtrunA17_Chr3g0123511/MtrunA17_Chr4g0018101/MtrunA17_Chr7g0259691	5	Module5
GO:0009501	amyloplast	4/1173	13/37600	0.307692308	9.862941832	5.735300711	0.000537719	0.030491847	0.027168974	MtrunA17_Chr1g0157841/MtrunA17_Chr1g0157851/MtrunA17_Chr3g0099611/MtrunA17_Chr8g0345941	4	Module5
GO:0009706	chloroplast inner membrane	9/1173	76/37600	0.118421053	3.79593485	4.378292079	0.000593557	0.03178827	0.028324119	MtrunA17_Chr1g0202931/MtrunA17_Chr2g0318431/MtrunA17_Chr2g0323811/MtrunA17_Chr3g0093291/MtrunA17_Chr3g0109051/MtrunA17_Chr3g0128341/MtrunA17_Chr4g0077121/MtrunA17_Chr5g0446501/MtrunA17_Chr8g0357301	9	Module5
GO:0003743	translation initiation factor activity	18/1173	243/37600	0.074074074	2.374411923	3.857087621	0.000679351	0.032794059	0.029220301	MtrunA17_Chr2g0277001/MtrunA17_Chr2g0312631/MtrunA17_Chr2g0315521/MtrunA17_Chr2g0319561/MtrunA17_Chr2g0328631/MtrunA17_Chr3g0121491/MtrunA17_Chr4g0045551/MtrunA17_Chr4g0054961/MtrunA17_Chr4g0062611/MtrunA17_Chr4g0066001/MtrunA17_Chr4g0074021/MtrunA17_Chr5g0397801/MtrunA17_Chr5g0403421/MtrunA17_Chr5g0418211/MtrunA17_Chr5g0436701/MtrunA17_Chr6g0461311/MtrunA17_Chr7g0214171/MtrunA17_Chr7g0249391	18	Module5
GO:0019888	protein phosphatase regulator activity	6/1173	35/37600	0.171428571	5.495067592	4.774237312	0.000680375	0.032794059	0.029220301	MtrunA17_Chr1g0148671/MtrunA17_Chr1g0187531/MtrunA17_Chr4g0039571/MtrunA17_Chr6g0458891/MtrunA17_Chr7g0276681/MtrunA17_Chr8g0341691	6	Module5
GO:0006623	protein targeting to vacuole	6/1173	36/37600	0.166666667	5.342426826	4.677602293	0.000795097	0.036498742	0.032521264	MtrunA17_Chr1g0210521/MtrunA17_Chr2g0302561/MtrunA17_Chr2g0326711/MtrunA17_Chr3g0133721/MtrunA17_Chr4g0029011/MtrunA17_Chr6g0487171	6	Module5
GO:0006413	translational initiation	16/1173	208/37600	0.076923077	2.465735458	3.80384984	0.000884653	0.038735371	0.034514154	MtrunA17_Chr2g0312631/MtrunA17_Chr2g0319561/MtrunA17_Chr2g0328631/MtrunA17_Chr3g0121491/MtrunA17_Chr4g0045551/MtrunA17_Chr4g0054961/MtrunA17_Chr4g0062611/MtrunA17_Chr4g0066001/MtrunA17_Chr4g0074021/MtrunA17_Chr5g0397801/MtrunA17_Chr5g0403421/MtrunA17_Chr5g0418211/MtrunA17_Chr5g0436701/MtrunA17_Chr6g0461311/MtrunA17_Chr7g0214171/MtrunA17_Chr7g0249391	16	Module5
GO:0043666	GO:0043666	6/1173	37/37600	0.162162162	5.198036912	4.584504782	0.000924184	0.038735371	0.034514154	MtrunA17_Chr1g0148671/MtrunA17_Chr1g0187531/MtrunA17_Chr4g0039571/MtrunA17_Chr6g0458891/MtrunA17_Chr7g0276681/MtrunA17_Chr8g0341691	6	Module5
GO:0005777	peroxisome	10/1173	101/37600	0.099009901	3.173718906	3.925361665	0.001241205	0.04985506	0.044422067	MtrunA17_Chr1g0170211/MtrunA17_Chr2g0295671/MtrunA17_Chr3g0118181/MtrunA17_Chr3g0143661/MtrunA17_Chr4g0037131/MtrunA17_Chr6g0460311/MtrunA17_Chr6g0485841/MtrunA17_Chr6g0488811/MtrunA17_Chr7g0242631/MtrunA17_Chr8g0376431	10	Module5
GO:0004519	endonuclease activity	32/773	344/37600	0.093023256	4.524805199	9.515047319	1.67E-12	1.14E-09	1.07E-09	MtrunA17_Chr1g0148741/MtrunA17_Chr1g0182521/MtrunA17_Chr1g0200211/MtrunA17_Chr1g0211781/MtrunA17_Chr2g0278191/MtrunA17_Chr2g0297991/MtrunA17_Chr2g0304071/MtrunA17_Chr2g0307871/MtrunA17_Chr3g0086111/MtrunA17_Chr3g0093831/MtrunA17_Chr3g0125571/MtrunA17_Chr3g0128181/MtrunA17_Chr3g0131331/MtrunA17_Chr3g0145381/MtrunA17_Chr4g0033431/MtrunA17_Chr4g0044701/MtrunA17_Chr4g0045481/MtrunA17_Chr4g0055071/Mtr…	32	Module8	splicing and post-transcriptional processing	Reynoso, M. A., Blanco, F. A., & Zanetti, M. E. (2013). Insights into post-transcriptional regulation during legume-rhizobia symbiosis.�Plant Signaling & Behavior,�8(2), e23102.
GO:0090305	GO:0090305	31/773	416/37600	0.074519231	3.62473878	7.799188613	9.78E-10	3.33E-07	3.14E-07	MtrunA17_Chr1g0148741/MtrunA17_Chr1g0182521/MtrunA17_Chr1g0200211/MtrunA17_Chr1g0211781/MtrunA17_Chr2g0278191/MtrunA17_Chr2g0297991/MtrunA17_Chr2g0304071/MtrunA17_Chr2g0307871/MtrunA17_Chr3g0086111/MtrunA17_Chr3g0093831/MtrunA17_Chr3g0125571/MtrunA17_Chr3g0131331/MtrunA17_Chr3g0145381/MtrunA17_Chr4g0044701/MtrunA17_Chr4g0045481/MtrunA17_Chr4g0055071/MtrunA17_Chr5g0422281/MtrunA17_Chr5g0434451/Mtr…	31	Module8
GO:0089701	U2AF complex	5/773	11/37600	0.454545455	22.10984358	10.14485152	1.51E-06	0.000343607	0.000323507	MtrunA17_Chr1g0162821/MtrunA17_Chr2g0276891/MtrunA17_Chr2g0320801/MtrunA17_Chr3g0077601/MtrunA17_Chr4g0013981	5	Module8
GO:0006397	mRNA processing	11/773	94/37600	0.117021277	5.692108668	6.598972782	3.79E-06	0.000646396	0.000608584	MtrunA17_Chr1g0171821/MtrunA17_Chr1g0211191/MtrunA17_Chr2g0278361/MtrunA17_Chr3g0077601/MtrunA17_Chr3g0129451/MtrunA17_Chr4g0004221/MtrunA17_Chr4g0013981/MtrunA17_Chr4g0032071/MtrunA17_Chr5g0413671/MtrunA17_Chr7g0275551/MtrunA17_Chr8g0369121	11	Module8
GO:0030628	pre-mRNA 3'-splice site binding	5/773	14/37600	0.357142857	17.37201996	8.876626607	6.22E-06	0.000848672	0.000799028	MtrunA17_Chr1g0162821/MtrunA17_Chr2g0276891/MtrunA17_Chr2g0320801/MtrunA17_Chr3g0077601/MtrunA17_Chr4g0013981	5	Module8
GO:0051568	GO:0051568	4/773	10/37600	0.4	19.45666235	8.456910369	3.37E-05	0.003468747	0.003265837	MtrunA17_Chr1g0149581/MtrunA17_Chr1g0149601/MtrunA17_Chr1g0149611/MtrunA17_Chr7g0221611	4	Module8
GO:0009734	auxin-activated signaling pathway	19/773	316/37600	0.060126582	2.924656525	4.977717566	3.56E-05	0.003468747	0.003265837	MtrunA17_Chr1g0166381/MtrunA17_Chr1g0185201/MtrunA17_Chr2g0281341/MtrunA17_Chr2g0301251/MtrunA17_Chr2g0326281/MtrunA17_Chr2g0326761/MtrunA17_Chr2g0331411/MtrunA17_Chr3g0082511/MtrunA17_Chr3g0115271/MtrunA17_Chr3g0136111/MtrunA17_Chr4g0046371/MtrunA17_Chr5g0404781/MtrunA17_Chr5g0433301/MtrunA17_Chr7g0270851/MtrunA17_Chr8g0343541/MtrunA17_Chr8g0353111/MtrunA17_Chr8g0366011/MtrunA17_Chr8g0376771/Mtr…	19	Module8
GO:0006325	chromatin organization	8/773	73/37600	0.109589041	5.330592426	5.365763682	0.000127446	0.010864731	0.01022918	MtrunA17_Chr1g0147371/MtrunA17_Chr2g0302601/MtrunA17_Chr2g0303451/MtrunA17_Chr2g0324381/MtrunA17_Chr3g0102341/MtrunA17_Chr3g0142301/MtrunA17_Chr5g0446481/MtrunA17_Chr8g0360771	8	Module8
GO:0009851	auxin biosynthetic process	4/773	14/37600	0.285714286	13.89761597	6.992864738	0.000150543	0.011407822	0.010740503	MtrunA17_Chr3g0082511/MtrunA17_Chr5g0404781/MtrunA17_Chr8g0353111/MtrunA17_Chr8g0391811	4	Module8
GO:0008380	RNA splicing	6/773	42/37600	0.142857143	6.948807984	5.588536485	0.000206738	0.014099522	0.013274747	MtrunA17_Chr1g0170071/MtrunA17_Chr2g0278361/MtrunA17_Chr3g0077601/MtrunA17_Chr4g0004221/MtrunA17_Chr4g0013981/MtrunA17_Chr5g0428941	6	Module8
GO:0071004	U2-type prespliceosome	5/773	28/37600	0.178571429	8.68600998	5.894439658	0.000240615	0.014918157	0.014045495	MtrunA17_Chr1g0206921/MtrunA17_Chr3g0077601/MtrunA17_Chr4g0013981/MtrunA17_Chr4g0021001/MtrunA17_Chr7g0262041	5	Module8
