# Supplementary material for: Mobile gene clusters and coexpressed plant–rhizobium pathways drive partner quality variation in symbiosis
Source: Proc Natl Acad Sci U S A. 2025 Jul 29;122(31):e2411831122. doi: 10.1073/pnas.2411831122 (PMC12337268; doi:10.1073/pnas.2411831122)
Supplement: Supplementary file 12 — Dataset S11 (CSV) [file pnas.2411831122.sd11.csv]

	gene_id	length	type	Strain_1021	PangenomeWGCNAModule	DZA_121	DZA_141	DZA_144B	DZA_176A	DZA_182	DZA_199	DZA_204	DZA_206	DZA_216	DZA_230	DZA_25B	DZA_278	DZA_282	DZA_283	DZA_31	DZA_335	DZA_724B	DZA_746B	DZA_748B	DZA_89
1	group_10006	1710	panaroo_cluster	SM_RS26660	1	7.968394303	7.732844566	7.870643405	7.858707828	7.716111499	7.965857186	7.8518006	7.766649912	7.778362532	8.062779332	7.866101866	7.977727311	7.800842772	7.938841286	7.960155782	7.882175285	7.912045463	8.014332866	7.999115363	8.139948948
2	group_10031	843	panaroo_cluster	SM_RS25320	1	6.803394142	6.585991761	6.651045145	6.684418997	6.48654447	6.679565864	6.446623702	6.682687765	6.522110461	6.867448854	6.849660485	6.685139108	6.497832279	6.60058444	6.868731967	6.851004685	6.686006408	6.905894458	6.986758651	6.832277054
3	group_10413	1467	panaroo_cluster	SM_RS26315	1	7.661443141	7.653860616	7.555759361	7.655126247	7.517124882	7.643495754	7.585969616	7.583336505	7.441946904	7.833906864	7.768070191	7.647942701	7.47078868	7.647678778	7.787759872	7.784779472	7.585611224	7.861834294	7.885161612	7.83733436
4	group_10484	900	panaroo_cluster	SM_RS24830	1	6.909414901	6.688339504	6.791219142	6.683340053	6.951713093	6.787535405	6.613230077	6.742616473	6.563471136	6.936259117	6.953979938	6.832904928	6.702858709	6.754085824	7.066570927	6.922168403	6.767144972	7.035421409	7.098242048	6.909759757
5	group_10501	1023	panaroo_cluster	SM_RS17215	1	7.440195589	7.365588969	7.489513652	7.523071676	7.338646715	7.406462402	7.438225532	7.626922615	7.470394569	7.652884937	7.518750661	7.40948116	7.390964424	7.532726731	7.517166959	7.483810479	7.466428731	7.464672702	7.548271692	7.389358833
6	group_10513	1200	panaroo_cluster	SM_RS25455	1	7.582262803	7.434481722	7.395937577	7.408411208	7.309736	7.523315362	7.387676555	7.519239946	7.4203358	7.557247014	7.514938382	7.402126833	7.275302347	7.487813097	7.54446312	7.48609663	7.368190483	7.639818553	7.668575999	7.580894004
7	group_10533	942	panaroo_cluster	SM_RS26550	10	7.956704065	7.114398172	7.431842112	7.58805562	7.254150389	7.316263786	7.214958441	7.195822389	-0.958273636	7.385096239	7.493658384	7.958440752	7.596699117	7.375015262	7.485848822	7.146533556	7.402639974	7.148450794	7.136860681	7.062214727
8	group_10556	534	panaroo_cluster	SM_RS25415	1	6.046781478	5.778428695	5.998008012	5.999349255	5.777858526	5.882450786	5.713747761	5.932872799	5.698213069	5.961106786	6.015594825	5.735358398	5.75387997	5.833253761	5.995305445	5.75470618	5.799401899	5.949939753	6.075040361	6.018497754
9	group_10559	1308	panaroo_cluster	SM_RS22355	1	7.438240769	7.442432707	7.44304831	7.431686424	7.348789931	7.45619427	7.377838451	7.309939413	7.345825269	7.584738799	7.519061708	7.303500535	7.366279117	7.408518414	7.538017675	7.538937839	7.499296398	7.570134178	7.573707247	7.498801989
10	group_10580	2100	panaroo_cluster	SM_RS27275	1	8.441396162	8.264528878	8.272243216	8.327911039	8.157661401	8.190469418	8.212986387	8.114290411	8.290714544	8.522912243	8.374401206	8.202975333	8.023585736	8.18826942	8.205153175	8.230010687	8.225075593	8.32437711	8.539616361	8.340870689
11	group_10581	855	panaroo_cluster	SM_RS26525	10	6.784328728	6.964070628	7.137366426	7.003873267	6.844278526	6.951678715	6.72235962	6.484771462	-0.510580215	6.948579102	6.943592699	6.949897259	6.644255765	6.693233467	7.036516595	6.703017377	6.883336402	6.776344705	7.034967213	7.157766988
12	group_10657	852	panaroo_cluster	SM_RS24980	1	6.921519453	6.715888615	6.8341414	6.58491569	6.737698732	6.882850411	6.782674881	6.601406356	6.607779865	6.894067951	6.824155183	6.750419421	6.59974762	6.791240882	6.877689532	6.812422652	6.808661894	6.882854365	7.026295355	7.167047708
13	group_10681	1530	panaroo_cluster	SM_RS19440	1	7.874749967	7.694448791	7.843477687	8.002623785	7.67185657	7.932401959	7.785080077	7.976168858	7.884730223	8.031188883	7.98673515	7.903150478	7.938054451	7.894252539	8.028093696	7.912893762	7.838790712	8.041936064	7.994543416	7.944047821
14	group_10792	837	panaroo_cluster	SM_RS20505	1	6.934962347	6.739586493	7.016519704	6.893967907	6.748985248	6.914628955	6.741537355	6.79794605	6.859103355	7.082725555	6.983285885	6.756390378	6.687702882	6.941246853	7.08543581	6.912052915	6.929210192	7.106261772	7.015612131	6.94297565
15	group_10840	921	panaroo_cluster	SM_RS24740	1	7.058079557	7.02936764	6.920921168	7.019760903	7.121702652	7.209254748	7.168618223	6.973961714	7.050297261	7.162261823	7.086043554	6.886985348	6.869374456	7.069959189	7.076505659	7.002460484	7.000888726	7.148182763	7.245688924	7.257364011
16	group_11224	2460	panaroo_cluster	SM_RS26275	1	8.709720168	8.459482813	8.607687089	8.514133314	8.390274228	8.540130748	8.516316324	8.583532767	8.499623549	8.750709484	8.675731192	8.632921646	8.466039973	8.56701016	8.696118181	8.677063437	8.681240507	8.704741119	8.793382323	8.665107311
17	group_11229	2229	panaroo_cluster	SM_RS26320	1	8.215065605	8.149468631	8.17022672	8.149374742	7.994456696	8.196753572	8.226125315	8.125097543	8.03244162	8.411822216	8.292539087	8.348505901	8.071355072	8.199243362	8.373799671	8.27945455	8.195184541	8.443877938	8.427545036	8.394501918
18	group_1123	1512	panaroo_cluster	SM_RS21810	1	7.914575574	7.607020998	7.822120615	7.830417314	7.606831952	7.822482059	7.702347015	7.834075197	7.752245925	8.00738812	7.854849482	7.807736586	7.718103651	7.814215053	7.977091072	7.894805121	7.743015046	7.941228212	7.938710788	7.951689853
19	group_11240	2001	panaroo_cluster	SM_RS24755	1	8.372357894	8.37416912	8.199010995	8.185681956	8.25393625	8.368106138	8.457684138	8.171243977	8.186544734	8.485928858	8.3983115	8.288257938	8.18848751	8.290309243	8.465380979	8.336353755	8.28413671	8.442297302	8.451953487	8.644611947
20	group_11251	1710	panaroo_cluster	SM_RS30990	1	8.014041055	7.955390397	7.852903739	7.9794699	7.724692333	7.967750008	8.041755355	7.699873502	7.812832748	8.144030427	7.974661774	7.784942641	7.803641842	7.910026673	8.049430826	8.106904774	7.790210312	7.729406198	7.982059628	8.087972563
21	group_11270	2241	panaroo_cluster	SM_RS19065	1	8.740630285	8.399498546	8.515497172	8.449516971	8.364704922	8.51567504	8.407163604	8.439457705	8.54214231	8.62327567	8.578253131	8.398310266	8.33550122	8.467902262	8.638296645	8.626347857	8.557137495	8.645823487	8.686647002	8.615321732
22	group_11376	2010	panaroo_cluster	SM_RS25105	1	8.205311253	7.995763131	8.222004811	8.13100995	7.921912623	8.080468518	8.188598971	8.113445275	8.020787049	8.33764822	8.183498703	8.090720432	7.930966004	8.109113808	8.289960303	8.211781105	8.173117319	8.262310037	8.260138276	8.309479954
23	group_11410	1071	panaroo_cluster	SM_RS25085	0	7.188711525	7.263031737	7.077552441	7.084481825	7.145914155	7.062970827	6.986435491	7.211856763	7.174900098	7.316367404	7.087732317	7.052756182	7.092385305	7.203514498	7.056112227	6.964579165	7.020356288	7.142850152	7.088424456	7.550998454
24	group_11435	1758	panaroo_cluster	SM_RS26505	10	7.941487485	7.695753484	7.781175892	8.004860924	7.754736206	7.830549624	7.851950705	7.800648357	-0.71083786	8.068765811	8.140482148	7.865711982	7.824508941	7.916591023	8.200817517	8.130757494	8.198720632	8.097049291	8.158197712	8.113787572
25	group_11476	1920	panaroo_cluster	SM_RS27255	1	8.253158861	8.042644944	7.978630353	7.921284516	7.817982902	7.943470902	8.020991054	7.796751732	7.787362391	8.165468239	8.028146691	7.815283754	7.637242951	7.893605354	8.235111078	8.101632603	7.921774577	8.427739227	8.249487353	8.093933557
26	group_11562	1806	panaroo_cluster	SM_RS19920	1	8.05671018	7.943164848	8.056233708	7.985263693	7.713876974	7.952843359	7.975536125	7.853638975	7.924217824	8.128058979	8.025987087	7.907627002	7.865258771	7.945909518	8.146126513	8.031416722	7.948946769	8.103797795	8.079186333	8.170627595
27	group_11618	477	panaroo_cluster	SM_RS26490	10	5.096686746	5.422675456	5.481091914	5.579439408	5.357530533	5.436427652	5.554872487	4.935297033	-1.694787448	4.317181456	5.209380971	5.373303385	4.938805518	5.071858473	5.249988801	5.344245436	5.226847099	5.136875074	5.287986896	5.792489705
28	group_11655	4620	panaroo_cluster	SM_RS20440	1	9.333510521	9.489418955	9.579460182	9.661176991	9.459799758	9.625406828	9.650210254	9.680123073	9.612945483	9.78154347	9.777729198	9.399611861	9.542441734	9.726750951	9.780234079	9.761781132	10.43104611	9.805712443	9.836715306	9.743901137
29	group_1309	1440	panaroo_cluster	SM_RS31570	1	7.689736288	7.417653144	7.49506966	7.584460484	7.428841548	7.518574663	7.47447537	7.548387286	7.317915196	7.845985422	7.637509892	7.506855245	7.391755601	7.461992348	7.677697972	7.68000169	7.574604892	7.738631642	7.76107824	7.802068094
30	group_1494	1362	panaroo_cluster	SM_RS28940	1	7.594403973	7.547807127	7.494394578	7.502022532	7.344619275	7.591560568	7.572967541	7.488170586	7.399644875	7.793477491	7.769386566	7.478788234	7.382862853	7.475264288	7.807230323	7.724461519	7.612157036	7.796869967	7.833775915	7.755497768
31	group_1503	1359	panaroo_cluster	SM_RS26555	10	7.998814027	7.680022625	7.867806652	7.912135087	7.821929165	7.801395748	7.572580981	7.784191891	-0.059253261	7.853411942	7.836032716	8.178161832	8.082142215	7.950642834	7.841634553	7.724345684	7.875131388	7.641065388	7.71651753	7.852123717
32	group_1552	1338	panaroo_cluster	SM_RS20885	1	7.7470612	7.611852153	7.708446443	7.730044752	7.557435946	7.699689805	7.660244903	7.671210431	7.58382054	7.90377191	7.785816487	7.720641324	7.630666948	7.679105478	7.82539404	7.795536975	7.755011083	7.81131772	7.761486547	7.679501813
33	group_1733	1281	panaroo_cluster	SM_RS20515	1	7.597169647	7.408882484	7.514659984	7.540231103	7.308502382	7.540742505	7.477088996	7.418881171	7.570399386	7.658972279	7.892335335	7.380850851	7.382099162	7.476682065	7.851158972	7.607564236	7.486528678	7.841686738	7.958090349	7.57016208
34	group_1942	1230	panaroo_cluster	SM_RS26520	10	7.558561993	7.475847726	7.593939	7.619660769	7.462814257	7.439536174	7.333128023	7.43134464	-0.963325514	7.505981538	7.529488294	7.305390789	7.448314002	7.382968269	7.471245251	7.443251893	7.480944588	7.50417436	7.491291505	7.690712699
35	group_2309	1146	panaroo_cluster	SM_RS26545	10	7.32975791	7.009218164	7.24511323	7.204336153	6.943553785	7.204847158	6.975891757	7.182773986	-1.00535601	7.37379901	7.179886881	7.33272505	7.112717774	7.273351802	7.277476542	7.235391786	7.208800131	7.37531406	7.285964464	7.38503753
36	group_2648	1071	panaroo_cluster	SM_RS19430	1	7.154857782	7.023444683	7.019889033	7.119829415	6.835232627	7.133126662	6.97366724	7.170732663	7.016885207	7.378733508	7.304202567	6.942413734	7.005867369	7.062846778	7.434762384	7.241228324	7.21977233	7.314515452	7.376434603	7.158129933
37	group_294	2364	panaroo_cluster	SM_RS26560	10	9.330916634	8.853574761	9.068494317	9.246186016	9.177280768	8.907015012	8.818172743	8.970155031	0.539182713	8.875898795	8.917279599	9.559904991	9.501563964	9.129472451	9.08189526	8.845971607	9.495893574	8.639325202	8.761038838	8.932443114
38	group_329	2271	panaroo_cluster	SM_RS26565	10	9.06724803	8.842257593	8.973934196	9.087300387	9.174469984	8.710489751	8.678333512	9.074406465	-0.436062002	8.765117899	8.862989546	9.497771318	9.569015329	9.230562893	9.07301553	8.763313353	9.515827061	8.642152752	8.713656957	8.993334162
39	group_46	3618	panaroo_cluster	SM_RS17240	1	9.381277295	9.186280751	9.189307138	9.208472355	9.110081051	9.235947861	9.19217533	9.230692	9.201034341	9.416096873	9.334128512	9.198246681	9.134895359	9.289355537	9.382433714	9.330086824	9.299705389	9.371234239	9.516565014	9.329055961
40	group_4670	783	panaroo_cluster	SM_RS20510	1	6.649999091	6.579639583	6.82478489	6.809079299	6.432209065	6.686896512	6.840163496	6.643092418	6.542184942	6.778678586	6.695326829	6.539430747	6.51696818	6.700293423	6.826906065	6.663867305	6.682983669	6.787454677	6.723323267	6.699232379
41	group_505	1989	panaroo_cluster	SM_RS20610	1	8.386782773	8.27140203	8.467904155	8.202761098	8.113938838	8.23096277	8.282389204	8.457119033	8.241698768	8.377723153	8.494711278	8.35313948	8.184402858	8.363018445	8.550246555	8.406194081	8.274083271	8.465135129	8.450659671	8.417711671
42	group_5122	717	panaroo_cluster	SM_RS24250	1	6.368843282	6.219495514	6.23094642	6.230798361	6.018733308	6.438149264	5.922860361	6.291505184	6.140100668	6.452666358	6.407163188	6.495745529	6.122388496	6.340378177	6.383038341	6.27851857	6.181082213	6.408695959	6.468619919	6.281072674
43	group_6016	570	panaroo_cluster	SM_RS25160	1	5.739746499	5.671748331	5.986419982	5.623989004	5.559964361	5.720443083	5.65601259	5.678904558	5.522422018	5.89852617	5.924080104	5.740219706	5.696252108	5.7356483	5.92466676	5.858985401	5.755445676	6.068009277	5.966444984	5.933226718
44	group_713	1779	panaroo_cluster	SM_RS25385	1	8.064851464	7.897998192	7.979605661	7.950963948	7.90458511	7.975086579	7.852427835	7.933122111	7.903981149	8.165576422	8.083692469	8.08990639	7.851217506	7.927643007	8.111916723	8.098124513	8.007328307	8.156017675	8.220948288	8.290989466
45	group_772	1722	panaroo_cluster	SM_RS17680	1	7.878851182	7.777601088	7.842699958	7.903807341	7.6707386	7.872505242	7.873885191	7.780891069	7.672720285	8.061401853	7.881231212	7.737792045	7.722365151	7.872127132	7.982302891	7.977981166	7.935707687	8.005501665	8.050810701	7.925354843
46	group_81	3264	panaroo_cluster	SM_RS27180	1	8.982596809	8.772524309	8.847108635	8.902669952	8.728227607	8.890114689	8.848035685	8.954041222	8.798778267	9.086490483	9.00479484	8.919283392	8.764880602	8.874279182	9.046322049	8.972303727	8.890869905	9.049744236	9.137806159	9.101802499
47	group_9214	1827	panaroo_cluster	SM_RS27150	1	8.034678263	7.979591887	8.050172917	7.980838362	7.843620811	8.058074744	8.047862035	7.841777929	7.778597763	8.12989674	7.937031516	7.867498616	7.770917044	7.793401431	8.126662328	7.98829615	7.947791516	8.143994476	8.122306028	8.082755372
48	group_9605	669	panaroo_cluster	SM_RS28945	1	6.418602565	6.267524108	6.278117646	6.409619501	6.18123221	6.508989305	6.453105025	6.262943529	6.16099746	6.723446354	6.572146985	6.375919947	6.154636828	6.383492308	6.566580211	6.435009944	6.368819405	6.615221922	6.546084023	6.490902241
49	group_9610	1722	panaroo_cluster	SM_RS19500	1	7.996005603	7.983317155	8.054404187	7.908559563	7.740790359	8.074944468	8.012434965	7.934495676	8.092300052	8.157298541	8.063289454	7.906312491	7.846946137	8.076262087	8.145047331	8.371513729	8.004345211	8.223958607	8.09527349	8.0892548
50	group_9669	879	panaroo_cluster	SM_RS20500	0	6.759755974	6.507959624	6.78670589	6.829290364	6.548363834	6.872439371	6.638874925	6.637272989	6.219348679	6.89594656	6.432806397	6.574581133	6.587778912	6.445225666	6.263471385	6.864197128	6.132527011	6.500461744	6.343815225	6.767738168
51	group_9671	1497	panaroo_cluster	SM_RS19160	1	7.849324482	7.673727287	7.761703076	7.738400127	7.517578252	7.63623622	7.699949049	7.7919436	7.673034345	7.940286987	7.812928103	7.664695249	7.587032289	7.685395139	7.883101296	7.844264529	7.647463171	7.885523432	7.952868163	7.751883693
52	group_9682	507	panaroo_cluster	SM_RS26580	10	8.587907057	6.883688799	7.840908801	7.289427969	7.624807027	8.052669714	6.953598874	7.285678772	-0.642412776	7.868992064	7.751285154	8.214574516	8.331956374	7.747478743	7.500856019	7.561480411	7.103856606	7.195300187	7.746390351	7.099147314
53	group_9727	489	panaroo_cluster	SM_RS26515	10	6.206393644	6.091116078	6.102609832	6.183057961	6.028274368	6.038100006	5.551309693	5.876648637	-1.694787448	5.8486302	6.169271232	6.140076663	5.933815211	5.882537863	6.100313773	5.834250508	5.97478667	6.206341148	6.041694458	6.413555526
54	group_9843	2394	panaroo_cluster	SM_RS29295	1	8.547508004	8.365596965	8.395452968	8.513249572	8.173231101	8.465461683	8.455421235	8.376868372	8.25459538	8.613052655	8.562905639	8.478709282	8.301713873	8.498989942	8.63568796	8.541992757	8.428526451	8.657666359	8.686561739	8.663969221
55	group_9955	1473	panaroo_cluster	SM_RS19460	1	7.792165439	7.594988085	7.748562673	7.860825079	7.59465813	7.758915542	7.717270089	7.799276327	7.668012649	8.012520288	7.815329007	7.754221836	7.7043782	7.903254609	7.869430404	7.83271897	7.680454504	7.931278172	7.891682147	7.885700232
56	group_9994	1068	panaroo_cluster	SM_RS17175	1	7.334290897	7.161144489	7.278251265	7.170366109	7.175563904	7.22446275	7.25641927	7.188095494	7.215673648	7.425092371	7.387422865	7.314883186	7.139454992	7.276770382	7.39365971	7.342169822	7.153638707	7.443642824	7.421163138	7.290511144
