# Supplementary material for: Mobile gene clusters and coexpressed plant–rhizobium pathways drive partner quality variation in symbiosis
Source: Proc Natl Acad Sci U S A. 2025 Jul 29;122(31):e2411831122. doi: 10.1073/pnas.2411831122 (PMC12337268; doi:10.1073/pnas.2411831122)
Supplement: Supplementary file 13 — Dataset S12 (XLSX) [file pnas.2411831122.sd12.xlsx]

## Sheet: 574 genes
	204	206	278	283	141	199	216	144B	176A	182	121	89	282	230	335	724B	25B	748B	31	746B
SM_RS00855	Absent	Absent	Absent	Absent	Absent	Absent	Absent	Absent	Absent	Absent	Absent	Absent	Absent	Absent	Absent	Absent	Present	Absent	Present	Present
SM_RS02190	Absent	Present	Absent	Present	Absent	Absent	Present	Present	Present	Absent	Present	Present	Present	Absent	Present	Absent	Present	Present	Present	Present
SM_RS03060	Absent	Absent	Absent	Absent	Absent	Absent	Absent	Absent	Absent	Absent	Absent	Absent	Absent	Absent	Absent	Absent	Present	Absent	Present	Present
SM_RS05885	Present	Present	Present	Present	Present	Present	Present	Present	Present	Present	Present	Present	Present	Absent	Absent	Absent	Present	Present	Present	Present
SM_RS06360	Absent	Absent	Present	Absent	Absent	Absent	Absent	Present	Present	Present	Present	Present	Absent	Absent	Absent	Present	Present	Absent	Present	Present
SM_RS08060	Present	Present	Present	Present	Absent	Present	Present	Present	Absent	Present	Present	Present	Present	Absent	Absent	Absent	Present	Absent	Present	Present
SM_RS08090	Present	Present	Present	Present	Absent	Present	Present	Present	Absent	Present	Present	Present	Present	Absent	Absent	Absent	Present	Absent	Present	Present
SM_RS08940	Present	Present	Present	Present	Absent	Present	Present	Present	Absent	Present	Present	Present	Present	Absent	Absent	Absent	Present	Absent	Present	Present
SM_RS14440	Absent	Absent	Absent	Absent	Present	Absent	Absent	Absent	Absent	Absent	Present	Absent	Present	Absent	Absent	Absent	Present	Present	Present	Present
SM_RS15265	Absent	Absent	Absent	Absent	Absent	Absent	Absent	Absent	Absent	Absent	Absent	Absent	Absent	Absent	Absent	Absent	Present	Absent	Present	Present
SM_RS19100	Present	Present	Present	Present	Present	Present	Absent	Present	Present	Present	Present	Present	Present	Absent	Present	Absent	Present	Present	Present	Present
SM_RS19655	Present	Present	Present	Present	Present	Present	Present	Present	Present	Present	Present	Present	Absent	Absent	Present	Absent	Present	Present	Present	Present
SM_RS19970	Absent	Absent	Absent	Absent	Absent	Absent	Absent	Absent	Absent	Absent	Absent	Absent	Absent	Absent	Present	Present	Absent	Present	Absent	Absent
SM_RS19980	Absent	Absent	Absent	Absent	Absent	Absent	Absent	Absent	Absent	Absent	Absent	Absent	Absent	Absent	Present	Present	Absent	Present	Absent	Absent
SM_RS19985	Absent	Absent	Absent	Absent	Absent	Absent	Absent	Absent	Absent	Absent	Absent	Absent	Absent	Absent	Present	Present	Absent	Present	Absent	Absent
SM_RS20255	Absent	Absent	Present	Absent	Absent	Absent	Absent	Absent	Absent	Absent	Absent	Absent	Absent	Absent	Absent	Absent	Present	Present	Present	Present
SM_RS20265	Absent	Present	Present	Absent	Absent	Present	Absent	Absent	Absent	Absent	Absent	Absent	Absent	Absent	Present	Absent	Present	Absent	Present	Present
SM_RS20300	Absent	Absent	Present	Absent	Absent	Present	Absent	Absent	Absent	Absent	Absent	Absent	Absent	Absent	Present	Absent	Absent	Absent	Absent	Absent
SM_RS20315	Present	Present	Present	Present	Absent	Present	Absent	Absent	Absent	Absent	Absent	Absent	Absent	Absent	Present	Absent	Present	Absent	Present	Present
SM_RS20335	Present	Absent	Present	Absent	Absent	Present	Absent	Absent	Absent	Absent	Absent	Absent	Absent	Absent	Present	Absent	Absent	Absent	Absent	Absent
SM_RS25515	Present	Present	Present	Absent	Present	Present	Absent	Present	Absent	Present	Present	Absent	Present	Absent	Present	Absent	Present	Present	Present	Present
SM_RS25520	Present	Present	Present	Present	Present	Present	Absent	Present	Absent	Present	Present	Present	Present	Absent	Present	Absent	Present	Present	Present	Present
SM_RS25545	Present	Absent	Absent	Absent	Present	Present	Absent	Absent	Absent	Present	Present	Absent	Present	Absent	Absent	Present	Absent	Absent	Absent	Absent
SM_RS25590	Present	Absent	Absent	Present	Present	Present	Absent	Absent	Absent	Present	Present	Present	Absent	Absent	Absent	Absent	Absent	Absent	Absent	Absent
SM_RS25650	Present	Absent	Absent	Present	Present	Present	Absent	Absent	Absent	Present	Present	Present	Absent	Absent	Absent	Absent	Absent	Absent	Absent	Absent
SM_RS25660	Present	Absent	Absent	Present	Present	Present	Absent	Absent	Present	Present	Present	Present	Absent	Absent	Absent	Absent	Absent	Absent	Absent	Absent
SM_RS25675	Present	Absent	Absent	Absent	Present	Present	Absent	Absent	Absent	Present	Present	Absent	Absent	Absent	Absent	Absent	Absent	Absent	Absent	Absent
SM_RS25720	Present	Absent	Absent	Absent	Present	Present	Absent	Absent	Absent	Present	Present	Absent	Absent	Absent	Absent	Absent	Absent	Absent	Absent	Absent
SM_RS25725	Present	Absent	Present	Present	Present	Present	Absent	Present	Absent	Present	Present	Present	Absent	Absent	Absent	Absent	Present	Present	Present	Present
SM_RS25860	Present	Present	Present	Present	Present	Present	Present	Present	Absent	Absent	Absent	Present	Absent	Absent	Present	Absent	Present	Present	Present	Absent
SM_RS25865	Present	Present	Present	Present	Present	Present	Present	Present	Absent	Absent	Absent	Present	Absent	Absent	Present	Absent	Present	Present	Present	Absent
SM_RS25870	Present	Present	Absent	Present	Present	Present	Absent	Present	Absent	Absent	Absent	Present	Absent	Absent	Absent	Absent	Present	Present	Present	Absent
SM_RS25915	Present	Absent	Absent	Absent	Present	Present	Absent	Absent	Absent	Present	Present	Absent	Absent	Absent	Absent	Absent	Absent	Absent	Absent	Absent
SM_RS26295	Absent	Absent	Absent	Absent	Absent	Absent	Present	Absent	Present	Absent	Absent	Absent	Present	Absent	Present	Present	Present	Absent	Present	Present
SM_RS26425	Present	Absent	Absent	Absent	Present	Present	Absent	Present	Absent	Present	Present	Absent	Absent	Absent	Absent	Absent	Absent	Absent	Absent	Absent
SM_RS26445	Present	Present	Absent	Absent	Present	Present	Absent	Absent	Absent	Present	Present	Absent	Absent	Absent	Present	Present	Absent	Absent	Absent	Absent
SM_RS26450	Present	Present	Absent	Present	Present	Present	Present	Present	Absent	Present	Present	Present	Absent	Absent	Present	Present	Absent	Absent	Absent	Absent
SM_RS26725	Absent	Present	Present	Present	Absent	Absent	Absent	Absent	Present	Absent	Absent	Present	Absent	Absent	Present	Present	Absent	Absent	Absent	Absent
SM_RS26745	Absent	Present	Present	Present	Absent	Absent	Absent	Absent	Absent	Absent	Absent	Present	Absent	Absent	Present	Present	Present	Absent	Absent	Absent
SM_RS26770	Absent	Present	Present	Present	Absent	Absent	Absent	Absent	Present	Absent	Absent	Present	Absent	Absent	Present	Present	Absent	Absent	Absent	Absent
SM_RS26780	Absent	Present	Present	Present	Absent	Absent	Present	Absent	Present	Present	Absent	Present	Absent	Absent	Present	Present	Absent	Absent	Present	Absent
SM_RS26785	Present	Present	Present	Present	Present	Present	Present	Present	Present	Present	Present	Present	Absent	Absent	Present	Present	Present	Present	Present	Absent
SM_RS27385	Present	Absent	Absent	Absent	Absent	Absent	Absent	Absent	Present	Absent	Present	Absent	Absent	Absent	Absent	Present	Absent	Absent	Absent	Absent
SM_RS27405	Present	Present	Present	Present	Present	Present	Absent	Present	Present	Present	Present	Present	Absent	Absent	Present	Present	Absent	Present	Present	Absent
SM_RS27440	Present	Absent	Present	Present	Present	Present	Present	Present	Present	Present	Present	Present	Absent	Absent	Absent	Present	Present	Present	Present	Present
SM_RS29330	Absent	Absent	Absent	Absent	Absent	Absent	Absent	Absent	Present	Present	Present	Absent	Absent	Absent	Absent	Absent	Absent	Absent	Absent	Absent
SM_RS29610	Present	Absent	Absent	Absent	Present	Absent	Absent	Present	Absent	Present	Present	Absent	Absent	Absent	Absent	Absent	Present	Absent	Present	Present
SM_RS29650	Absent	Present	Present	Present	Absent	Absent	Present	Present	Present	Present	Present	Present	Absent	Absent	Absent	Absent	Present	Absent	Present	Absent
SM_RS29840	Absent	Present	Present	Present	Absent	Absent	Present	Absent	Absent	Absent	Absent	Present	Absent	Absent	Absent	Present	Absent	Absent	Absent	Absent
SM_RS29970	Present	Present	Absent	Present	Absent	Present	Absent	Absent	Absent	Present	Present	Present	Absent	Absent	Absent	Absent	Absent	Absent	Absent	Absent
SM_RS30000	Present	Present	Present	Present	Absent	Present	Present	Present	Present	Present	Present	Present	Absent	Absent	Absent	Present	Present	Absent	Present	Present
SM_RS30205	Present	Present	Absent	Absent	Present	Present	Absent	Absent	Absent	Present	Present	Absent	Absent	Absent	Absent	Absent	Absent	Absent	Absent	Absent
SM_RS30225	Present	Present	Absent	Absent	Present	Present	Absent	Absent	Absent	Present	Present	Absent	Absent	Absent	Absent	Absent	Absent	Absent	Absent	Absent
SM_RS30270	Present	Present	Absent	Absent	Present	Present	Absent	Absent	Absent	Present	Present	Absent	Absent	Absent	Absent	Absent	Absent	Absent	Absent	Absent
SM_RS30325	Present	Absent	Absent	Absent	Present	Present	Absent	Absent	Absent	Present	Present	Absent	Absent	Absent	Absent	Absent	Absent	Present	Absent	Absent
SM_RS30605	Absent	Absent	Absent	Absent	Absent	Absent	Absent	Absent	Absent	Present	Present	Absent	Present	Absent	Absent	Absent	Present	Absent	Present	Present
WP_003525318.1	Present	Present	Present	Present	Present	Absent	Present	Absent	Absent	Absent	Present	Present	Present	Absent	Absent	Present	Present	Present	Present	Present
WP_003526832.1	Present	Present	Present	Present	Present	Present	Present	Present	Absent	Present	Present	Present	Absent	Absent	Present	Absent	Present	Present	Present	Absent
WP_003526864.1	Present	Present	Present	Present	Absent	Absent	Present	Present	Present	Present	Present	Present	Present	Absent	Present	Absent	Present	Present	Present	Absent
WP_003527033.1	Absent	Present	Absent	Present	Absent	Absent	Absent	Absent	Absent	Present	Present	Present	Absent	Absent	Absent	Absent	Present	Present	Present	Present
WP_003529406.1	Present	Present	Present	Absent	Present	Present	Present	Absent	Absent	Present	Present	Absent	Absent	Absent	Absent	Absent	Present	Absent	Present	Absent
WP_003529407.1	Present	Present	Absent	Absent	Present	Present	Present	Present	Present	Present	Present	Present	Absent	Absent	Absent	Absent	Present	Absent	Present	Absent
WP_003530441.1	Present	Present	Present	Absent	Present	Present	Present	Present	Present	Present	Present	Absent	Present	Absent	Present	Present	Present	Present	Present	Present
WP_003536010.1	Absent	Absent	Present	Present	Present	Present	Present	Absent	Present	Present	Present	Present	Present	Absent	Absent	Absent	Present	Present	Present	Present
WP_004434108.1	Present	Present	Absent	Present	Present	Present	Present	Present	Present	Present	Present	Present	Present	Absent	Absent	Present	Present	Present	Present	Absent
WP_004435663.1	Absent	Absent	Present	Absent	Absent	Present	Absent	Absent	Absent	Absent	Absent	Absent	Absent	Absent	Present	Absent	Absent	Absent	Absent	Absent
WP_004435686.1	Absent	Absent	Present	Absent	Absent	Present	Absent	Absent	Absent	Present	Absent	Absent	Absent	Absent	Present	Absent	Absent	Absent	Absent	Absent
WP_004435695.1	Absent	Present	Present	Absent	Absent	Present	Absent	Absent	Present	Absent	Absent	Absent	Absent	Absent	Present	Absent	Present	Absent	Present	Present
WP_004435728.1	Absent	Absent	Present	Absent	Absent	Present	Absent	Absent	Absent	Absent	Absent	Absent	Absent	Absent	Present	Absent	Absent	Absent	Absent	Absent
WP_010967021.1	Present	Absent	Absent	Absent	Present	Present	Present	Present	Present	Present	Present	Absent	Present	Absent	Absent	Absent	Absent	Absent	Absent	Absent
WP_010967023.1	Absent	Absent	Absent	Absent	Absent	Absent	Present	Absent	Present	Absent	Absent	Absent	Present	Absent	Absent	Absent	Absent	Absent	Absent	Absent
WP_010967070.1	Present	Absent	Absent	Absent	Present	Present	Absent	Absent	Absent	Present	Present	Absent	Absent	Absent	Absent	Absent	Absent	Absent	Absent	Absent
WP_010967159.1	Present	Absent	Absent	Absent	Present	Present	Absent	Absent	Absent	Present	Present	Absent	Present	Absent	Absent	Present	Absent	Absent	Absent	Absent
WP_010967160.1	Present	Absent	Absent	Absent	Present	Present	Absent	Absent	Absent	Present	Present	Absent	Present	Absent	Absent	Present	Absent	Absent	Absent	Absent
WP_010967161.1	Present	Absent	Absent	Absent	Present	Present	Absent	Absent	Absent	Present	Present	Absent	Present	Absent	Absent	Present	Absent	Absent	Absent	Absent
WP_010967162.1	Present	Absent	Absent	Absent	Present	Present	Absent	Absent	Absent	Present	Present	Absent	Present	Absent	Absent	Present	Absent	Absent	Absent	Absent
WP_010967163.1	Present	Absent	Absent	Absent	Present	Present	Absent	Absent	Absent	Present	Present	Absent	Present	Absent	Absent	Present	Absent	Absent	Absent	Absent
WP_010967164.1	Present	Absent	Absent	Absent	Present	Present	Absent	Absent	Absent	Present	Present	Absent	Present	Absent	Absent	Present	Absent	Absent	Absent	Absent
WP_010967166.1	Present	Absent	Absent	Present	Present	Present	Absent	Absent	Absent	Present	Present	Present	Absent	Absent	Absent	Absent	Present	Absent	Present	Present
WP_010967169.1	Present	Absent	Absent	Present	Present	Present	Absent	Absent	Absent	Present	Present	Present	Absent	Absent	Absent	Absent	Absent	Absent	Absent	Absent
WP_010967170.1	Present	Absent	Absent	Present	Present	Present	Absent	Absent	Absent	Present	Present	Present	Absent	Absent	Absent	Absent	Absent	Absent	Absent	Absent
WP_010967171.1	Present	Absent	Absent	Absent	Present	Present	Absent	Present	Absent	Present	Present	Absent	Absent	Absent	Absent	Absent	Absent	Absent	Absent	Absent
WP_010967172.1	Present	Absent	Absent	Present	Present	Present	Absent	Absent	Absent	Present	Present	Present	Absent	Absent	Absent	Absent	Absent	Absent	Absent	Absent
WP_010967173.1	Present	Absent	Absent	Present	Present	Present	Absent	Absent	Absent	Present	Present	Present	Absent	Absent	Absent	Absent	Absent	Absent	Absent	Absent
WP_010967174.1	Present	Absent	Absent	Present	Present	Present	Absent	Absent	Absent	Present	Present	Present	Absent	Absent	Absent	Absent	Absent	Absent	Absent	Absent
WP_010967175.1	Present	Absent	Absent	Present	Present	Present	Absent	Absent	Absent	Present	Present	Present	Absent	Absent	Absent	Absent	Absent	Absent	Absent	Absent
WP_010967176.1	Present	Absent	Absent	Present	Present	Present	Absent	Absent	Absent	Present	Present	Present	Absent	Absent	Absent	Absent	Absent	Absent	Absent	Absent
WP_010967177.1	Present	Absent	Absent	Present	Present	Present	Absent	Absent	Absent	Present	Present	Present	Absent	Absent	Absent	Absent	Absent	Absent	Absent	Absent
WP_010967180.1	Present	Absent	Absent	Present	Present	Present	Absent	Absent	Absent	Present	Present	Present	Absent	Absent	Absent	Absent	Absent	Absent	Absent	Absent
WP_010967182.1	Present	Absent	Absent	Present	Present	Present	Absent	Absent	Absent	Present	Present	Present	Absent	Absent	Absent	Absent	Absent	Absent	Absent	Absent
WP_010967183.1	Present	Absent	Absent	Present	Present	Present	Absent	Absent	Absent	Present	Present	Present	Present	Absent	Absent	Absent	Absent	Absent	Absent	Absent
WP_010967185.1	Present	Absent	Absent	Absent	Present	Present	Absent	Absent	Absent	Present	Present	Absent	Absent	Absent	Absent	Absent	Absent	Absent	Absent	Absent
WP_010967186.1	Present	Absent	Absent	Absent	Present	Present	Absent	Present	Absent	Present	Present	Absent	Absent	Absent	Absent	Absent	Absent	Absent	Absent	Absent
WP_010967187.1	Present	Present	Absent	Absent	Present	Present	Absent	Absent	Absent	Present	Present	Absent	Absent	Absent	Absent	Absent	Absent	Absent	Absent	Absent
WP_010967188.1	Present	Absent	Absent	Present	Present	Present	Absent	Absent	Present	Present	Present	Present	Absent	Absent	Absent	Absent	Absent	Absent	Absent	Absent
WP_010967189.1	Present	Absent	Absent	Present	Present	Present	Absent	Absent	Absent	Present	Present	Present	Absent	Absent	Absent	Absent	Absent	Absent	Absent	Absent
WP_010967190.1	Present	Absent	Absent	Present	Present	Present	Absent	Absent	Absent	Present	Present	Present	Absent	Absent	Absent	Absent	Absent	Absent	Absent	Absent
WP_010967191.1	Present	Absent	Absent	Present	Present	Present	Absent	Absent	Absent	Present	Present	Present	Absent	Absent	Absent	Absent	Absent	Absent	Absent	Absent
WP_010967195.1	Present	Absent	Absent	Absent	Present	Present	Absent	Absent	Absent	Present	Present	Absent	Absent	Absent	Absent	Absent	Absent	Absent	Absent	Absent
WP_010967197.1	Present	Absent	Absent	Absent	Present	Present	Absent	Absent	Absent	Present	Present	Absent	Absent	Absent	Absent	Present	Present	Absent	Present	Present
WP_010967201.1	Absent	Absent	Absent	Absent	Absent	Absent	Absent	Absent	Absent	Present	Present	Absent	Absent	Absent	Present	Absent	Present	Absent	Present	Present
WP_010967204.1	Present	Absent	Present	Absent	Present	Present	Absent	Present	Present	Present	Present	Absent	Absent	Absent	Absent	Absent	Absent	Absent	Absent	Absent
WP_010967205.1	Present	Present	Present	Present	Absent	Absent	Present	Present	Present	Present	Present	Present	Present	Absent	Present	Absent	Present	Present	Present	Absent
WP_010967206.1	Present	Present	Present	Present	Absent	Absent	Present	Present	Absent	Present	Present	Present	Present	Absent	Present	Absent	Present	Present	Present	Absent
WP_010967207.1	Present	Present	Present	Present	Absent	Absent	Present	Present	Present	Present	Present	Present	Present	Absent	Present	Absent	Present	Present	Present	Absent
WP_010967208.1	Present	Present	Present	Present	Absent	Absent	Present	Present	Present	Present	Present	Present	Present	Absent	Present	Absent	Present	Present	Present	Absent
WP_010967209.1	Present	Present	Present	Present	Absent	Absent	Present	Present	Absent	Present	Present	Present	Present	Absent	Present	Absent	Present	Present	Present	Absent
WP_010967210.1	Present	Present	Present	Present	Absent	Absent	Present	Present	Absent	Present	Present	Present	Present	Absent	Present	Absent	Present	Present	Present	Absent
WP_010967211.1	Present	Present	Present	Present	Absent	Absent	Present	Present	Absent	Present	Present	Present	Present	Absent	Present	Absent	Present	Present	Present	Absent
WP_010967212.1	Present	Present	Present	Present	Absent	Absent	Present	Present	Absent	Present	Present	Present	Present	Absent	Present	Absent	Present	Present	Present	Absent
WP_010967214.1	Present	Present	Present	Present	Absent	Absent	Present	Present	Present	Present	Present	Present	Present	Absent	Present	Present	Present	Present	Present	Absent
WP_010967216.1	Present	Present	Present	Present	Present	Present	Present	Present	Absent	Absent	Absent	Present	Present	Absent	Present	Absent	Present	Present	Present	Present
WP_010967217.1	Absent	Present	Present	Present	Absent	Absent	Present	Present	Present	Absent	Absent	Present	Absent	Absent	Present	Absent	Present	Present	Present	Absent
WP_010967220.1	Present	Present	Absent	Present	Present	Present	Absent	Present	Present	Absent	Absent	Present	Absent	Absent	Absent	Absent	Present	Present	Present	Absent
WP_010967221.1	Present	Present	Present	Present	Present	Present	Absent	Present	Absent	Present	Present	Present	Absent	Absent	Absent	Absent	Present	Present	Present	Absent
WP_010967223.1	Present	Present	Absent	Present	Absent	Absent	Absent	Present	Absent	Present	Present	Present	Absent	Absent	Absent	Absent	Present	Present	Present	Absent
WP_010967224.1	Present	Present	Absent	Present	Present	Present	Absent	Present	Absent	Present	Present	Present	Absent	Absent	Absent	Absent	Present	Present	Present	Absent
WP_010967225.1	Present	Present	Present	Present	Present	Present	Absent	Present	Absent	Present	Present	Present	Absent	Absent	Absent	Absent	Present	Present	Present	Absent
WP_010967226.1	Absent	Present	Present	Present	Present	Present	Present	Present	Absent	Absent	Absent	Present	Absent	Absent	Present	Absent	Present	Present	Present	Absent
WP_010967228.1	Present	Absent	Absent	Absent	Present	Present	Absent	Absent	Absent	Present	Present	Absent	Absent	Absent	Absent	Absent	Absent	Absent	Absent	Absent
WP_010967229.1	Present	Absent	Absent	Absent	Present	Present	Absent	Absent	Absent	Present	Present	Absent	Absent	Absent	Absent	Absent	Absent	Absent	Absent	Absent
WP_010967233.1	Present	Absent	Absent	Absent	Present	Present	Absent	Absent	Absent	Present	Present	Absent	Absent	Absent	Absent	Absent	Absent	Absent	Absent	Absent
WP_010967235.1	Present	Absent	Absent	Absent	Present	Present	Present	Present	Present	Present	Present	Absent	Absent	Absent	Absent	Present	Present	Present	Present	Present
WP_010967236.1	Absent	Present	Absent	Present	Absent	Absent	Absent	Present	Absent	Absent	Absent	Present	Absent	Absent	Absent	Absent	Absent	Present	Absent	Absent
WP_010967237.1	Absent	Present	Present	Present	Absent	Absent	Absent	Present	Present	Present	Absent	Present	Absent	Absent	Absent	Absent	Absent	Present	Absent	Absent
WP_010967238.1	Absent	Present	Absent	Present	Absent	Absent	Absent	Present	Present	Absent	Absent	Present	Absent	Absent	Absent	Absent	Present	Present	Absent	Absent
WP_010967239.1	Absent	Present	Absent	Present	Absent	Absent	Absent	Present	Absent	Absent	Absent	Present	Absent	Absent	Absent	Absent	Absent	Present	Absent	Absent
WP_010967278.1	Present	Absent	Absent	Absent	Present	Present	Absent	Absent	Absent	Present	Present	Absent	Absent	Absent	Absent	Absent	Absent	Absent	Absent	Absent
WP_010967280.1	Present	Absent	Absent	Absent	Present	Present	Absent	Absent	Absent	Present	Present	Absent	Absent	Absent	Absent	Absent	Absent	Absent	Absent	Absent
WP_010967281.1	Present	Absent	Absent	Absent	Present	Present	Absent	Absent	Absent	Present	Present	Absent	Absent	Absent	Absent	Absent	Absent	Absent	Absent	Absent
WP_010967282.1	Present	Absent	Present	Absent	Present	Present	Absent	Absent	Absent	Absent	Absent	Absent	Absent	Absent	Absent	Absent	Absent	Absent	Absent	Absent
WP_010967283.1	Present	Absent	Absent	Absent	Present	Present	Absent	Absent	Absent	Absent	Absent	Absent	Absent	Absent	Absent	Absent	Absent	Absent	Absent	Absent
WP_010967284.1	Absent	Present	Present	Present	Present	Present	Present	Present	Present	Present	Absent	Present	Absent	Absent	Present	Present	Present	Present	Present	Absent
WP_010967295.1	Present	Present	Present	Absent	Present	Present	Present	Present	Present	Present	Present	Absent	Present	Absent	Present	Absent	Absent	Present	Absent	Absent
WP_010967304.1	Absent	Absent	Absent	Absent	Absent	Absent	Present	Present	Present	Present	Present	Absent	Present	Absent	Present	Present	Present	Absent	Present	Present
WP_010967329.1	Absent	Present	Present	Present	Absent	Absent	Present	Absent	Absent	Absent	Absent	Present	Absent	Absent	Present	Present	Present	Present	Present	Present
WP_010967333.1	Absent	Present	Absent	Present	Absent	Absent	Absent	Absent	Absent	Absent	Absent	Present	Absent	Absent	Present	Present	Absent	Absent	Absent	Absent
WP_010967336.1	Present	Present	Present	Present	Present	Present	Absent	Absent	Absent	Present	Present	Present	Absent	Absent	Present	Present	Absent	Absent	Absent	Absent
WP_010967337.1	Absent	Absent	Absent	Present	Absent	Absent	Absent	Present	Present	Absent	Absent	Present	Absent	Absent	Present	Present	Absent	Absent	Absent	Absent
WP_010967376.1	Absent	Present	Present	Present	Absent	Absent	Absent	Absent	Absent	Absent	Absent	Present	Absent	Absent	Present	Present	Present	Absent	Absent	Absent
WP_010967385.1	Absent	Present	Present	Present	Absent	Absent	Absent	Absent	Absent	Absent	Absent	Present	Absent	Absent	Present	Present	Absent	Absent	Present	Absent
WP_010967386.1	Absent	Present	Present	Present	Absent	Absent	Absent	Absent	Absent	Absent	Absent	Present	Absent	Absent	Present	Present	Absent	Absent	Absent	Absent
WP_010967402.1	Present	Absent	Absent	Absent	Present	Present	Present	Present	Absent	Present	Present	Absent	Absent	Absent	Absent	Absent	Absent	Absent	Absent	Absent
WP_010967484.1	Present	Absent	Absent	Absent	Absent	Present	Present	Present	Present	Present	Present	Absent	Present	Absent	Present	Absent	Present	Absent	Absent	Present
WP_010967489.1	Present	Present	Present	Present	Absent	Present	Present	Absent	Absent	Present	Present	Present	Absent	Absent	Present	Absent	Present	Absent	Present	Present
WP_010967490.1	Present	Present	Present	Present	Absent	Present	Present	Absent	Absent	Present	Present	Present	Absent	Absent	Present	Absent	Present	Absent	Present	Present
WP_010967491.1	Present	Present	Present	Present	Present	Present	Present	Absent	Absent	Present	Present	Present	Absent	Absent	Present	Absent	Present	Absent	Present	Present
WP_010967494.1	Absent	Absent	Absent	Absent	Absent	Absent	Present	Present	Present	Absent	Absent	Absent	Absent	Absent	Absent	Present	Present	Present	Present	Present
WP_010967495.1	Absent	Absent	Absent	Absent	Absent	Absent	Present	Present	Present	Absent	Absent	Absent	Absent	Absent	Absent	Present	Present	Present	Present	Present
WP_010967496.1	Absent	Absent	Absent	Absent	Absent	Absent	Present	Present	Present	Absent	Absent	Absent	Absent	Absent	Absent	Present	Present	Present	Present	Present
WP_010967497.1	Absent	Absent	Absent	Absent	Absent	Absent	Present	Present	Present	Present	Absent	Absent	Absent	Absent	Absent	Present	Present	Present	Present	Present
WP_010967498.1	Absent	Absent	Absent	Absent	Absent	Absent	Present	Present	Present	Absent	Absent	Absent	Absent	Absent	Absent	Present	Present	Present	Present	Present
WP_010967499.1	Absent	Absent	Absent	Absent	Absent	Absent	Present	Present	Present	Present	Absent	Absent	Absent	Absent	Absent	Present	Present	Present	Present	Present
WP_010967500.1	Absent	Absent	Absent	Absent	Absent	Present	Present	Present	Present	Absent	Absent	Absent	Absent	Absent	Absent	Present	Present	Present	Present	Present
WP_010967501.1	Absent	Absent	Absent	Absent	Absent	Absent	Present	Present	Present	Present	Absent	Absent	Absent	Absent	Absent	Present	Present	Present	Present	Present
WP_010967502.1	Absent	Absent	Absent	Absent	Absent	Absent	Present	Present	Present	Present	Absent	Absent	Absent	Absent	Absent	Present	Present	Present	Present	Present
WP_010967503.1	Absent	Absent	Absent	Absent	Absent	Absent	Present	Present	Present	Absent	Absent	Absent	Absent	Absent	Absent	Present	Present	Present	Present	Absent
WP_010967504.1	Absent	Absent	Absent	Absent	Absent	Absent	Present	Absent	Present	Absent	Absent	Absent	Absent	Absent	Absent	Present	Present	Absent	Present	Absent
WP_010967505.1	Absent	Absent	Absent	Absent	Absent	Absent	Present	Present	Present	Absent	Absent	Absent	Absent	Absent	Absent	Present	Present	Present	Present	Absent
WP_010967506.1	Absent	Absent	Absent	Absent	Absent	Absent	Present	Present	Present	Present	Absent	Absent	Absent	Absent	Present	Present	Present	Present	Present	Absent
WP_010967507.1	Absent	Absent	Absent	Absent	Absent	Absent	Absent	Present	Present	Absent	Absent	Absent	Absent	Absent	Absent	Present	Absent	Present	Present	Absent
WP_010967515.1	Absent	Absent	Absent	Absent	Absent	Absent	Present	Absent	Absent	Absent	Absent	Absent	Present	Absent	Absent	Absent	Present	Absent	Present	Present
WP_010967735.1	Absent	Present	Absent	Present	Absent	Absent	Absent	Absent	Absent	Present	Present	Present	Absent	Absent	Absent	Absent	Absent	Absent	Absent	Absent
WP_010967736.1	Absent	Present	Absent	Present	Absent	Present	Absent	Absent	Absent	Present	Present	Present	Absent	Absent	Absent	Absent	Present	Present	Present	Present
WP_010967737.1	Absent	Present	Absent	Present	Absent	Absent	Absent	Absent	Absent	Present	Present	Present	Absent	Absent	Absent	Absent	Present	Present	Present	Present
WP_010967738.1	Absent	Present	Absent	Present	Absent	Absent	Absent	Absent	Absent	Present	Present	Present	Absent	Absent	Absent	Absent	Present	Present	Present	Present
WP_010967739.1	Absent	Present	Absent	Present	Absent	Present	Absent	Absent	Absent	Present	Present	Present	Absent	Absent	Absent	Absent	Present	Present	Present	Present
WP_010967740.1	Absent	Present	Absent	Present	Absent	Absent	Absent	Absent	Present	Present	Present	Present	Absent	Absent	Absent	Absent	Present	Present	Present	Present
WP_010967741.1	Absent	Present	Absent	Present	Absent	Absent	Absent	Present	Present	Present	Present	Present	Absent	Absent	Absent	Absent	Present	Present	Present	Present
WP_010967742.1	Absent	Present	Absent	Present	Absent	Absent	Absent	Absent	Present	Present	Present	Present	Absent	Absent	Absent	Absent	Present	Present	Present	Present
WP_010967743.1	Absent	Present	Absent	Present	Absent	Present	Absent	Present	Absent	Present	Present	Present	Absent	Absent	Absent	Absent	Present	Present	Present	Present
WP_010967745.1	Absent	Present	Absent	Present	Absent	Absent	Absent	Present	Absent	Present	Present	Present	Absent	Absent	Absent	Absent	Present	Present	Present	Present
WP_010967746.1	Absent	Present	Absent	Present	Absent	Absent	Absent	Present	Present	Present	Present	Present	Absent	Absent	Absent	Absent	Present	Present	Present	Present
WP_010967747.1	Absent	Present	Absent	Present	Absent	Present	Absent	Absent	Present	Present	Present	Present	Absent	Absent	Absent	Absent	Present	Present	Present	Present
WP_010967749.1	Absent	Present	Absent	Present	Absent	Present	Absent	Absent	Absent	Present	Present	Present	Absent	Absent	Absent	Absent	Present	Present	Present	Present
WP_010967750.1	Absent	Present	Present	Present	Absent	Absent	Absent	Present	Present	Present	Present	Present	Absent	Absent	Absent	Absent	Present	Present	Present	Present
WP_010967752.1	Absent	Present	Absent	Present	Absent	Absent	Absent	Absent	Absent	Present	Present	Present	Absent	Absent	Absent	Absent	Present	Present	Present	Present
WP_010967753.1	Absent	Present	Absent	Present	Absent	Absent	Absent	Present	Absent	Present	Present	Present	Absent	Absent	Absent	Absent	Present	Present	Present	Present
WP_010967754.1	Absent	Present	Absent	Present	Absent	Absent	Absent	Absent	Absent	Present	Present	Present	Absent	Absent	Absent	Absent	Present	Present	Present	Present
WP_010967845.1	Present	Absent	Absent	Absent	Present	Present	Absent	Present	Present	Absent	Absent	Absent	Present	Absent	Absent	Absent	Present	Absent	Present	Present
WP_010967847.1	Absent	Absent	Absent	Absent	Absent	Absent	Absent	Present	Present	Absent	Absent	Absent	Present	Absent	Absent	Absent	Absent	Absent	Absent	Absent
WP_010967848.1	Absent	Absent	Absent	Absent	Absent	Absent	Absent	Present	Present	Absent	Absent	Absent	Present	Absent	Absent	Absent	Absent	Absent	Absent	Absent
WP_010967850.1	Present	Present	Absent	Absent	Present	Present	Absent	Present	Absent	Absent	Absent	Present	Present	Absent	Absent	Absent	Present	Present	Present	Present
WP_010967876.1	Absent	Present	Absent	Present	Absent	Present	Present	Absent	Present	Present	Present	Present	Absent	Absent	Present	Present	Present	Absent	Present	Absent
WP_010967877.1	Absent	Present	Absent	Present	Absent	Absent	Absent	Absent	Present	Present	Present	Present	Absent	Absent	Present	Absent	Present	Absent	Present	Absent
WP_010967878.1	Absent	Present	Absent	Present	Absent	Absent	Absent	Absent	Absent	Present	Present	Present	Absent	Absent	Present	Absent	Present	Absent	Present	Absent
WP_010967879.1	Absent	Present	Absent	Present	Absent	Absent	Absent	Absent	Absent	Present	Present	Present	Absent	Absent	Present	Absent	Present	Absent	Present	Present
WP_010967880.1	Absent	Present	Absent	Present	Absent	Absent	Absent	Absent	Absent	Present	Present	Present	Absent	Absent	Present	Present	Present	Absent	Present	Absent
WP_010967881.1	Absent	Present	Absent	Present	Absent	Absent	Absent	Absent	Absent	Present	Present	Present	Absent	Absent	Present	Absent	Present	Absent	Present	Absent
WP_010967882.1	Absent	Present	Absent	Present	Absent	Absent	Absent	Absent	Absent	Present	Present	Present	Absent	Absent	Present	Absent	Present	Absent	Present	Absent
WP_010967884.1	Absent	Present	Absent	Present	Absent	Absent	Absent	Absent	Absent	Present	Present	Present	Absent	Absent	Present	Absent	Present	Absent	Present	Absent
WP_010967885.1	Absent	Present	Absent	Present	Absent	Absent	Absent	Absent	Absent	Present	Present	Present	Absent	Absent	Present	Absent	Present	Absent	Present	Absent
WP_010967896.1	Absent	Absent	Absent	Absent	Absent	Absent	Absent	Absent	Absent	Present	Present	Absent	Absent	Absent	Absent	Absent	Absent	Absent	Present	Absent
WP_010967942.1	Present	Present	Absent	Present	Absent	Absent	Absent	Absent	Absent	Present	Present	Present	Absent	Absent	Absent	Absent	Absent	Absent	Absent	Absent
WP_010967943.1	Present	Present	Absent	Present	Absent	Absent	Absent	Absent	Absent	Present	Present	Present	Absent	Absent	Absent	Absent	Absent	Absent	Absent	Absent
WP_010967945.1	Present	Absent	Absent	Absent	Present	Absent	Absent	Present	Absent	Present	Present	Absent	Absent	Absent	Absent	Absent	Present	Absent	Present	Present
WP_010967986.1	Absent	Present	Absent	Present	Absent	Absent	Present	Absent	Absent	Present	Present	Present	Absent	Absent	Absent	Present	Present	Absent	Absent	Absent
WP_010968014.1	Present	Present	Absent	Present	Absent	Present	Absent	Absent	Absent	Present	Present	Present	Absent	Absent	Absent	Absent	Absent	Absent	Absent	Absent
WP_010968015.1	Present	Present	Present	Present	Absent	Present	Present	Present	Present	Present	Present	Present	Absent	Absent	Absent	Present	Present	Absent	Present	Present
WP_010968017.1	Present	Present	Present	Present	Absent	Present	Present	Absent	Present	Present	Present	Present	Absent	Absent	Absent	Present	Present	Absent	Present	Present
WP_010968018.1	Present	Present	Present	Present	Absent	Present	Present	Present	Present	Present	Present	Present	Absent	Absent	Absent	Present	Present	Absent	Present	Present
WP_010968046.1	Present	Present	Absent	Absent	Present	Present	Absent	Absent	Absent	Present	Present	Absent	Absent	Absent	Absent	Absent	Absent	Absent	Absent	Absent
WP_010968047.1	Present	Present	Absent	Absent	Present	Present	Absent	Absent	Present	Present	Present	Absent	Absent	Absent	Absent	Absent	Absent	Absent	Absent	Absent
WP_010968048.1	Present	Present	Absent	Absent	Present	Present	Absent	Absent	Absent	Present	Present	Absent	Absent	Absent	Absent	Absent	Absent	Absent	Absent	Absent
WP_010968049.1	Present	Present	Absent	Absent	Present	Present	Absent	Present	Absent	Present	Present	Absent	Absent	Absent	Absent	Absent	Absent	Absent	Absent	Absent
WP_010968050.1	Present	Present	Absent	Absent	Present	Present	Absent	Absent	Absent	Present	Present	Absent	Absent	Absent	Absent	Absent	Absent	Absent	Absent	Absent
WP_010968052.1	Present	Present	Absent	Absent	Present	Present	Absent	Present	Present	Present	Present	Absent	Absent	Absent	Absent	Absent	Absent	Absent	Absent	Absent
WP_010968053.1	Present	Present	Absent	Absent	Present	Present	Absent	Absent	Absent	Present	Present	Absent	Absent	Absent	Absent	Absent	Absent	Absent	Absent	Absent
WP_010968054.1	Present	Present	Absent	Absent	Present	Present	Absent	Absent	Absent	Present	Present	Absent	Absent	Absent	Absent	Absent	Absent	Absent	Absent	Absent
WP_010968056.1	Present	Present	Absent	Absent	Present	Present	Absent	Absent	Absent	Present	Present	Absent	Absent	Absent	Absent	Absent	Absent	Absent	Absent	Absent
WP_010968059.1	Present	Present	Absent	Absent	Present	Present	Absent	Absent	Absent	Present	Present	Absent	Absent	Absent	Absent	Absent	Absent	Absent	Absent	Absent
WP_010968060.1	Present	Present	Absent	Absent	Present	Present	Absent	Absent	Present	Present	Present	Absent	Absent	Absent	Absent	Absent	Absent	Absent	Absent	Absent
WP_010968061.1	Present	Present	Absent	Absent	Present	Present	Absent	Absent	Present	Present	Present	Absent	Absent	Absent	Absent	Absent	Absent	Absent	Absent	Absent
WP_010968062.1	Present	Present	Absent	Absent	Present	Present	Absent	Absent	Absent	Present	Present	Absent	Absent	Absent	Absent	Absent	Absent	Absent	Absent	Absent
WP_010968063.1	Present	Present	Absent	Absent	Present	Present	Absent	Absent	Absent	Present	Present	Absent	Absent	Absent	Absent	Absent	Absent	Absent	Absent	Absent
WP_010968064.1	Present	Present	Absent	Absent	Present	Present	Absent	Absent	Absent	Present	Present	Absent	Absent	Absent	Absent	Absent	Absent	Absent	Absent	Absent
WP_010968067.1	Present	Present	Absent	Absent	Present	Present	Absent	Absent	Absent	Present	Present	Absent	Absent	Absent	Absent	Absent	Absent	Absent	Absent	Absent
WP_010968068.1	Absent	Present	Present	Absent	Absent	Absent	Present	Present	Present	Present	Absent	Absent	Present	Absent	Present	Present	Present	Present	Present	Present
WP_010968069.1	Absent	Present	Present	Absent	Present	Absent	Present	Present	Present	Present	Absent	Present	Present	Absent	Present	Present	Present	Present	Present	Present
WP_010968070.1	Absent	Present	Present	Absent	Absent	Absent	Present	Present	Present	Absent	Absent	Absent	Present	Absent	Present	Present	Present	Present	Present	Present
WP_010968071.1	Absent	Present	Present	Absent	Absent	Absent	Present	Present	Present	Present	Absent	Absent	Present	Absent	Present	Present	Present	Present	Present	Present
WP_010968074.1	Present	Absent	Absent	Absent	Present	Present	Absent	Absent	Absent	Present	Present	Absent	Absent	Absent	Absent	Absent	Absent	Present	Absent	Absent
WP_010968075.1	Present	Absent	Absent	Absent	Present	Present	Absent	Absent	Absent	Present	Present	Absent	Absent	Absent	Absent	Absent	Absent	Present	Absent	Absent
WP_010968077.1	Absent	Absent	Absent	Absent	Absent	Present	Present	Absent	Absent	Present	Present	Absent	Absent	Absent	Absent	Absent	Absent	Absent	Absent	Absent
WP_010968125.1	Absent	Present	Absent	Present	Present	Present	Absent	Absent	Present	Absent	Absent	Present	Present	Absent	Absent	Present	Absent	Absent	Absent	Absent
WP_010968126.1	Absent	Present	Absent	Present	Present	Present	Absent	Absent	Absent	Absent	Absent	Present	Present	Absent	Absent	Present	Absent	Absent	Absent	Absent
WP_010968127.1	Absent	Present	Absent	Present	Present	Present	Absent	Absent	Absent	Absent	Absent	Present	Present	Absent	Absent	Present	Absent	Absent	Absent	Absent
WP_010968132.1	Absent	Absent	Absent	Absent	Absent	Absent	Absent	Absent	Present	Present	Present	Absent	Present	Absent	Absent	Absent	Present	Absent	Present	Present
WP_010968135.1	Absent	Absent	Absent	Absent	Absent	Absent	Absent	Absent	Absent	Present	Present	Absent	Present	Absent	Absent	Absent	Present	Absent	Present	Present
WP_010968136.1	Absent	Absent	Absent	Absent	Absent	Absent	Absent	Absent	Absent	Present	Present	Absent	Present	Absent	Absent	Absent	Present	Absent	Present	Present
WP_010968137.1	Absent	Absent	Absent	Absent	Absent	Absent	Absent	Absent	Absent	Present	Present	Absent	Present	Absent	Absent	Absent	Present	Absent	Present	Present
WP_010968138.1	Absent	Absent	Absent	Absent	Absent	Absent	Absent	Absent	Absent	Present	Present	Absent	Present	Absent	Absent	Absent	Present	Absent	Present	Present
WP_010968139.1	Absent	Absent	Absent	Absent	Absent	Absent	Absent	Absent	Absent	Present	Present	Absent	Present	Absent	Absent	Absent	Present	Absent	Present	Present
WP_010968140.1	Absent	Absent	Absent	Absent	Absent	Absent	Absent	Absent	Absent	Present	Present	Absent	Present	Absent	Absent	Absent	Present	Absent	Present	Present
WP_010968141.1	Absent	Absent	Absent	Absent	Absent	Absent	Absent	Absent	Absent	Present	Present	Absent	Present	Absent	Absent	Absent	Present	Absent	Present	Present
WP_010968142.1	Absent	Absent	Absent	Absent	Absent	Absent	Absent	Absent	Absent	Present	Present	Absent	Present	Absent	Absent	Absent	Present	Absent	Present	Present
WP_010968144.1	Absent	Absent	Absent	Absent	Absent	Absent	Absent	Absent	Absent	Present	Present	Absent	Present	Absent	Absent	Absent	Present	Absent	Present	Present
WP_010968145.1	Absent	Absent	Absent	Absent	Absent	Absent	Absent	Absent	Absent	Present	Present	Absent	Present	Absent	Absent	Absent	Present	Absent	Present	Present
WP_010968146.1	Absent	Absent	Absent	Absent	Absent	Absent	Absent	Absent	Absent	Present	Present	Absent	Present	Absent	Absent	Absent	Present	Absent	Present	Present
WP_010968147.1	Absent	Absent	Absent	Absent	Absent	Absent	Absent	Absent	Absent	Present	Present	Absent	Present	Absent	Absent	Absent	Present	Absent	Present	Present
WP_010968148.1	Absent	Absent	Absent	Absent	Absent	Absent	Absent	Absent	Present	Present	Present	Absent	Present	Absent	Absent	Absent	Present	Absent	Present	Present
WP_010968149.1	Absent	Absent	Absent	Absent	Absent	Absent	Absent	Absent	Absent	Present	Present	Absent	Present	Absent	Absent	Absent	Present	Absent	Present	Present
WP_010968201.1	Absent	Present	Present	Absent	Absent	Absent	Present	Present	Present	Present	Present	Absent	Present	Absent	Absent	Present	Present	Present	Present	Present
WP_010968202.1	Absent	Present	Present	Absent	Absent	Absent	Present	Present	Present	Present	Present	Present	Present	Absent	Absent	Present	Present	Present	Present	Present
WP_010968203.1	Present	Present	Present	Absent	Absent	Present	Present	Absent	Present	Present	Present	Absent	Present	Absent	Absent	Present	Present	Present	Present	Present
WP_010968204.1	Absent	Present	Present	Absent	Absent	Absent	Present	Absent	Present	Present	Present	Absent	Present	Absent	Absent	Present	Present	Present	Present	Present
WP_010968205.1	Present	Present	Present	Present	Absent	Present	Present	Present	Present	Present	Present	Present	Present	Absent	Absent	Present	Present	Present	Present	Present
WP_010968206.1	Present	Present	Present	Absent	Absent	Present	Present	Absent	Present	Present	Present	Present	Present	Absent	Absent	Present	Present	Present	Present	Present
WP_010968207.1	Absent	Present	Present	Absent	Absent	Absent	Present	Present	Present	Present	Present	Absent	Present	Absent	Absent	Present	Present	Present	Present	Present
WP_010968208.1	Present	Present	Present	Present	Absent	Present	Present	Present	Present	Present	Present	Absent	Present	Absent	Absent	Present	Present	Present	Present	Present
WP_010968209.1	Present	Present	Present	Absent	Absent	Absent	Present	Present	Present	Present	Present	Present	Present	Absent	Absent	Present	Present	Present	Present	Present
WP_010968378.1	Present	Present	Present	Present	Absent	Present	Present	Present	Absent	Present	Present	Present	Present	Absent	Absent	Absent	Present	Absent	Present	Present
WP_010968707.1	Present	Present	Present	Present	Absent	Present	Present	Present	Present	Present	Present	Present	Present	Absent	Present	Absent	Present	Absent	Present	Present
WP_010968708.1	Present	Present	Present	Present	Absent	Present	Present	Present	Absent	Present	Present	Present	Present	Absent	Present	Absent	Present	Absent	Present	Present
WP_010968907.1	Present	Absent	Present	Present	Present	Present	Present	Present	Absent	Present	Present	Absent	Present	Absent	Present	Absent	Present	Present	Present	Present
WP_010969154.1	Present	Present	Present	Present	Absent	Present	Present	Present	Absent	Present	Present	Present	Present	Absent	Absent	Absent	Present	Absent	Present	Present
WP_010969155.1	Present	Present	Present	Present	Absent	Present	Present	Present	Absent	Present	Present	Present	Present	Absent	Absent	Absent	Present	Absent	Present	Present
WP_010969337.1	Present	Present	Present	Present	Absent	Present	Present	Present	Absent	Present	Present	Present	Present	Absent	Absent	Absent	Present	Absent	Present	Present
WP_010969342.1	Present	Present	Present	Present	Absent	Present	Present	Present	Present	Present	Present	Present	Present	Absent	Absent	Absent	Present	Absent	Present	Present
WP_010969343.1	Present	Present	Present	Present	Absent	Present	Present	Present	Present	Present	Present	Present	Present	Absent	Absent	Present	Present	Absent	Present	Present
WP_010969604.1	Present	Present	Present	Present	Absent	Present	Present	Present	Absent	Present	Present	Present	Present	Absent	Absent	Absent	Present	Absent	Present	Present
WP_010969638.1	Present	Present	Present	Present	Absent	Present	Present	Present	Absent	Present	Present	Present	Present	Absent	Absent	Absent	Present	Absent	Present	Present
WP_010969640.1	Present	Present	Present	Present	Absent	Present	Present	Present	Present	Present	Present	Present	Present	Absent	Absent	Absent	Present	Absent	Present	Present
WP_010969728.1	Present	Present	Present	Present	Present	Present	Absent	Present	Present	Present	Present	Present	Present	Absent	Absent	Present	Present	Present	Present	Present
WP_010969836.1	Present	Present	Present	Present	Absent	Present	Present	Present	Present	Present	Present	Present	Present	Absent	Absent	Absent	Present	Absent	Present	Present
WP_010969839.1	Present	Present	Present	Present	Absent	Present	Present	Present	Absent	Present	Present	Present	Present	Absent	Absent	Absent	Present	Absent	Present	Present
WP_010969901.1	Present	Present	Present	Present	Absent	Present	Present	Present	Present	Present	Present	Present	Present	Absent	Absent	Present	Present	Absent	Present	Present
WP_010969932.1	Absent	Present	Present	Present	Present	Absent	Present	Absent	Absent	Present	Present	Present	Absent	Absent	Present	Absent	Present	Present	Present	Present
WP_010970000.1	Present	Present	Absent	Present	Present	Present	Present	Present	Present	Present	Present	Present	Present	Absent	Absent	Present	Present	Present	Present	Absent
WP_010970001.1	Present	Present	Present	Present	Present	Present	Present	Present	Present	Present	Present	Present	Present	Absent	Absent	Present	Present	Present	Present	Absent
WP_010970002.1	Present	Present	Absent	Present	Present	Present	Present	Present	Present	Present	Present	Present	Present	Absent	Absent	Present	Present	Present	Present	Absent
WP_010970003.1	Present	Present	Absent	Present	Present	Present	Present	Present	Present	Present	Present	Present	Present	Absent	Absent	Present	Present	Present	Present	Absent
WP_010970004.1	Present	Present	Absent	Present	Present	Present	Present	Present	Present	Present	Present	Present	Present	Absent	Absent	Present	Present	Present	Present	Absent
WP_010970007.1	Present	Present	Absent	Present	Present	Present	Present	Present	Present	Present	Present	Present	Present	Absent	Absent	Present	Present	Present	Present	Absent
WP_010970008.1	Present	Present	Absent	Present	Present	Present	Present	Present	Present	Present	Present	Present	Present	Absent	Absent	Present	Present	Present	Present	Absent
WP_010970010.1	Present	Present	Absent	Present	Present	Present	Present	Present	Present	Present	Present	Present	Present	Absent	Absent	Present	Present	Present	Present	Present
WP_010970011.1	Present	Present	Absent	Present	Present	Present	Present	Present	Present	Present	Present	Present	Present	Absent	Absent	Present	Present	Present	Present	Absent
WP_010970012.1	Present	Present	Absent	Present	Present	Present	Present	Present	Present	Present	Present	Present	Present	Absent	Absent	Present	Present	Present	Present	Absent
WP_010970013.1	Present	Present	Absent	Present	Present	Present	Present	Present	Present	Present	Present	Present	Present	Absent	Absent	Present	Present	Present	Present	Absent
WP_010970411.1	Present	Absent	Present	Absent	Absent	Absent	Present	Absent	Absent	Absent	Absent	Absent	Present	Absent	Absent	Absent	Absent	Absent	Absent	Absent
WP_010970434.1	Absent	Absent	Present	Absent	Absent	Absent	Absent	Absent	Absent	Absent	Absent	Absent	Present	Absent	Absent	Absent	Present	Absent	Present	Present
WP_010970447.1	Present	Absent	Absent	Absent	Present	Present	Absent	Present	Absent	Absent	Absent	Absent	Present	Absent	Absent	Absent	Present	Absent	Present	Present
WP_010975279.1	Present	Present	Present	Present	Present	Present	Absent	Present	Present	Present	Present	Present	Present	Absent	Present	Absent	Present	Present	Present	Present
WP_010975282.1	Present	Present	Present	Present	Present	Present	Absent	Present	Present	Present	Present	Present	Present	Absent	Present	Absent	Present	Present	Present	Present
WP_010975283.1	Present	Present	Present	Present	Present	Present	Absent	Present	Present	Present	Present	Present	Present	Absent	Present	Absent	Present	Present	Present	Present
WP_010975284.1	Present	Present	Present	Present	Present	Present	Absent	Present	Present	Present	Present	Present	Present	Absent	Present	Absent	Present	Present	Present	Present
WP_010975384.1	Present	Absent	Present	Present	Absent	Present	Present	Present	Present	Present	Present	Present	Absent	Absent	Present	Absent	Present	Present	Present	Present
WP_010975385.1	Present	Absent	Present	Present	Absent	Present	Present	Absent	Present	Present	Present	Present	Absent	Absent	Present	Absent	Present	Present	Present	Present
WP_010975388.1	Present	Present	Present	Present	Present	Present	Present	Present	Present	Present	Present	Present	Absent	Absent	Present	Absent	Present	Present	Present	Present
WP_010975390.1	Present	Present	Present	Present	Present	Present	Present	Present	Present	Present	Present	Present	Absent	Absent	Present	Absent	Present	Present	Present	Present
WP_010975391.1	Present	Present	Present	Present	Present	Present	Present	Present	Present	Present	Present	Present	Absent	Absent	Present	Absent	Present	Present	Present	Present
WP_010975400.1	Absent	Absent	Present	Absent	Absent	Absent	Present	Present	Absent	Absent	Absent	Absent	Absent	Absent	Absent	Present	Absent	Absent	Absent	Absent
WP_010975404.1	Absent	Present	Absent	Absent	Absent	Absent	Present	Absent	Absent	Absent	Absent	Absent	Absent	Absent	Absent	Present	Absent	Absent	Absent	Absent
WP_010975443.1	Absent	Absent	Absent	Absent	Absent	Absent	Absent	Absent	Absent	Absent	Absent	Absent	Absent	Absent	Present	Present	Absent	Present	Absent	Absent
WP_010975445.1	Absent	Absent	Absent	Absent	Absent	Absent	Absent	Absent	Absent	Absent	Absent	Absent	Absent	Absent	Present	Present	Absent	Present	Absent	Absent
WP_010975451.1	Absent	Absent	Absent	Absent	Absent	Absent	Absent	Absent	Absent	Absent	Absent	Absent	Absent	Absent	Present	Present	Absent	Present	Absent	Absent
WP_010975460.1	Absent	Present	Present	Absent	Absent	Absent	Absent	Present	Absent	Absent	Present	Absent	Absent	Absent	Absent	Present	Present	Present	Present	Present
WP_010975487.1	Absent	Present	Absent	Present	Absent	Present	Present	Present	Absent	Absent	Absent	Present	Absent	Absent	Absent	Present	Present	Present	Present	Absent
WP_010975508.1	Absent	Absent	Present	Absent	Absent	Present	Absent	Absent	Absent	Absent	Absent	Absent	Absent	Absent	Present	Absent	Absent	Absent	Absent	Absent
WP_010975510.1	Absent	Absent	Present	Absent	Absent	Present	Absent	Absent	Absent	Absent	Absent	Absent	Absent	Absent	Present	Absent	Absent	Absent	Absent	Absent
WP_010975511.1	Absent	Absent	Present	Absent	Absent	Present	Absent	Absent	Absent	Absent	Absent	Absent	Absent	Absent	Present	Absent	Absent	Absent	Absent	Absent
WP_010975517.1	Present	Present	Present	Absent	Absent	Present	Absent	Absent	Absent	Present	Absent	Present	Absent	Absent	Present	Absent	Present	Absent	Present	Present
WP_010975522.1	Absent	Absent	Present	Absent	Absent	Present	Absent	Absent	Absent	Absent	Absent	Absent	Absent	Absent	Present	Absent	Absent	Absent	Absent	Absent
WP_010975524.1	Absent	Absent	Present	Absent	Absent	Present	Absent	Absent	Absent	Absent	Absent	Absent	Absent	Absent	Present	Absent	Absent	Absent	Absent	Absent
WP_010975525.1	Absent	Present	Present	Absent	Absent	Present	Absent	Absent	Absent	Absent	Absent	Absent	Absent	Absent	Present	Absent	Present	Absent	Present	Present
WP_010975526.1	Absent	Absent	Present	Absent	Absent	Present	Absent	Absent	Absent	Absent	Absent	Absent	Absent	Absent	Present	Absent	Absent	Absent	Absent	Absent
WP_010975530.1	Present	Present	Present	Absent	Absent	Present	Absent	Absent	Absent	Absent	Absent	Absent	Absent	Absent	Present	Present	Present	Absent	Present	Present
WP_010975531.1	Present	Present	Present	Absent	Absent	Present	Absent	Absent	Absent	Present	Absent	Absent	Absent	Absent	Present	Absent	Present	Absent	Present	Present
WP_010975533.1	Absent	Present	Present	Absent	Absent	Present	Absent	Present	Absent	Present	Absent	Absent	Absent	Absent	Present	Absent	Present	Absent	Present	Present
WP_010975534.1	Absent	Present	Present	Present	Absent	Present	Present	Absent	Absent	Present	Present	Present	Absent	Absent	Present	Absent	Present	Absent	Present	Present
WP_010975536.1	Absent	Present	Present	Present	Present	Present	Present	Absent	Absent	Present	Present	Present	Absent	Absent	Present	Absent	Present	Absent	Present	Present
WP_010975537.1	Absent	Present	Present	Present	Absent	Present	Present	Absent	Present	Present	Present	Present	Absent	Absent	Present	Present	Present	Absent	Present	Present
WP_010975538.1	Absent	Absent	Present	Absent	Absent	Absent	Present	Absent	Absent	Absent	Absent	Absent	Absent	Absent	Absent	Present	Absent	Absent	Absent	Absent
WP_010975539.1	Absent	Absent	Present	Absent	Absent	Absent	Present	Absent	Absent	Absent	Absent	Absent	Absent	Absent	Absent	Present	Absent	Absent	Absent	Absent
WP_010975540.1	Absent	Absent	Present	Absent	Absent	Absent	Present	Present	Absent	Absent	Absent	Absent	Absent	Absent	Absent	Present	Absent	Absent	Absent	Absent
WP_010975591.1	Absent	Absent	Absent	Absent	Absent	Absent	Absent	Absent	Absent	Absent	Absent	Absent	Absent	Absent	Absent	Absent	Present	Present	Present	Present
WP_010975890.1	Present	Present	Absent	Present	Present	Present	Present	Present	Absent	Absent	Absent	Present	Present	Absent	Absent	Absent	Absent	Absent	Absent	Absent
WP_010976028.1	Present	Absent	Absent	Present	Present	Absent	Present	Absent	Absent	Present	Present	Present	Absent	Absent	Absent	Absent	Absent	Absent	Absent	Absent
WP_010976029.1	Present	Absent	Absent	Present	Present	Absent	Present	Absent	Absent	Present	Present	Present	Absent	Absent	Absent	Absent	Present	Absent	Present	Present
WP_010976033.1	Present	Absent	Absent	Present	Present	Absent	Present	Absent	Absent	Present	Present	Present	Absent	Absent	Absent	Absent	Absent	Absent	Absent	Absent
WP_010976034.1	Present	Absent	Absent	Present	Present	Absent	Present	Absent	Absent	Present	Present	Present	Absent	Absent	Absent	Absent	Absent	Absent	Absent	Absent
WP_010976045.1	Present	Present	Absent	Present	Present	Absent	Present	Present	Absent	Present	Present	Present	Absent	Absent	Absent	Absent	Absent	Absent	Absent	Absent
WP_010976046.1	Present	Absent	Absent	Present	Present	Absent	Present	Absent	Absent	Present	Present	Present	Absent	Absent	Absent	Absent	Absent	Absent	Absent	Absent
WP_010976156.1	Present	Absent	Absent	Absent	Present	Absent	Present	Absent	Absent	Absent	Absent	Absent	Absent	Absent	Absent	Absent	Absent	Absent	Absent	Absent
WP_010976314.1	Present	Present	Absent	Absent	Present	Present	Present	Present	Absent	Present	Present	Present	Absent	Absent	Absent	Absent	Present	Absent	Present	Absent
WP_010976315.1	Present	Present	Absent	Absent	Present	Present	Present	Absent	Absent	Present	Present	Absent	Present	Absent	Absent	Absent	Present	Absent	Present	Absent
WP_010976317.1	Present	Present	Absent	Absent	Present	Present	Present	Present	Present	Present	Present	Absent	Absent	Absent	Absent	Absent	Present	Absent	Present	Absent
WP_013844019.1	Present	Present	Present	Present	Absent	Present	Present	Present	Absent	Present	Present	Present	Present	Absent	Present	Absent	Present	Absent	Present	Present
WP_013844020.1	Present	Present	Present	Present	Absent	Present	Present	Present	Absent	Present	Present	Present	Present	Absent	Present	Absent	Present	Absent	Present	Present
WP_013845033.1	Present	Absent	Absent	Absent	Present	Present	Absent	Absent	Absent	Present	Present	Absent	Absent	Absent	Absent	Absent	Absent	Absent	Absent	Absent
WP_013845460.1	Absent	Present	Absent	Present	Present	Absent	Present	Present	Absent	Present	Present	Present	Absent	Absent	Present	Absent	Present	Present	Present	Present
WP_013845505.1	Absent	Present	Absent	Present	Absent	Absent	Absent	Absent	Absent	Present	Present	Present	Absent	Absent	Absent	Absent	Present	Present	Present	Present
WP_013845596.1	Absent	Present	Absent	Present	Absent	Absent	Absent	Absent	Absent	Present	Present	Present	Absent	Absent	Present	Absent	Present	Absent	Present	Absent
WP_013845597.1	Absent	Present	Absent	Present	Absent	Absent	Absent	Absent	Absent	Present	Present	Present	Absent	Absent	Present	Absent	Present	Absent	Present	Absent
WP_013845641.1	Present	Present	Absent	Present	Absent	Absent	Absent	Absent	Absent	Present	Present	Present	Absent	Absent	Absent	Absent	Absent	Absent	Absent	Absent
WP_013845873.1	Present	Present	Present	Present	Present	Present	Present	Present	Present	Present	Present	Present	Absent	Absent	Present	Absent	Present	Present	Present	Present
WP_013845891.1	Present	Absent	Absent	Absent	Present	Present	Absent	Absent	Absent	Present	Present	Absent	Absent	Absent	Absent	Absent	Absent	Absent	Absent	Absent
WP_013845917.1	Present	Absent	Absent	Present	Present	Present	Absent	Absent	Absent	Present	Present	Present	Absent	Absent	Absent	Absent	Absent	Absent	Absent	Absent
WP_013845919.1	Present	Absent	Present	Present	Present	Present	Absent	Absent	Absent	Present	Present	Present	Absent	Absent	Absent	Absent	Absent	Absent	Absent	Absent
WP_014332761.1	Present	Absent	Absent	Absent	Present	Present	Present	Present	Present	Present	Present	Absent	Absent	Absent	Absent	Present	Present	Present	Present	Present
WP_014526629.1	Present	Present	Present	Present	Present	Present	Present	Present	Absent	Present	Present	Present	Present	Absent	Present	Absent	Present	Absent	Present	Present
WP_014526696.1	Present	Present	Present	Present	Present	Present	Present	Present	Absent	Present	Present	Present	Present	Absent	Absent	Absent	Present	Absent	Present	Present
WP_014526761.1	Present	Present	Present	Present	Absent	Present	Present	Present	Present	Present	Present	Present	Present	Absent	Absent	Absent	Present	Absent	Present	Present
WP_014527316.1	Absent	Absent	Present	Absent	Absent	Present	Absent	Absent	Absent	Absent	Absent	Absent	Absent	Absent	Present	Absent	Absent	Absent	Absent	Absent
WP_014528114.1	Present	Present	Present	Absent	Absent	Absent	Present	Present	Present	Present	Present	Present	Present	Absent	Absent	Present	Present	Present	Present	Present
WP_014528376.1	Present	Present	Present	Absent	Present	Present	Absent	Present	Absent	Present	Present	Present	Absent	Absent	Absent	Absent	Absent	Absent	Present	Absent
WP_014528693.1	Absent	Present	Absent	Present	Absent	Absent	Absent	Absent	Absent	Present	Present	Present	Absent	Absent	Absent	Absent	Present	Present	Present	Present
WP_014528694.1	Absent	Present	Absent	Present	Absent	Absent	Absent	Absent	Absent	Present	Present	Present	Absent	Absent	Absent	Absent	Present	Present	Present	Present
WP_014529448.1	Present	Present	Present	Present	Absent	Present	Present	Present	Absent	Present	Present	Present	Present	Absent	Absent	Absent	Present	Absent	Present	Present
WP_014531262.1	Present	Present	Absent	Absent	Present	Present	Absent	Absent	Absent	Present	Present	Absent	Absent	Absent	Absent	Absent	Absent	Absent	Absent	Absent
WP_014531263.1	Present	Present	Absent	Absent	Present	Present	Absent	Absent	Absent	Present	Present	Absent	Absent	Absent	Absent	Absent	Absent	Absent	Absent	Absent
WP_015242459.1	Absent	Present	Present	Present	Absent	Absent	Absent	Absent	Absent	Absent	Absent	Present	Absent	Absent	Present	Present	Absent	Absent	Absent	Absent
WP_015242546.1	Absent	Absent	Absent	Absent	Absent	Absent	Present	Absent	Present	Absent	Absent	Absent	Present	Absent	Present	Present	Present	Absent	Present	Present
WP_015243172.1	Absent	Present	Present	Absent	Absent	Present	Absent	Present	Absent	Absent	Absent	Absent	Absent	Absent	Present	Absent	Present	Absent	Present	Present
WP_015445388.1	Absent	Absent	Absent	Absent	Absent	Absent	Present	Absent	Present	Absent	Absent	Absent	Present	Absent	Absent	Absent	Absent	Absent	Absent	Absent
WP_015445407.1	Absent	Present	Absent	Present	Absent	Absent	Absent	Present	Present	Absent	Absent	Present	Absent	Absent	Absent	Absent	Absent	Present	Absent	Absent
WP_015445408.1	Absent	Present	Absent	Present	Absent	Absent	Absent	Present	Present	Absent	Absent	Present	Absent	Absent	Absent	Absent	Absent	Present	Absent	Absent
WP_015445414.1	Present	Present	Absent	Absent	Present	Present	Absent	Present	Absent	Present	Present	Absent	Absent	Absent	Present	Present	Absent	Absent	Present	Absent
WP_015445520.1	Absent	Absent	Absent	Absent	Absent	Absent	Absent	Absent	Absent	Present	Present	Absent	Present	Absent	Absent	Absent	Present	Absent	Present	Present
WP_015456612.1	Absent	Absent	Absent	Absent	Absent	Absent	Present	Absent	Absent	Absent	Absent	Absent	Absent	Absent	Absent	Absent	Present	Absent	Present	Present
WP_015456619.1	Absent	Present	Absent	Absent	Present	Absent	Present	Absent	Absent	Absent	Absent	Absent	Absent	Absent	Absent	Absent	Present	Absent	Present	Present
WP_015456640.1	Absent	Present	Present	Absent	Absent	Present	Absent	Absent	Present	Absent	Absent	Absent	Absent	Absent	Present	Present	Present	Present	Present	Present
WP_015456646.1	Absent	Absent	Present	Absent	Absent	Present	Absent	Absent	Absent	Absent	Absent	Absent	Absent	Absent	Present	Absent	Absent	Absent	Absent	Absent
WP_015456701.1	Present	Absent	Absent	Present	Present	Absent	Present	Absent	Absent	Present	Present	Present	Absent	Absent	Absent	Present	Absent	Absent	Absent	Absent
WP_015456749.1	Present	Present	Absent	Absent	Present	Present	Present	Absent	Present	Present	Present	Absent	Absent	Absent	Absent	Absent	Present	Absent	Present	Absent
WP_017263222.1	Present	Present	Present	Present	Absent	Present	Present	Present	Absent	Present	Present	Present	Present	Absent	Absent	Absent	Present	Absent	Present	Present
WP_017264252.1	Absent	Absent	Present	Absent	Absent	Present	Absent	Absent	Absent	Absent	Absent	Absent	Absent	Absent	Present	Absent	Absent	Absent	Absent	Absent
WP_017264255.1	Absent	Absent	Present	Absent	Absent	Present	Absent	Absent	Absent	Absent	Absent	Absent	Absent	Absent	Present	Absent	Absent	Absent	Absent	Absent
WP_017264738.1	Present	Present	Present	Absent	Present	Present	Present	Present	Present	Present	Present	Absent	Present	Absent	Present	Present	Present	Present	Present	Present
WP_017267092.1	Present	Absent	Absent	Absent	Present	Present	Absent	Present	Absent	Present	Present	Absent	Absent	Absent	Present	Present	Present	Present	Absent	Absent
WP_017267738.1	Absent	Present	Present	Present	Absent	Absent	Absent	Absent	Present	Absent	Present	Present	Absent	Absent	Absent	Absent	Present	Present	Present	Present
WP_017268528.1	Present	Absent	Absent	Absent	Present	Present	Absent	Absent	Absent	Present	Present	Absent	Absent	Absent	Absent	Absent	Absent	Absent	Absent	Absent
WP_017268542.1	Absent	Present	Present	Present	Absent	Absent	Absent	Absent	Absent	Absent	Absent	Present	Absent	Absent	Present	Present	Present	Absent	Absent	Absent
WP_017272385.1	Absent	Present	Absent	Present	Absent	Absent	Present	Present	Present	Present	Present	Present	Absent	Absent	Present	Present	Present	Absent	Present	Absent
WP_017276623.1	Absent	Absent	Absent	Absent	Absent	Absent	Absent	Absent	Absent	Present	Present	Absent	Present	Absent	Absent	Absent	Present	Absent	Present	Present
WP_017276636.1	Absent	Absent	Present	Absent	Absent	Present	Absent	Absent	Absent	Absent	Absent	Absent	Absent	Absent	Present	Absent	Absent	Absent	Absent	Absent
WP_017276739.1	Absent	Present	Absent	Present	Absent	Absent	Absent	Present	Absent	Absent	Absent	Present	Absent	Absent	Absent	Absent	Absent	Present	Absent	Absent
WP_028011575.1	Absent	Absent	Absent	Absent	Absent	Absent	Present	Present	Absent	Absent	Absent	Absent	Absent	Absent	Absent	Absent	Present	Present	Present	Present
WP_033052029.1	Absent	Absent	Present	Absent	Absent	Present	Absent	Present	Absent	Absent	Absent	Absent	Absent	Absent	Present	Absent	Absent	Absent	Absent	Absent
WP_033052033.1	Present	Present	Present	Present	Absent	Present	Present	Absent	Present	Present	Present	Present	Present	Absent	Present	Absent	Present	Absent	Present	Present
WP_041169802.1	Absent	Absent	Absent	Absent	Absent	Present	Present	Present	Present	Present	Absent	Absent	Present	Absent	Present	Present	Present	Absent	Present	Present
WP_041169950.1	Present	Absent	Absent	Present	Present	Present	Absent	Present	Absent	Present	Present	Present	Absent	Absent	Absent	Absent	Present	Present	Present	Absent
WP_041169951.1	Present	Absent	Absent	Absent	Present	Present	Absent	Absent	Absent	Present	Present	Absent	Absent	Absent	Absent	Absent	Absent	Absent	Absent	Absent
WP_041169952.1	Present	Absent	Absent	Absent	Present	Present	Absent	Absent	Absent	Present	Present	Absent	Absent	Absent	Absent	Absent	Absent	Absent	Absent	Absent
WP_041169963.1	Present	Present	Absent	Present	Present	Present	Absent	Absent	Absent	Absent	Present	Present	Absent	Absent	Present	Present	Absent	Absent	Absent	Absent
WP_041169964.1	Present	Present	Present	Present	Present	Present	Absent	Absent	Absent	Present	Present	Present	Absent	Absent	Present	Present	Absent	Absent	Absent	Absent
WP_041169971.1	Present	Present	Present	Present	Absent	Present	Present	Present	Present	Present	Present	Present	Absent	Absent	Present	Absent	Present	Absent	Present	Present
WP_041170003.1	Present	Present	Absent	Absent	Present	Present	Absent	Absent	Absent	Present	Present	Present	Absent	Absent	Absent	Absent	Absent	Absent	Absent	Absent
WP_041170005.1	Present	Absent	Absent	Absent	Present	Present	Absent	Absent	Absent	Present	Present	Absent	Absent	Absent	Absent	Absent	Absent	Present	Absent	Absent
WP_041170006.1	Present	Absent	Absent	Absent	Present	Present	Absent	Present	Present	Present	Present	Absent	Present	Absent	Present	Absent	Absent	Absent	Absent	Absent
WP_041170012.1	Absent	Present	Absent	Present	Present	Present	Absent	Absent	Absent	Absent	Absent	Present	Present	Absent	Absent	Present	Absent	Absent	Absent	Absent
WP_041170014.1	Absent	Absent	Absent	Absent	Absent	Absent	Absent	Absent	Absent	Present	Present	Absent	Present	Absent	Absent	Absent	Present	Absent	Present	Present
WP_041170081.1	Absent	Absent	Absent	Absent	Absent	Absent	Absent	Absent	Absent	Absent	Absent	Absent	Absent	Absent	Present	Present	Absent	Present	Absent	Absent
WP_041170082.1	Absent	Absent	Absent	Absent	Absent	Present	Absent	Absent	Absent	Present	Present	Absent	Absent	Absent	Present	Present	Absent	Present	Present	Absent
WP_041170084.1	Absent	Absent	Absent	Absent	Absent	Present	Absent	Absent	Present	Absent	Absent	Absent	Present	Absent	Present	Present	Absent	Present	Absent	Absent
WP_041170091.1	Absent	Present	Present	Absent	Absent	Present	Absent	Absent	Present	Absent	Absent	Absent	Absent	Absent	Present	Present	Present	Present	Present	Absent
WP_041170094.1	Absent	Absent	Present	Absent	Absent	Present	Absent	Absent	Absent	Absent	Absent	Absent	Absent	Absent	Present	Absent	Absent	Absent	Absent	Absent
WP_041170130.1	Present	Absent	Present	Absent	Absent	Present	Absent	Present	Absent	Present	Present	Absent	Absent	Absent	Present	Present	Present	Present	Present	Present
WP_041170158.1	Present	Present	Absent	Present	Present	Present	Present	Present	Present	Present	Present	Present	Present	Absent	Absent	Present	Present	Present	Present	Absent
WP_051076807.1	Present	Present	Present	Present	Present	Present	Present	Present	Present	Present	Present	Present	Present	Absent	Absent	Present	Present	Present	Present	Absent
WP_074934960.1	Absent	Present	Absent	Present	Absent	Absent	Absent	Absent	Absent	Present	Present	Present	Absent	Absent	Absent	Absent	Present	Present	Present	Present
WP_076984208.1	Present	Absent	Absent	Absent	Present	Present	Absent	Absent	Absent	Present	Present	Absent	Absent	Absent	Absent	Absent	Absent	Absent	Absent	Absent
WP_080590796.1	Absent	Absent	Absent	Absent	Absent	Absent	Absent	Absent	Absent	Present	Present	Absent	Present	Absent	Absent	Absent	Present	Absent	Present	Present
WP_080606019.1	Absent	Absent	Absent	Absent	Absent	Absent	Present	Absent	Present	Absent	Absent	Absent	Present	Absent	Absent	Absent	Absent	Absent	Absent	Absent
WP_080606023.1	Present	Absent	Absent	Absent	Present	Present	Absent	Absent	Absent	Absent	Present	Absent	Absent	Absent	Absent	Absent	Absent	Absent	Absent	Absent
WP_080606027.1	Absent	Present	Absent	Present	Absent	Absent	Absent	Absent	Absent	Absent	Absent	Present	Absent	Absent	Present	Present	Absent	Absent	Absent	Absent
WP_107592306.1	Absent	Present	Present	Present	Absent	Absent	Absent	Absent	Absent	Absent	Absent	Present	Absent	Absent	Present	Present	Absent	Absent	Absent	Absent
WP_127514411.1	Absent	Present	Absent	Present	Absent	Absent	Absent	Absent	Absent	Present	Present	Present	Absent	Absent	Present	Absent	Present	Absent	Present	Absent
WP_127536317.1	Present	Present	Absent	Present	Absent	Present	Absent	Absent	Absent	Present	Present	Present	Absent	Absent	Absent	Absent	Absent	Absent	Absent	Absent
WP_153416884.1	Present	Present	Absent	Present	Present	Present	Absent	Present	Present	Present	Present	Present	Absent	Absent	Present	Present	Absent	Absent	Absent	Absent
WP_162471698.1	Absent	Present	Absent	Absent	Absent	Absent	Present	Absent	Absent	Absent	Absent	Absent	Absent	Absent	Absent	Absent	Absent	Absent	Present	Absent
WP_167313203.1	Present	Present	Present	Present	Present	Present	Present	Present	Present	Present	Present	Present	Absent	Absent	Present	Absent	Present	Present	Present	Present
WP_174167929.1	Absent	Absent	Present	Absent	Absent	Present	Absent	Absent	Absent	Absent	Absent	Absent	Absent	Absent	Present	Absent	Absent	Absent	Absent	Absent
WP_190311207.1	Absent	Absent	Absent	Absent	Absent	Absent	Absent	Absent	Absent	Present	Present	Absent	Present	Absent	Absent	Absent	Present	Absent	Present	Present
SM_RS15865	Present	Absent	Absent	Present	Absent	Present	Absent	Absent	Absent	Absent	Absent	Present	Absent	Present	Absent	Absent	Absent	Absent	Absent	Absent
SM_RS23070	Absent	Present	Present	Absent	Absent	Present	Absent	Present	Present	Present	Present	Absent	Present	Present	Present	Present	Present	Present	Present	Present
SM_RS25840	Present	Present	Present	Present	Absent	Absent	Present	Present	Present	Present	Present	Present	Present	Present	Present	Absent	Present	Present	Present	Absent
SM_RS26430	Absent	Absent	Absent	Absent	Absent	Absent	Present	Absent	Present	Absent	Absent	Absent	Absent	Present	Absent	Present	Absent	Present	Absent	Absent
SM_RS29085	Present	Present	Absent	Absent	Absent	Absent	Absent	Present	Absent	Absent	Present	Absent	Absent	Present	Absent	Absent	Present	Present	Present	Present
WP_003527368.1	Present	Present	Present	Present	Absent	Absent	Present	Present	Absent	Absent	Present	Absent	Present	Present	Present	Present	Present	Present	Present	Present
WP_003529261.1	Present	Present	Present	Present	Absent	Present	Present	Present	Absent	Present	Present	Present	Present	Present	Present	Absent	Present	Absent	Present	Present
WP_003531576.1	Present	Present	Present	Absent	Absent	Absent	Present	Present	Present	Present	Present	Present	Absent	Present	Absent	Absent	Absent	Absent	Present	Present
WP_003533148.1	Present	Present	Absent	Present	Absent	Present	Present	Present	Present	Absent	Absent	Present	Absent	Present	Present	Absent	Absent	Present	Present	Absent
WP_003533691.1	Present	Present	Present	Present	Absent	Present	Present	Present	Absent	Present	Present	Present	Present	Present	Present	Absent	Present	Absent	Present	Present
WP_003537853.1	Absent	Absent	Absent	Present	Absent	Present	Absent	Absent	Absent	Absent	Absent	Present	Absent	Present	Absent	Absent	Absent	Absent	Absent	Absent
WP_010967381.1	Absent	Present	Present	Present	Absent	Absent	Absent	Present	Present	Absent	Absent	Present	Present	Present	Present	Present	Present	Present	Present	Present
WP_010967397.1	Absent	Present	Present	Present	Absent	Absent	Absent	Absent	Absent	Absent	Present	Present	Present	Present	Present	Present	Absent	Absent	Absent	Absent
WP_010967894.1	Absent	Absent	Absent	Absent	Absent	Absent	Absent	Present	Present	Present	Present	Absent	Present	Present	Present	Absent	Absent	Present	Absent	Absent
WP_010967953.1	Present	Present	Present	Present	Absent	Present	Absent	Absent	Absent	Absent	Present	Absent	Absent	Present	Absent	Absent	Present	Absent	Present	Present
WP_010968164.1	Present	Present	Present	Present	Absent	Absent	Present	Present	Present	Present	Present	Present	Present	Present	Present	Absent	Present	Present	Absent	Absent
WP_010968426.1	Present	Present	Present	Present	Absent	Present	Present	Present	Absent	Present	Present	Present	Present	Present	Present	Present	Present	Absent	Present	Present
WP_010968428.1	Present	Present	Present	Present	Absent	Present	Present	Present	Absent	Present	Present	Present	Present	Present	Present	Present	Present	Absent	Present	Present
WP_010968935.1	Absent	Present	Present	Absent	Absent	Absent	Present	Present	Absent	Present	Present	Absent	Present	Present	Present	Present	Present	Present	Present	Present
WP_010969043.1	Present	Present	Present	Present	Absent	Present	Present	Present	Present	Present	Present	Present	Present	Present	Present	Absent	Present	Absent	Present	Present
WP_010969118.1	Present	Present	Present	Present	Absent	Present	Present	Present	Absent	Present	Present	Present	Present	Present	Present	Absent	Present	Absent	Present	Present
WP_010969185.1	Present	Present	Present	Present	Absent	Present	Present	Present	Absent	Present	Present	Present	Present	Present	Present	Absent	Present	Absent	Present	Present
WP_010969296.1	Absent	Absent	Absent	Absent	Absent	Absent	Absent	Absent	Absent	Absent	Present	Absent	Absent	Present	Absent	Absent	Absent	Present	Absent	Absent
WP_010969450.1	Present	Present	Present	Present	Absent	Present	Present	Present	Present	Present	Present	Present	Present	Present	Present	Absent	Present	Absent	Present	Present
WP_010969451.1	Present	Present	Present	Present	Absent	Present	Present	Present	Present	Present	Present	Present	Present	Present	Present	Absent	Present	Absent	Present	Present
WP_010969455.1	Present	Present	Present	Present	Absent	Present	Present	Present	Absent	Present	Present	Present	Present	Present	Present	Absent	Present	Absent	Present	Present
WP_010969456.1	Present	Present	Present	Present	Absent	Present	Present	Present	Present	Present	Present	Present	Present	Present	Present	Absent	Present	Absent	Present	Present
WP_010969472.1	Present	Present	Present	Present	Absent	Present	Present	Present	Present	Present	Present	Present	Present	Present	Present	Absent	Present	Absent	Present	Present
WP_010969473.1	Present	Present	Present	Present	Absent	Present	Present	Present	Present	Present	Present	Present	Present	Present	Present	Absent	Present	Absent	Present	Present
WP_010969544.1	Present	Present	Present	Present	Absent	Present	Present	Present	Absent	Present	Present	Present	Present	Present	Present	Absent	Present	Absent	Present	Present
WP_010969642.1	Absent	Present	Present	Absent	Absent	Present	Present	Present	Present	Present	Present	Present	Present	Present	Present	Present	Present	Present	Present	Present
WP_010969811.1	Present	Present	Present	Present	Absent	Present	Present	Present	Absent	Present	Present	Present	Present	Present	Present	Absent	Present	Absent	Present	Present
WP_010969840.1	Present	Present	Present	Present	Absent	Present	Present	Present	Absent	Present	Present	Present	Present	Present	Present	Absent	Present	Absent	Present	Present
WP_010969950.1	Present	Present	Present	Present	Absent	Present	Present	Present	Absent	Present	Present	Present	Present	Present	Present	Absent	Present	Absent	Present	Present
WP_010969996.1	Present	Present	Absent	Present	Absent	Present	Present	Present	Present	Present	Present	Present	Present	Present	Present	Absent	Present	Absent	Present	Absent
WP_010970122.1	Present	Present	Present	Present	Absent	Present	Present	Present	Present	Present	Present	Present	Present	Present	Present	Absent	Present	Absent	Present	Present
WP_010970123.1	Present	Present	Present	Present	Absent	Present	Present	Present	Absent	Present	Present	Present	Present	Present	Present	Absent	Present	Absent	Present	Present
WP_010970433.1	Present	Absent	Absent	Absent	Absent	Absent	Present	Present	Present	Absent	Absent	Absent	Present	Present	Absent	Absent	Absent	Absent	Absent	Absent
WP_010970450.1	Absent	Absent	Absent	Present	Absent	Present	Absent	Present	Absent	Absent	Absent	Present	Absent	Present	Absent	Absent	Absent	Absent	Absent	Absent
WP_010970451.1	Absent	Absent	Absent	Present	Absent	Present	Absent	Absent	Absent	Absent	Absent	Present	Absent	Present	Absent	Absent	Absent	Absent	Absent	Absent
WP_010970566.1	Present	Present	Present	Present	Absent	Present	Present	Present	Absent	Present	Present	Present	Present	Present	Present	Absent	Present	Absent	Present	Present
WP_010975328.1	Present	Absent	Absent	Present	Absent	Present	Present	Present	Present	Present	Present	Present	Absent	Present	Absent	Present	Present	Present	Absent	Present
WP_010975330.1	Present	Absent	Absent	Present	Absent	Present	Present	Absent	Present	Present	Present	Present	Absent	Present	Absent	Present	Absent	Present	Absent	Absent
WP_010975331.1	Present	Absent	Absent	Absent	Absent	Present	Absent	Absent	Present	Absent	Present	Present	Absent	Present	Absent	Absent	Absent	Absent	Absent	Absent
WP_010975332.1	Present	Absent	Absent	Present	Absent	Present	Present	Present	Present	Present	Present	Present	Absent	Present	Absent	Present	Present	Present	Absent	Absent
WP_010975333.1	Present	Absent	Absent	Present	Absent	Present	Present	Present	Present	Present	Present	Present	Absent	Present	Absent	Present	Absent	Present	Present	Absent
WP_010975465.1	Present	Present	Absent	Present	Absent	Present	Present	Present	Present	Present	Absent	Present	Present	Present	Present	Absent	Present	Present	Present	Present
WP_010975606.1	Present	Absent	Absent	Present	Absent	Present	Present	Present	Present	Present	Present	Present	Present	Present	Present	Present	Present	Present	Absent	Absent
WP_010975610.1	Present	Absent	Absent	Present	Absent	Present	Present	Present	Present	Present	Present	Present	Present	Present	Present	Present	Present	Present	Present	Absent
WP_014526676.1	Present	Present	Present	Present	Absent	Present	Present	Present	Absent	Present	Present	Present	Present	Present	Present	Absent	Present	Absent	Present	Present
WP_014526839.1	Present	Present	Present	Present	Absent	Present	Present	Present	Present	Present	Present	Present	Present	Present	Present	Absent	Present	Absent	Present	Present
WP_014528907.1	Present	Present	Present	Present	Absent	Present	Present	Present	Absent	Present	Present	Present	Present	Present	Present	Absent	Present	Absent	Present	Present
WP_015242712.1	Absent	Present	Present	Present	Absent	Absent	Present	Present	Present	Absent	Absent	Present	Present	Present	Present	Present	Present	Present	Present	Present
WP_015456601.1	Present	Absent	Absent	Present	Absent	Present	Present	Present	Present	Present	Present	Present	Absent	Present	Present	Present	Present	Present	Absent	Absent
WP_015456698.1	Absent	Absent	Present	Absent	Absent	Absent	Present	Absent	Present	Present	Present	Absent	Absent	Present	Absent	Absent	Absent	Present	Absent	Absent
WP_017264514.1	Present	Present	Present	Present	Absent	Present	Present	Present	Absent	Present	Present	Present	Present	Present	Present	Present	Present	Absent	Present	Present
WP_017275913.1	Present	Absent	Present	Present	Absent	Present	Present	Present	Present	Present	Present	Present	Present	Present	Present	Present	Present	Present	Absent	Absent
WP_041170051.1	Absent	Present	Present	Present	Absent	Absent	Present	Present	Present	Present	Present	Present	Present	Present	Present	Present	Present	Present	Present	Present
WP_041170083.1	Absent	Absent	Absent	Absent	Absent	Present	Absent	Present	Present	Present	Present	Absent	Absent	Present	Present	Present	Absent	Present	Present	Absent
WP_080590614.1	Present	Absent	Absent	Absent	Absent	Present	Absent	Absent	Present	Present	Present	Absent	Absent	Present	Present	Present	Absent	Present	Absent	Absent
WP_080606047.1	Present	Absent	Present	Present	Absent	Present	Present	Absent	Present	Present	Present	Present	Present	Present	Present	Present	Present	Present	Present	Present
WP_086024515.1	Present	Absent	Absent	Absent	Absent	Absent	Absent	Present	Absent	Absent	Absent	Absent	Present	Present	Absent	Absent	Present	Present	Present	Present
WP_164829659.1	Present	Present	Present	Present	Absent	Absent	Present	Present	Absent	Absent	Present	Present	Present	Present	Present	Present	Present	Present	Present	Present
SM_RS20145	Present	Absent	Absent	Present	Present	Present	Present	Absent	Absent	Absent	Present	Present	Present	Present	Absent	Present	Absent	Present	Absent	Absent
SM_RS26135	Present	Absent	Present	Absent	Present	Present	Absent	Absent	Absent	Present	Present	Absent	Absent	Present	Absent	Absent	Absent	Absent	Absent	Absent
WP_010967249.1	Present	Absent	Absent	Absent	Present	Present	Absent	Absent	Absent	Present	Present	Absent	Present	Present	Absent	Absent	Absent	Absent	Absent	Absent
WP_010967250.1	Present	Absent	Absent	Absent	Present	Present	Absent	Absent	Present	Present	Present	Absent	Absent	Present	Absent	Absent	Absent	Absent	Absent	Absent
WP_010967252.1	Present	Absent	Absent	Absent	Present	Present	Absent	Absent	Absent	Present	Present	Absent	Absent	Present	Absent	Absent	Absent	Absent	Absent	Absent
WP_010967253.1	Present	Absent	Absent	Absent	Present	Present	Absent	Absent	Absent	Present	Present	Absent	Absent	Present	Absent	Absent	Absent	Absent	Absent	Absent
WP_010967254.1	Present	Absent	Absent	Absent	Present	Present	Absent	Absent	Absent	Present	Present	Absent	Absent	Present	Absent	Absent	Absent	Absent	Absent	Absent
WP_010967255.1	Present	Absent	Absent	Absent	Present	Present	Absent	Absent	Absent	Present	Present	Absent	Absent	Present	Absent	Absent	Absent	Absent	Absent	Absent
WP_010967256.1	Present	Absent	Absent	Absent	Present	Present	Absent	Absent	Present	Present	Present	Absent	Present	Present	Absent	Absent	Absent	Absent	Absent	Absent
WP_010967257.1	Present	Absent	Absent	Absent	Present	Present	Absent	Absent	Absent	Present	Present	Absent	Absent	Present	Absent	Absent	Absent	Absent	Absent	Absent
WP_010967258.1	Present	Absent	Absent	Absent	Present	Present	Absent	Absent	Absent	Present	Present	Absent	Absent	Present	Absent	Absent	Absent	Absent	Absent	Absent
WP_010967259.1	Present	Absent	Absent	Absent	Present	Present	Absent	Absent	Absent	Present	Present	Absent	Absent	Present	Absent	Absent	Absent	Absent	Absent	Absent
WP_010967260.1	Present	Absent	Absent	Absent	Present	Present	Absent	Absent	Absent	Present	Present	Absent	Absent	Present	Absent	Absent	Absent	Absent	Absent	Absent
WP_010967261.1	Present	Absent	Absent	Absent	Present	Present	Absent	Absent	Present	Present	Present	Absent	Absent	Present	Absent	Absent	Absent	Absent	Absent	Absent
WP_010967262.1	Present	Present	Absent	Absent	Present	Present	Absent	Absent	Absent	Present	Present	Absent	Absent	Present	Absent	Absent	Absent	Absent	Absent	Absent
WP_010967263.1	Present	Present	Absent	Absent	Present	Present	Absent	Absent	Absent	Present	Present	Absent	Absent	Present	Absent	Absent	Absent	Absent	Absent	Absent
WP_010967264.1	Present	Present	Absent	Absent	Present	Present	Absent	Absent	Absent	Present	Present	Absent	Absent	Present	Absent	Absent	Absent	Absent	Absent	Absent
WP_010967265.1	Present	Absent	Absent	Absent	Present	Present	Absent	Absent	Absent	Present	Present	Absent	Absent	Present	Absent	Absent	Absent	Absent	Absent	Absent
WP_010967266.1	Present	Absent	Absent	Absent	Present	Present	Absent	Absent	Absent	Present	Present	Absent	Absent	Present	Absent	Absent	Absent	Absent	Absent	Absent
WP_010967267.1	Present	Absent	Absent	Absent	Present	Present	Absent	Absent	Absent	Present	Present	Absent	Absent	Present	Absent	Absent	Absent	Absent	Absent	Absent
WP_010967268.1	Present	Absent	Present	Absent	Present	Present	Absent	Absent	Absent	Present	Present	Absent	Absent	Present	Absent	Absent	Absent	Absent	Absent	Absent
WP_010967271.1	Present	Absent	Absent	Absent	Present	Present	Absent	Absent	Present	Present	Present	Absent	Absent	Present	Absent	Absent	Absent	Absent	Absent	Absent
WP_010967272.1	Present	Absent	Absent	Absent	Present	Present	Absent	Absent	Absent	Present	Present	Absent	Absent	Present	Absent	Absent	Absent	Absent	Absent	Absent
WP_010967273.1	Present	Absent	Absent	Absent	Present	Present	Absent	Absent	Absent	Present	Present	Absent	Absent	Present	Absent	Absent	Absent	Absent	Absent	Absent
WP_010967734.1	Absent	Present	Present	Present	Present	Present	Absent	Absent	Present	Present	Present	Present	Absent	Present	Present	Present	Present	Present	Present	Present
WP_010975467.1	Absent	Absent	Absent	Absent	Present	Present	Present	Absent	Present	Absent	Absent	Absent	Present	Present	Present	Present	Absent	Present	Absent	Absent
WP_014528764.1	Present	Absent	Absent	Absent	Present	Present	Absent	Absent	Absent	Present	Present	Absent	Absent	Present	Absent	Absent	Absent	Absent	Absent	Absent
WP_015456602.1	Present	Absent	Absent	Present	Present	Present	Present	Absent	Present	Present	Present	Present	Absent	Present	Absent	Present	Present	Present	Absent	Absent
WP_015456633.1	Present	Absent	Present	Absent	Present	Present	Present	Absent	Present	Present	Present	Absent	Present	Present	Present	Present	Present	Absent	Present	Present
WP_041169958.1	Present	Absent	Absent	Absent	Present	Present	Absent	Absent	Present	Present	Present	Absent	Absent	Present	Absent	Present	Absent	Absent	Absent	Absent
WP_162145857.1	Present	Present	Present	Present	Present	Absent	Present	Absent	Absent	Present	Present	Present	Present	Present	Present	Present	Present	Present	Present	Present
WP_170849877.1	Present	Absent	Absent	Absent	Present	Present	Absent	Absent	Absent	Present	Present	Absent	Absent	Present	Absent	Absent	Absent	Absent	Absent	Absent
SM_RS01190	Absent	Absent	Present	Present	Present	Absent	Absent	Present	Absent	Present	Present	Present	Absent	Present	Absent	Absent	Absent	Absent	Absent	Absent
SM_RS15915	Absent	Absent	Absent	Absent	Present	Absent	Present	Present	Absent	Present	Present	Absent	Present	Present	Absent	Absent	Present	Present	Present	Present
SM_RS26025	Present	Present	Absent	Present	Present	Present	Absent	Present	Absent	Present	Present	Present	Present	Present	Present	Present	Present	Present	Present	Absent
SM_RS26160	Present	Present	Present	Present	Present	Present	Absent	Present	Absent	Present	Present	Present	Absent	Present	Absent	Absent	Absent	Present	Absent	Absent
SM_RS27380	Absent	Absent	Absent	Absent	Present	Present	Absent	Present	Absent	Absent	Absent	Absent	Absent	Present	Present	Present	Present	Present	Present	Absent
SM_RS31550	Absent	Present	Present	Present	Present	Present	Absent	Present	Absent	Present	Present	Present	Present	Present	Present	Present	Present	Present	Present	Present
SM_RS31565	Present	Absent	Present	Present	Present	Absent	Present	Present	Absent	Absent	Absent	Present	Present	Present	Absent	Absent	Present	Absent	Present	Present
WP_010967242.1	Present	Present	Present	Present	Present	Present	Absent	Present	Absent	Present	Present	Present	Absent	Present	Present	Present	Present	Present	Absent	Present
WP_010967243.1	Present	Present	Present	Present	Present	Present	Absent	Present	Absent	Present	Present	Present	Absent	Present	Present	Present	Present	Present	Absent	Present
WP_010967274.1	Present	Present	Present	Present	Present	Present	Absent	Present	Absent	Present	Present	Present	Absent	Present	Absent	Absent	Absent	Present	Absent	Absent
WP_010967276.1	Present	Present	Present	Present	Present	Present	Absent	Present	Absent	Present	Present	Present	Absent	Present	Absent	Absent	Absent	Present	Absent	Absent
WP_010967277.1	Present	Present	Present	Present	Present	Present	Absent	Present	Absent	Present	Present	Present	Absent	Present	Absent	Absent	Absent	Present	Absent	Absent
WP_010968007.1	Present	Present	Present	Present	Present	Present	Present	Present	Absent	Present	Present	Present	Present	Present	Present	Present	Absent	Present	Absent	Absent
WP_010968011.1	Present	Present	Absent	Present	Present	Present	Present	Present	Absent	Present	Present	Present	Present	Present	Present	Present	Absent	Present	Absent	Absent
WP_010968013.1	Present	Present	Absent	Present	Present	Present	Present	Present	Absent	Present	Present	Present	Present	Present	Present	Present	Absent	Present	Absent	Absent
WP_010968761.1	Absent	Present	Present	Absent	Present	Absent	Absent	Present	Absent	Absent	Present	Present	Present	Present	Present	Absent	Present	Present	Present	Present
WP_010975006.1	Present	Absent	Absent	Absent	Present	Absent	Present	Present	Absent	Absent	Present	Absent	Present	Present	Absent	Absent	Present	Present	Present	Present
WP_010976035.1	Present	Present	Present	Present	Present	Present	Present	Present	Absent	Present	Present	Present	Present	Present	Absent	Present	Absent	Absent	Absent	Absent
WP_014527440.1	Absent	Present	Present	Present	Present	Absent	Present	Present	Absent	Absent	Present	Absent	Present	Present	Present	Present	Present	Present	Present	Present
WP_014527965.1	Present	Present	Absent	Present	Present	Present	Present	Present	Absent	Present	Present	Present	Present	Present	Present	Present	Absent	Present	Absent	Absent
WP_015445493.1	Present	Absent	Present	Present	Present	Present	Absent	Present	Absent	Present	Present	Absent	Present	Present	Present	Absent	Present	Present	Present	Present
WP_017267022.1	Present	Absent	Absent	Present	Present	Absent	Present	Present	Absent	Absent	Present	Absent	Present	Present	Absent	Present	Present	Absent	Present	Absent
WP_026030101.1	Present	Present	Absent	Present	Present	Present	Present	Present	Absent	Present	Present	Present	Present	Present	Present	Present	Absent	Present	Absent	Absent
WP_041169997.1	Present	Present	Present	Present	Present	Present	Present	Present	Absent	Present	Present	Present	Present	Present	Present	Present	Absent	Present	Absent	Absent
WP_080590597.1	Present	Present	Present	Present	Present	Present	Present	Present	Absent	Present	Present	Present	Present	Present	Present	Present	Absent	Present	Absent	Absent
WP_080591149.1	Present	Present	Present	Present	Present	Present	Present	Present	Absent	Absent	Present	Present	Present	Present	Absent	Present	Present	Present	Present	Present
WP_164822436.1	Absent	Present	Present	Present	Present	Absent	Absent	Present	Absent	Absent	Present	Present	Absent	Present	Absent	Absent	Present	Absent	Present	Present
WP_170323376.1	Present	Present	Present	Present	Present	Absent	Present	Present	Absent	Absent	Present	Present	Present	Present	Absent	Absent	Present	Absent	Present	Present
SM_RS31490	Absent	Present	Present	Present	Present	Present	Present	Present	Present	Absent	Absent	Present	Present	Present	Present	Present	Present	Present	Present	Present
WP_027988867.1	Absent	Present	Present	Present	Present	Present	Present	Present	Present	Absent	Absent	Present	Present	Present	Present	Present	Present	Present	Present	Present
SM_RS20010	Present	Absent	Absent	Absent	Present	Absent	Present	Present	Present	Present	Present	Absent	Absent	Present	Present	Present	Present	Present	Present	Present
SM_RS19840	Absent	Absent	Present	Absent	Present	Present	Present	Present	Present	Present	Present	Absent	Present	Present	Absent	Present	Absent	Absent	Absent	Absent
WP_010976327.1	Absent	Absent	Present	Present	Present	Present	Absent	Present	Present	Present	Absent	Present	Present	Present	Present	Present	Present	Present	Present	Present
SM_RS30375	Present	Absent	Present	Absent	Present	Present	Present	Present	Present	Present	Present	Absent	Present	Present	Present	Absent	Absent	Present	Absent	Absent
SM_RS30410	Present	Absent	Present	Absent	Present	Present	Present	Present	Present	Present	Present	Absent	Present	Present	Present	Absent	Absent	Present	Absent	Absent
WP_010968082.1	Present	Absent	Present	Absent	Present	Present	Present	Present	Present	Present	Present	Absent	Present	Present	Present	Absent	Absent	Present	Absent	Absent
WP_010968083.1	Present	Absent	Present	Absent	Present	Present	Present	Present	Present	Present	Present	Absent	Present	Present	Present	Absent	Absent	Present	Absent	Absent
WP_010968085.1	Present	Absent	Present	Absent	Present	Present	Present	Present	Present	Present	Present	Present	Present	Present	Present	Absent	Absent	Present	Absent	Absent
WP_010968086.1	Present	Absent	Present	Absent	Present	Present	Present	Present	Present	Present	Present	Absent	Present	Present	Present	Absent	Absent	Present	Absent	Absent
WP_010968087.1	Present	Absent	Present	Absent	Present	Present	Present	Present	Present	Present	Present	Absent	Present	Present	Present	Absent	Absent	Present	Absent	Present
WP_010968088.1	Present	Absent	Present	Absent	Present	Present	Present	Present	Present	Present	Present	Absent	Present	Present	Present	Absent	Absent	Present	Absent	Absent
WP_010968089.1	Present	Absent	Present	Absent	Present	Present	Present	Present	Present	Present	Present	Absent	Present	Present	Present	Absent	Absent	Present	Absent	Absent
WP_010968090.1	Present	Absent	Present	Absent	Present	Present	Present	Present	Present	Present	Present	Absent	Present	Present	Present	Absent	Absent	Present	Absent	Absent
WP_010968091.1	Present	Absent	Present	Absent	Present	Present	Present	Present	Present	Present	Present	Absent	Present	Present	Present	Present	Absent	Present	Absent	Absent
WP_010968092.1	Present	Absent	Present	Absent	Present	Present	Present	Present	Present	Present	Present	Absent	Present	Present	Present	Absent	Absent	Present	Absent	Absent
WP_010968095.1	Present	Absent	Present	Absent	Present	Present	Present	Present	Present	Present	Present	Absent	Present	Present	Present	Absent	Absent	Present	Absent	Absent
WP_010968096.1	Present	Absent	Present	Absent	Present	Present	Present	Present	Present	Present	Present	Absent	Present	Present	Present	Absent	Absent	Present	Absent	Absent
WP_010968097.1	Present	Absent	Present	Present	Present	Present	Present	Present	Present	Present	Present	Absent	Present	Present	Present	Present	Absent	Present	Absent	Absent
WP_010968098.1	Present	Absent	Present	Absent	Present	Present	Present	Present	Present	Present	Present	Absent	Present	Present	Present	Absent	Absent	Present	Absent	Absent
WP_010968099.1	Present	Absent	Present	Absent	Present	Present	Present	Present	Present	Present	Present	Absent	Present	Present	Present	Absent	Absent	Present	Absent	Absent
WP_010975453.1	Present	Absent	Absent	Absent	Present	Present	Absent	Present	Present	Present	Present	Absent	Absent	Present	Present	Present	Absent	Present	Absent	Absent
WP_010976042.1	Present	Absent	Present	Absent	Present	Present	Present	Present	Present	Present	Present	Absent	Absent	Present	Absent	Present	Present	Present	Present	Present
WP_148290706.1	Present	Absent	Present	Present	Present	Present	Absent	Present	Present	Present	Absent	Present	Present	Present	Present	Present	Absent	Present	Absent	Present
WP_003526630.1	Present	Present	Present	Present	Present	Present	Absent	Present	Present	Present	Present	Present	Absent	Present	Present	Present	Absent	Present	Present	Absent
WP_003526811.1	Present	Present	Absent	Present	Present	Present	Absent	Present	Present	Present	Present	Present	Present	Present	Present	Present	Present	Present	Absent	Absent
WP_010975455.1	Present	Present	Present	Absent	Present	Present	Present	Present	Present	Present	Present	Absent	Absent	Present	Present	Present	Present	Present	Present	Present
WP_041170080.1	Present	Present	Present	Absent	Present	Present	Present	Present	Present	Present	Present	Absent	Absent	Present	Present	Present	Present	Present	Present	Present
WP_017269715.1	Present	Present	Present	Present	Present	Present	Present	Present	Present	Present	Present	Present	Present	Present	Present	Present	Absent	Present	Absent	Absent
SM_RS16085	Present	Present	Absent	Absent	Present	Present	Present	Present	Present	Present	Present	Absent	Present	Present	Absent	Absent	Present	Present	Present	Present
WP_010970006.1	Present	Present	Absent	Present	Present	Present	Present	Present	Present	Present	Present	Present	Present	Present	Absent	Present	Present	Present	Present	Absent
WP_010975471.1	Present	Present	Present	Absent	Present	Present	Present	Present	Present	Present	Absent	Absent	Present	Present	Present	Present	Present	Present	Present	Present
WP_010975474.1	Present	Present	Present	Absent	Present	Present	Present	Present	Present	Present	Absent	Absent	Present	Present	Present	Present	Present	Present	Present	Present
WP_014531779.1	Present	Present	Present	Absent	Present	Present	Present	Present	Present	Present	Present	Absent	Present	Present	Absent	Absent	Present	Present	Present	Present
WP_190311208.1	Present	Present	Present	Absent	Present	Present	Present	Present	Present	Present	Absent	Absent	Present	Present	Present	Present	Present	Present	Present	Present
WP_162471705.1	Present	Present	Present	Absent	Present	Present	Present	Present	Present	Present	Absent	Present	Present	Present	Absent	Present	Present	Present	Present	Present

## Sheet: 82 genes
	204	206	278	283	141	199	216	144B	176A	182	121	89	282	230	335	724B	25B	748B	31	746B
SM_RS00855	Absent	Absent	Absent	Absent	Absent	Absent	Absent	Absent	Absent	Absent	Absent	Absent	Absent	Absent	Absent	Absent	Present	Absent	Present	Present
SM_RS03060	Absent	Absent	Absent	Absent	Absent	Absent	Absent	Absent	Absent	Absent	Absent	Absent	Absent	Absent	Absent	Absent	Present	Absent	Present	Present
SM_RS14440	Absent	Absent	Absent	Absent	Present	Absent	Absent	Absent	Absent	Absent	Present	Absent	Present	Absent	Absent	Absent	Present	Present	Present	Present
SM_RS15265	Absent	Absent	Absent	Absent	Absent	Absent	Absent	Absent	Absent	Absent	Absent	Absent	Absent	Absent	Absent	Absent	Present	Absent	Present	Present
SM_RS20255	Absent	Absent	Present	Absent	Absent	Absent	Absent	Absent	Absent	Absent	Absent	Absent	Absent	Absent	Absent	Absent	Present	Present	Present	Present
SM_RS26295	Absent	Absent	Absent	Absent	Absent	Absent	Present	Absent	Present	Absent	Absent	Absent	Present	Absent	Present	Present	Present	Absent	Present	Present
SM_RS26450	Present	Present	Absent	Present	Present	Present	Present	Present	Absent	Present	Present	Present	Absent	Absent	Present	Present	Absent	Absent	Absent	Absent
SM_RS29970	Present	Present	Absent	Present	Absent	Present	Absent	Absent	Absent	Present	Present	Present	Absent	Absent	Absent	Absent	Absent	Absent	Absent	Absent
SM_RS30205	Present	Present	Absent	Absent	Present	Present	Absent	Absent	Absent	Present	Present	Absent	Absent	Absent	Absent	Absent	Absent	Absent	Absent	Absent
SM_RS30225	Present	Present	Absent	Absent	Present	Present	Absent	Absent	Absent	Present	Present	Absent	Absent	Absent	Absent	Absent	Absent	Absent	Absent	Absent
SM_RS30270	Present	Present	Absent	Absent	Present	Present	Absent	Absent	Absent	Present	Present	Absent	Absent	Absent	Absent	Absent	Absent	Absent	Absent	Absent
SM_RS30605	Absent	Absent	Absent	Absent	Absent	Absent	Absent	Absent	Absent	Present	Present	Absent	Present	Absent	Absent	Absent	Present	Absent	Present	Present
WP_010967187.1	Present	Present	Absent	Absent	Present	Present	Absent	Absent	Absent	Present	Present	Absent	Absent	Absent	Absent	Absent	Absent	Absent	Absent	Absent
WP_010967201.1	Absent	Absent	Absent	Absent	Absent	Absent	Absent	Absent	Absent	Present	Present	Absent	Absent	Absent	Present	Absent	Present	Absent	Present	Present
WP_010967204.1	Present	Absent	Present	Absent	Present	Present	Absent	Present	Present	Present	Present	Absent	Absent	Absent	Absent	Absent	Absent	Absent	Absent	Absent
WP_010967494.1	Absent	Absent	Absent	Absent	Absent	Absent	Present	Present	Present	Absent	Absent	Absent	Absent	Absent	Absent	Present	Present	Present	Present	Present
WP_010967495.1	Absent	Absent	Absent	Absent	Absent	Absent	Present	Present	Present	Absent	Absent	Absent	Absent	Absent	Absent	Present	Present	Present	Present	Present
WP_010967496.1	Absent	Absent	Absent	Absent	Absent	Absent	Present	Present	Present	Absent	Absent	Absent	Absent	Absent	Absent	Present	Present	Present	Present	Present
WP_010967497.1	Absent	Absent	Absent	Absent	Absent	Absent	Present	Present	Present	Present	Absent	Absent	Absent	Absent	Absent	Present	Present	Present	Present	Present
WP_010967498.1	Absent	Absent	Absent	Absent	Absent	Absent	Present	Present	Present	Absent	Absent	Absent	Absent	Absent	Absent	Present	Present	Present	Present	Present
WP_010967499.1	Absent	Absent	Absent	Absent	Absent	Absent	Present	Present	Present	Present	Absent	Absent	Absent	Absent	Absent	Present	Present	Present	Present	Present
WP_010967500.1	Absent	Absent	Absent	Absent	Absent	Present	Present	Present	Present	Absent	Absent	Absent	Absent	Absent	Absent	Present	Present	Present	Present	Present
WP_010967501.1	Absent	Absent	Absent	Absent	Absent	Absent	Present	Present	Present	Present	Absent	Absent	Absent	Absent	Absent	Present	Present	Present	Present	Present
WP_010967502.1	Absent	Absent	Absent	Absent	Absent	Absent	Present	Present	Present	Present	Absent	Absent	Absent	Absent	Absent	Present	Present	Present	Present	Present
WP_010967515.1	Absent	Absent	Absent	Absent	Absent	Absent	Present	Absent	Absent	Absent	Absent	Absent	Present	Absent	Absent	Absent	Present	Absent	Present	Present
WP_010968014.1	Present	Present	Absent	Present	Absent	Present	Absent	Absent	Absent	Present	Present	Present	Absent	Absent	Absent	Absent	Absent	Absent	Absent	Absent
WP_010968046.1	Present	Present	Absent	Absent	Present	Present	Absent	Absent	Absent	Present	Present	Absent	Absent	Absent	Absent	Absent	Absent	Absent	Absent	Absent
WP_010968047.1	Present	Present	Absent	Absent	Present	Present	Absent	Absent	Present	Present	Present	Absent	Absent	Absent	Absent	Absent	Absent	Absent	Absent	Absent
WP_010968048.1	Present	Present	Absent	Absent	Present	Present	Absent	Absent	Absent	Present	Present	Absent	Absent	Absent	Absent	Absent	Absent	Absent	Absent	Absent
WP_010968049.1	Present	Present	Absent	Absent	Present	Present	Absent	Present	Absent	Present	Present	Absent	Absent	Absent	Absent	Absent	Absent	Absent	Absent	Absent
WP_010968050.1	Present	Present	Absent	Absent	Present	Present	Absent	Absent	Absent	Present	Present	Absent	Absent	Absent	Absent	Absent	Absent	Absent	Absent	Absent
WP_010968052.1	Present	Present	Absent	Absent	Present	Present	Absent	Present	Present	Present	Present	Absent	Absent	Absent	Absent	Absent	Absent	Absent	Absent	Absent
WP_010968053.1	Present	Present	Absent	Absent	Present	Present	Absent	Absent	Absent	Present	Present	Absent	Absent	Absent	Absent	Absent	Absent	Absent	Absent	Absent
WP_010968054.1	Present	Present	Absent	Absent	Present	Present	Absent	Absent	Absent	Present	Present	Absent	Absent	Absent	Absent	Absent	Absent	Absent	Absent	Absent
WP_010968056.1	Present	Present	Absent	Absent	Present	Present	Absent	Absent	Absent	Present	Present	Absent	Absent	Absent	Absent	Absent	Absent	Absent	Absent	Absent
WP_010968059.1	Present	Present	Absent	Absent	Present	Present	Absent	Absent	Absent	Present	Present	Absent	Absent	Absent	Absent	Absent	Absent	Absent	Absent	Absent
WP_010968060.1	Present	Present	Absent	Absent	Present	Present	Absent	Absent	Present	Present	Present	Absent	Absent	Absent	Absent	Absent	Absent	Absent	Absent	Absent
WP_010968061.1	Present	Present	Absent	Absent	Present	Present	Absent	Absent	Present	Present	Present	Absent	Absent	Absent	Absent	Absent	Absent	Absent	Absent	Absent
WP_010968062.1	Present	Present	Absent	Absent	Present	Present	Absent	Absent	Absent	Present	Present	Absent	Absent	Absent	Absent	Absent	Absent	Absent	Absent	Absent
WP_010968063.1	Present	Present	Absent	Absent	Present	Present	Absent	Absent	Absent	Present	Present	Absent	Absent	Absent	Absent	Absent	Absent	Absent	Absent	Absent
WP_010968064.1	Present	Present	Absent	Absent	Present	Present	Absent	Absent	Absent	Present	Present	Absent	Absent	Absent	Absent	Absent	Absent	Absent	Absent	Absent
WP_010968067.1	Present	Present	Absent	Absent	Present	Present	Absent	Absent	Absent	Present	Present	Absent	Absent	Absent	Absent	Absent	Absent	Absent	Absent	Absent
WP_010968135.1	Absent	Absent	Absent	Absent	Absent	Absent	Absent	Absent	Absent	Present	Present	Absent	Present	Absent	Absent	Absent	Present	Absent	Present	Present
WP_010968136.1	Absent	Absent	Absent	Absent	Absent	Absent	Absent	Absent	Absent	Present	Present	Absent	Present	Absent	Absent	Absent	Present	Absent	Present	Present
WP_010968137.1	Absent	Absent	Absent	Absent	Absent	Absent	Absent	Absent	Absent	Present	Present	Absent	Present	Absent	Absent	Absent	Present	Absent	Present	Present
WP_010968138.1	Absent	Absent	Absent	Absent	Absent	Absent	Absent	Absent	Absent	Present	Present	Absent	Present	Absent	Absent	Absent	Present	Absent	Present	Present
WP_010968139.1	Absent	Absent	Absent	Absent	Absent	Absent	Absent	Absent	Absent	Present	Present	Absent	Present	Absent	Absent	Absent	Present	Absent	Present	Present
WP_010968140.1	Absent	Absent	Absent	Absent	Absent	Absent	Absent	Absent	Absent	Present	Present	Absent	Present	Absent	Absent	Absent	Present	Absent	Present	Present
WP_010968141.1	Absent	Absent	Absent	Absent	Absent	Absent	Absent	Absent	Absent	Present	Present	Absent	Present	Absent	Absent	Absent	Present	Absent	Present	Present
WP_010968142.1	Absent	Absent	Absent	Absent	Absent	Absent	Absent	Absent	Absent	Present	Present	Absent	Present	Absent	Absent	Absent	Present	Absent	Present	Present
WP_010968144.1	Absent	Absent	Absent	Absent	Absent	Absent	Absent	Absent	Absent	Present	Present	Absent	Present	Absent	Absent	Absent	Present	Absent	Present	Present
WP_010968145.1	Absent	Absent	Absent	Absent	Absent	Absent	Absent	Absent	Absent	Present	Present	Absent	Present	Absent	Absent	Absent	Present	Absent	Present	Present
WP_010968146.1	Absent	Absent	Absent	Absent	Absent	Absent	Absent	Absent	Absent	Present	Present	Absent	Present	Absent	Absent	Absent	Present	Absent	Present	Present
WP_010968147.1	Absent	Absent	Absent	Absent	Absent	Absent	Absent	Absent	Absent	Present	Present	Absent	Present	Absent	Absent	Absent	Present	Absent	Present	Present
WP_010968149.1	Absent	Absent	Absent	Absent	Absent	Absent	Absent	Absent	Absent	Present	Present	Absent	Present	Absent	Absent	Absent	Present	Absent	Present	Present
WP_010975591.1	Absent	Absent	Absent	Absent	Absent	Absent	Absent	Absent	Absent	Absent	Absent	Absent	Absent	Absent	Absent	Absent	Present	Present	Present	Present
WP_010975890.1	Present	Present	Absent	Present	Present	Present	Present	Present	Absent	Absent	Absent	Present	Present	Absent	Absent	Absent	Absent	Absent	Absent	Absent
WP_010976045.1	Present	Present	Absent	Present	Present	Absent	Present	Present	Absent	Present	Present	Present	Absent	Absent	Absent	Absent	Absent	Absent	Absent	Absent
WP_013845919.1	Present	Absent	Present	Present	Present	Present	Absent	Absent	Absent	Present	Present	Present	Absent	Absent	Absent	Absent	Absent	Absent	Absent	Absent
WP_014531262.1	Present	Present	Absent	Absent	Present	Present	Absent	Absent	Absent	Present	Present	Absent	Absent	Absent	Absent	Absent	Absent	Absent	Absent	Absent
WP_014531263.1	Present	Present	Absent	Absent	Present	Present	Absent	Absent	Absent	Present	Present	Absent	Absent	Absent	Absent	Absent	Absent	Absent	Absent	Absent
WP_015242546.1	Absent	Absent	Absent	Absent	Absent	Absent	Present	Absent	Present	Absent	Absent	Absent	Present	Absent	Present	Present	Present	Absent	Present	Present
WP_015445520.1	Absent	Absent	Absent	Absent	Absent	Absent	Absent	Absent	Absent	Present	Present	Absent	Present	Absent	Absent	Absent	Present	Absent	Present	Present
WP_015456612.1	Absent	Absent	Absent	Absent	Absent	Absent	Present	Absent	Absent	Absent	Absent	Absent	Absent	Absent	Absent	Absent	Present	Absent	Present	Present
WP_017276623.1	Absent	Absent	Absent	Absent	Absent	Absent	Absent	Absent	Absent	Present	Present	Absent	Present	Absent	Absent	Absent	Present	Absent	Present	Present
WP_028011575.1	Absent	Absent	Absent	Absent	Absent	Absent	Present	Present	Absent	Absent	Absent	Absent	Absent	Absent	Absent	Absent	Present	Present	Present	Present
WP_041170014.1	Absent	Absent	Absent	Absent	Absent	Absent	Absent	Absent	Absent	Present	Present	Absent	Present	Absent	Absent	Absent	Present	Absent	Present	Present
WP_080590796.1	Absent	Absent	Absent	Absent	Absent	Absent	Absent	Absent	Absent	Present	Present	Absent	Present	Absent	Absent	Absent	Present	Absent	Present	Present
WP_127536317.1	Present	Present	Absent	Present	Absent	Present	Absent	Absent	Absent	Present	Present	Present	Absent	Absent	Absent	Absent	Absent	Absent	Absent	Absent
WP_190311207.1	Absent	Absent	Absent	Absent	Absent	Absent	Absent	Absent	Absent	Present	Present	Absent	Present	Absent	Absent	Absent	Present	Absent	Present	Present
WP_010967262.1	Present	Present	Absent	Absent	Present	Present	Absent	Absent	Absent	Present	Present	Absent	Absent	Present	Absent	Absent	Absent	Absent	Absent	Absent
WP_010967263.1	Present	Present	Absent	Absent	Present	Present	Absent	Absent	Absent	Present	Present	Absent	Absent	Present	Absent	Absent	Absent	Absent	Absent	Absent
WP_010967264.1	Present	Present	Absent	Absent	Present	Present	Absent	Absent	Absent	Present	Present	Absent	Absent	Present	Absent	Absent	Absent	Absent	Absent	Absent
SM_RS26160	Present	Present	Present	Present	Present	Present	Absent	Present	Absent	Present	Present	Present	Absent	Present	Absent	Absent	Absent	Present	Absent	Absent
WP_010967274.1	Present	Present	Present	Present	Present	Present	Absent	Present	Absent	Present	Present	Present	Absent	Present	Absent	Absent	Absent	Present	Absent	Absent
WP_010967276.1	Present	Present	Present	Present	Present	Present	Absent	Present	Absent	Present	Present	Present	Absent	Present	Absent	Absent	Absent	Present	Absent	Absent
WP_010967277.1	Present	Present	Present	Present	Present	Present	Absent	Present	Absent	Present	Present	Present	Absent	Present	Absent	Absent	Absent	Present	Absent	Absent
WP_010968007.1	Present	Present	Present	Present	Present	Present	Present	Present	Absent	Present	Present	Present	Present	Present	Present	Present	Absent	Present	Absent	Absent
WP_010976035.1	Present	Present	Present	Present	Present	Present	Present	Present	Absent	Present	Present	Present	Present	Present	Absent	Present	Absent	Absent	Absent	Absent
WP_041169997.1	Present	Present	Present	Present	Present	Present	Present	Present	Absent	Present	Present	Present	Present	Present	Present	Present	Absent	Present	Absent	Absent
WP_080590597.1	Present	Present	Present	Present	Present	Present	Present	Present	Absent	Present	Present	Present	Present	Present	Present	Present	Absent	Present	Absent	Absent
WP_017269715.1	Present	Present	Present	Present	Present	Present	Present	Present	Present	Present	Present	Present	Present	Present	Present	Present	Absent	Present	Absent	Absent
