# Supplementary material for: Mobile gene clusters and coexpressed plant–rhizobium pathways drive partner quality variation in symbiosis
Source: Proc Natl Acad Sci U S A. 2025 Jul 29;122(31):e2411831122. doi: 10.1073/pnas.2411831122 (PMC12337268; doi:10.1073/pnas.2411831122)
Supplement: Supplementary file 14 — Dataset S13 (CSV) [file pnas.2411831122.sd13.csv]

	Roy_etal	newWGCNA_MM	Definition	ACRONYM
5	MtrunA17_Chr4g0043751	0	Nck-associated protein 1|required for infection threads (HM590708.1)	MtNAP1, MtRIT
10	MtrunA17_Chr5g0439631	0	LysM domain-containing receptor-like kinase 3	MtLYK3
12	MtrunA17_Chr6g0461061	0	Flotillin 7 (TC117648)|VAPYRIN (TC104091)	MtFLOT7|MtVPY
18	MtrunA17_Chr2g0322801	0	syntaxin of plants 132|plasma membrane SNARE|TC86779|symbiosome mb	MtSYP132
35	MtrunA17_Chr4g0030801	0	#N/A	#N/A
36	MtrunA17_Chr4g0042561	0	NAC domain containing protein 969	MtNAC969
37	MtrunA17_Chr4g0057131	0	cell cycle switch gene 52 a (anaphase-promoting complex activator)	MtCCS52a
43	MtrunA17_Chr7g0231221	0	#N/A	#N/A
44	MtrunA17_Chr1g0148521	0	Molybdate transporter	MtMOT1.2
45	MtrunA17_Chr1g0149821	0	chitinase 5 a	MtCHIT5a
50	MtrunA17_Chr1g0186821	0	phosphate transporter	MtPT5
53	MtrunA17_Chr2g0301621	0	#N/A	#N/A
55	MtrunA17_Chr3g0124971	0	Natural Resistance-Associated Macrophage Protein1 (iron uptake)	MtNRAMP1
61	MtrunA17_Chr3g0145351	0	#N/A	#N/A
70	MtrunA17_Chr6g0468841	0	#N/A	#N/A
76	MtrunA17_Chr6g0484671	0	cold-acclimation specific protein 31	MtCAS31
81	MtrunA17_Chr4g0040951	0	CLAVATA3/EMBRYO-SURROUNDING REGION (CLE) family	MtCLE13
84	MtrunA17_Chr7g0225551	0	TOO MUCH LOVE 1	MtTML1
1	MtrunA17_Chr2g0310821	1	#N/A	#N/A
38	MtrunA17_Chr5g0393841	1	Nucleolar/Mitochondrial protein involved in Nodulation	MtNMN1
54	MtrunA17_Chr3g0123651	1	(MsZR1 orthologue|PRAF (PH, RCC1 and FYVE) protein family)	MtZR1
14	MtrunA17_Chr7g0275041	2	#N/A	#N/A
39	MtrunA17_Chr6g0484221	2	#N/A	#N/A
63	MtrunA17_Chr4g0005581	2	#N/A	#N/A
69	MtrunA17_Chr5g0437531	2	#N/A	#N/A
75	MtrunA17_Chr8g0386791	2	#N/A	#N/A
77	MtrunA17_Chr3g0088471	2	multidrug and toxic compound extrusion family	MtMATE69
79	MtrunA17_Chr5g0413431	2	Vacuolar sorting protein 34	MtVPS34
83	MtrunA17_Chr6g0459491	2	TOO MUCH LOVE 2	MtTML2
48	MtrunA17_Chr1g0168631	3	#N/A	#N/A
65	MtrunA17_Chr4g0034301	3	non-symbiotic hemoglobin (ns-Hb)	MtPhytogb1.1|MtGlb1-1
3	MtrunA17_Chr3g0117921	4	#N/A	#N/A
6	MtrunA17_Chr4g0050851	4	Vacuolar iron Transporter-Like protein 8	MtVTL8/SEN1
15	MtrunA17_Chr8g0355131	4	does not make infection 3	MtDMI3
17	MtrunA17_Chr2g0291651	4	vesicle-associated membrane protein 721d	MtVAMP721d
20	MtrunA17_Chr3g0119041	4	symbiotic cys-rich receptor-like kinase	MtSymCRK
24	MtrunA17_Chr7g0222521	4	Nodules with Activated Defense 1	MtNAD1
25	MtrunA17_Chr7g0229931	4	Nodule-specific Cysteine-Rich peptide (corresponds to dnf7 mutation)	MtNCR169
42	MtrunA17_Chr8g0381261	4	actin-related protein 3	MtARP3
68	MtrunA17_Chr5g0419571	4	#N/A	#N/A
27	MtrunA17_Chr7g0268161	5	AtAMP1 (ALTERED MERISTEM PROGRAM 1)-related	LjTRICOT-like
46	MtrunA17_Chr1g0157851	5	#N/A	#N/A
47	MtrunA17_Chr1g0161531	5	trehalose phosphate synthase 2	MtTPS2
66	MtrunA17_Chr4g0043491	5	Zinc-Iron Permease 6	MtZIP6
67	MtrunA17_Chr4g0070011	5	sucrose synthase 1	MtSUCS1
82	MtrunA17_Chr4g0040971	5	CLAVATA3/EMBRYO-SURROUNDING REGION (CLE) family	MtCLE12
2	MtrunA17_Chr2g0277131	6	does not make infection 1|ion channel	MtDMI1
16	MtrunA17_Chr1g0181391	6	#N/A	#N/A
22	MtrunA17_Chr4g0037111	6	synaptotagmin 1	MtSYT1
33	MtrunA17_Chr3g0144511	6	FERTILIZATION-INDEPENDENT ENDOSPERM (Polycomb group PcG protein)|heteromeric G-protein beta subunit1	MtFIE.11|MtGbeta1
34	MtrunA17_Chr4g0004661	6	Ras-related protein	MtRab7A1
62	MtrunA17_Chr3g0105081	6	Molybdate transporter	MtMOT1.3
78	MtrunA17_Chr3g0123461	6	#N/A	#N/A
4	MtrunA17_Chr3g0134711	7	Kruppel-like (or TFIIIA) zinc finger protein (TC114184)	MtZPT2-1
56	MtrunA17_Chr3g0133391	7	#N/A	#N/A
57	MtrunA17_Chr3g0137261	7	Flotillin 2 (EX527915)	MtFLOT2
31	MtrunA17_Chr1g0184941	9	#N/A	#N/A
51	MtrunA17_Chr1g0205281	9	#N/A	#N/A
59	MtrunA17_Chr3g0138431	9	Cyclin A type (rhizobium-induced)	MtCycA2-4
71	MtrunA17_Chr6g0469911	9	Cystathionine-beta-synthase-like domain protein 1	MtCBS1
74	MtrunA17_Chr8g0352611	9	annexin	MtAnn1
7	MtrunA17_Chr4g0075091	11	#N/A	#N/A
58	MtrunA17_Chr3g0137271	11	Flotillin 4 (TC133140)	MtFLOT4
73	MtrunA17_Chr7g0272591	11	RESPIRATORY BURST OXIDASE HOMOLOG G	MtRbohG
9	MtrunA17_Chr5g0411631	13	does not make infection 2 (receptor-like kinase)	MtDMI2
13	MtrunA17_Chr6g0485191	13	sulfate transporter	MtSULTR3.5
23	MtrunA17_Chr4g0044681	13	does not fix nitrogen 2 (phosphatidylinositol phospholipase C-like)	MtDNF2
28	MtrunA17_Chr8g0386521	13	symbiotic remorin 1|remorin 2.2	MtSYMREM1|MtREM2.2
32	MtrunA17_Chr2g0332661	13	Nodule-specific PLAT-domain 1	MtNPD1
11	MtrunA17_Chr5g0448621	14	NODULE INCEPTION	MtNIN
60	MtrunA17_Chr3g0144381	14	#N/A	#N/A
21	MtrunA17_Chr4g0030861	15	tonoplast intrinsic protein 1f (aquaporin)	MtTIP1g
49	MtrunA17_Chr1g0177091	15	nuclear factor Y subunit A1	MtNF-YA1
80	MtrunA17_Chr7g0236391	15	LEED..PEED family	MtLP11
8	MtrunA17_Chr5g0393901	18	TARGET OF RAPAMYCIN (Serine/threonine-protein kinase TOR, cell growth regulator)	TOR-like
30	MtrunA17_Chr1g0155781	20	#N/A	#N/A
41	MtrunA17_Chr8g0379011	25	#N/A	#N/A
19	MtrunA17_Chr3g0087791	26	DOES NOT FIX NITROGEN 1 (Signal peptidase complex 22-kD subunit, SPC22)	MtDNF1
40	MtrunA17_Chr7g0252921	28	apyrase (nucleoside triphosphatase) (AY180381)	MtAPY1;5
29	MtrunA17_Chr1g0147631	31	lateral root organ defective/NUMEROUS INFECTIONS AND POLYPHENOLICS|NRT1/ PTR FAMILY|nitrate / peptide transporter family	MtLATD/NIP|MtNPF1.7
52	MtrunA17_Chr1g0198151	35	DEMETER (DNA demethylase)	MtDME
64	MtrunA17_Chr4g0032191	35	Metal Tolerance Protein 2	MtMTP2
72	MtrunA17_Chr7g0267461	36	Digalactosyldiacylglycerol synthase 1 (XM_01359759.2)	MtDGD1
26	MtrunA17_Chr7g0263471	38	#N/A	#N/A
